# Supplementary material for: The binding pocket properties were fundamental to functional diversification of the GDSL-type esterases/lipases gene family in cotton
Source: Front Plant Sci. 2023 Jan 18;13:1099673. doi: 10.3389/fpls.2022.1099673 (PMC9889996; doi:10.3389/fpls.2022.1099673)
Supplement: Supplementary file 1 [file Presentation_1.zip]

Archive with 11 entries (11 files):
- Fig S.docx
- Table S1 The primers used for qRT-PCR and gene cloning.xlsx
- Table S10 The FPKM values of the heatmaps.xlsx
- Table S2 The basic physicochemical properties, signal peptides, predicted transmembrane structure.xls
- Table S3 A list of gene ID on the evolutionary tree.xlsx
- Table S4 The motif compositions of 1502 GELPs on the phylogenetic tree in cotton.xls
- Table S5 The KaKs values of the duplicate gene pairs among 10 cotton species.xls
- Table S6 The evolution rates of GELPs among five allotetraploids.xlsx
- Table S7 The orthologous gene clusters among the ten cotton species and Arabidopsis thaliana.xls
- Table S8 The templates of homology modeling of 16 GELPs.xls
- Table S9 The substrate specificity of 15 GELPs.xls
