# Supplementary material for: The binding pocket properties were fundamental to functional diversification of the GDSL-type esterases/lipases gene family in cotton
Source: Front Plant Sci. 2023 Jan 18;13:1099673. doi: 10.3389/fpls.2022.1099673 (PMC9889996; doi:10.3389/fpls.2022.1099673)
Supplement: Supplementary file 1 [file Presentation_1.zip › Table S1 The primers used for qRT-PCR and gene cloning.xlsx]

## Sheet: Sheet1
Primer name	Primer sequence (5'to 3')
GbGELP142D-F	ATGAAGAACAAATTTTTTATCCTCGTAATC
GbGELP142D-R	TCAATCTGAAAGAGGAGAGGATATG
qPCR-GbGELP142D-F	GCCGGAGTTCTCAACATGGA
qPCR-GbGELP142D-R	GGAGCAAAGGTCGGACTTGA
qPCR-AtEF1α-F	AGAAGGGTGCCAAATGATGAG
qPCR-AtEF1α-R	GGAGGGAGAGAGAAAGTCACAGA
qPCR-GhUBQ7-F	GACCTACACCAAGCCCAAGAAG
qPCR-GhUBQ7-R	TGAGCCCACACTTACCACAATAG
