# Supplementary material for: The binding pocket properties were fundamental to functional diversification of the GDSL-type esterases/lipases gene family in cotton
Source: Front Plant Sci. 2023 Jan 18;13:1099673. doi: 10.3389/fpls.2022.1099673 (PMC9889996; doi:10.3389/fpls.2022.1099673)
Supplement: Supplementary file 1 [file Presentation_1.zip › Table S10 The FPKM values of the heatmaps.xlsx]

## Sheet: Fig6(A)
			-3 DPA ovule	-1 DPA ovule	0 DPA ovule	1 DPA ovule	3 DPA ovule	5 DPA ovule	10 DPA ovule	20 DPA ovule	25 DPA ovule	35 DPA ovule	5 DPA fiber	10 DPA fiber	20 DPA fiber	25 DPA fiber
		Gh_D12G1863	14.8	10.4	29.8	14.9	87.2	45.2	26	0.4	0.4	0.2	150.5	207.5	0.4	1
		Gh_D05G1453	6.6	15.9	50.5	7.3	96.3	12	15.8	0.5	1.3	0.1	67.9	17.3	0.1	3
		Gh_D07G2278	15.5	18.5	12.6	24.9	38.8	26.2	15.9	2.8	1.8	1.2	62.1	22.7	1.9	1.8
		Gh_Sca009545G02	6.4	8.7	35.7	6.6	464.6	53.9	56.2	2.9	3.5	0.9	1224.1	931.5	3.7	3.3
		Gh_A04G0528	9.5	12.2	22.7	38.4	131.8	72.4	98.2	7.5	4.9	8.2	460.5	459.5	14.5	8.1
		Gh_A07G2062	32.2	42.5	31.1	51.9	135.2	76	38.5	9.6	3.8	5.3	277.5	151.7	9.9	7.2
		Gh_A05G1329	84.6	62.1	174.3	77.5	290.6	104.3	42.5	0.8	0.8	0.2	699.5	253.6	0.1	1.2
		Gh_D10G0307	50.2	77.1	123.2	81.7	455.6	151.9	138.7	21.8	28.4	16.8	1081.2	720.6	0.8	11
		Gh_A10G2222	29	36.2	76.9	40.1	200.4	70.6	61.4	9.9	16.7	7.9	402.4	299.8	0	6.5
		Gh_A10G0567	43.3	36.5	64.1	94.9	152.4	45.1	42.3	12.8	14.6	13	241.4	126.2	0.4	5.2
		Gh_D10G0607	48.8	41.4	85.7	106.5	165.6	63.7	32.7	8.8	11.4	10.3	259.8	118.7	0.2	3.3
		Gh_A05G2140	17.7	10.6	48.3	70.4	122.9	37.3	4	62.4	26.8	52.2	57.9	2.8	0.1	11.3
		Gh_D11G2698	6.1	14.5	6.4	8.1	7.9	16.4	13.3	31.4	11.5	15.9	3.2	13.1	27.7	20.3
		Gh_A11G2383	7.7	21.8	7.4	9.3	9.3	17.7	16.7	49.5	23.5	26.4	3.9	31.5	33.3	30.7
		Gh_Sca192747G01	10.6	29.5	14	14.2	11.2	24	22.2	62.5	29.9	42.4	4.3	27.6	37.8	33
		Gh_D04G0986	4.9	4.9	10.5	10.9	31.9	15.7	18.4	7.2	4.5	6.3	99.2	72	10.7	6.5
		Gh_D07G2241	16.6	11.9	20.5	12.8	25.7	18.3	17.5	17.2	10.7	8	27.7	28.7	7.4	9.4
		Gh_A08G0637	18.4	10	26	5.7	12	9.1	8	40.3	8.4	0.1	2	1.2	5.8	7.3
		Gh_D08G0743	8.6	14.3	29.2	7.9	18.5	15.1	20.5	30.6	6.8	0.1	3.7	3.7	13.2	7.8
		Gh_A13G0879	7	1.6	9.7	7.5	13.8	13.1	12.5	133.6	14.9	0.4	12	1.7	88.6	45.3
		Gh_D13G1121	3.1	1.4	4	3.2	5.5	5.8	5.4	132.8	15	0.8	3.4	1.2	131.9	52.9
		Gh_A01G1812	2	3.8	1.6	2.7	1.5	2.5	1.7	17.4	8.6	5.2	1.4	2.2	2	5.3
		Gh_D01G2050	4	3.9	2.7	5.8	2.6	3.6	0.9	68.8	32.9	13.3	1.6	1.2	1.9	18.1
		Gh_D05G2394	15.4	8.5	23	30.1	25	16.2	1.6	24.2	10.8	22.3	8.8	0.3	0.1	5
		Gh_Sca054619G01	12.8	4.3	16.2	19.4	11.8	7.6	1.3	11.9	8	14.8	5.7	0.3	0	3.5
		Gh_A11G0976	5.6	6.1	5.6	9	4.6	8.2	2.3	2.7	2.1	4.8	0.7	0.1	0.1	1.1
		Gh_D02G1600	10	9.4	6.4	6.4	5.8	6.2	2.4	1.9	3.4	1.6	0.9	0.2	1.5	2.4
		Gh_D01G1557	4.4	5.7	7	8.7	6.2	3.9	2.8	6.5	5.9	5.9	4.5	0.3	2.3	3.9
		Gh_D02G1599	4.7	3.7	5.6	4.5	5.5	4.9	4.3	3.9	3.1	1.9	4	2.2	1.1	2.3
		Gh_D11G1126	14.9	30.7	18.3	12	13.4	23.2	9.2	4	3.6	4.2	1.7	0.5	0.1	1.8
		Gh_A03G1162	12.3	12.8	6.3	6.4	5.9	7.5	5.4	4.4	7.6	4.3	0.9	0.3	2.2	6.4
		Gh_A03G1161	9	8.7	8.7	6.9	7.4	6.9	8	5.5	2.4	2.1	4.2	3.1	2.8	3.3
		Gh_D02G1598	11.5	10.7	10.9	8	8.6	8.5	10.7	6.4	3.8	3.1	4	3	4.6	4.1
		Gh_A13G1426	0	0.5	0.4	0.7	3.1	11	96.3	0.2	0	0	0.9	10.7	0	0.1
		Gh_A05G1330	0.6	1.4	1.8	0.9	0.9	4.5	29.6	1.6	0.7	0	0.4	2.3	0.3	0.6
		Gh_D05G1499	0.2	0.6	0.7	0.8	1.7	6.7	25.6	5.6	1.8	0.1	0.5	3	0.1	1.6
		Gh_D13G1086	0.1	1.6	20.6	7.7	9	2.4	0.6	0.1	0	0.2	6	0.8	0.1	0.1
		Gh_A05G1282	5.2	8.7	28.3	4.7	49.2	3.4	5.4	0.3	0.6	0.1	22.5	3.9	0.3	0.5
		Gh_A08G1938	6.7	3.2	14	14.9	58.5	13.6	21.3	0.1	0.2	0.2	33	8	0.1	0.3
		Gh_D08G2303	8.8	5.8	13.5	20.1	30.1	14.3	16.1	0.1	0.2	0.3	14.8	8.7	0.1	0.3
		Gh_A12G1700	3.1	2.3	4.9	2.3	14.1	8.7	3.3	0.6	0.1	0	25.6	38.8	0.1	0.4
		Gh_A02G1653	0.2	0.1	0.6	0.9	5.5	3.6	8.2	0.1	0	0	20.9	80.3	0	0.1
		Gh_A05G1919	0.2	0	0.2	4.5	7.5	3	4	0.4	0.5	0.1	12.8	12.7	0	0.1
		Gh_A05G3124	2.7	0.9	3.4	1.3	16	4.1	3.6	1.6	0.5	0.6	52.1	31	16.5	3.6
		Gh_A06G2052	4.9	2.4	9.3	3.7	20.5	5.1	8.8	1.5	0.2	0.6	34.5	19.8	10.7	5.7
		Gh_D05G2349	1.3	1.2	2.9	3.9	5.5	2.4	3	2	2.8	0.8	1.7	18.3	4.4	6.7
		Gh_D06G1406	3.3	2	3.2	2.4	7	1.8	2	2	0.7	1.9	8.8	6.5	9.9	6.8
		Gh_A10G0839	0	0	0	0.1	1	1	2.4	4.7	5.6	0.1	4.5	39.6	148.7	52.1
		Gh_D10G0915	0	0	0	0	0.3	0.2	0.5	3.8	4.5	0.1	1.7	12.4	136.5	42.9
		Gh_A03G0556	0	0	0	0	0.1	0	0	27.1	3.4	0	0	0	90.7	36.2
		Gh_D03G0975	0	0	0	0	0	0.1	0	11	1.3	0	0	0.1	62.1	33.3
		Gh_A01G0634	1.6	3	1	0.4	0.6	0.5	0.9	5.2	4.1	1.6	0.2	0.7	94.8	25.5
		Gh_D01G0648	1.5	3	1.4	0.7	1	0.6	1.8	6	1.6	1.5	0.4	0.6	30.3	7.2
		Gh_A12G1303	0	0	0	0	0	0	1.2	27.3	3.7	0.2	0	0	0	2.2
		Gh_D12G1426	0.1	0	0	0	0	0	0.2	26.9	4.5	0.2	0	0	0.1	2.2
		Gh_A02G0884	0	0	0	0	0	0	0.4	55.9	2.5	0.1	0	0	0	1.2
		Gh_D02G1029	0	0	0	0	0	0	1.4	70.5	4.9	0.1	0	0	0	2.5
		Gh_A07G2095	0.4	0	0.2	0.1	0.3	0.4	0.2	17.7	6.4	1.5	0	0.2	8.5	7.9
		Gh_A11G0848	0.9	0.3	0.5	0.3	0.5	0.1	0.5	6.1	1.7	1.7	0.4	0.6	3.6	2.5
		Gh_D04G0515	0.6	0.3	1	0.3	3.3	0.6	0.9	0.4	0.1	0.3	15.9	9.8	3.7	0.6
		Gh_D07G2500	0	0	0	0	0.4	0.1	0.9	1.4	0.2	0.1	5.3	8.3	4	1.4
		Gh_A11G1410	0.1	0.3	0.1	0.1	2.3	0.6	1.7	0.1	0	0	1.7	5.9	0	0.2
		Gh_D05G2152	0.2	0	0.1	0.9	3.6	0.7	1.3	0.3	0.2	0.1	6	5.5	0	0.2
		Gh_D06G2129	0.3	0.2	0.3	0.5	0.9	0.7	2	0.1	1.4	0.3	0.6	2	2.2	1.2
		Gh_A13G1153	1.1	0.2	0.9	0.3	0.5	0.4	0.2	0.1	0.1	0.1	0.8	1.2	0.3	0.2
		Gh_D13G1439	1.4	0.6	2.3	0.6	1.1	0.7	0.2	0.2	0.2	0	1.7	4	0.2	0.2
		Gh_D05G0036	0.1	23.6	1.9	0.4	2	1.1	1.9	1	0.1	0	0.4	0.5	0	0.2
		Gh_A10G1538	3.9	4.1	1.2	1.2	1.2	1.1	0.1	2.2	2	5.1	0.2	0.7	0	0.9
		Gh_Sca083054G01	7	8.7	3.7	5.3	2.2	2	0.6	1	0.3	1	1	0.5	0.6	0.4
		Gh_A11G0545	0.9	0.3	0.7	0.8	1.3	0.4	0.2	13.3	1.4	2.2	1.2	0.2	0.1	1
		Gh_D11G0630	0.5	0.7	0.8	0.8	2.6	1.1	0.9	14.3	2.6	3.7	3.1	0.5	0.1	0.9
		Gh_D05G3595	0.1	0.2	0	0.1	0.2	0	0	0.8	1.5	6.8	0	0	0.1	0.6
		Gh_D10G1785	0.8	1.7	0.5	1	0.7	0.7	0.2	3.3	4.9	7.5	0.1	0.3	0	1.3
		Gh_D11G0990	0.6	0.7	0.4	0.2	0.5	0.3	0.3	2.6	2.1	5.4	0.2	0.2	1	1.5

## Sheet: Fig6(B)
	root	stem	leaf	torus	petal	stamen	pistil	calycle
Gh_Sca009545G02	10.8	1.3	8.1	14.8	1569	20.4	21.8	173.7
Gh_A01G0634	2.6	4.5	1.9	1.8	240.2	64.6	7.5	5.4
Gh_D01G0648	7.1	3.5	4.8	3.9	133.7	249.1	8.5	31.9
Gh_D05G0036	25	1.4	5.8	1.9	46.8	1.9	89.3	4.2
Gh_D01G1557	21.8	1.7	9.9	1.9	5.8	1.1	12.9	6.4
Gh_D11G1126	35.8	1.8	4.3	0.8	9.1	0.3	28.1	5
Gh_D07G2241	8.4	5.4	18.5	6.4	1.1	0.8	13.6	3.8
Gh_D07G2278	20.8	2.4	15.2	7.2	2.3	2.3	8.1	13
Gh_A08G1938	4.3	2.8	36.2	14.9	9.7	0.2	11.5	6.3
Gh_D08G2303	6.3	4.5	13.6	4.2	25.6	0.1	16.5	15.5
Gh_A07G2062	35	4.4	20.6	17	13.1	21.7	22.3	23.4
Gh_A03G1162	14.2	2.9	4.6	3.4	9.8	9.4	22.4	16.6
Gh_A03G1161	5.2	9.4	5.8	7.4	5	5.4	11.4	4.8
Gh_D02G1598	5.6	12.5	6.8	6.8	4.8	6.3	13	5.2
Gh_A05G4016	204.6	1.5	51.1	0.4	9.1	15.1	135	43.8
Gh_A04G0528	5.5	35.6	29	5	54.8	131.8	92.7	2.7
Gh_D04G0986	4.2	25.9	32.3	5.8	11.1	13.6	16.1	1.6
Gh_D03G0069	0.7	0.2	11.3	50.2	13.8	1.4	1.5	25.9
Gh_A10G0567	3.3	0.3	5.7	19.5	40.4	0.1	13.3	41.5
Gh_D10G0607	2.2	0.4	3.7	18.7	7.5	0.2	10.6	40.7
Gh_D12G1863	4.1	0.1	11.3	22.8	5.4	0.6	7.1	53.6
Gh_A02G0755	0.4	3.6	1.4	15.4	0.7	0.2	0.2	39.6
Gh_D02G0799	1.6	26.6	1.5	8.5	0.7	0.9	0.6	38.5
Gh_A01G1774	2.6	0	1.2	6.6	0	0.3	0.9	14.8
Gh_D01G2016	0.9	0	0.7	6.9	0	0.2	0.3	11.1
Gh_D06G2129	0.4	0.5	0.6	21.4	1	0.5	1.3	15.8
Gh_A06G1995	0.3	0.1	0.5	11.9	0.7	0.1	0.3	13.8
Gh_A11G1410	1.9	0	5.5	26.6	0.1	0	0.2	32.5
Gh_A07G2159	5	0.1	8.6	18.4	0.1	0.1	0.3	13.7
Gh_A06G0022	0.6	0	7.6	3.9	0	0	0.1	6.6
Gh_A12G1700	1.5	0.1	4.6	7.5	0.7	0.1	0.7	14.6
Gh_D07G1903	1.4	0.1	5.5	9.5	0	0.2	0.9	7.3
Gh_A13G1160	0	0.1	0.2	0	2.3	234.9	1	0.4
Gh_D13G1447	0	0.1	0.1	0.3	1.5	243.5	1.1	0.4
Gh_D08G2679	0	0.1	0	0.1	0.5	45.6	0.1	0
Gh_A08G2050	0	0.2	0	0	0	21.8	0	0
Gh_A03G1138	0	0	0	0	0.2	12.9	0.1	0
Gh_D02G1570	0	0	0	0	0.1	11.7	0	0
Gh_Sca083054G01	0.1	0.8	0.8	2.2	0.1	31.9	1.9	1.6
Gh_A11G2206	0	0	0.1	1.5	2.1	27.1	1.4	0
Gh_D05G2593	0.1	0.7	1.6	2.7	1.5	7.5	1.4	0
Gh_A01G1291	0	0.3	0.5	0.8	0.1	10.4	0.7	0.1
Gh_D01G1577	0.1	0.6	0.2	1.2	0.1	9.5	1.5	0.4
Gh_A13G0879	2.2	0.3	0.7	0.2	0.2	0.5	13	0
Gh_D13G1121	0.9	0.1	0.1	0	0	0.3	14.9	0.1
Gh_D05G2394	0.1	0	0.1	0.2	0.1	0	5.5	0
Gh_A05G2140	0	0.4	0	0.9	0.1	0.1	4.5	0
Gh_Sca054619G01	0	0	0	0.6	0	0	2.9	0
Gh_D10G0832	0.3	1.3	0.3	0.1	0.2	0.1	1.9	0.1
Gh_D13G1085	0.3	0.2	0.2	0.1	0	0.1	1.8	0.2
Gh_A08G0637	0.8	0.8	10	0	0.2	0	6.3	0.2
Gh_D08G0743	0.5	0.6	6.8	0.9	0.1	0	8.3	0.4
Gh_A11G0976	3.8	0.3	1.1	0.3	0.5	0	2.2	0.9
Gh_A11G0848	2.2	0	2.7	0.8	0.1	0	0.7	0.3
Gh_A05G1919	0.7	0.1	2.8	0	0.3	0	0.3	0.1
Gh_D11G0990	1.4	0.1	5.5	0.2	0.1	0	0.8	0.1
Gh_A07G2095	0	8.9	0	0	0.2	0.7	0.2	0
Gh_D11G0346	0	7.7	0.1	0	0.1	0.4	0.2	0
Gh_A11G0289	0	9	0.1	0	0	0	0	0
Gh_D01G0111	0	15.2	0	0	0	0.2	0	0
Gh_D07G2500	0	7.3	2.3	0.4	0.1	0.2	0.1	0
Gh_D09G2349	0	6.9	1.1	0.1	0	0	0	0
Gh_A10G0839	0.1	8.4	1.4	0.1	0.3	0	0.1	0
Gh_D10G0915	0	9.3	1.6	0	0	0	0.3	0
Gh_D07G1851	0	3.6	0.7	0	0.3	0.2	0.8	0
Gh_A09G2144	0	4.2	0.7	0	0	0.1	0	0
Gh_A10G0914	0	3.8	0.2	0.2	0.2	0.5	0.1	0
Gh_D08G1342	3.3	5.2	1.5	1.3	0.5	0.4	0.1	0.3
Gh_A07G0966	1.5	13.9	2.2	0.2	0.5	0.7	0.7	0.9
Gh_D05G0487	1.6	14.9	0.7	0.6	0.1	0	1.7	0.1
Gh_A05G1173	2.3	5.6	0.6	3.1	0.1	0.2	0.3	6.1
Gh_D05G1349	2.3	7.1	1	3.6	0.2	0.5	0.2	4.7
Gh_D02G0798	0.4	3.7	0.2	1.5	0.1	0	0	8.8
Gh_Sca174801G01	1.3	4.1	0.5	2	0.3	0	0	4.2
Gh_A01G0653	0	2.1	0.9	1.7	0	0	0.1	0.3
Gh_D01G0673	0.1	3	1.7	3	0	0.1	0.1	0.7
Gh_A13G1153	0.3	0.4	0.8	2.3	0	0	0.2	0.1
Gh_D13G1439	0.1	0.3	1.5	4.8	0	0	0.4	0.2
Gh_Sca036483G01	0.1	0	0.4	2.1	0	0.3	2.4	1
Gh_A07G1698	0.3	0	1	1.7	0	0	1.1	1.5
Gh_D05G1499	0.2	0.1	1.1	0.9	0	0.1	0.6	0.9
Gh_A05G1330	0.2	0.1	0.6	2.1	0.1	0.1	0.6	4.2
Gh_D11G1558	0.5	0	0.2	2.5	0	0	0	5.5
Gh_A05G1171	0.1	1.2	0.1	4.8	0	0.1	0	2.6
Gh_D05G1347	0.9	1.4	0.5	3.5	0.1	0.4	0.1	2.9
Gh_Sca192747G01	2.6	4	9.5	3.1	41.4	6.9	7.9	1.2
Gh_A11G2383	1.7	2.5	8.7	1.3	21.7	4.5	8.6	1
Gh_D11G2698	1.8	1.5	7.6	1.2	22.4	3.5	6.7	1
Gh_D05G2349	1	11.4	1.4	4.9	2.7	11.2	2.3	1.5
Gh_D07G1045	1.4	8.3	2	0.3	3.5	60.7	5.9	0.2
Gh_A02G1653	0.7	0.3	0.6	5.2	41	0.7	0.4	8.4
Gh_A06G2052	1	0	0.9	2.9	41.3	0.5	3.4	9.2
Gh_D06G1406	0.8	0	0.5	1.8	8.3	0.3	3.3	2.1
Gh_A11G2203	0	0.1	0	0	10	0.5	0.7	0
Gh_D11G3414	0	0.1	0	0.4	17.1	0	0.7	0
Gh_A05G1282	0.6	0.1	11.6	5.1	2.7	0.2	3.6	0.6
Gh_D05G1453	1.7	0.2	22.2	2	2.2	0.2	6.7	1.2
Gh_D02G1600	6.2	0.7	1.2	2.5	2.3	3.7	8.2	7.6
Gh_D02G1599	3.6	4	2.4	3	3.5	0.8	5.1	2
Gh_A01G1812	2.2	2.4	2.5	2.5	1.3	2.9	4.6	2.2
Gh_D01G2050	1.9	2.5	1.5	2.7	0.7	1.7	2.8	1.9
Gh_A05G1329	0.5	0.7	0.6	4.8	11.3	0.6	25.3	3.6
Gh_D10G0307	0.1	0.5	1.7	2.2	7.4	0.4	13.4	0.3
Gh_A10G2222	0.1	0.1	2.1	1.8	1.9	0.3	7.2	0

## Sheet: Fig6(C)
	0 h seed	5 h seed	10 h seed	24 h cotyledon	48 h cotyledon	72 h cotyledon	96 h cotyledon	120 h cotyledon	24 h root	48 h root	72 h root	96 h root	120 h root
Gh_A07G2062	14.3	19.8	32.7	167.8	114.1	34.8	24.2	20.5	225.2	160	49.9	17.7	24.5
Gh_D07G2278	6.2	10.4	14.7	51.4	45.5	21.2	15.6	11.4	84.3	59.6	25.4	12.8	13
Gh_D05G2593	2.1	77.2	125.1	1111.3	670.6	211.8	132.7	173.9	188.7	135.8	69	46.5	83.7
Gh_D06G2129	0.4	23	208.3	231.8	90	86.4	139.1	109.3	46.4	48.9	28.7	29.3	24.4
Gh_Sca009545G02	0.7	47.6	161.1	240.2	82.1	44.7	35.1	68.4	67.2	73	71.9	67.7	50
Gh_D05G0487	9.8	5.7	5.8	19.1	1.9	2	3.5	3.6	13.8	15.9	15.9	25.7	24.2
Gh_A04G0528	8.5	11.9	13.9	19.7	14.9	13.3	14	12.8	35.8	45.8	58.1	40.9	36.9
Gh_D04G0986	8.8	12.6	13.8	12.6	11.5	12.7	12.4	13.6	33.2	37	38.4	37.3	36.6
Gh_D10G0307	2.8	11.7	28.2	25.1	19.1	10.5	5.8	8.5	12.9	23.8	25.4	19.3	14.9
Gh_A10G2222	1.5	10.8	23.8	19.6	9.2	5.1	3.5	5.3	11.1	22.7	24	19.2	15.9
Gh_A11G0976	4.7	9.3	6.2	4.7	6.1	5.8	8.1	5.1	6.1	4.4	1.8	2.4	2.7
Gh_D11G1126	13.6	27.5	14.8	5	4.4	2.8	2.6	2.2	12.1	13	9.1	6	6.8
Gh_A03G1161	7.7	10.1	5.4	6.3	4.5	2.1	2.6	2.8	5.9	7.4	7.2	6.2	7.6
Gh_D02G1598	9	10.7	6.1	5.5	5	2.1	2.8	2.9	5.7	8	8	6.9	7
Gh_A05G1172	29	5.9	0.5	6.9	2	7.8	6.7	6.5	0.4	3	2.5	12.5	20
Gh_D05G2349	43.9	1.5	6.3	7.4	10.1	11.7	15.3	10.8	3.6	5.3	3.8	8.7	10.9
Gh_A04G0131	0.1	0.6	4	30.4	17.9	12.6	4.4	5.3	7.7	3.3	2	2	6.3
Gh_A02G1653	0.1	1.1	5.4	28.5	23	13.2	18.9	15.4	4.4	6.1	4.8	3.4	4.5
Gh_D03G0069	0	0.1	0.6	18.7	19	12.9	16.2	15.9	4.6	4.9	5.2	6.1	9.7
Gh_D13G1086	0	0.2	2.2	14.5	18.1	11.2	7	6.1	9.6	8	6.8	4.8	5.2
Gh_A08G1938	0.1	4.6	6	20.6	16.3	9.9	3.6	5.5	12.7	19	27.5	19.9	22.5
Gh_D08G2303	0.1	4.9	5.9	25.5	16.2	9	3.4	5.3	9.7	14.5	20.9	17.8	19.8
Gh_A11G2383	0.1	0.4	2.3	20.6	21.5	11.2	2.1	2.8	11.6	18.3	16.9	13.1	6.9
Gh_Sca192747G01	0.5	1.1	1.6	17.8	20	9.1	4	3.8	18.9	21.7	20.7	14.8	9.8
Gh_A01G0634	0.3	1.2	3.7	5.9	8	9.4	20.9	22.3	14.8	12.6	13.5	15.9	11.4
Gh_D01G0648	0.2	3.3	8.4	8.6	11.7	9.7	18.8	18.7	21.4	20.9	16.3	14.9	18
Gh_A03G1162	0.4	0.7	7.2	41.4	54.1	34.3	30.2	28.8	24.4	21.4	18	12.8	9.8
Gh_A05G1329	0.2	1.9	11.2	33.3	28.9	11.9	9.1	10.5	15.8	17.5	12.3	5.8	8
Gh_D02G1600	0.1	0.6	4.9	23.3	28	18.6	16	15.9	23	21	13.1	7.5	5.7
Gh_A05G1282	0.1	42	78.7	20.3	6.9	2.1	1.5	2.6	7.1	8.5	5.3	3.1	5.5
Gh_D05G1453	0.1	20	48.7	14.9	5.2	1.9	1.3	2	5.7	6.8	4.8	4.1	6.1
Gh_D05G2394	0.1	21.4	35.4	27	24.1	11.8	9.6	7.6	7.6	5.6	3	1.7	2.3
Gh_Sca054619G01	0	16.9	17.7	18	18.1	11.4	4.1	7.8	4	4.9	0.4	1.9	1
Gh_D05G3595	0.1	5	41.9	286.8	86.2	30.8	11.4	10.7	8	1.2	5.2	10.3	25.5
Gh_A05G2140	0.5	61.7	99.7	62.9	32.2	15.6	12.6	10.8	16.2	9.9	5.9	3.1	3.1
Gh_A06G1995	0.1	5.7	51.2	65.5	25.5	27.9	37.5	36	16.8	17.1	12.1	15.2	10.5
Gh_A10G0567	2.4	9.2	24.1	26	17.1	16.4	28.8	28.6	10.8	11.6	10.5	8.9	10.6
Gh_D10G0607	2	6.7	15	22.1	15.6	18.9	26.1	23.2	9.7	7.4	5.6	6	7.4
Gh_D07G2241	3	9.5	18.1	43.3	34.4	19.4	15.2	9.6	29.9	15.1	12.5	7.8	8
Gh_D12G1863	0.1	12	30.7	33	22.9	9.9	9.8	8.4	18.2	16.1	10.6	6	7.5
Gh_D05G0036	0.1	0	0.7	0.6	6.4	0.5	2.1	0.1	99.7	188.4	64.5	15.5	13
Gh_A05G4016	0.2	0	0.2	0.6	3.7	0.7	0.6	0.2	30.7	29.7	10.6	3	1.7
Gh_D07G2500	0	0	0.2	0	0	0	0	0	1.2	9.5	11.1	7.8	4.4
Gh_A10G0914	0	0.2	1.4	0.1	0.2	0.1	0.1	0.2	9.2	15.8	6.8	13.1	16.9
Gh_D10G0832	0	0.3	1.6	0.4	0.5	0.1	0.1	0.2	7.2	7.3	3.1	6.4	7.6
Gh_D07G1851	0	0.6	2.2	3.5	0.1	0	0.1	0	1.8	3.3	4	1.9	1.1
Gh_A11G0848	0.1	0.7	1.7	1.8	3.1	1.2	0.9	1	2.2	2.1	1.3	1	0.8
Gh_D11G0990	0	0.6	1.1	1.1	2	0.5	0.3	0.2	3	2.7	1.7	0.5	0.6
Gh_A13G1426	0	0	0.1	0.1	0.1	0	0	0	2.7	1.4	3.3	3.2	1.4
Gh_A02G1681	0	0	0.2	0.3	0.5	0.2	0.3	0.3	3.7	2.9	1.8	2.8	2.1
Gh_A05G1919	0	0.1	0.2	0	0.1	0	0	0.1	2.9	3.9	3.9	2.5	3.2
Gh_D01G0673	0	0	0.1	0.1	0.2	0.3	0.1	0.2	2.2	3.5	2.6	2.4	2.7
Gh_A08G0637	0	0	0	0.1	0.1	0.1	0	0	0.3	1.1	3.5	2.1	1.2
Gh_D01G0111	0	0	0	0	0	0	0	0	0	0.6	1.7	2.8	2.6
Gh_A07G2095	0	0	0.1	0	0.1	0	0	0	0.4	4.2	4.4	3.8	2.4
Gh_A01G0653	0	0	0	0.1	0.1	0	0	0.1	1.1	2.7	1.8	2.3	2.6
Gh_A11G2206	0	0	0	0	0.1	0.1	0	0	0.4	2.4	2.2	3.5	4.2
Gh_A09G2144	0	0	0	0	0	0	0	0	0	0	0.2	2.3	2.1
Gh_A11G0289	0	0	0	0	0	0.1	0	0	0	0	0.2	2.7	3
Gh_D09G2349	0	0	0	0	0	0.1	0	0	0.1	0.1	0.4	3	3.4
Gh_A10G0839	0	0	0	0	0	0	0	0	0.1	0.1	0.2	1.8	3.9
Gh_D10G0915	0	0	0	0	0	0.1	0	0.1	0	0.2	0.1	2.4	3.5
Gh_D07G1045	0.1	0.2	0.2	0	0.1	0.2	0.3	0.4	0.2	0.3	0.4	2.1	5
Gh_D11G0346	0	0	0	0	0	0	0	0	0	0.1	0.3	3.8	5
Gh_A05G0372	0.1	0.6	0.6	1	0.6	0.8	1.2	1.7	0.3	0.3	1.7	7.2	6.5
Gh_A07G0966	0.7	1	0.6	0.6	0.5	0.7	1	1	0.4	1.2	0.4	2.3	6.9
Gh_A13G0986	0	0.2	0.4	0.6	17.5	26	29.7	31.1	1.2	3.7	3.1	3.6	2.3
Gh_D13G1234	0	0.1	0.4	0.4	12.2	26.1	32.6	36	1.7	2.3	2.8	3.6	2.6
Gh_A05G1330	0	0.1	0.5	0.2	3.1	5	5.6	7.8	5.4	8.8	12.4	7.4	4.4
Gh_A05G1173	0	0.9	1.3	6	5.8	8.4	13.2	20.6	3.8	7.3	7.3	5.5	7.4
Gh_D05G1349	0	1	1.2	4.3	3.7	5.2	9.2	14.4	2.8	4.1	3.7	3.9	5.2
Gh_Sca174801G01	0.2	1.4	1	5	4	7.6	5.4	20.2	2.4	3.6	4.3	4.1	5.8
Gh_A02G0755	0.6	5	2.6	19.8	16	14.7	5.7	8.1	0.5	0.5	0.2	1.1	2.2
Gh_D02G0799	0.4	8.4	1.8	20.1	18.1	9.2	4.6	4.4	0.7	0.5	0.8	2.4	5.4
Gh_A11G2203	0	0	0.2	2.5	8.4	8.5	2.7	2.5	3.3	1.3	1.4	1	1
Gh_D11G3414	0	0	0.4	4	15.7	8.9	3.4	2.4	4.4	2.3	2.3	1.6	1.2
Gh_D07G1903	0	0.2	0.6	4.7	6.9	6	5.5	7.3	2	2.6	2.2	2.1	2.3
Gh_A07G2159	0.1	0	0.1	2.2	7.9	9.9	8.2	10	1.9	1.3	1.1	1.7	2.5
Gh_A13G1153	0.1	1.9	3.9	3	2.5	1	0.5	0.7	2	0.7	0.8	0.2	0.1
Gh_D13G1439	0.1	2	5.3	5.3	4.4	2.2	1.1	1.3	1.4	0.7	1.1	0.2	0.2
Gh_D06G1406	1.2	0.2	0.5	2.9	4.3	3.3	3.1	2.2	2.4	1	0.8	0.6	1.2
Gh_A13G0840	0.1	0	0.7	5.6	3.3	0.5	1.3	0.7	5.8	0.4	1.1	0.6	0.7
Gh_D13G1085	0.8	0.1	0.7	9.7	7.1	1.8	2.3	1	7.7	1.1	2.6	1.4	1.1
Gh_D08G1342	0	0.7	1.4	2.9	2.2	1.6	1.3	2	5.5	11.1	8.6	10.6	10.4
Gh_D11G2698	0.2	0.6	1.5	11.4	10.1	5.3	1	1.3	7.3	9.2	9.6	8.4	4.4
Gh_D01G1557	0	0.5	1	1.6	3.1	2.1	1.9	2.7	8.8	3.3	2.5	1	2.3
Gh_D05G1499	0	0.1	0.5	0.9	3.5	3.6	3.2	4.2	5.3	4.1	5.5	3.7	3
Gh_A12G1700	0	1.8	4.8	6.8	5	2.4	2.1	1.8	4.9	3.4	2.4	1.8	1.5
Gh_D02G1599	1.1	3.6	2.9	4	4.5	3	1.7	2.7	3.7	3.6	4.6	4.3	4.2

## Sheet: Fig6(D)
	0 h	6 h	12 h	24 h	48 h	72 h
Ghir_D10G003590	0.398305	0.794712	0.548587	0.537355	0.473005	1.68938
Ghir_D05G037740	1.02431	1.2859	0.912353	1.18365	1.08344	1.54913
Ghir_A04G006730	1.05391	1.19784	0.858005	0.542535	1.01142	0.934647
Ghir_D05G025130	0.898104	0.830639	0.867767	0.47923	1.186	1.34652
Ghir_A05G014520	0.450191	0.403022	1.39784	0.836209	1.80769	4.95814
Ghir_A01G007240	0.711648	0.325881	0.9808	1.51438	1.40943	1.78964
Ghir_D08G023300	0.503584	1.28034	1.74624	1.19766	2.36234	1.57982
Ghir_A10G002780	0.809699	1.1785	1.18752	0.714552	1.33362	2.7155
Ghir_D05G014310	0.74444	0.575288	1.40304	0.833659	2.02991	2.97384
Ghir_A12G025000	1.28249	0.77205	0.850768	0.838408	0.838033	0.698957
Ghir_D05G015510	0.996063	0.987502	1.00199	0.553716	1.19898	0.201232
Ghir_A08G011410	0.999233	1.15836	0.65735	0.41583	0.621122	0.408258
Ghir_D02G016340	0.742833	1.43521	0.94294	0.675943	0.932869	0.566546
Ghir_D01G016680	2.08541	3.0166	1.18928	0.586324	1.10042	0.398385
Ghir_A07G023710	0.904867	1.4607	1.71904	0.240086	0.746189	0.437611
Ghir_D07G023790	1.28186	1.57551	2.3008	0.382672	1.0563	0.217966
Ghir_A06G000190	1.06042	1.17441	2.49881	2.6953	1.45572	1.56483
Ghir_D01G007550	1.22145	0.658895	2.32639	1.78789	2.53956	2.19792
Ghir_A12G026310	2.09947	1.88345	2.01956	1.24421	1.69829	1.23168
Ghir_D13G001750	1.97449	1.74333	1.72851	2.00801	1.713	1.18172
Ghir_A06G013090	0.993341	0.956164	1.81647	1.37699	1.32785	1.65831
Ghir_D04G011110	1.27955	1.0841	1.91036	1.10863	1.55731	1.83615
Ghir_D12G025000	1.35681	1.31048	1.52929	1.06275	1.42559	1.66532
Ghir_D12G026330	1.70156	1.37296	1.52157	1.08587	1.31566	1.17149
Ghir_D12G028910	0.906178	1.50772	1.75163	0.88283	1.65833	1.11922
Ghir_D04G000170	2.59879	2.14442	2.90294	2.23545	2.14348	2.52922
Ghir_A02G018840	1.83557	3.79162	3.47031	0.779305	2.58598	1.00395
Ghir_A03G014920	1.18398	3.03067	3.78789	1.18391	1.60996	2.12378
Ghir_A12G028760	1.61284	2.4232	3.67898	1.53405	1.95146	1.19626
Ghir_A11G026430	50.728	5.5967	0	0.039225	197.819	0.081256
Ghir_D11G026580	16.6371	0.868899	0	0	86.0052	0.064333
Ghir_A08G022630	15.3691	14.921	0.404758	0.792506	6.60227	0.019083
Ghir_A12G019930	14.487	9.23029	0.165323	1.52342	4.76922	0.119194
Ghir_A05G016240	14.229	4.30812	0.551625	1.81218	10.3406	0.650124
Ghir_A08G022620	20.2446	5.86115	0.06251	4.15538	15.4497	0.098246
Ghir_D08G023510	17.0203	4.54667	0	1.15115	16.8803	0.019225
Ghir_D08G023520	27.2303	9.65034	0.228682	1.51451	13.8662	0.039209
Ghir_D06G014530	4.54705	1.75998	0	0.360787	4.42995	0
Ghir_D10G003790	2.46387	1.52571	0.042876	0.87844	6.06789	0.020219
Ghir_D07G020370	5.35387	3.0182	0.055624	1.1251	1.55746	0
Ghir_D05G016080	3.20813	2.65712	0.054749	0.977062	2.77335	0
Ghir_D11G016200	3.79501	2.5272	0.289017	0.853905	3.03888	0.03415
Ghir_A06G013100	8.99536	4.54509	0.158547	1.26119	5.33899	0.109887
Ghir_A07G020180	7.87793	7.44588	0.057974	1.06135	2.76584	0.027313
Ghir_A01G007470	7.14758	4.63954	0.346978	1.32461	1.61921	0.668324
Ghir_D01G021540	4.59868	5.44805	0.325968	1.24306	3.81159	0.730006
Ghir_A05G016250	5.39135	3.56436	3.91543	4.43422	2.64593	3.04836
Ghir_A07G024150	5.27565	5.34601	4.3753	3.72299	5.66524	3.32503
Ghir_A12G018990	5.48892	2.89282	2.35457	2.58873	3.7877	1.90878
Ghir_D06G022350	3.76779	3.62923	2.02725	3.29809	2.87491	1.83211
Ghir_A13G001460	7.84861	5.34177	2.1158	2.80343	3.83273	2.37977
Ghir_D07G024230	4.82982	5.2164	3.48962	2.77353	4.00759	1.67454
Ghir_D03G000750	5.04987	24.528	29.876	2.42968	3.70262	2.92941
Ghir_A04G009830	7.12943	9.09822	13.5659	8.29298	8.30309	8.88486
Ghir_D04G014060	11.4364	7.94744	9.04038	7.85845	7.38327	5.51732
Ghir_D05G013420	51.8625	33.4027	1.70719	22.4969	21.8132	0.682218
Ghir_A10G006150	21.1195	17.1197	0.718433	5.85857	12.5563	0.119758
Ghir_A11G016150	46.031	29.3189	0.551223	5.56456	27.2963	0.189148
Ghir_A07G020170	44.7339	23.1894	1.94501	5.39648	13.7389	1.79116
Ghir_D10G006980	32.9863	21.9673	6.10171	10.3062	19.0294	1.49843
Ghir_D12G020180	21.5019	15.6037	3.85827	7.0117	14.1422	4.21558
Ghir_A04G001760	33.6849	24.5795	3.02255	4.98125	3.67048	3.71525
Ghir_D07G020360	19.822	8.12188	2.05405	3.16121	7.28469	2.16935
Ghir_A06G021290	9.21803	8.0714	3.27329	6.05539	4.6279	3.07694
Ghir_D01G007820	14.8303	9.87101	2.31939	5.97273	4.43872	3.15789

## Sheet: Fig6(E)
	toxigenic seed	non-inoculated pericarp	atoxigenic seed	non-inoculated seed
Ghir_A04G006730	11.737	2.0963	6.64933	11.57
Ghir_A01G020410	7.78121	3.25702	7.79908	6.57026
Ghir_D04G011110	10.4172	2.89632	7.16467	8.4301
Ghir_D07G024230	10.3153	6.2768	12.3	8.03819
Ghir_A10G002780	7.43925	7.72503	7.50192	9.7744
Ghir_D13G001750	5.822	6.09753	6.41437	11.9481
Ghir_A04G009830	5.51525	22.1833	13.1986	8.25024
Ghir_A12G028760	4.81522	13.8445	6.92819	5.54574
Ghir_D12G028910	5.96052	11.8255	7.46063	6.60603
Ghir_D04G000170	4.16925	6.47085	5.73561	5.31226
Ghir_D05G038080	3.63211	6.57451	5.39094	4.53255
Ghir_D12G025000	4.17399	3.28024	3.66345	5.0032
Ghir_A13G001460	4.33171	4.90799	4.89629	6.5893
Ghir_D10G003590	4.29799	4.8625	4.27874	6.1158
Ghir_A12G025000	5.65147	4.01303	5.29063	5.46895
Ghir_A07G023710	4.62544	3.65278	6.02347	4.95738
Ghir_D07G023790	4.43641	3.4997	5.19592	4.67983
Ghir_D04G014060	2.83833	14.3796	6.60687	2.67519
Ghir_D05G014310	2.99984	9.02274	2.54823	2.20541
Ghir_A05G014530	9.09412	1.28462	9.08173	0.175957
Ghir_A04G001780	1.04433	5.18079	3.82065	0.880159
Ghir_D05G037710	2.4896	4.41361	5.04138	1.86213
Ghir_A05G014520	1.88551	2.67147	3.3257	0.053575
Ghir_A06G013090	1.29042	5.93399	1.03523	0.737293
Ghir_A07G020170	0.014526	14.1946	0.053015	0.006941
Ghir_D07G020360	0	15.568	0	0
Ghir_D03G000750	0	6.54886	0.009969	0
Ghir_D12G020180	0.047126	4.66451	0.068083	0.02815
Ghir_A05G000360	0.534441	5.87565	0.559171	0.173666
Ghir_D04G000160	0.163202	6.84404	0.283644	0.540348
Ghir_D08G023300	0	2.01838	0.022783	0.010739
Ghir_A02G018840	0.217709	1.5623	0.052973	0.006936
Ghir_A12G019930	0.049202	1.47333	0.011224	0.005878
Ghir_D13G014960	0.024706	2.62056	0.292706	0.054981
Ghir_A05G015680	0.382104	1.85618	0.055341	0.01739
Ghir_D05G015510	0.397392	2.82157	0.069975	0.014992
Ghir_D05G014320	4.7289	0.302452	1.37132	0.010021
Ghir_D05G027810	6.08884	0.176147	0.534674	0.178194
Ghir_D06G014540	1.25499	0.189201	0.763409	2.01334
Ghir_A05G037230	0.938624	0.007178	0.813001	1.82827
Ghir_D05G016080	1.26737	0.007269	1.09775	1.90248
Ghir_A05G004920	0.978838	0	1.20352	1.22412
Ghir_A07G008900	1.70644	0.213985	1.0709	1.56118
Ghir_D03G011360	0.703128	0	0.140036	1.99076
Ghir_A03G007390	1.74709	0.011624	0.279739	3.51271
Ghir_A02G009970	1.94527	0	0.092808	2.23888
Ghir_D02G010560	2.52515	0	0.253447	2.06041
Ghir_A11G010100	3.01789	0.896655	3.22175	2.89578
Ghir_A11G011520	3.74091	0.498901	2.47147	3.84378
Ghir_D08G007620	2.95854	0.020116	1.58721	4.64578
Ghir_A10G017690	3.49121	0.005363	2.96761	2.49156
Ghir_D06G014530	2.62413	0.015428	2.67228	2.22154
Ghir_A12G026310	1.85578	3.07444	1.84554	1.98705
Ghir_D05G037740	1.33169	2.32881	1.60996	2.01174
Ghir_D02G016350	1.95519	1.86402	1.44398	1.47791
Ghir_A01G014990	1.45	1.53966	2.14026	1.96218
Ghir_D02G016340	2.34735	1.38037	2.05832	2.2646
Ghir_D05G025130	2.20782	0.879191	1.43022	1.256
Ghir_D08G012150	1.90573	0.884415	2.3604	1.69884
Ghir_D11G011500	2.20879	0.706945	1.82105	2.33671
Ghir_D12G026330	0.906343	1.211	0.847838	1.08095
Ghir_A08G011410	1.27457	0.938583	1.66147	1.1506
Ghir_A04G001390	0.868533	0.572252	1.52628	1.26489
Ghir_D01G016900	1.14478	0.610448	1.30527	1.14568
Ghir_D01G007550	20.3144	64.1217	5.98266	13.8879
Ghir_A01G007240	22.7423	17.5914	9.37387	21.9313
Ghir_A03G014920	11.4786	19.6208	9.24226	13.4397
Ghir_A07G024150	29.3149	7.1493	39.2495	26.6713
Ghir_A12G018990	49.6874	32.5665	61.4982	43.8518
Ghir_A05G025600	37.7332	0.054272	24.6155	26.0833
Ghir_D05G025620	37.8369	0.070308	26.598	27.4557
Ghir_D10G003790	25.6348	0.014246	16.7802	10.3889
Ghir_A11G028460	17.3921	0.359214	15.9781	12.8766
Ghir_D01G021920	13.3939	0.345885	12.1773	13.0551
Ghir_D13G011860	13.5602	0.317463	6.33898	32.9638
Ghir_A10G009150	6.4554	0.00713	1.65209	15.5241
Ghir_D10G010100	6.88889	0.081146	1.91985	18.2686
Ghir_A12G015260	5.26121	0.005005	0.495932	3.977
Ghir_D12G015510	10.789	0	0.836508	7.70209
Ghir_A10G002990	12.3553	0	6.43042	3.69914
Ghir_A10G006150	10.1136	0.127033	6.52669	3.52509
Ghir_D11G006440	10.8459	0.021691	4.98462	9.31477
Ghir_D10G006980	13.1144	0.248775	9.60106	7.12657
Ghir_D11G028630	8.76651	0.535818	8.56285	7.64427
Ghir_A02G019140	3.04059	0.09717	7.71643	3.15225
Ghir_A13G011230	3.62739	1.04101	5.31987	6.51405
Ghir_D01G016680	6.86872	1.08164	5.37146	6.50636
Ghir_A11G006510	6.44777	0.029996	2.5935	5.33484
Ghir_D10G019150	6.86045	0.026815	5.64773	5.18711
Ghir_D11G010060	4.33656	0.179197	5.79627	5.44912

## Sheet: Fig6(F)
	Cold 1 h	Cold 3 h	Cold 6 h	Cold 12 h	Hot 1 h	Hot 3 h	Hot 6 h	Hot 12 h	Salt 1 h	Salt 3 h	Salt 6 h	Salt 12 h	PEG 1 h	PEG 3 h	PEG 6 h	PEG 12 h	CK 0 h	CK 1 h	CK 3 h	CK 6 h	CK 12 h
Gh_A11G1410	48.3	25.2	10.3	8.9	21	29	28.5	25.1	39.7	52.6	36.7	25.6	61.8	58.4	40.9	17.4	105.6	51	66.1	104.4	63.6
Gh_A11G2206	39.4	38.2	9.4	25.8	56.7	77.3	75	87.8	59.8	219.6	27	41.1	85.5	43	63.1	17.5	138.6	94	105.8	471.9	121.9
Gh_D12G1863	56.1	32.4	19	22.2	57.4	84.7	79.1	84.6	110.4	117	51.3	58	145.2	113.6	46.9	31.9	108.1	113.5	123	93.6	97
Gh_Sca009545G02	75.1	34.8	21.1	13.2	55.9	89.8	50.7	51.1	107	87.4	33.8	18.8	135.7	64.1	62.4	7.9	78.6	120.3	106.4	115.4	27.9
Gh_D06G2129	23.6	19	8.5	20.7	17.3	60.1	25.7	15.1	41	33.1	35.8	20.4	32.3	47.6	49	16.1	28.5	28.3	43.5	62.9	21.6
Gh_A06G1995	13.2	13.2	6.4	12.5	11.2	21.9	13.9	5.9	30.8	31.3	29.9	12.3	27.7	35.4	54.4	9	25.4	21.4	35.6	55.2	14.6
Gh_A10G0567	25.3	11.6	9.4	4	9.8	24.3	21.9	13.7	21.6	30.5	26	10.8	36.9	24.8	32.8	19.1	49.2	21.6	34.1	51.8	22.9
Gh_D10G0607	17.5	8.8	5.5	3.5	9.9	17.1	14.5	14.9	17.6	24	14.7	12.7	32.6	23.9	23.8	13.8	53	16.9	27.6	40.6	18.4
Gh_D10G0307	22.7	11.5	10.5	9.7	20.7	33.9	19.6	41.9	32.6	13.6	7.9	15.2	31.4	20.1	15.2	28.8	40.1	36	26.5	32.5	34.9
Gh_A07G2062	13.5	14.7	11.6	10.8	9.1	24.8	13.9	23.9	15.3	13.8	10.3	18.2	18.7	12.9	13.8	14.2	25	16.1	18.4	23.2	18.2
Gh_A07G2159	31.1	22.9	12.6	14	10.2	20	19.6	17.5	20.8	25.4	21.5	12.6	30.6	33.1	17.5	15.3	41.4	21.1	25.7	31.4	26.9
Gh_D11G2500	3.3	7.5	3.5	8.9	5.9	11.5	26.3	35.1	6	53.3	6.7	9.5	14	6.6	22.2	2.1	50.8	18.2	23.1	230	55.2
Gh_A12G1700	14.5	6.4	3.7	2.2	10.4	15.4	12.8	8.2	19.3	19.3	7.7	10.7	24.5	18.4	6.9	3.4	57.9	22.6	21.7	22	16.2
Gh_D07G1903	22.1	15.8	8.3	6.1	8.6	14.3	9.5	9	17.6	19.1	11.6	5.2	20.8	20.6	13.7	6.5	25.4	15.3	17.6	24.6	13.8
Gh_A05G1329	29	8.8	17.7	5	16.4	22.9	17.8	21.1	30.5	19	11.5	8.8	43.5	13	16.7	3.6	55.6	53	39.1	43	17.7
Gh_A08G1938	15.4	15.8	8.4	5.3	10.2	14.8	22.1	36.3	26.1	16.9	15.5	10.8	29.3	12.8	17.1	10.5	50.2	29.1	22.8	44.4	38.8
Gh_D08G2303	12.1	12.1	9.4	5.6	9.3	13	15.6	25.6	20.9	17.1	6.2	4.9	25.5	11.4	11.3	7.6	42.7	24.1	22.7	43	39.4
Gh_D05G0036	0.1	0.9	0.4	0.2	0	0.6	0.3	0.4	0.6	0.7	0	0.2	0	0.2	0	0	0.2	0.6	0	0	0
Gh_A05G4016	0	0.1	0.4	0.2	0.2	0.1	0.5	0	1	0.4	0.2	0.1	0.1	0.7	0.4	0	0.6	0.2	0.1	0.5	0.1
Gh_A08G2494	0	0	1.5	0.3	0	0.5	0.4	0.4	0.1	0.4	0.2	0.1	1	0.3	0.8	0.7	0.1	0.9	0.1	0.6	1.3
Gh_D06G2099	0	0	1.2	0.6	0	0	0.2	0.4	0	0.3	0	0	1.2	0	0.4	0	0.5	0.7	0	0	0
Gh_D07G2055	0.1	0.4	1.5	0	0.3	0	0	0.3	0.5	0.5	0.1	0	0.6	0.2	0.9	0	1.1	0.3	0.1	0.4	0
Gh_Sca192747G01	0	0	0	0	0	0	0	0	0	0	0	0	9.1	0	0	0	6.9	0	0	0	0
Gh_A13G0840	0.1	0.1	4.1	0.7	0.2	0	0.2	1.1	0	1.2	0	0.1	3.4	0.1	1.8	0	1	3.9	0.3	0.3	0.1
Gh_D13G1085	0.2	0.6	5.5	0.5	0.2	0	1.3	2.1	0.4	1.4	0	0.3	2.8	0.5	2.4	0.1	2.1	6.5	0.4	0.5	1.1
Gh_A06G0022	0.8	1.7	0	8	0.2	0.6	0.2	0.4	2.5	9.9	8.8	29.3	2.2	8.7	5.1	2.7	0.8	0.7	4.1	0.5	0.4
Gh_A02G0755	1.4	1.3	1.2	0.5	0.5	2.2	3.3	5.5	1.2	1.4	3.6	8.2	0.8	1.4	3.1	10.1	1.5	1.3	1.7	1.5	4.1
Gh_D02G1599	0.4	1.6	2.1	0.5	0.2	1.5	2.7	3.1	0.6	0.9	3.2	4.5	0.7	0.8	2.4	4	0.5	0.6	1	3.5	4.2
Gh_A11G2383	4	4.1	2.1	1.1	0.4	1.3	1.9	2.3	3.8	3.2	1	2	1.7	0.9	1.1	1.6	0.8	2.4	1.3	2.8	2.1
Gh_D11G2698	3.6	4	1.6	1.7	0.3	1.9	0.8	2.2	2.7	2.8	1.5	2.4	1.8	1	0.5	1.3	0.8	1.2	2.3	1.3	1.4
Gh_A11G0848	1.4	1	1.9	1.1	0.4	1.8	1.8	3.3	3.4	2.8	1.1	1.3	1.6	1.6	2.5	2	1.1	1.9	1.4	1.6	3.1
Gh_D02G0798	1.1	1.5	0.5	1.3	0.3	2.5	1.2	1.6	1.7	1.9	1.6	3.2	1.4	2.5	2.1	1.5	1.7	1.6	1.3	2.8	1.1
Gh_D11G0990	0.9	1.1	1.9	0.2	0.4	0.9	0.3	1.4	1.9	1.2	0.3	0.4	1.2	1.1	1.8	0.6	0.9	1.3	1.8	0.7	0.6
Gh_D01G2050	0.9	0.5	0.9	0.2	0.3	0.7	0.3	0.5	0.2	0.9	0.4	1	0.9	1.2	0.5	1	3.7	0.9	0.4	0.6	1.2
Gh_A01G1812	0.5	0.3	0.4	0.7	0.3	0.3	0.8	0.5	1	0.8	0.7	1.4	1.6	1.4	0.7	2	3.3	0.6	1.2	1.3	1.2
Gh_A11G0976	0.6	0.4	0.7	0.4	0.8	0.6	2	1	0.7	0.7	0.6	2.2	1	1	1	1.8	4.8	1.5	1.1	0.8	2.4
Gh_D05G2593	0.3	0.3	1	0.5	0.4	1.4	5.3	5	0.7	1.9	0.9	1.7	2.3	1.8	2.2	2.1	1.2	4.2	0.7	2.5	4
Gh_D13G1086	0.2	0.4	1.9	1.1	0.7	0.9	1.8	3.6	0.5	2.9	0.3	0.4	1.5	0.6	2.4	0.5	1.1	3.3	0.7	2.8	1.6
Gh_D05G2349	0.8	0.6	0.9	3.4	0.3	2.1	3.5	4	0.7	0.7	1.4	2.2	0.9	1.2	1	2.2	2.1	0.4	1.1	2.1	3
Gh_A13G1153	0.4	0.2	0.8	0.6	0.8	0.8	0.7	2.4	0.6	0.8	3.2	2.9	1.4	1.5	0.8	1.6	2.2	0.9	1	1.8	1.7
Gh_D02G1600	0.4	0.6	0.1	0.3	0.3	1.2	1.3	4.9	0.3	1.2	1.2	2.1	1.1	1.2	1.5	4.2	0.3	0.8	1.5	2.4	2.6
Gh_A13G0986	10.8	8.3	6.7	5.6	8.2	8.5	8.1	8.4	5.8	16.9	3.9	3.6	12.2	6.1	10.4	6.6	17.8	19.4	13.2	16.3	13.6
Gh_D13G1234	9.9	6.8	6.2	5.4	9.8	8.5	7.2	5.7	5	13.7	2.6	2.8	9.6	5	8.6	4.5	18.1	18.8	10.8	16.6	11.5
Gh_D01G0673	24.2	10.4	3.2	1.6	7.6	11.1	5.4	3.3	16.9	11.3	7.1	2.6	25.5	14.7	8.4	3.5	19.5	19	24.9	21.9	10.4
Gh_A06G2052	10.3	3	2.7	1.9	5.3	6.7	6.2	7.7	10.6	7.6	4.8	2.9	18.2	11.3	5	3.3	12.2	10.7	12.8	11.8	11.1
Gh_A01G0653	15	6.1	1.4	0.4	3.7	6.2	2	0.9	8.9	7.4	3.6	0.9	13.9	9.6	5.3	1	17.9	10.8	13.6	13.5	6.8
Gh_A07G1698	6.8	5	1.2	0.7	2.7	5.5	4.3	3.1	10.6	10.5	6.6	1.3	10.9	7.7	7.6	1.1	10.9	9.1	14.2	20.6	2.4
Gh_Sca036483G01	9	3.1	0.8	3	3.3	6.4	3.6	6.1	10.8	11.7	6.9	1.9	9.7	9.8	10.3	1.5	12.1	11.1	15.7	15.5	4.5
Gh_A11G2203	6.1	2.5	7.3	2.8	4.8	7.7	9.4	6.8	2.9	8.8	1.3	1.5	7.6	3.7	5.8	1.4	17.2	12.5	6.8	8.6	5.6
Gh_D11G3414	10	5.1	6.6	3.6	7.8	7.7	11.1	9.3	5.8	12	1.8	1.6	10.1	5.5	10.4	1.4	19.5	21.4	10.3	18.1	6.2
Gh_A05G1173	12.5	9.4	6.6	3.1	5.6	10.1	4.2	1.8	6.2	6	2	0.9	8.2	4.7	3.9	1.4	22.1	8.1	13	5.9	1.7
Gh_Sca174801G01	10.2	14.2	5.8	2.3	3.7	10.2	4.6	3	9.4	8.2	6.3	3.1	5.8	6.6	4.3	0	23.7	7.8	12	5.7	4.2
Gh_D01G2016	4.5	4.3	2.9	5.6	6.1	30.9	24.2	27.2	11.9	27.3	21.9	8.6	12.5	20	16.3	14	5.6	11.5	14.8	15.7	9.3
Gh_A10G2222	7	5.5	9.8	5.3	7.6	11.1	9.6	10.3	8	4.5	3.9	6.4	9.7	6.3	6.7	11.5	30.9	13	6.4	11.2	19.6
Gh_D07G2278	7.7	7.7	6.6	6.9	4.7	14.3	9.5	17.7	8.2	11.2	7.9	9	10.2	7.2	9.9	9.1	14.9	11.4	12.1	14.3	8.7
Gh_A03G1161	6.2	6.8	7.8	7.7	4	8.9	9.7	9.9	9.5	6.9	8.2	11.5	10.3	10.5	7.3	13.9	11.6	11.6	8.3	8.5	16.8
Gh_D02G1598	7	7.7	7.7	8.7	4.8	8.8	12.5	10.7	9.5	7.9	10.9	12.3	11.7	13.6	8	15.4	15.5	11.7	9.8	8.3	19.1
Gh_D02G0799	6.3	7.9	3.6	4.3	2.9	8.7	6	8.4	4.9	8.5	9.2	17.2	5.9	5.3	8.6	11.6	2.4	3.9	7	7.1	7.9
Gh_A04G0528	6.9	6.5	5.7	3.9	3.3	7	6.8	9.6	7	7	4	8.4	6.2	6.2	2.9	8.5	6.6	6.3	8.3	5.3	11.4
Gh_D07G2241	3.6	4.7	5	3	2.5	8.2	5.4	15	4.9	4.7	3.6	7.5	10.3	3.5	4.8	8.2	14.1	7.3	6.2	9	6.9
Gh_A05G1282	6.4	6	6.9	7.5	6.1	10.2	4.5	7.3	10.2	4.2	3.8	16.7	11.5	9.9	3.4	5.6	4.1	7.7	8	6.9	6
Gh_D01G0648	6.9	13	5.5	8.3	5.7	13.8	7.6	16.6	6.1	4.2	3.4	16.4	8	6.7	3.1	10.3	12.3	6.4	7.7	2.5	8.6
Gh_A01G1774	1.1	1	1	2.3	1	11.8	20.4	15.7	2.5	13.7	22.6	2.8	4.8	13.2	18	6.5	2.7	3.1	8.4	15.3	5
Gh_D03G0069	0.3	0.9	0.5	0.5	0.4	5	19.8	28	0.9	3.7	17.3	16.9	0.7	4	19.9	8.7	0.4	0.9	3.9	24.3	10
Gh_D11G1558	3.3	1.1	0.2	1.1	1.2	1.7	1.6	1.4	2.5	3	1.7	3.6	4.2	4.3	3.1	1.3	26.3	4	4	6.5	4.2
Gh_A05G1330	5	3.7	0.5	2	3.7	10.2	5.5	8.2	5.3	3.4	2.4	2.6	4.6	4.6	2.4	2.4	7.7	4.1	5.1	4.8	3.9
Gh_D01G1557	2.4	3	1.9	1.1	1.3	3.7	5.9	6.5	3.5	2.8	2.2	6.1	3.7	3.1	1.8	1.6	4.9	3.9	5.8	4.2	3.4
Gh_D06G1406	4.9	1.9	3.5	1.9	2.7	2.5	4.1	4.7	4.6	5.3	2.6	1.8	9.2	3.8	3.4	2.2	12.9	7.5	5.8	6	5.9
Gh_D05G1349	7	7.1	3.8	1.8	3.2	6.5	2.6	1.6	2.8	4	2.1	1.5	6.8	3.4	2.8	1.3	15.2	5	6.3	6	1.6
Gh_D05G1499	7.2	2.7	1.6	1.3	3	6	4.5	3.4	4.4	2.6	1.4	0.6	4.6	2.7	2.7	0.4	8.7	4.8	5.1	6.3	1.7
Gh_Sca054619G01	1.8	1.7	4.2	0	0	3.7	5.6	5.6	0	4.4	0	0	10.4	2.8	2.1	1.9	3	12	3	6	5.9
Gh_A05G2140	3	1.9	9.5	2.7	3.5	2.8	5.1	12	3.2	9.5	0.7	0.6	14.5	1.3	8	1.3	6.1	15.4	5.1	6.6	5.7
Gh_D05G2394	1.4	0.5	2.1	1.4	1.8	1.6	3.7	8.1	1.3	5.6	0.4	0.7	6.8	1.5	4.2	0.9	4.3	9.2	3	3.4	4.2
Gh_A01G0634	4.8	6.2	3.6	5.5	4	11.2	5.2	12.1	3.6	1.4	2	9.8	3.1	2.4	1.2	6.2	12.4	3.7	3	0.1	3.2
Gh_D11G1126	7.2	5.8	7.4	2.2	11.2	8.6	5.1	1.7	2.4	1.4	1.2	1.4	2.9	1.8	1.9	1.6	6.2	4.8	2.1	2.7	3
Gh_A02G1653	1.1	1	0.4	1.7	1	5.4	8.3	10.1	3.2	3.1	3.7	5.3	3.9	2.7	7.5	3.8	2	5.8	6.5	11.2	3.9
Gh_A03G1162	1.4	1.5	1.2	0.8	0.3	3.8	3.9	7.6	1.5	2.6	2.7	3.4	2.5	3.6	4.3	8.5	0.3	1.7	3.5	4.4	3.5
Gh_D05G1453	2.5	3	4	4.4	3.4	3.1	2.2	3.1	3.4	1.8	1.5	4.2	5.6	4	1.1	1.2	2.1	3.9	4	2	2.1
Gh_D04G0986	3.4	4	6.1	2.3	1.2	3	4.5	4.2	2.8	3.9	3.9	6	3.4	3.8	2.7	7.6	4.1	4.4	3.7	2.5	7.6
Gh_D13G1439	1.9	0.5	1	2.1	2.8	3.7	3.2	5.2	3.2	3.2	6.8	9.6	5	3.3	2	4.3	3.5	1.8	2.9	4.2	3.4
