# Supplementary material for: The binding pocket properties were fundamental to functional diversification of the GDSL-type esterases/lipases gene family in cotton
Source: Front Plant Sci. 2023 Jan 18;13:1099673. doi: 10.3389/fpls.2022.1099673 (PMC9889996; doi:10.3389/fpls.2022.1099673)
Supplement: Supplementary file 1 [file Presentation_1.zip › Table S2 The basic physicochemical properties, signal peptides, predicted transmembrane structure.xls]

## Sheet: Sheet1
Gene ID	Gene name	Number of amino acids	Molecular weight(kDa)	Theoretical pI	Total number of negatively charged residues (Asp+Glu)	Total number of positively charged residues (Arg+Lys)	The instability index	stable/unstable	Aliphatic index	Grand average of hydropathicity (GRAVY)	Signal peptide prediction	Number of predicted TMHs	Subcellular localization	Chromosome location
Gar01G09470	GarGELP1A	367	40.89	8.69	34	40	30.3	stable	82.86	-0.175	Yes	1	extr: 6, chlo: 4, cyto: 2, nucl: 1, vacu: 1	A01:12931820-12933940+
Gar01G09760	GarGELP2A	349	39.44	5.05	39	28	28.56	stable	80.77	-0.06	Yes	0	cyto: 4, extr: 4, chlo: 2, E.R.: 2, nucl: 1, mito: 1	A01:13467059-13468403-
Gar01G22750	GarGELP3A	367	40.85	5.89	35	32	34.92	stable	88.5	-0.014	Yes	0	vacu: 5, chlo: 4, extr: 2, golg: 2, nucl: 1	A01:102267910-102269334+
Gar02G02420	GarGELP4A	352	37.84	5.78	24	21	24.91	stable	95.65	0.111	Yes	0	E.R.: 3.5, E.R._plas: 3, nucl: 2, mito: 2, extr: 2, vacu: 2, plas: 1.5, cyto: 1	A02:2045519-2047519+
Gar02G02830	GarGELP5A	357	39.98	5.89	31	27	29.05	stable	70.14	-0.128	Yes	0	nucl: 11, cyto: 2, cysk: 1	A02:2767385-2770192-
Gar02G07440	GarGELP6A	354	38.55	8.7	26	31	28.75	stable	84.6	-0.015	Yes	0	extr: 5, vacu: 4, golg: 2, chlo: 1, plas: 1, E.R.: 1	A02:11630547-11632132+
Gar02G11030	GarGELP7A	386	42.56	6.66	32	30	31.63	stable	77.28	-0.14	Yes	1	E.R.: 4.5, cyto: 4, E.R._plas: 4, plas: 2.5, nucl: 1, mito: 1, vacu: 1	A02:45483784-45486229-
Gar02G20570	GarGELP8A	282	30.56	6.73	26	26	30.89	stable	94.79	-0.035	No	0	cyto: 12, chlo: 1, golg: 1	A02:102010483-102012518+
Gar02G20860	GarGELP9A	363	39.54	5.62	28	24	35.03	stable	83.88	0.101	Yes	0	extr: 7, vacu: 2, chlo: 1, nucl: 1, mito: 1, plas: 1, E.R.: 1	A02:102202254-102203711-
Gar03G10250	GarGELP10A	333	37.52	9.31	25	37	37.25	stable	89.31	-0.182	No	0	cyto: 7, nucl: 4, chlo: 1, extr: 1, cysk: 1	A03:17948012-17950696-
Gar03G10270	GarGELP11A	387	42.79	8.76	27	33	25.11	stable	77.62	-0.131	Yes	1	chlo: 5, vacu: 4, extr: 3, nucl: 1, golg: 1	A03:17979939-17982355-
Gar03G10280	GarGELP12A	1224	134.83	6.91	157	155	42.25	unstable	68.18	-0.6	No	0	cyto: 3, E.R.: 3, nucl: 2, vacu: 2, chlo: 1, mito: 1, extr: 1, golg: 1	A03:18050775-18060817-
Gar03G10710	GarGELP13A	492	53.04	8.63	38	44	38.53	stable	78.07	-0.077	Yes	1	chlo: 5, nucl: 2, cyto: 2, extr: 2, mito: 1, plas: 1, E.R.: 1	A03:19867403-19869057+
Gar03G17790	GarGELP14A	362	39.86	7.54	23	24	26.45	stable	88.92	0.001	Yes	0	extr: 4, nucl: 2, vacu: 2, E.R.: 2, chlo: 1, mito: 1, plas: 1, golg: 1	A03:90536291-90538996+
Gar04G06540	GarGELP15A	378	42.17	8.31	25	28	33.61	stable	79.5	-0.111	Yes	0	chlo: 9, extr: 2, nucl: 1, cyto: 1, E.R.: 1	A04:11728935-11730490-
Gar04G08720	GarGELP16A	334	36.69	7.53	26	27	27.06	stable	98.53	0.131	Yes	1	extr: 7, chlo: 4, cyto: 1, mito: 1, vacu: 1	A04:19274093-19275306-
Gar04G12530	GarGELP17A	338	37.49	9.11	24	32	31.56	stable	74.41	-0.218	No	0	nucl: 5, cyto: 4, cysk: 2, chlo: 1, mito: 1, plas: 1	A04:70279490-70282297-
Gar05G00230	GarGELP18A	332	36.07	4.65	34	18	28.53	stable	68.83	-0.276	No	0	extr: 10, chlo: 1, nucl: 1, cyto: 1, mito: 1	A05:226789-228549-
Gar05G04880	GarGELP19A	369	41.39	6.53	36	35	30.85	stable	77.99	-0.177	Yes	1	extr: 6, chlo: 3, nucl: 1, cyto: 1, mito: 1, vacu: 1, E.R.: 1	A05:4339047-4340524-
Gar05G13830	GarGELP20A	356	38.49	8.65	25	30	18.1	stable	84.75	0.018	Yes	0	chlo: 4, extr: 3, vacu: 3, golg: 2, nucl: 1, cyto: 1	A05:12307095-12308523-
Gar05G14670	GarGELP21A	364	40.68	8.45	32	36	37.66	stable	76.92	-0.155	Yes	0	vacu: 5, chlo: 3, extr: 3, golg: 2, nucl: 1	A05:13079435-13081039-
Gar05G14680	GarGELP22A	364	40.71	8.63	30	35	36.7	stable	75.6	-0.181	Yes	0	chlo: 4, vacu: 3, nucl: 1, cyto: 1, mito: 1, plas: 1, extr: 1, E.R.: 1, golg: 1	A05:13082559-13084084-
Gar05G14690	GarGELP23A	377	42.77	9.4	28	44	32.23	stable	77.61	-0.249	Yes	0	chlo: 6, extr: 3, vacu: 3, nucl: 1, cyto: 1	A05:13088728-13091333-
Gar05G15120	GarGELP24A	512	57.56	7.13	59	59	32.36	stable	89.51	-0.181	No	1	cyto: 5, E.R.: 3, golg: 2, chlo: 1, nucl: 1, mito: 1, plas: 1	A05:13459150-13465062-
Gar05G15930	GarGELP25A	364	39.78	6.58	27	27	24.88	stable	82.58	-0.178	Yes	1	extr: 6, vacu: 3, chlo: 2, golg: 2, nucl: 1	A05:14313747-14315331+
Gar05G16400	GarGELP26A	379	41.38	7.82	29	31	38.48	stable	93.17	0.155	Yes	0	extr: 10, chlo: 2, cyto: 2	A05:14814944-14816627+
Gar05G16560	GarGELP27A	365	40.6	8.76	34	40	37.5	stable	86.55	-0.06	Yes	1	chlo: 6, vacu: 4, nucl: 1, mito: 1, extr: 1, golg: 1	A05:14915133-14918079+
Gar05G16570	GarGELP28A	350	39.13	6.1	35	32	34.52	stable	85.77	-0.076	No	0	cyto: 5, nucl: 4, chlo: 2, plas: 1, cysk: 1, golg: 1	A05:14919113-14921488-
Gar05G19350	GarGELP29A	990	108.54	6.94	99	98	46.15	unstable	68.41	-0.458	No	0	nucl: 14	A05:17591195-17603930-
Gar05G23620	GarGELP30A	371	40.77	7.12	31	31	30.68	stable	93.85	0.085	Yes	2	vacu: 6, extr: 3, E.R.: 2, nucl: 1, mito: 1, golg: 1	A05:22201226-22203047-
Gar05G26380	GarGELP31A	383	42.77	8.73	28	35	36.62	stable	74.18	-0.201	Yes	1	extr: 6, vacu: 5, chlo: 1, plas: 1, golg: 1	A05:26584005-26585702+
Gar05G27000	GarGELP32A	373	41.03	4.97	33	25	33.66	stable	85.84	-0.036	Yes	0	extr: 7, vacu: 2, chlo: 1, mito: 1, plas: 1, E.R.: 1, golg: 1	A05:27324363-27326095-
Gar05G29350	GarGELP33A	376	41.1	8.87	34	42	22.91	stable	89.68	-0.081	Yes	0	vacu: 6, golg: 3, cyto: 2, nucl: 1, mito: 1, extr: 1	A05:31063200-31067178+
Gar05G43970	GarGELP34A	399	44.31	6.93	30	29	50.32	unstable	90.88	0.031	Yes	1	extr: 8, vacu: 3, mito: 1, plas: 1, E.R.: 1	A05:95390228-95393106-
Gar05G43980	GarGELP35A	399	44.48	7.91	32	34	45.3	unstable	91.35	0.002	Yes	0	vacu: 7, chlo: 2, extr: 2, nucl: 1, plas: 1, golg: 1	A05:95401909-95404185-
Gar05G43990	GarGELP36A	379	42.14	8.14	30	33	46.75	unstable	87.23	-0.062	Yes	1	extr: 6, vacu: 2, E.R.: 2, chlo: 1, cyto: 1, mito: 1, plas: 1	A05:95424281-95426457-
Gar05G44010	GarGELP37A	310	34.91	5.98	29	25	37.16	stable	84.58	-0.204	No	0	cyto: 8, nucl: 3, chlo: 1, plas: 1, golg: 1	A05:95459317-95460740-
Gar05G44020	GarGELP38A	364	40.62	6.25	33	30	40.77	unstable	82.23	-0.163	No	0	cyto: 9, cysk: 2, chlo: 1, nucl: 1, golg: 1	A05:95479811-95482848-
Gar05G44050	GarGELP39A	1063	119.73	7.91	148	151	44.26	unstable	85.18	-0.428	No	0	nucl: 12, extr: 2	A05:95517593-95529512-
Gar05G45960	GarGELP40A	358	39.45	8.34	28	31	23.97	stable	80.08	-0.085	Yes	0	chlo: 8, cyto: 3, nucl: 1, extr: 1, vacu: 1	A05:97755072-97759619-
Gar06G00230	GarGELP41A	356	39.1	6.5	32	30	32.17	stable	94.55	0.021	Yes	0	chlo: 7, extr: 3, cyto: 2, nucl: 1, E.R.: 1	A06:124620-126025-
Gar06G00240	GarGELP42A	363	39.6	5.27	36	32	27.87	stable	101.79	0.212	Yes	1	cyto: 6, mito: 2, extr: 2, E.R.: 2, chlo: 1, pero: 1	A06:127928-130395-
Gar06G16170	GarGELP43A	194	21.72	6.42	21	20	39.06	stable	83.97	-0.115	No	0	chlo: 7, cyto: 6, pero: 1	A06:83766231-83776945-
Gar06G16220	GarGELP44A	370	40.56	6.3	31	27	39.27	stable	82.84	-0.015	Yes	0	E.R.: 5.5, E.R._plas: 4.5, plas: 2.5, cyto: 2, nucl: 1, mito: 1, extr: 1, vacu: 1	A06:84237719-84239262+
Gar06G26000	GarGELP45A	354	38.95	5.41	37	30	37.34	stable	100.08	0.051	Yes	0	cyto: 5, nucl: 4, chlo: 2, mito: 1, plas: 1, extr: 1	A06:129732889-129736320-
Gar06G26010	GarGELP46A	348	38.62	6.38	32	30	46.32	unstable	98.62	0.129	No	0	chlo: 8, extr: 2, nucl: 1, mito: 1, plas: 1, vacu: 1	A06:129744785-129748903-
Gar06G26280	GarGELP47A	362	40.06	9.13	23	33	29.29	stable	84.64	-0.209	Yes	1	extr: 7, mito: 2, E.R._plas: 2, plas: 1.5, E.R.: 1.5, chlo: 1, vacu: 1	A06:129985916-129990564+
Gar07G13110	GarGELP48A	307	33.67	8.53	22	25	26	stable	96.29	0.03	Yes	1	extr: 6, chlo: 3, mito: 2, vacu: 2, cyto: 1	A07:20505569-20507091-
Gar07G14210	GarGELP49A	362	40	5.43	29	20	39.13	stable	105.55	0.249	Yes	0	plas: 5, E.R.: 4, vacu: 3, chlo: 1, cyto: 1	A07:23317921-23319427+
Gar07G23940	GarGELP50A	350	39.28	6.36	38	37	30.38	stable	88.34	-0.037	Yes	0	extr: 8, chlo: 2, cyto: 2, nucl: 1, mito: 1	A07:87448592-87449816-
Gar07G24890	GarGELP51A	354	38.7	5.18	34	27	25.33	stable	80.23	-0.04	Yes	0	extr: 10, chlo: 1, cyto: 1, mito: 1, vacu: 1	A07:91735262-91738015-
Gar07G24920	GarGELP52A	380	41.84	8.9	31	38	32.45	stable	86.24	-0.056	Yes	0	extr: 7, chlo: 3, nucl: 1, cyto: 1, mito: 1, E.R.: 1	A07:91949288-91951803-
Gar07G26920	GarGELP53A	293	32.71	9.32	20	26	35.14	stable	98.5	0.09	Yes	0	pero: 6, E.R.: 3, plas: 2, chlo: 1, nucl: 1, vacu: 1	A07:97070747-97071898-
Gar07G29060	GarGELP54A	358	39.58	7.61	29	30	33.52	stable	79.3	-0.206	Yes	0	cyto: 9, nucl: 2, extr: 1, cysk: 1, golg: 1	A07:100220736-100224647-
Gar07G29530	GarGELP55A	380	42.48	6.55	37	35	29.49	stable	80.87	-0.221	Yes	0	E.R.: 4.5, E.R._plas: 4, cyto: 3, plas: 2.5, mito: 2, nucl: 1, pero: 1	A07:100914548-100916690-
Gar07G29980	GarGELP56A	383	42.07	8.88	26	33	38.17	stable	80.03	0.004	Yes	1	chlo: 12, extr: 2	A07:101309285-101311333-
Gar08G06460	GarGELP57A	358	39.34	6.13	33	31	31.92	stable	83.66	-0.185	Yes	1	extr: 6, vacu: 2, golg: 2, chlo: 1, nucl: 1, mito: 1, plas: 1	A08:8285666-8287162-
Gar08G08440	GarGELP58A	407	45.32	5.83	36	31	39.12	stable	77.49	-0.135	No	1	E.R.: 4, chlo: 3, cyto: 2, plas: 2, vacu: 2, nucl: 1	A08:14092973-14094766+
Gar08G16170	GarGELP59A	366	40.53	8.85	30	37	31.85	stable	89.23	-0.025	Yes	0	chlo: 4, nucl: 2, cyto: 2, mito: 2, extr: 2, plas: 1, vacu: 1	A08:99805637-99807186+
Gar08G28310	GarGELP60A	347	38.1	8.09	24	26	31.17	stable	93.66	0.013	Yes	0	extr: 6, vacu: 2, E.R.: 2, chlo: 1, nucl: 1, mito: 1, plas: 1	A08:129333905-129335279+
Gar08G28360	GarGELP61A	327	36.93	8.24	28	30	33.18	stable	95.81	-0.084	Yes	0	cyto: 11.5, cyto_E.R.: 6.5, nucl: 1, extr: 1	A08:129473966-129475343-
Gar08G28390	GarGELP62A	347	38.8	6.7	28	27	30.06	stable	95.65	0.007	Yes	0	extr: 8, E.R.: 2, chlo: 1, nucl: 1, mito: 1, plas: 1	A08:129539112-129540533-
Gar08G29890	GarGELP63A	404	45.75	9.16	35	48	38.2	stable	78.24	-0.24	Yes	1	extr: 5, vacu: 4, golg: 2, mito: 1, plas: 1, E.R.: 1	A08:130970858-130972877-
Gar09G00260	GarGELP64A	315	35.58	9.15	29	40	38.38	stable	85.05	-0.103	No	0	extr: 7, cyto: 3, chlo: 2, nucl: 1, golg: 1	A09:508150-510339-
Gar09G00270	GarGELP65A	384	43.12	8.52	37	41	38.28	stable	92.11	-0.068	Yes	0	cyto: 7, nucl: 3, chlo: 2, plas: 1, cysk: 1	A09:528293-530680-
Gar09G05300	GarGELP66A	375	42.13	8.04	40	42	40.34	unstable	93.52	-0.126	No	0	nucl: 8, cyto: 4, plas: 1, cysk: 1	A09:16225673-16228001-
Gar09G21270	GarGELP67A	321	36.19	5.97	29	26	25.93	stable	66.48	-0.336	No	0	nucl: 6, cyto: 4, extr: 2, cysk: 2	A09:79210126-79212286-
Gar09G23250	GarGELP68A	407	45.77	5.27	36	22	46.61	unstable	88.65	-0.021	Yes	0	plas: 7, vacu: 3, E.R.: 2, golg: 2	A09:81385053-81386924-
Gar09G28490	GarGELP69A	330	36.75	9.02	31	39	31.37	stable	85.12	-0.175	No	0	cyto: 11, nucl: 1, cysk: 1, golg: 1	A09:85788498-85792669-
Gar09G29430	GarGELP70A	363	40.05	5.79	32	30	37.85	stable	91.07	-0.033	Yes	1	vacu: 6, extr: 4, golg: 2, chlo: 1, nucl: 1	A09:86592356-86596756+
Gar10G03020	GarGELP71A	241	26.96	5.66	33	27	37.13	stable	84.23	-0.261	No	0	chlo: 11, cyto: 2, nucl: 1	A10:2620647-2623025-
Gar10G03250	GarGELP72A	361	39.88	5	33	27	32.21	stable	81.63	-0.27	Yes	0	extr: 6, E.R._plas: 3, plas: 2.5, E.R.: 2.5, chlo: 1, mito: 1, vacu: 1	A10:2829611-2831465+
Gar10G06650	GarGELP73A	408	44.46	7.57	29	30	28.83	stable	88.97	0.021	No	1	chlo: 6, nucl: 2, vacu: 2, E.R.: 2, mito: 1, plas: 1	A10:7513809-7515461+
Gar10G06670	GarGELP74A	356	38.67	6.3	27	25	18.43	stable	87.44	0.015	Yes	0	cyto: 3.5, cyto_nucl: 3, E.R._plas: 3, plas: 2.5, E.R.: 2.5, vacu: 2, nucl: 1.5, mito: 1, extr: 1	A10:7549578-7551072+
Gar10G10710	GarGELP75A	380	41.54	8.33	32	35	23.96	stable	91.39	-0.094	Yes	0	cyto: 13, golg: 1	A10:19343807-19345205-
Gar10G11830	GarGELP76A	385	42.06	8.61	31	36	27.31	stable	90.03	-0.056	Yes	0	chlo: 8, cyto: 2, extr: 2, nucl: 1, mito: 1	A10:22376197-22378890-
Gar10G11840	GarGELP77A	380	42.21	6.43	41	37	36.25	stable	77.82	-0.304	Yes	0	extr: 7, E.R.: 3, cyto: 2, chlo: 1, mito: 1	A10:22392683-22394155-
Gar10G22510	GarGELP78A	338	36.3	8.07	24	26	30.24	stable	84.59	0.033	No	0	chlo: 9, mito: 3, nucl: 1, extr: 1	A10:102257071-102259368+
Gar11G03650	GarGELP79A	368	40.4	5.56	38	34	31.26	stable	89.84	-0.131	Yes	1	E.R.: 3.5, extr: 3, E.R._plas: 3, mito: 2, plas: 1.5, chlo: 1, nucl: 1, cyto: 1, vacu: 1	A11:3055592-3058096+
Gar11G10290	GarGELP80A	392	42.99	7.6	28	29	34.12	stable	88.29	0.069	Yes	0	plas: 5.5, E.R.: 4, cyto_plas: 3.5, vacu: 2, chlo: 1, mito: 1	A11:8948464-8950106-
Gar11G11850	GarGELP81A	384	43.03	6.44	31	29	38.3	stable	87.37	-0.055	No	1	chlo: 5, nucl: 2, cyto: 2, vacu: 2, plas: 1, extr: 1, E.R.: 1	A11:11229141-11231195-
Gar11G17200	GarGELP82A	355	39.03	7.51	29	30	30.16	stable	84.11	0.026	Yes	1	extr: 12, mito: 1, golg: 1	A11:19676023-19677255+
Gar11G18090	GarGELP83A	361	40.34	5.88	28	19	32.82	stable	87.26	-0.057	Yes	0	extr: 6, chlo: 3, cyto: 2, nucl: 1, vacu: 1, E.R.: 1	A11:21490653-21492067+
Gar11G19540	GarGELP84A	362	39.74	5.56	30	27	42.08	unstable	85.22	0.038	Yes	1	chlo: 8, extr: 5, mito: 1	A11:24264451-24266431+
Gar11G30830	GarGELP85A	367	40.31	5.59	30	28	35.41	stable	88.01	-0.037	Yes	1	extr: 8, chlo: 1, nucl: 1, mito: 1, plas: 1, vacu: 1, E.R.: 1	A11:104874790-104876605-
Gar11G33340	GarGELP86A	381	41.92	6.21	32	30	39.68	stable	84.57	0.003	Yes	1	extr: 9, mito: 2, chlo: 1, cyto: 1, E.R.: 1	A11:113629463-113631703-
Gar12G04060	GarGELP87A	359	39.8	8.69	27	32	27.53	stable	84.74	0.026	Yes	0	cyto: 4, extr: 3, chlo: 2, E.R.: 2, nucl: 1, mito: 1, plas: 1	A12:6478449-6480079-
Gar12G07800	GarGELP88A	428	47.04	8.99	31	40	29.13	stable	94.32	-0.078	No	0	chlo: 6, cyto: 3, nucl: 2, plas: 2, pero: 1	A12:17485975-17487592-
Gar12G12070	GarGELP89A	347	38.84	8.68	31	36	27.95	stable	82.33	-0.214	Yes	0	extr: 5, vacu: 3, mito: 2, E.R.: 2, chlo: 1, plas: 1	A12:69409231-69413124+
Gar12G19030	GarGELP90A	361	40.07	8.7	30	35	28.47	stable	89.67	-0.095	Yes	1	extr: 9, chlo: 3, nucl: 1, E.R.: 1	A12:96282359-96286099+
Gar12G24340	GarGELP91A	386	42.87	5.99	36	32	36.75	stable	74.02	-0.222	Yes	1	chlo: 5, nucl: 2, vacu: 2, E.R.: 2, cyto: 1, plas: 1, extr: 1	A12:107522074-107523308+
Gar12G30240	GarGELP92A	374	41.5	5.99	33	30	31.4	stable	88.66	0.033	Yes	0	plas: 4.5, E.R._plas: 4, cyto: 3, E.R.: 2.5, mito: 1, extr: 1, vacu: 1, golg: 1	A12:114028881-114031206+
Gar12G33800	GarGELP93A	242	27.28	6.01	33	29	45.32	unstable	80.21	-0.391	No	0	cyto: 9, cysk: 2, chlo: 1, nucl: 1, mito: 1	A12:117006492-117009446+
Gar13G00690	GarGELP94A	500	56.39	5.43	61	47	34.92	stable	91.64	-0.089	Yes	1	extr: 4, vacu: 3, golg: 3, chlo: 1, cyto: 1, plas: 1, E.R.: 1	A13:639111-652095-
Gar13G01810	GarGELP95A	256	28.84	5.48	31	23	37.86	stable	84.49	-0.212	No	0	chlo: 7, cyto: 3, nucl: 2, vacu: 1, E.R.: 1	A13:1682227-1685029-
Gar13G13800	GarGELP96A	362	39.76	8.81	28	33	38.52	stable	89.48	-0.074	Yes	1	pero: 7, E.R.: 3, plas: 2, chlo: 1, vacu: 1	A13:77329334-77331020-
Gar13G13820	GarGELP97A	375	41.24	6.44	29	28	33.62	stable	90	-0.013	Yes	1	extr: 7, cyto: 2, chlo: 1, nucl: 1, mito: 1, vacu: 1, E.R.: 1	A13:77386358-77413674-
Gar13G14370	GarGELP98A	380	42.44	7.97	33	35	35.51	stable	82.45	-0.053	Yes	1	extr: 5, vacu: 2, golg: 2, chlo: 1, nucl: 1, mito: 1, plas: 1, E.R.: 1	A13:82772500-82773999-
Gar13G15940	GarGELP99A	386	43.14	9.28	24	37	30.45	stable	76.61	-0.286	No	1	chlo: 13, cyto: 1	A13:92943216-92944722-
Gar13G18490	GarGELP100A	349	39.34	5.28	42	34	32	stable	77.97	-0.204	Yes	0	cyto: 3, vacu: 3, chlo: 2, nucl: 1, mito: 1, plas: 1, extr: 1, E.R.: 1, golg: 1	A13:103512207-103514333+
Gar13G18570	GarGELP101A	363	39.92	8.02	33	35	31.19	stable	88.35	-0.023	Yes	1	vacu: 6, extr: 3, chlo: 2, mito: 2, cyto: 1	A13:103735188-103736811-
GarUnG03560	GarGELP102A	355	39.74	8.96	28	36	29.43	stable	83.58	-0.271	Yes	0	pero: 4, E.R.: 3, nucl: 2, plas: 2, chlo: 1, cyto: 1, vacu: 1	Contig281:76660-84141+
GarUnG07320	GarGELP103A	372	40.87	5.39	31	24	41.61	unstable	82.85	0.09	Yes	0	extr: 4, vacu: 4, E.R.: 2, golg: 2, chlo: 1, cyto: 1	Contig621:22602-24301-
GarUnG08780	GarGELP104A	342	38.08	9.36	24	37	38.43	stable	84.47	-0.263	Yes	0	extr: 7, nucl: 3, chlo: 2, cyto: 2	Contig742:32733-34631-
KAB2096040.1	GbaGELP1A	309	34.73	8.47	29	33	30.42	stable	80.78	-0.146	No	0	extr: 5, cyto: 3, chlo: 2, E.R.: 2, plas: 1, vacu: 1	A01:11560950-11563460+
KAB2096087.1	GbaGELP2A	349	39.42	5.04	39	27	30.41	stable	80.77	-0.056	Yes	0	cyto: 5, chlo: 2, mito: 2, extr: 2, E.R.: 2, nucl: 1	A01:12087945-12094366-
KAB2097398.1	GbaGELP3A	386	42.61	7.18	31	31	33.12	stable	78.78	-0.133	Yes	1	E.R.: 5.5, cyto: 4, E.R._plas: 4, plas: 1.5, nucl: 1, mito: 1, vacu: 1	A01:92143660-92146387+
KAB2097603.1	GbaGELP4A	354	38.44	8.75	26	31	28.78	stable	85.71	-0.03	Yes	0	extr: 5, vacu: 3, E.R.: 2, golg: 2, chlo: 1, plas: 1	A01:102082806-102084391-
KAB2098160.1	GbaGELP5A	357	39.95	6.08	30	27	29.28	stable	69.61	-0.135	Yes	0	nucl: 11, cyto: 2, cysk: 1	A01:110361334-110364497+
KAB2098212.1	GbaGELP6A	352	37.95	6.07	24	22	24.17	stable	95.65	0.111	Yes	0	E.R.: 3.5, E.R._plas: 3, nucl: 2, mito: 2, extr: 2, vacu: 2, plas: 1.5, cyto: 1	A01:111097898-111100345-
KAB2093171.1	GbaGELP7A	372	40.9	5.54	30	24	42.05	unstable	82.58	0.083	Yes	0	vacu: 5, extr: 3, E.R.: 2, golg: 2, chlo: 1, cyto: 1	A02:14070910-14072936+
KAB2093540.1	GbaGELP8A	333	36.78	6.06	23	21	27.98	stable	87.87	-0.015	Yes	0	extr: 5, nucl: 2, vacu: 2, E.R.: 2, chlo: 1, plas: 1, golg: 1	A02:34954446-34957440-
KAB2094825.1	GbaGELP9A	365	39.93	6.12	32	30	28.7	stable	93.81	0.095	Yes	0	extr: 12, cyto: 1, E.R.: 1	A02:99371509-99374571+
KAB2094874.1	GbaGELP10A	363	39.45	5.43	28	23	35.47	stable	83.88	0.122	Yes	0	extr: 6, vacu: 2, chlo: 1, nucl: 1, mito: 1, plas: 1, E.R.: 1, golg: 1	A02:99583398-99585264-
KAB2089646.1	GbaGELP11A	331	36.69	8.07	30	32	38.01	stable	90.76	-0.045	Yes	0	vacu: 5, chlo: 3, extr: 2, golg: 2, nucl: 1, plas: 1	A03:15377227-15378630-
KAB2090744.1	GbaGELP12A	492	53.03	8.63	38	44	38.53	stable	78.27	-0.075	Yes	1	chlo: 5, nucl: 2, cyto: 2, extr: 2, mito: 1, plas: 1, E.R.: 1	A03:87222345-87224230-
KAB2090788.1	GbaGELP13A	365	39.84	5.99	34	29	32.02	stable	90.36	-0.03	Yes	0	extr: 6, E.R.: 3.5, E.R._plas: 3.5, plas: 2.5, chlo: 1, mito: 1	A03:89353405-89354945+
KAB2090789.1	GbaGELP14A	408	45.43	7.62	38	39	32.55	stable	78.95	-0.309	No	1	chlo: 7, vacu: 3, nucl: 1, mito: 1, plas: 1, golg: 1	A03:89355186-89358739+
KAB2090790.1	GbaGELP15A	387	42.8	8.76	27	33	24.23	stable	77.62	-0.13	Yes	1	chlo: 5, extr: 4, vacu: 4, nucl: 1	A03:89421934-89424671+
KAB2090792.1	GbaGELP16A	349	39.26	9.23	27	39	37.31	stable	89.68	-0.17	No	0	cyto: 8, nucl: 4, chlo: 1, extr: 1	A03:89475653-89478633+
KAB2086236.1	GbaGELP17A	361	39.79	8.34	28	31	24.91	stable	80.22	-0.077	No	0	extr: 5, vacu: 3, golg: 2, chlo: 1, nucl: 1, mito: 1, E.R.: 1	A04:1783692-1788870-
KAB2086285.1	GbaGELP18A	379	42.13	8.32	30	34	45.94	unstable	89.02	-0.059	Yes	1	extr: 6, vacu: 2, E.R.: 2, chlo: 1, cyto: 1, mito: 1, plas: 1	A04:2702584-2704985+
KAB2086286.1	GbaGELP19A	399	44.48	7.55	32	33	46.27	unstable	90.63	0.011	Yes	0	vacu: 7, chlo: 2, extr: 2, nucl: 1, plas: 1, golg: 1	A04:2724627-2727325+
KAB2086287.1	GbaGELP20A	414	46.43	7.95	31	33	48.71	unstable	92.05	0.06	Yes	1	extr: 7, vacu: 3, chlo: 1, mito: 1, plas: 1, E.R.: 1	A04:2735777-2738935+
KAB2087071.1	GbaGELP21A	354	39.33	9.06	25	33	31.63	stable	76.84	-0.126	Yes	0	cyto: 5, E.R.: 3.5, E.R._plas: 3, nucl: 2, plas: 1.5, mito: 1, vacu: 1	A04:44854327-44857661-
KAB2087534.1	GbaGELP22A	239	26.51	5.1	33	23	47.62	unstable	95.44	-0.162	No	0	chlo: 9, cyto: 2, nucl: 1, mito: 1, E.R.: 1	A04:69752931-69757740+
KAB2079433.1	GbaGELP23A	383	41.73	4.78	34	20	29.9	stable	79.5	-0.095	Yes	0	extr: 10, chlo: 2, mito: 2	A05:431500-433068-
KAB2081669.1	GbaGELP24A	364	40.65	7.98	33	35	38.69	stable	77.99	-0.147	Yes	0	vacu: 6, chlo: 3, extr: 2, golg: 2, nucl: 1	A05:13235904-13238208-
KAB2081670.1	GbaGELP25A	364	40.72	8.63	30	35	37.23	stable	73.46	-0.199	Yes	0	chlo: 5, vacu: 3, nucl: 1, cyto: 1, mito: 1, plas: 1, extr: 1, golg: 1	A05:13239326-13241150-
KAB2081671.1	GbaGELP26A	377	42.79	9.45	28	45	31.72	stable	78.38	-0.255	Yes	0	chlo: 6, extr: 3, vacu: 3, nucl: 1, cyto: 1	A05:13245306-13248455-
KAB2081848.1	GbaGELP27A	364	39.78	6.58	27	27	24.88	stable	82.58	-0.178	Yes	1	extr: 6, vacu: 3, chlo: 2, golg: 2, nucl: 1	A05:14408666-14410718+
KAB2081906.1	GbaGELP28A	379	41.35	7.82	29	31	39.34	stable	94.2	0.158	Yes	0	extr: 10, chlo: 2, cyto: 2	A05:14893487-14895268+
KAB2081922.1	GbaGELP29A	365	40.59	8.87	33	40	37.09	stable	86.55	-0.06	Yes	1	chlo: 6, vacu: 4, nucl: 1, mito: 1, extr: 1, golg: 1	A05:15016154-15019483+
KAB2081923.1	GbaGELP30A	368	41.25	6	36	32	38.53	stable	86.87	-0.037	Yes	1	chlo: 11, nucl: 1, cyto: 1, plas: 1	A05:15019936-15022889-
KAB2082945.1	GbaGELP31A	372	40.87	7.53	31	32	29.96	stable	94.65	0.086	Yes	2	vacu: 6, extr: 3, E.R.: 2, nucl: 1, mito: 1, golg: 1	A05:21788229-21790314-
KAB2083377.1	GbaGELP32A	373	41	4.97	33	25	33.33	stable	86.62	-0.03	Yes	0	extr: 7, vacu: 2, chlo: 1, mito: 1, plas: 1, E.R.: 1, golg: 1	A05:26437222-26439217-
KAB2083669.1	GbaGELP33A	376	41.1	8.96	33	42	23.44	stable	90.45	-0.067	Yes	0	vacu: 6, cyto: 2, extr: 2, nucl: 1, mito: 1, plas: 1, golg: 1	A05:30088226-30092342+
KAB2084667.1	GbaGELP34A	345	38.11	6.81	28	28	29.64	stable	99.91	0.115	Yes	1	extr: 9, chlo: 2, cyto: 1, mito: 1, vacu: 1	A05:72851537-72855488-
KAB2085115.1	GbaGELP35A	378	42.18	8.31	25	28	33.72	stable	80	-0.109	Yes	0	chlo: 9, extr: 2, nucl: 1, cyto: 1, E.R.: 1	A05:91867838-91869739+
KAB2078027.1	GbaGELP36A	194	21.73	6.42	21	20	38.07	stable	84.48	-0.118	No	0	chlo: 10, cyto: 3, pero: 1	A06:74091639-74102865-
KAB2078028.1	GbaGELP37A	370	40.56	6.3	31	27	39.27	stable	82.84	-0.015	Yes	0	E.R.: 5.5, E.R._plas: 4.5, plas: 2.5, cyto: 2, nucl: 1, mito: 1, extr: 1, vacu: 1	A06:74567384-74569368+
KAB2079140.1	GbaGELP38A	357	39.31	5.11	40	30	37.67	stable	100.06	0.043	Yes	0	cyto: 5, nucl: 4, chlo: 3, mito: 1, extr: 1	A06:114890881-114894309-
KAB2079143.1	GbaGELP39A	361	40.02	6.65	33	32	48.66	unstable	99.67	0.148	No	0	chlo: 8, extr: 2, nucl: 1, mito: 1, plas: 1, vacu: 1	A06:114902756-114906882-
KAB2079181.1	GbaGELP40A	362	40.06	9.13	23	33	29.29	stable	84.64	-0.209	Yes	1	extr: 7, mito: 2, E.R._plas: 2, plas: 1.5, E.R.: 1.5, chlo: 1, vacu: 1	A06:115136581-115141706+
KAB2073900.1	GbaGELP41A	351	38.27	8.03	26	28	25.78	stable	92.85	0.041	Yes	1	extr: 8, chlo: 3, cyto: 1, mito: 1, vacu: 1	A07:18943953-18945751-
KAB2074038.1	GbaGELP42A	382	42.52	7.2	29	29	41.44	unstable	101.05	0.099	No	1	plas: 11, mito: 2, pero: 1	A07:21788163-21789729+
KAB2075102.1	GbaGELP43A	350	39.21	6.03	38	36	30.17	stable	90.57	-0.012	Yes	0	extr: 9, cyto: 2, chlo: 1, nucl: 1, mito: 1	A07:79381835-79383263-
KAB2075179.1	GbaGELP44A	354	38.7	5.18	34	27	25.33	stable	80.23	-0.04	Yes	0	extr: 10, chlo: 1, cyto: 1, mito: 1, vacu: 1	A07:83886216-83889150-
KAB2075180.1	GbaGELP45A	350	39.11	6.89	31	31	33.67	stable	85	-0.039	Yes	0	extr: 8, cyto: 2, chlo: 1, nucl: 1, mito: 1, E.R.: 1	A07:84003801-84006928-
KAB2075416.1	GbaGELP46A	363	40.53	9	24	30	36.17	stable	91.32	0.011	Yes	0	extr: 4, nucl: 2, mito: 2, vacu: 2, golg: 2, chlo: 1, plas: 1	A07:89020276-89021940-
KAB2075687.1	GbaGELP47A	380	41.92	7.62	32	33	32.86	stable	80.63	-0.187	Yes	0	cyto: 7, cysk: 5, extr: 1, golg: 1	A07:92049735-92054145-
KAB2075755.1	GbaGELP48A	380	42.48	6.55	37	35	29.49	stable	80.87	-0.221	Yes	0	E.R.: 4.5, E.R._plas: 4, cyto: 3, plas: 2.5, mito: 2, nucl: 1, pero: 1	A07:92699403-92701945-
KAB2075807.1	GbaGELP49A	312	34.76	6.98	25	25	29.98	stable	85.06	0.087	Yes	0	nucl: 4, chlo: 3, mito: 2, vacu: 2, cyto: 1, plas: 1, extr: 1	A07:93032683-93035224-
KAB2075808.1	GbaGELP50A	383	42.06	8.89	26	33	38.57	stable	77.99	-0.024	Yes	1	chlo: 12, extr: 2	A07:93045487-93048015-
KAB2068324.1	GbaGELP51A	355	39.7	8.96	28	36	32.63	stable	83.3	-0.281	Yes	0	pero: 4, E.R.: 3, nucl: 2, plas: 2, chlo: 1, cyto: 1, vacu: 1	A08:1963626-1971620-
KAB2068860.1	GbaGELP52A	358	39.27	6.44	32	31	31.38	stable	83.94	-0.171	Yes	1	extr: 6, vacu: 2, golg: 2, chlo: 1, nucl: 1, mito: 1, plas: 1	A08:6892446-6894130-
KAB2069139.1	GbaGELP53A	379	42.08	5.36	33	25	39.04	stable	80.63	-0.085	Yes	0	E.R.: 6.5, E.R._plas: 4.5, cyto: 2, extr: 2, plas: 1.5, nucl: 1, mito: 1	A08:12426774-12428497+
KAB2069334.1	GbaGELP54A	300	33.44	9.11	22	29	31.22	stable	82.3	-0.203	No	0	chlo: 5, nucl_plas: 4.5, nucl: 4, plas: 3, cyto: 1, pero: 1	A08:24902102-24904020-
KAB2070040.1	GbaGELP55A	366	40.51	8.7	30	36	29.17	stable	88.96	-0.012	Yes	0	chlo: 5, nucl: 2, cyto: 2, extr: 2, mito: 1, plas: 1, vacu: 1	A08:87517893-87519442+
KAB2071564.1	GbaGELP56A	342	37.79	5.08	29	22	33.13	stable	96.99	0.05	Yes	0	pero: 10, cyto: 3, nucl: 1	A08:115226146-115229165+
KAB2071566.1	GbaGELP57A	369	40.21	8.49	26	29	27.89	stable	94.42	0.076	Yes	1	extr: 8, vacu: 2, nucl: 1, mito: 1, plas: 1, E.R.: 1	A08:115239259-115241831+
KAB2071625.1	GbaGELP58A	347	38.1	8.09	24	26	29.91	stable	94.5	0.03	Yes	0	extr: 7, E.R.: 2, chlo: 1, nucl: 1, mito: 1, plas: 1, vacu: 1	A08:115698867-115700231+
KAB2071629.1	GbaGELP59A	339	37.82	6.44	29	27	28.52	stable	93.86	-0.065	Yes	0	cyto: 6, chlo: 3, nucl: 2, extr: 1, vacu: 1, pero: 1	A08:115769831-115771235-
KAB2071631.1	GbaGELP60A	347	38.63	6.7	28	27	29.37	stable	96.77	0.011	Yes	0	extr: 8, E.R.: 2, chlo: 1, nucl: 1, mito: 1, plas: 1	A08:115848387-115849808-
KAB2071837.1	GbaGELP61A	404	45.79	9.21	34	48	38.67	stable	78.74	-0.233	Yes	1	extr: 6, vacu: 3, golg: 2, mito: 1, plas: 1, E.R.: 1	A08:117215278-117217789-
KAB2064168.1	GbaGELP62A	384	43.24	8.78	36	42	38.23	stable	90.08	-0.085	Yes	0	cyto: 7, nucl: 3, chlo: 1, plas: 1, cysk: 1, golg: 1	A09:572928-575313-
KAB2064665.1	GbaGELP63A	388	43.64	8.01	41	43	38.45	stable	94.9	-0.071	Yes	0	nucl: 4, extr: 4, cyto: 2, vacu: 2, plas: 1, cysk: 1	A09:13518364-13520867-
KAB2066737.1	GbaGELP64A	340	38.48	5.76	31	27	30.03	stable	68.18	-0.241	Yes	0	E.R.: 4.5, E.R._plas: 4, plas: 2.5, nucl: 2, cyto: 2, mito: 2, extr: 1	A09:69681045-69688795-
KAB2067046.1	GbaGELP65A	407	45.77	5.27	36	22	46.61	unstable	88.65	-0.021	Yes	0	plas: 7, vacu: 3, E.R.: 2, golg: 2	A09:71619435-71621637-
KAB2067746.1	GbaGELP66A	259	28.94	9.27	24	32	29.57	stable	90.81	-0.185	No	0	cyto: 7, nucl: 4, chlo: 1, extr: 1, golg: 1	A09:75720209-75723290-
KAB2067868.1	GbaGELP67A	371	40.51	5.23	35	30	43.17	unstable	88.09	-0.058	Yes	1	extr: 6, vacu: 5, chlo: 1, nucl: 1, golg: 1	A09:76522751-76525992+
KAB2060647.1	GbaGELP68A	241	26.93	5.51	33	26	34.38	stable	84.23	-0.256	No	0	chlo: 8, cyto: 3, mito: 2, nucl: 1	A10:2637145-2640425-
KAB2060682.1	GbaGELP69A	361	39.88	5	33	27	32.21	stable	81.63	-0.27	Yes	0	extr: 6, E.R._plas: 3, plas: 2.5, E.R.: 2.5, chlo: 1, mito: 1, vacu: 1	A10:2825760-2827990+
KAB2061181.1	GbaGELP70A	356	38.61	6.3	27	25	18.43	stable	87.16	0.004	Yes	0	cyto: 3.5, vacu: 3, cyto_nucl: 3, E.R.: 2, nucl: 1.5, chlo: 1, mito: 1, plas: 1, extr: 1	A10:7444102-7446147+
KAB2061645.1	GbaGELP71A	380	41.54	8.33	32	35	23.96	stable	91.39	-0.094	Yes	0	cyto: 13, golg: 1	A10:17851952-17853752-
KAB2061783.1	GbaGELP72A	385	42.01	8.42	31	35	27.31	stable	90.03	-0.038	Yes	0	chlo: 8, cyto: 2, extr: 2, nucl: 1, mito: 1	A10:20764395-20767362-
KAB2061784.1	GbaGELP73A	380	42.22	6.31	42	37	36.34	stable	78.84	-0.29	Yes	0	extr: 7, E.R.: 3, cyto: 2, chlo: 1, mito: 1	A10:20778358-20780027-
KAB2062980.1	GbaGELP74A	317	34.21	6.73	23	23	22.65	stable	98.11	0.171	No	0	chlo: 4, mito: 3, cyto: 2.5, extr: 2, cyto_nucl: 2, plas: 1, golg: 1	A10:92680682-92682611+
KAB2055426.1	GbaGELP75A	368	40.43	5.56	38	34	30.21	stable	89.57	-0.138	Yes	1	extr: 3, E.R.: 3, cyto: 2, mito: 2, chlo: 1, nucl: 1, plas: 1, vacu: 1	A11:3061923-3064629+
KAB2055853.1	GbaGELP76A	363	39.83	5.94	28	26	27.51	stable	90.03	-0.024	Yes	1	extr: 6, vacu: 3, golg: 2, nucl: 1, mito: 1, plas: 1	A11:5582020-5584049+
KAB2056417.1	GbaGELP77A	392	42.86	8.27	26	29	33.2	stable	88.29	0.085	Yes	0	plas: 5.5, E.R.: 4, cyto_plas: 3.5, vacu: 2, chlo: 1, mito: 1	A11:8890498-8892731-
KAB2056627.1	GbaGELP78A	372	41.7	6.44	29	27	38.8	stable	86.26	-0.061	Yes	1	extr: 4, vacu: 3, chlo: 2, nucl: 1, plas: 1, E.R.: 1, pero: 1, golg: 1	A11:10968672-10971022-
KAB2057355.1	GbaGELP79A	355	39.09	8.04	29	31	31.43	stable	85.49	0.029	Yes	1	extr: 12, mito: 1, golg: 1	A11:18366582-18368317+
KAB2057458.1	GbaGELP80A	400	45.01	6.02	29	21	34.08	stable	88.25	-0.009	No	0	nucl: 7, cyto: 5, plas: 1, pero: 1	A11:20115802-20117652+
KAB2057659.1	GbaGELP81A	362	39.75	5.56	30	27	42.45	unstable	85.22	0.047	Yes	1	chlo: 4, extr: 4, vacu: 3, nucl: 1, mito: 1, golg: 1	A11:22672768-22674748+
KAB2058815.1	GbaGELP82A	370	41.07	9.35	26	37	38.97	stable	89.38	-0.052	Yes	1	pero: 9, cyto: 2.5, cyto_nucl: 2.5, nucl: 1.5, chlo: 1	A11:93461135-93463017-
KAB2058816.1	GbaGELP83A	367	40.29	5.59	30	28	35.41	stable	89.32	-0.025	Yes	1	extr: 7, vacu: 2, chlo: 1, nucl: 1, mito: 1, plas: 1, E.R.: 1	A11:93549090-93551177-
KAB2059131.1	GbaGELP84A	381	41.87	6.21	32	30	39.13	stable	85.33	0.007	Yes	1	extr: 9, mito: 2, chlo: 1, cyto: 1, E.R.: 1	A11:101556361-101559391-
KAB2051658.1	GbaGELP85A	373	40.71	9.01	27	35	26.52	stable	94.13	-0.076	Yes	1	extr: 5, vacu: 2, golg: 2, chlo: 1, nucl: 1, mito: 1, plas: 1, E.R.: 1	A12:17093861-17095535+
KAB2052047.1	GbaGELP86A	346	38.74	8.68	31	36	27.45	stable	81.73	-0.226	Yes	0	extr: 5, mito: 2, vacu: 2, E.R.: 2, chlo: 1, nucl: 1, plas: 1	A12:52160502-52164669+
KAB2052888.1	GbaGELP87A	361	40.17	8.36	31	34	28.26	stable	88.86	-0.112	Yes	1	extr: 9, chlo: 3, nucl: 1, E.R.: 1	A12:79753772-79757617+
KAB2054384.1	GbaGELP88A	296	32.66	7.62	23	24	31.35	stable	96.86	0.165	Yes	0	plas: 6, cyto: 2, vacu: 2, E.R.: 2, extr: 1, golg: 1	A12:96376021-96378528+
KAB2054870.1	GbaGELP89A	242	27.31	6.01	33	29	46.35	unstable	79.01	-0.4	No	0	cyto: 9, cysk: 2, chlo: 1, nucl: 1, mito: 1	A12:99074060-99077394+
KAB2046878.1	GbaGELP90A	430	48.18	6.45	39	37	33.28	stable	82.79	-0.083	Yes	1	extr: 4, golg: 4, vacu: 3, chlo: 1, nucl: 1, plas: 1	A13:608677-612143-
KAB2047025.1	GbaGELP91A	256	28.86	5.48	31	23	38.9	stable	85.66	-0.202	No	0	chlo: 7, cyto: 3, nucl: 2, vacu: 1, E.R.: 1	A13:1648794-1652053-
KAB2048522.1	GbaGELP92A	333	36.28	6.73	26	26	40.74	unstable	86.16	-0.079	Yes	1	pero: 7, E.R.: 3, plas: 2, chlo: 1, vacu: 1	A13:67830699-67832383-
KAB2048592.1	GbaGELP93A	380	42.44	7.97	33	35	35.51	stable	82.45	-0.053	Yes	1	extr: 5, vacu: 2, golg: 2, chlo: 1, nucl: 1, mito: 1, plas: 1, E.R.: 1	A13:73472156-73475420-
KAB2048782.1	GbaGELP94A	372	41.63	9.22	23	35	29.62	stable	77.9	-0.266	Yes	1	chlo: 10, extr: 2, vacu: 2	A13:82281094-82282721-
KAB2049066.1	GbaGELP95A	294	33.13	5.88	33	30	32.02	stable	86.87	-0.192	Yes	0	chlo: 4, vacu: 3, cyto: 2, nucl: 1, plas: 1, extr: 1, E.R.: 1, golg: 1	A13:91395812-91398049+
KAB2049080.1	GbaGELP96A	366	40.27	7.63	34	35	32.42	stable	87.9	-0.032	Yes	1	mito: 3, vacu: 3, cyto: 2, E.R.: 2, chlo: 1, nucl: 1, plas: 1, extr: 1	A13:91607024-91608907-
KAB2049565.1	GbaGELP97A	367	40.09	5.2	32	27	26.85	stable	89.59	-0.024	Yes	1	E.R.: 6.5, E.R._plas: 4.5, nucl: 2, cyto: 2, mito: 2, plas: 1.5	A13:100247070-100249072-
KAB2043382.1	GbaGELP98D	369	41.42	7.92	33	35	20.46	stable	81.95	-0.066	Yes	1	extr: 6, golg: 3, vacu: 2, chlo: 1, mito: 1, plas: 1	D01:868130-872260-
KAB2044354.1	GbaGELP99D	387	43.17	9.02	34	44	26.15	stable	82.61	-0.172	No	0	extr: 3, cyto: 2, vacu: 2, E.R.: 2, golg: 2, chlo: 1, nucl: 1, plas: 1	D01:9869013-9871395+
KAB2044397.1	GbaGELP100D	349	39.45	5.13	39	28	32.66	stable	79.94	-0.066	Yes	0	cyto: 4, extr: 3, chlo: 2, mito: 2, E.R.: 2, nucl: 1	D01:10368240-10369882-
KAB2045732.1	GbaGELP101D	386	42.55	6.52	32	29	30.4	stable	77.77	-0.124	Yes	1	cyto: 5, E.R.: 4.5, E.R._plas: 4, plas: 2.5, nucl: 1, mito: 1	D01:50155480-50158440-
KAB2045912.1	GbaGELP102D	363	39.56	9.01	25	32	29.01	stable	85.18	-0.01	Yes	0	E.R.: 5.5, cyto: 4, E.R._plas: 4, plas: 1.5, nucl: 1, mito: 1, extr: 1	D01:54249898-54251531-
KAB2046436.1	GbaGELP103D	357	39.81	6.59	28	27	28.94	stable	71.23	-0.118	Yes	0	nucl: 10, cyto: 2, cysk: 2	D01:60348068-60350840+
KAB2046486.1	GbaGELP104D	352	37.91	6.41	23	22	24.75	stable	95.65	0.09	Yes	0	extr: 4, nucl: 2, vacu: 2, E.R._plas: 2, plas: 1.5, E.R.: 1.5, chlo: 1, cyto: 1, mito: 1	D01:60856378-60859103-
KAB2040556.1	GbaGELP105D	372	40.95	5.26	31	23	41.84	unstable	82.34	0.107	Yes	0	extr: 5, vacu: 3, E.R.: 2, golg: 2, chlo: 1, plas: 1	D02:12367331-12369381+
KAB2040557.1	GbaGELP106D	372	40.88	5.26	31	23	42.2	unstable	81.83	0.088	Yes	0	extr: 5, vacu: 4, E.R.: 2, chlo: 1, plas: 1, golg: 1	D02:12378958-12380996+
KAB2040980.1	GbaGELP107D	362	39.97	8.07	23	25	25.18	stable	91.08	0.032	Yes	0	extr: 5, nucl: 2, vacu: 2, E.R.: 2, chlo: 1, mito: 1, plas: 1	D02:24227269-24230301-
KAB2041882.1	GbaGELP108D	492	53.09	8.64	37	43	40.82	unstable	76.87	-0.093	Yes	1	chlo: 5, nucl: 2, cyto: 2, extr: 2, mito: 1, plas: 1, E.R.: 1	D02:53334654-53336554-
KAB2041935.1	GbaGELP109D	365	40.06	5.26	39	29	29.13	stable	88.25	-0.079	Yes	0	extr: 6, E.R._plas: 3, plas: 2.5, E.R.: 2.5, mito: 2, chlo: 1	D02:54757641-54759181+
KAB2041936.1	GbaGELP110D	408	45.44	8.3	36	39	32.66	stable	78.01	-0.323	No	1	chlo: 7, nucl: 3, vacu: 3, mito: 1	D02:54759427-54762986+
KAB2041937.1	GbaGELP111D	387	42.87	8.76	28	34	24.23	stable	76.36	-0.143	Yes	1	chlo: 5, extr: 4, vacu: 4, golg: 1	D02:54771858-54774650+
KAB2041939.1	GbaGELP112D	392	43.1	8.98	29	38	38.06	stable	81.12	-0.11	Yes	0	chlo: 6, cyto: 3, extr: 3, vacu: 1, E.R.: 1	D02:54835471-54849039+
KAB2036483.1	GbaGELP113D	339	36.72	7.49	24	25	40.82	unstable	83.78	0.121	Yes	0	extr: 7, vacu: 3, nucl: 1, mito: 1, plas: 1, golg: 1	D03:268792-270621+
KAB2036527.1	GbaGELP114D	313	34.48	6.88	27	27	29.24	stable	94.15	0.155	Yes	1	extr: 12, mito: 1, E.R.: 1	D03:489995-498738-
KAB2037266.1	GbaGELP115D	342	37.69	6.64	28	27	32.17	stable	76.11	-0.177	No	0	chlo: 7, mito: 4, pero: 2, E.R.: 1	D03:11191272-11198179+
KAB2038121.1	GbaGELP116D	367	40.85	6.02	37	35	34.27	stable	89.32	0.005	Yes	0	chlo: 4, vacu: 2, E.R.: 2, nucl: 1, cyto: 1, mito: 1, plas: 1, extr: 1, golg: 1	D03:39796285-39798094+
KAB2034091.1	GbaGELP117D	378	42.23	8.04	27	29	33.9	stable	80.26	-0.126	Yes	0	chlo: 8, cyto: 2, extr: 2, nucl: 1, E.R.: 1	D04:8834642-8836481-
KAB2034348.1	GbaGELP118D	389	42.99	5.37	39	30	29.61	stable	94.4	-0.021	No	0	chlo: 10, mito: 2, nucl: 1, extr: 1	D04:13222496-13224830-
KAB2034931.1	GbaGELP119D	354	39.25	8.86	25	31	31.35	stable	76.02	-0.135	Yes	0	E.R.: 4.5, cyto: 4, E.R._plas: 3.5, nucl: 2, plas: 1.5, mito: 1, vacu: 1	D04:33323893-33327069+
KAB2035406.1	GbaGELP120D	283	31.67	5.72	33	26	48	unstable	90.92	-0.013	Yes	0	chlo: 8, cyto: 2, nucl: 1, mito: 1, vacu: 1, E.R.: 1	D04:44751896-44755963+
KAB2027006.1	GbaGELP121D	383	41.65	4.92	34	22	29.43	stable	78.49	-0.102	Yes	0	extr: 10, chlo: 3, mito: 1	D05:340921-342510-
KAB2027685.1	GbaGELP122D	361	40.24	6.98	34	34	35.26	stable	76.23	-0.148	Yes	1	extr: 5, chlo: 4, nucl: 1, cyto: 1, mito: 1, vacu: 1, E.R.: 1	D05:3751492-3753391-
KAB2029058.1	GbaGELP123D	356	38.45	8.62	25	30	18.89	stable	82.84	-0.004	Yes	0	chlo: 12, mito: 1, extr: 1	D05:11052825-11054778-
KAB2029190.1	GbaGELP124D	364	40.59	6.54	36	35	39.22	stable	77.75	-0.135	Yes	0	vacu: 6, chlo: 4, golg: 2, nucl: 1, extr: 1	D05:11742460-11744635-
KAB2029191.1	GbaGELP125D	363	40.55	8.01	30	32	36.78	stable	78.21	-0.124	Yes	0	chlo: 4, vacu: 3, nucl: 2, cyto: 1, mito: 1, plas: 1, extr: 1, golg: 1	D05:11746773-11748540-
KAB2029192.1	GbaGELP126D	383	43.43	9.39	28	44	32.15	stable	73.86	-0.302	Yes	0	chlo: 5, vacu: 4, extr: 3, nucl: 1, cyto: 1	D05:11750900-11754239-
KAB2029262.1	GbaGELP127D	365	40.71	8.75	31	37	34	stable	94.36	0.007	Yes	0	extr: 8, mito: 2, E.R.: 2, chlo: 1, plas: 1	D05:12113900-12115851-
KAB2029385.1	GbaGELP128D	364	39.77	8.27	26	29	23.54	stable	83.13	-0.177	Yes	1	extr: 4, chlo: 3, vacu: 3, golg: 2, nucl: 1, cyto: 1	D05:12845724-12847877+
KAB2029441.1	GbaGELP129D	308	33.74	5.45	29	24	43.07	unstable	93.41	0.119	No	0	cyto: 6, nucl: 5, chlo: 2, golg: 1	D05:13319995-13321344+
KAB2029455.1	GbaGELP130D	367	41.07	5.69	37	31	36.4	stable	87.63	-0.043	Yes	1	vacu: 6, chlo: 2, plas: 2, nucl: 1, cyto: 1, mito: 1, golg: 1	D05:13455376-13458082-
KAB2029910.1	GbaGELP131D	364	40.03	8.29	35	38	29.25	stable	94.07	-0.021	Yes	1	chlo: 6, extr: 6, cyto: 2	D05:15885569-15889444-
KAB2030499.1	GbaGELP132D	372	40.88	6.81	32	31	29.65	stable	95.7	0.083	Yes	2	vacu: 6, extr: 3, E.R.: 2, nucl: 1, mito: 1, golg: 1	D05:19774751-19776644-
KAB2030815.1	GbaGELP133D	383	42.47	8.73	27	34	34.51	stable	75.98	-0.16	Yes	1	chlo: 6, extr: 5, vacu: 2, cyto: 1	D05:22748722-22751340+
KAB2030888.1	GbaGELP134D	373	40.9	4.98	32	24	33.41	stable	85.58	-0.025	Yes	0	extr: 10, chlo: 2, mito: 1, E.R.: 1	D05:23376113-23378031-
KAB2031192.1	GbaGELP135D	376	41.11	8.82	34	41	22.74	stable	88.67	-0.099	Yes	0	vacu: 5, chlo: 2, extr: 2, golg: 2, nucl: 1, mito: 1, plas: 1	D05:25952075-25956530+
KAB2032902.1	GbaGELP136D	399	44.28	6.38	31	27	43.78	unstable	87.72	0.036	Yes	0	extr: 6, vacu: 3, golg: 2, mito: 1, plas: 1, E.R.: 1	D05:60154618-60157910-
KAB2032903.1	GbaGELP137D	399	44.27	7.14	31	31	44.07	unstable	92.33	0.061	Yes	1	plas: 9, vacu: 2, golg: 2, E.R.: 1	D05:60164896-60167757-
KAB2032904.1	GbaGELP138D	382	42.53	8.35	30	34	46.98	unstable	86.54	-0.091	No	1	cyto: 6, chlo: 2, E.R.: 2, nucl: 1, mito: 1, plas: 1, extr: 1	D05:60174369-60176309-
KAB2032905.1	GbaGELP139D	380	42.23	6.44	32	30	41.07	unstable	83.34	-0.135	Yes	0	chlo: 6, extr: 4, cyto: 2, vacu: 2	D05:60212422-60215691-
KAB2032906.1	GbaGELP140D	331	36.67	5.02	33	21	40.09	unstable	79.85	-0.064	No	0	cyto: 6, plas: 3, E.R.: 2, chlo: 1, nucl: 1, mito: 1	D05:60225022-60231555-
KAB2023215.1	GbaGELP141D	363	39.55	5.16	37	32	30.1	stable	100.72	0.176	No	0	cyto: 5, chlo: 2, extr: 2, E.R.: 2, nucl: 1, mito: 1, vacu: 1	D06:92362-95115-
KAB2025541.1	GbaGELP142D	370	40.62	6.45	31	28	39.91	stable	83.38	-0.017	Yes	0	E.R.: 6.5, E.R._plas: 4.5, cyto: 2, plas: 1.5, nucl: 1, mito: 1, extr: 1, vacu: 1	D06:43675298-43677167-
KAB2025542.1	GbaGELP143D	242	26.92	6.37	21	19	26.97	stable	91.45	0.221	No	0	chlo: 12, nucl: 1, cyto: 1	D06:43720616-43736770+
KAB2026689.1	GbaGELP144D	357	39.35	5.08	38	28	36.12	stable	94.03	-0.011	Yes	0	nucl: 6, chlo: 3, cyto: 3, mito: 1, plas: 1	D06:61498262-61502020-
KAB2026730.1	GbaGELP145D	362	39.98	9.22	22	33	31.15	stable	84.36	-0.189	Yes	1	extr: 6, mito: 2, E.R.: 1.5, E.R._plas: 1.5, chlo: 1, nucl: 1, vacu: 1, golg: 1	D06:61807073-61811501+
KAB2021116.1	GbaGELP146D	348	37.94	8.77	24	30	28.77	stable	92.82	0.034	Yes	1	extr: 8, chlo: 3, cyto: 1, mito: 1, vacu: 1	D07:14575199-14577008-
KAB2021274.1	GbaGELP147D	354	39.23	5.41	30	20	36.66	stable	105.17	0.257	Yes	0	plas: 5, E.R.: 5, vacu: 2, extr: 1, golg: 1	D07:16698267-16699752+
KAB2022397.1	GbaGELP148D	350	38.99	5.43	36	32	31.11	stable	92.83	0.051	Yes	1	extr: 7, E.R.: 2, chlo: 1, nucl: 1, mito: 1, plas: 1, vacu: 1	D07:46110551-46111988-
KAB2022475.1	GbaGELP149D	354	38.69	5.18	34	27	24.54	stable	79.94	-0.046	Yes	0	extr: 9, chlo: 2, cyto: 1, mito: 1, vacu: 1	D07:47824492-47827519-
KAB2022476.1	GbaGELP150D	350	39.12	6.44	31	30	33.99	stable	85.54	-0.019	Yes	0	extr: 6, vacu: 2, golg: 2, chlo: 1, mito: 1, plas: 1, E.R.: 1	D07:47911761-47913974-
KAB2022717.1	GbaGELP151D	363	40.56	9.14	24	31	36.85	stable	91.32	0.012	Yes	0	extr: 4, vacu: 3, mito: 2, golg: 2, chlo: 1, nucl: 1, plas: 1	D07:51295234-51297027-
KAB2022980.1	GbaGELP152D	380	41.85	7.17	31	31	32	stable	81.39	-0.163	Yes	0	cyto: 7, cysk: 3, nucl: 2, extr: 1, golg: 1	D07:54317970-54322155-
KAB2023062.1	GbaGELP153D	380	42.45	6.36	37	34	29.59	stable	80.63	-0.228	Yes	0	E.R.: 4.5, E.R._plas: 4, plas: 2.5, nucl: 2, cyto: 2, mito: 2, extr: 1	D07:54903448-54906005-
KAB2023117.1	GbaGELP154D	410	45.47	9.1	26	37	35.92	stable	82.12	0.051	Yes	1	chlo: 11, vacu: 2, extr: 1	D07:55253878-55256578-
KAB2015971.1	GbaGELP155D	364	40.02	7.54	31	32	37.03	stable	80.96	-0.219	Yes	1	extr: 6, vacu: 2, golg: 2, chlo: 1, nucl: 1, mito: 1, plas: 1	D08:6634771-6636491-
KAB2016242.1	GbaGELP156D	371	41.01	5.22	34	23	34.96	stable	81.32	-0.028	Yes	0	E.R.: 5, cyto: 4, nucl: 1, mito: 1, plas: 1, extr: 1, vacu: 1	D08:10920323-10922044-
KAB2016463.1	GbaGELP157D	327	36.74	9.3	24	33	36.73	stable	84.74	-0.251	Yes	0	extr: 6, chlo: 3, nucl: 1, cyto: 1, mito: 1, vacu: 1, E.R.: 1	D08:17654275-17656182-
KAB2017287.1	GbaGELP158D	348	38.69	8.75	29	35	32.86	stable	85.17	-0.08	Yes	0	chlo: 4, cyto: 4, nucl: 2, vacu: 2, plas: 1, extr: 1	D08:44277399-44278952+
KAB2018850.1	GbaGELP159D	365	40.28	5.31	31	24	34.63	stable	95.15	0.012	Yes	0	pero: 10, cyto: 3, nucl: 1	D08:62082055-62085208+
KAB2018851.1	GbaGELP160D	369	40.14	7.54	26	27	31.34	stable	93.9	0.087	Yes	1	extr: 8, plas: 2, nucl: 1, mito: 1, vacu: 1, E.R.: 1	D08:62113150-62115695+
KAB2018915.1	GbaGELP161D	319	35.37	8.44	25	28	27.75	stable	90.31	-0.122	Yes	0	chlo: 6, extr: 4, cyto: 2, vacu: 2	D08:62573887-62575306-
KAB2019160.1	GbaGELP162D	404	45.73	8.99	36	46	39.37	stable	78.24	-0.217	Yes	1	vacu: 6, extr: 4, mito: 2, plas: 1, golg: 1	D08:63999834-64002411-
KAB2011162.1	GbaGELP163D	340	38.29	9.28	29	41	35.47	stable	84	-0.177	No	0	cyto: 7, nucl: 4, extr: 2, golg: 1	D09:510818-513095-
KAB2011691.1	GbaGELP164D	388	43.66	7.09	41	41	35.69	stable	92.63	-0.081	Yes	0	nucl: 5, extr: 4, cyto: 2, vacu: 2, plas: 1	D09:10146120-10148457-
KAB2013870.1	GbaGELP165D	364	41.26	5.99	34	31	35.58	stable	66.1	-0.276	Yes	0	E.R.: 5.5, E.R._plas: 4.5, cyto: 3, plas: 2.5, mito: 2, nucl: 1	D09:43678498-43680755-
KAB2014136.1	GbaGELP166D	407	45.76	5.27	36	22	43.88	unstable	88.4	-0.008	Yes	0	vacu: 6, E.R.: 3, plas: 2, golg: 2, chlo: 1	D09:45485777-45487880-
KAB2014838.1	GbaGELP167D	359	40.45	8.92	34	41	34.46	stable	87.72	-0.065	Yes	0	extr: 5, vacu: 4, chlo: 2, cyto: 1, plas: 1, golg: 1	D09:49429413-49433702-
KAB2014966.1	GbaGELP168D	381	41.44	5.4	36	32	41.25	unstable	90.6	-0.015	Yes	1	vacu: 6, chlo: 2, extr: 2, golg: 2, nucl: 1, plas: 1	D09:50110500-50118821+
KAB2007500.1	GbaGELP169D	241	26.9	5.66	33	27	36.22	stable	86.22	-0.273	No	0	chlo: 9, cyto: 2, mito: 2, nucl: 1	D10:2574750-2578086-
KAB2007531.1	GbaGELP170D	361	39.9	5	33	27	32.41	stable	80.55	-0.28	Yes	0	extr: 11, chlo: 2, mito: 1	D10:2781122-2783322+
KAB2008020.1	GbaGELP171D	362	39.19	5.68	29	24	23.38	stable	87.35	0.077	Yes	0	cyto: 3.5, cyto_nucl: 3, chlo: 2, plas: 2, vacu: 2, nucl: 1.5, mito: 1, extr: 1, E.R.: 1	D10:6421315-6422808+
KAB2008022.1	GbaGELP172D	356	38.71	6.3	27	25	18.43	stable	86.6	-0.008	Yes	0	cyto: 3.5, cyto_nucl: 3, chlo: 2, vacu: 2, E.R.: 2, nucl: 1.5, mito: 1, plas: 1, extr: 1	D10:6439980-6441943+
KAB2008355.1	GbaGELP173D	380	42.2	6.18	42	35	37.38	stable	79.61	-0.271	Yes	0	extr: 7, E.R.: 3, cyto: 2, chlo: 1, mito: 1	D10:10385418-10387310+
KAB2008357.1	GbaGELP174D	385	41.98	8.46	31	35	29.13	stable	89.77	-0.064	Yes	0	chlo: 8, cyto: 2, extr: 2, nucl: 1, mito: 1	D10:10419493-10422342+
KAB2008501.1	GbaGELP175D	380	41.48	7.53	33	34	22.12	stable	92.68	-0.07	Yes	0	cyto: 12, chlo: 1, golg: 1	D10:12160423-12162060+
KAB2009933.1	GbaGELP176D	369	40.14	7.52	29	30	27.77	stable	96.96	0.137	No	0	chlo: 7.5, chlo_mito: 5.5, cyto: 3, mito: 2.5, extr: 1	D10:50674001-50675954+
KAB2002011.1	GbaGELP177D	367	40.27	5.76	38	35	30.09	stable	88.5	-0.127	Yes	1	extr: 4, cyto: 3, mito: 2, chlo: 1, nucl: 1, plas: 1, vacu: 1, E.R.: 1	D11:2774178-2776904+
KAB2002425.1	GbaGELP178D	363	39.83	5.42	28	24	27.92	stable	88.95	-0.028	Yes	1	extr: 6, vacu: 3, golg: 2, nucl: 1, mito: 1, plas: 1	D11:5045973-5048214+
KAB2003008.1	GbaGELP179D	392	42.85	8.27	26	29	34.84	stable	88.06	0.078	Yes	0	plas: 4.5, E.R.: 4, cyto_plas: 3, vacu: 2, chlo: 1, mito: 1, pero: 1	D11:8119747-8121842-
KAB2003234.1	GbaGELP180D	384	43.11	6.24	32	29	36.1	stable	88.65	-0.038	No	1	chlo: 5, nucl: 2, cyto: 2, vacu: 2, plas: 1, extr: 1, E.R.: 1	D11:9766437-9769150-
KAB2004098.1	GbaGELP181D	402	45.34	6.12	29	22	33.84	stable	86.59	-0.042	No	0	chlo: 5, nucl: 5, cyto: 2, mito: 1, extr: 1	D11:16949351-16950914+
KAB2004287.1	GbaGELP182D	362	39.71	5.21	30	25	42.51	unstable	89.53	0.111	Yes	1	vacu: 5, chlo: 3, extr: 2, golg: 2, nucl: 1, mito: 1	D11:19026168-19028445+
KAB2005515.1	GbaGELP183D	370	40.91	9.19	26	35	37.47	stable	89.38	-0.03	Yes	1	extr: 6, chlo: 3, nucl: 1, cyto: 1, mito: 1, vacu: 1, E.R.: 1	D11:53402442-53404516-
KAB2005518.1	GbaGELP184D	367	40.31	5.59	30	28	33.88	stable	87.98	-0.041	Yes	1	extr: 8, vacu: 2, chlo: 1, nucl: 1, mito: 1, E.R.: 1	D11:53446714-53448804-
KAB2005821.1	GbaGELP185D	381	41.8	6.51	31	30	38.28	stable	85.33	0.015	Yes	1	extr: 9, mito: 2, chlo: 1, cyto: 1, E.R.: 1	D11:58388065-58390783-
KAB1997676.1	GbaGELP186D	359	39.64	9.04	25	33	25.41	stable	83.93	-0.022	Yes	0	cyto: 4, E.R._plas: 3, plas: 2.5, E.R.: 2.5, extr: 2, chlo: 1, nucl: 1, mito: 1	D12:5038529-5040157-
KAB1998209.1	GbaGELP187D	373	40.71	8.55	29	33	26.34	stable	95.17	-0.057	Yes	1	extr: 5, vacu: 2, golg: 2, chlo: 1, nucl: 1, mito: 1, plas: 1, E.R.: 1	D12:12528068-12529774+
KAB1998601.1	GbaGELP188D	267	29.75	8.79	22	27	31.33	stable	81.5	-0.279	No	0	nucl: 5, chlo: 4, mito: 2, cyto: 1, plas: 1, cysk: 1	D12:29941975-29944293+
KAB1999439.1	GbaGELP189D	362	40.09	8.93	29	36	29.71	stable	89.14	-0.095	Yes	1	extr: 5, cyto: 3, chlo: 2, nucl: 2, vacu: 1, E.R.: 1	D12:44386640-44390429+
KAB2000154.1	GbaGELP190D	386	43.02	5.74	38	33	36.02	stable	75.54	-0.225	Yes	1	chlo: 6, extr: 2, E.R.: 2, nucl: 1, cyto: 1, plas: 1, vacu: 1	D12:51625317-51626878+
KAB2000940.1	GbaGELP191D	296	32.73	6.52	24	23	30.12	stable	93.55	0.123	Yes	0	plas: 6.5, E.R._plas: 5, E.R.: 2.5, cyto: 2, extr: 1, vacu: 1, golg: 1	D12:56657194-56659710+
KAB2001469.1	GbaGELP192D	242	27.28	6.01	33	29	46.24	unstable	78.6	-0.423	No	0	cyto: 10, cysk: 2, nucl: 1, mito: 1	D12:59592856-59596172+
KAB1993121.1	GbaGELP193D	367	41.33	4.85	42	29	30.79	stable	82.92	-0.119	No	0	chlo: 6, cyto: 6, cysk: 1, golg: 1	D13:615835-622941-
KAB1993272.1	GbaGELP194D	256	28.92	5.62	31	24	40.3	unstable	84.88	-0.229	No	0	chlo: 7, cyto: 3, nucl: 2, vacu: 1, E.R.: 1	D13:1501769-1505118-
KAB1994803.1	GbaGELP195D	362	39.67	8.44	29	32	37.16	stable	90.83	-0.063	Yes	1	pero: 7, E.R.: 3, plas: 2, chlo: 1, vacu: 1	D13:31137752-31139684-
KAB1994804.1	GbaGELP196D	369	40.26	5.08	31	25	29.72	stable	89.38	-0.005	Yes	1	extr: 7, vacu: 2, chlo: 1, nucl: 1, mito: 1, plas: 1, E.R.: 1	D13:31170816-31175560-
KAB1994891.1	GbaGELP197D	380	42.27	7.51	32	33	34.76	stable	85.79	-0.004	Yes	1	extr: 7, vacu: 2, chlo: 1, nucl: 1, mito: 1, plas: 1, golg: 1	D13:33492353-33494164-
KAB1995113.1	GbaGELP198D	386	43.01	9.1	24	35	29.97	stable	75.6	-0.284	Yes	0	chlo: 12, cyto: 1, mito: 1	D13:38299692-38301340-
KAB1995424.1	GbaGELP199D	349	39.36	4.97	44	32	32.24	stable	77.97	-0.188	Yes	0	vacu: 4, chlo: 2, cyto: 2, nucl: 1, mito: 1, plas: 1, extr: 1, E.R.: 1, golg: 1	D13:45616006-45619007+
KAB1995433.1	GbaGELP200D	366	40.27	8.04	34	36	31.25	stable	86.8	-0.053	Yes	1	mito: 3, chlo: 2, cyto: 2, vacu: 2, E.R.: 2, nucl: 1, plas: 1, extr: 1	D13:45691483-45693337-
KAB1995960.1	GbaGELP201D	352	38.44	4.95	31	24	24.93	stable	84.29	-0.106	No	0	chlo: 4, cyto: 3, nucl: 2, cysk: 2, mito: 1, plas: 1, extr: 1	D13:52542015-52549093-
KAB1670290.1	GbaGELP202	328	36.57	8.82	26	32	32.12	stable	86.86	-0.211	No	0	chlo: 3, E.R.: 3, pero: 3, plas: 2, nucl: 1, vacu: 1, golg: 1	ML706596.1:21732-36535-
TYH30381.1	GdaGELP1A	289	32.29	8.28	28	31	29.38	stable	79.62	-0.149	Yes	1	extr: 9, chlo: 3, cyto: 2	A01:11828066-11830452+
TYH30415.1	GdaGELP2A	349	39.37	5.2	38	28	28.96	stable	80.77	-0.064	Yes	0	cyto: 5, chlo: 2, mito: 2, extr: 2, E.R.: 2, nucl: 1	A01:12344812-12346416-
TYH31558.1	GdaGELP3A	386	42.59	6.66	32	30	33.17	stable	77.77	-0.144	Yes	1	E.R.: 5.5, cyto: 5, E.R._plas: 4, plas: 1.5, nucl: 1, mito: 1	A01:90840062-90842808+
TYH31766.1	GdaGELP4A	354	38.44	8.75	26	31	28.78	stable	85.71	-0.03	Yes	0	extr: 5, vacu: 3, E.R.: 2, golg: 2, chlo: 1, plas: 1	A01:100775562-100777147-
TYH32247.1	GdaGELP5A	357	39.95	6.08	30	27	29.28	stable	69.61	-0.135	Yes	0	nucl: 11, cyto: 2, cysk: 1	A01:109000193-109003457+
TYH32304.1	GdaGELP6A	352	37.95	6.07	24	22	24.17	stable	95.65	0.111	Yes	0	E.R.: 3.5, E.R._plas: 3, nucl: 2, mito: 2, extr: 2, vacu: 2, plas: 1.5, cyto: 1	A01:109743358-109745765-
TYH27686.1	GdaGELP7A	372	40.9	5.54	30	24	42.05	unstable	82.58	0.083	Yes	0	vacu: 5, extr: 3, E.R.: 2, golg: 2, chlo: 1, cyto: 1	A02:14327651-14329560+
TYH27983.1	GdaGELP8A	362	39.86	7.54	23	24	26.45	stable	88.92	0.001	Yes	0	extr: 4, nucl: 2, vacu: 2, E.R.: 2, chlo: 1, mito: 1, plas: 1, golg: 1	A02:35212244-35214956-
TYH29209.1	GdaGELP9A	325	35.27	5.97	29	27	24.12	stable	99.94	0.197	Yes	0	extr: 12, cyto: 1, E.R.: 1	A02:101775052-101778074+
TYH29244.1	GdaGELP10A	346	37.7	5.43	28	23	38.85	stable	79.28	0.012	No	0	chlo: 6, extr: 5, nucl: 1, cyto: 1, mito: 1	A02:101965919-101968197-
TYH24335.1	GdaGELP11A	332	36.95	7.57	32	33	37.58	stable	90.48	-0.091	Yes	0	vacu: 5, chlo: 3, extr: 2, golg: 2, nucl: 1, plas: 1	A03:15536888-15540287-
TYH25340.1	GdaGELP12A	492	53.03	8.63	38	44	38.53	stable	78.27	-0.075	Yes	1	chlo: 5, nucl: 2, cyto: 2, extr: 2, mito: 1, plas: 1, E.R.: 1	A03:88594278-88595932-
TYH25381.1	GdaGELP13A	365	39.84	5.99	34	29	32.02	stable	90.36	-0.03	Yes	0	extr: 6, E.R.: 3.5, E.R._plas: 3.5, plas: 2.5, chlo: 1, mito: 1	A03:90829315-90831321+
TYH25382.1	GdaGELP14A	408	45.43	7.62	38	39	32.55	stable	78.95	-0.309	No	1	chlo: 7, vacu: 3, nucl: 1, mito: 1, plas: 1, golg: 1	A03:90831359-90834963+
TYH25384.1	GdaGELP15A	387	42.8	8.76	27	33	24.23	stable	77.62	-0.13	Yes	1	chlo: 5, extr: 4, vacu: 4, nucl: 1	A03:90898174-90900968+
TYH25385.1	GdaGELP16A	392	43.2	8.99	30	39	39.2	stable	82.88	-0.117	Yes	0	chlo: 7, cyto: 3, extr: 3, E.R.: 1	A03:90936972-90946826+
TYH21138.1	GdaGELP17A	361	39.79	8.34	28	31	24.91	stable	80.22	-0.077	No	0	extr: 5, vacu: 3, golg: 2, chlo: 1, nucl: 1, mito: 1, E.R.: 1	A04:1973100-1978239-
TYH21184.1	GdaGELP18A	391	43.49	5.52	38	27	39.46	stable	83.02	0.001	Yes	1	plas: 6, vacu: 3, golg: 3, E.R.: 2	A04:2791573-2803692+
TYH21185.1	GdaGELP19A	738	82.65	6	72	60	37.46	stable	86.91	-0.07	No	1	plas: 9, vacu: 2, golg: 2, E.R.: 1	A04:2808827-2847761+
TYH21188.1	GdaGELP20A	379	42.12	8.32	30	34	46.45	unstable	87.99	-0.078	Yes	1	extr: 6, vacu: 2, E.R.: 2, chlo: 1, cyto: 1, mito: 1, plas: 1	A04:2858002-2860595+
TYH21189.1	GdaGELP21A	399	44.48	7.55	32	33	46.27	unstable	90.63	0.011	Yes	0	vacu: 7, chlo: 2, extr: 2, nucl: 1, plas: 1, golg: 1	A04:2880280-2882886+
TYH21191.1	GdaGELP22A	420	47.3	8.37	31	35	48.82	unstable	91.9	0.077	Yes	2	extr: 7, vacu: 3, chlo: 1, mito: 1, plas: 1, E.R.: 1	A04:2891474-2894683+
TYH21960.1	GdaGELP23A	354	39.33	8.97	25	32	30.75	stable	76.84	-0.125	Yes	0	cyto: 5, E.R.: 3.5, E.R._plas: 3, nucl: 2, plas: 1.5, mito: 1, vacu: 1	A04:45144872-45148130-
TYH22390.1	GdaGELP24A	239	26.51	5.1	33	23	47.62	unstable	95.44	-0.162	No	0	chlo: 9, cyto: 2, nucl: 1, mito: 1, E.R.: 1	A04:70461330-70466166+
TYH14928.1	GdaGELP25A	383	41.76	4.78	34	20	29.5	stable	79.24	-0.101	Yes	0	extr: 10, chlo: 2, mito: 2	A05:436171-437758-
TYH16879.1	GdaGELP26A	364	40.65	7.98	33	35	38.69	stable	77.99	-0.147	Yes	0	vacu: 6, chlo: 3, extr: 2, golg: 2, nucl: 1	A05:13108679-13110971-
TYH16880.1	GdaGELP27A	364	40.72	8.63	30	35	37.23	stable	73.46	-0.199	Yes	0	chlo: 5, vacu: 3, nucl: 1, cyto: 1, mito: 1, plas: 1, extr: 1, golg: 1	A05:13112140-13113954-
TYH16881.1	GdaGELP28A	377	42.79	9.45	28	45	31.72	stable	78.38	-0.255	Yes	0	chlo: 6, extr: 3, vacu: 3, nucl: 1, cyto: 1	A05:13118286-13121218-
TYH16939.1	GdaGELP29A	359	39.91	8.64	31	36	37.37	stable	94.6	-0.037	Yes	0	extr: 8, mito: 2, E.R.: 2, chlo: 1, plas: 1	A05:13482369-13484297-
TYH17048.1	GdaGELP30A	364	39.78	6.58	27	27	24.88	stable	82.58	-0.178	Yes	1	extr: 6, vacu: 3, chlo: 2, golg: 2, nucl: 1	A05:14242200-14244236+
TYH17104.1	GdaGELP31A	379	41.35	7.82	29	31	39.34	stable	94.2	0.158	Yes	0	extr: 10, chlo: 2, cyto: 2	A05:14708179-14709864+
TYH17121.1	GdaGELP32A	365	40.59	8.87	33	40	37.09	stable	86.55	-0.06	Yes	1	chlo: 6, vacu: 4, nucl: 1, mito: 1, extr: 1, golg: 1	A05:14841630-14844958+
TYH17122.1	GdaGELP33A	368	41.25	6	36	32	38.53	stable	86.87	-0.037	Yes	1	chlo: 11, nucl: 1, cyto: 1, plas: 1	A05:14845504-14848242-
TYH17506.1	GdaGELP34A	353	38.9	6.33	34	33	23.84	stable	97.25	0.046	Yes	0	chlo: 4, nucl: 2, plas: 2, extr: 2, cyto: 1, mito: 1, vacu: 1, E.R.: 1	A05:17307043-17311032-
TYH18042.1	GdaGELP35A	372	40.82	6.84	31	30	29.91	stable	94.65	0.092	Yes	2	vacu: 7, extr: 2, E.R.: 2, nucl: 1, mito: 1, golg: 1	A05:21680198-21682250-
TYH18377.1	GdaGELP36A	407	45.04	7.87	32	34	37	stable	75.06	-0.132	Yes	1	extr: 7, vacu: 5, chlo: 1, plas: 1	A05:25778212-25779910+
TYH18439.1	GdaGELP37A	373	41.01	4.97	33	25	33.66	stable	85.58	-0.035	Yes	0	extr: 7, vacu: 2, chlo: 1, mito: 1, plas: 1, E.R.: 1, golg: 1	A05:26473417-26475353-
TYH18725.1	GdaGELP38A	376	41.1	8.96	33	42	23.44	stable	90.45	-0.067	Yes	0	vacu: 6, cyto: 2, extr: 2, nucl: 1, mito: 1, plas: 1, golg: 1	A05:30241794-30246087+
TYH19657.1	GdaGELP39A	345	38.11	6.81	28	28	29.64	stable	99.91	0.115	Yes	1	extr: 9, chlo: 2, cyto: 1, mito: 1, vacu: 1	A05:75324325-75328276-
TYH20082.1	GdaGELP40A	378	42.24	8.03	25	27	34.49	stable	78.97	-0.104	Yes	0	chlo: 9, extr: 2, nucl: 1, cyto: 1, E.R.: 1	A05:94713872-94715589+
TYH11667.1	GdaGELP41A	331	36.28	6.35	28	25	35.97	stable	93.44	0.055	Yes	0	chlo: 7, extr: 3, cyto: 2, nucl: 1, E.R.: 1	A06:144132-145532-
TYH11668.1	GdaGELP42A	363	39.72	5.43	36	33	29.39	stable	100.72	0.193	Yes	1	cyto: 6, mito: 2, extr: 2, E.R.: 2, chlo: 1, pero: 1	A06:147272-149946-
TYH13569.1	GdaGELP43A	370	40.56	6.3	31	27	39.27	stable	82.84	-0.015	Yes	0	E.R.: 5.5, E.R._plas: 4.5, plas: 2.5, cyto: 2, nucl: 1, mito: 1, extr: 1, vacu: 1	A06:77730477-77732364+
TYH14656.1	GdaGELP44A	357	39.31	5.11	40	30	37.67	stable	100.06	0.043	Yes	0	cyto: 5, nucl: 4, chlo: 3, mito: 1, extr: 1	A06:118183994-118187571-
TYH14657.1	GdaGELP45A	349	38.67	7.01	31	31	47.13	unstable	98.91	0.112	No	0	chlo: 8, cyto: 2, nucl: 1, mito: 1, plas: 1, extr: 1	A06:118195948-118200059-
TYH14699.1	GdaGELP46A	362	40.06	9.13	23	33	29.29	stable	84.64	-0.209	Yes	1	extr: 7, mito: 2, E.R._plas: 2, plas: 1.5, E.R.: 1.5, chlo: 1, vacu: 1	A06:118447527-118452637+
TYH09778.1	GdaGELP47A	351	38.27	8.03	26	28	25.78	stable	92.85	0.041	Yes	1	extr: 8, chlo: 3, cyto: 1, mito: 1, vacu: 1	A07:19233511-19235314-
TYH09906.1	GdaGELP48A	416	46.62	7.97	36	38	40.43	unstable	98.17	0.007	No	1	plas: 8, nucl: 2, E.R.: 2, vacu: 1, golg: 1	A07:22101901-22103902+
TYH10901.1	GdaGELP49A	350	39.21	6.03	38	36	30.17	stable	90.57	-0.012	Yes	0	extr: 9, cyto: 2, chlo: 1, nucl: 1, mito: 1	A07:80715590-80716941-
TYH10970.1	GdaGELP50A	354	38.7	5.18	34	27	25.33	stable	80.23	-0.04	Yes	0	extr: 10, chlo: 1, cyto: 1, mito: 1, vacu: 1	A07:85297380-85300359-
TYH10972.1	GdaGELP51A	350	39.11	6.89	31	31	33.67	stable	85	-0.039	Yes	0	extr: 8, cyto: 2, chlo: 1, nucl: 1, mito: 1, E.R.: 1	A07:85415832-85418013-
TYH11191.1	GdaGELP52A	363	40.52	9.14	24	31	35.64	stable	92.4	0.013	Yes	0	extr: 4, vacu: 3, nucl: 2, golg: 2, chlo: 1, mito: 1, plas: 1	A07:90307181-90308955-
TYH11452.1	GdaGELP53A	380	41.92	7.62	32	33	32.86	stable	80.63	-0.187	Yes	0	cyto: 7, cysk: 5, extr: 1, golg: 1	A07:93334682-93339013-
TYH11504.1	GdaGELP54A	380	42.48	6.55	37	35	29.49	stable	80.87	-0.221	Yes	0	E.R.: 4.5, E.R._plas: 4, cyto: 3, plas: 2.5, mito: 2, nucl: 1, pero: 1	A07:93995391-93997878-
TYH11553.1	GdaGELP55A	312	34.76	6.98	25	25	29.98	stable	85.06	0.087	Yes	0	nucl: 4, chlo: 3, mito: 2, vacu: 2, cyto: 1, plas: 1, extr: 1	A07:94373123-94375664-
TYH04683.1	GdaGELP56A	355	39.69	8.96	28	36	31.9	stable	81.38	-0.296	Yes	0	pero: 4, E.R.: 3, nucl: 2, plas: 2, chlo: 1, cyto: 1, vacu: 1	A08:2150533-2158543-
TYH04685.1	GdaGELP57A	355	39.69	8.96	28	36	31.9	stable	81.38	-0.296	Yes	0	pero: 4, E.R.: 3, nucl: 2, plas: 2, chlo: 1, cyto: 1, vacu: 1	A08:2171624-2179405-
TYH05174.1	GdaGELP58A	358	39.27	6.44	32	31	31.38	stable	83.94	-0.171	Yes	1	extr: 6, vacu: 2, golg: 2, chlo: 1, nucl: 1, mito: 1, plas: 1	A08:7083778-7085467-
TYH05430.1	GdaGELP59A	379	42.07	5.36	33	25	39.04	stable	80.37	-0.086	Yes	0	E.R.: 6.5, E.R._plas: 4.5, extr: 2, plas: 1.5, nucl: 1, cyto: 1, mito: 1, vacu: 1	A08:12674075-12675895+
TYH05634.1	GdaGELP60A	335	37.12	8.98	25	33	30.72	stable	79.82	-0.227	No	0	nucl: 5, chlo: 4, cyto: 2, extr: 2, pero: 1	A08:25109746-25111612-
TYH06276.1	GdaGELP61A	366	40.56	8.84	30	37	29.9	stable	88.96	-0.031	Yes	0	chlo: 4, nucl: 2, cyto: 2, mito: 2, extr: 2, plas: 1, vacu: 1	A08:88835659-88837416+
TYH07706.1	GdaGELP62A	365	40.33	5.2	31	24	32.78	stable	96.49	0.022	Yes	0	pero: 9, cyto: 3, nucl: 2	A08:116137962-116141089+
TYH07707.1	GdaGELP63A	369	40.21	8.49	26	29	27.89	stable	94.42	0.076	Yes	1	extr: 8, vacu: 2, nucl: 1, mito: 1, plas: 1, E.R.: 1	A08:116151193-116153767+
TYH07763.1	GdaGELP64A	347	38.08	8.09	24	26	29.91	stable	93.95	0.023	Yes	0	extr: 6, plas: 2, E.R.: 2, chlo: 1, nucl: 1, mito: 1, vacu: 1	A08:116607450-116608814+
TYH07769.1	GdaGELP65A	339	37.82	7.07	28	28	27.61	stable	93.57	-0.066	Yes	0	cyto: 7.5, cyto_E.R.: 4.5, nucl: 2, chlo: 1, extr: 1, vacu: 1, pero: 1	A08:116678427-116679831-
TYH07771.1	GdaGELP66A	347	38.63	6.7	28	27	29.37	stable	96.77	0.011	Yes	0	extr: 8, E.R.: 2, chlo: 1, nucl: 1, mito: 1, plas: 1	A08:116756895-116758316-
TYH07955.1	GdaGELP67A	404	45.79	9.21	34	48	38.67	stable	78.74	-0.233	Yes	1	extr: 6, vacu: 3, golg: 2, mito: 1, plas: 1, E.R.: 1	A08:118164895-118166914-
TYH01262.1	GdaGELP68A	388	43.57	8.28	40	43	37.51	stable	94.9	-0.063	Yes	0	nucl: 4, extr: 4, cyto: 2, vacu: 2, plas: 1, cysk: 1	A09:14273093-14275443-
TYH03217.1	GdaGELP69A	364	41.22	5.78	34	30	29.82	stable	66.1	-0.275	Yes	0	E.R.: 4.5, E.R._plas: 4, cyto: 3, plas: 2.5, nucl: 2, mito: 2	A09:71716050-71723799-
TYH03495.1	GdaGELP70A	407	45.77	5.27	36	22	46.61	unstable	88.65	-0.021	Yes	0	plas: 7, vacu: 3, E.R.: 2, golg: 2	A09:73771774-73773877-
TYH04130.1	GdaGELP71A	363	40.62	8.92	34	41	30.29	stable	90.52	-0.045	Yes	0	nucl: 9, chlo: 2, mito: 2, plas: 1	A09:77996867-78001134-
TYH04250.1	GdaGELP72A	371	40.51	5.23	35	30	43.17	unstable	88.09	-0.058	Yes	1	extr: 6, vacu: 5, chlo: 1, nucl: 1, golg: 1	A09:78816435-78819674+
TYG97394.1	GdaGELP73A	201	22.44	6.58	22	21	37.23	stable	83.53	-0.191	No	0	chlo: 11, cyto: 2, nucl: 1	A10:2767799-2770922-
TYG97425.1	GdaGELP74A	348	38.49	5	33	27	31.46	stable	79.94	-0.26	Yes	0	extr: 6, E.R._plas: 3, plas: 2.5, E.R.: 2.5, chlo: 1, mito: 1, vacu: 1	A10:2947422-2949277+
TYG97885.1	GdaGELP75A	299	32.77	8.34	20	23	18.78	stable	80.57	0.009	Yes	0	E.R.: 4.5, E.R._plas: 3.5, cyto: 3, mito: 2, plas: 1.5, chlo: 1, nucl: 1, extr: 1	A10:7489389-7495655+
TYG97886.1	GdaGELP76A	356	38.61	6.3	27	25	18.43	stable	87.16	0.004	Yes	0	cyto: 3.5, vacu: 3, cyto_nucl: 3, E.R.: 2, nucl: 1.5, chlo: 1, mito: 1, plas: 1, extr: 1	A10:7535173-7537195+
TYG98337.1	GdaGELP77A	380	41.58	8.33	32	35	23.96	stable	90.37	-0.096	Yes	0	cyto: 12, cysk: 1, golg: 1	A10:18234526-18236171-
TYG98465.1	GdaGELP78A	385	42.06	8.61	31	36	27.31	stable	90.03	-0.056	Yes	0	chlo: 8, cyto: 2, extr: 2, nucl: 1, mito: 1	A10:21211128-21213821-
TYG98466.1	GdaGELP79A	380	42.21	6.31	42	37	36.77	stable	77.82	-0.304	Yes	0	extr: 7, E.R.: 3, cyto: 2, chlo: 1, mito: 1	A10:21225127-21226598-
TYG99606.1	GdaGELP80A	369	40.11	6.72	29	29	28.62	stable	94.04	0.121	No	0	cyto: 3.5, chlo: 3, extr: 3, cyto_nucl: 3, mito: 2, nucl: 1.5, plas: 1	A10:95944496-95946283+
TYG92527.1	GdaGELP81A	368	40.4	5.56	38	34	31.26	stable	89.84	-0.131	Yes	1	E.R.: 3.5, extr: 3, E.R._plas: 3, mito: 2, plas: 1.5, chlo: 1, nucl: 1, cyto: 1, vacu: 1	A11:3111804-3114509+
TYG92903.1	GdaGELP82A	363	39.83	5.94	28	26	27.51	stable	90.03	-0.024	Yes	1	extr: 6, vacu: 3, golg: 2, nucl: 1, mito: 1, plas: 1	A11:5613051-5614981+
TYG93407.1	GdaGELP83A	392	42.84	8.01	26	28	33.41	stable	88.29	0.093	Yes	0	plas: 5.5, E.R.: 4, cyto_plas: 3.5, vacu: 2, chlo: 1, mito: 1	A11:9086263-9088598-
TYG93604.1	GdaGELP84A	372	41.7	6.44	29	27	38.8	stable	86.26	-0.061	Yes	1	extr: 4, vacu: 3, chlo: 2, nucl: 1, plas: 1, E.R.: 1, pero: 1, golg: 1	A11:11193616-11195947-
TYG94249.1	GdaGELP85A	355	39.1	8.04	29	31	31.67	stable	84.39	0.021	Yes	1	extr: 11, chlo: 1, mito: 1, golg: 1	A11:18639870-18641388+
TYG94516.1	GdaGELP86A	362	39.75	5.56	30	27	42.45	unstable	85.22	0.047	Yes	1	chlo: 4, extr: 4, vacu: 3, nucl: 1, mito: 1, golg: 1	A11:23015136-23017116+
TYG95636.1	GdaGELP87A	370	41.07	9.35	26	37	38.97	stable	89.38	-0.052	Yes	1	pero: 9, cyto: 2.5, cyto_nucl: 2.5, nucl: 1.5, chlo: 1	A11:93908330-93910092-
TYG95637.1	GdaGELP88A	367	40.29	5.59	30	28	35.41	stable	89.32	-0.025	Yes	1	extr: 7, vacu: 2, chlo: 1, nucl: 1, mito: 1, plas: 1, E.R.: 1	A11:93996206-93998302-
TYG95925.1	GdaGELP89A	376	41.44	6.65	32	31	42.27	unstable	83.88	-0.045	Yes	1	extr: 8, E.R.: 2, chlo: 1, mito: 1, plas: 1, vacu: 1	A11:102098488-102100623-
TYG88627.1	GdaGELP90A	375	41.8	8.9	29	36	26.12	stable	82.93	-0.025	Yes	1	cyto: 4, E.R.: 3.5, extr: 3, E.R._plas: 3, plas: 1.5, nucl: 1, mito: 1	A12:5507619-5509297+
TYG89127.1	GdaGELP91A	373	40.71	9.01	27	35	26.52	stable	94.13	-0.076	Yes	1	extr: 5, vacu: 2, golg: 2, chlo: 1, nucl: 1, mito: 1, plas: 1, E.R.: 1	A12:17017893-17019537+
TYG89443.1	GdaGELP92A	347	38.81	8.68	31	36	27.95	stable	81.79	-0.22	Yes	0	extr: 5, mito: 2, vacu: 2, E.R.: 2, chlo: 1, nucl: 1, plas: 1	A12:54527424-54531630+
TYG90211.1	GdaGELP93A	361	40.17	8.36	31	34	28.26	stable	88.86	-0.112	Yes	1	extr: 9, chlo: 3, nucl: 1, E.R.: 1	A12:82157777-82161510+
TYG91574.1	GdaGELP94A	395	43.89	6	35	32	35.94	stable	90.61	0.054	No	0	plas: 5, cyto: 3, E.R.: 3, chlo: 2, nucl: 1	A12:98763076-98765460+
TYG92024.1	GdaGELP95A	262	29.64	5.57	38	30	46.5	unstable	75.57	-0.461	No	0	cyto: 5, nucl: 4, chlo: 1, mito: 1, plas: 1, extr: 1, pero: 1	A12:101753458-101756820+
TYG84849.1	GdaGELP96A	381	42.59	5.57	39	33	31.09	stable	83.44	-0.075	Yes	1	extr: 4, golg: 4, vacu: 2, chlo: 1, nucl: 1, mito: 1, plas: 1	A13:448448-450361-
TYG84973.1	GdaGELP97A	256	28.86	5.48	31	23	38.9	stable	85.66	-0.202	No	0	chlo: 7, cyto: 3, nucl: 2, vacu: 1, E.R.: 1	A13:1504293-1507484-
TYG86372.1	GdaGELP98A	380	42.44	7.97	33	35	35.51	stable	82.45	-0.053	Yes	1	extr: 5, vacu: 2, golg: 2, chlo: 1, nucl: 1, mito: 1, plas: 1, E.R.: 1	A13:76157496-76159338-
TYG86537.1	GdaGELP99A	386	43.21	9.33	23	37	29.51	stable	77.62	-0.269	No	1	chlo: 13, cyto: 1	A13:84603610-84605261-
TYG86804.1	GdaGELP100A	349	39.34	5.11	43	33	32	stable	77.97	-0.203	Yes	0	cyto: 3, vacu: 3, chlo: 2, nucl: 1, mito: 1, plas: 1, extr: 1, E.R.: 1, golg: 1	A13:93544258-93546717+
TYG86814.1	GdaGELP101A	366	40.26	7.63	34	35	32.19	stable	87.62	-0.038	Yes	1	mito: 3, vacu: 3, cyto: 2, extr: 2, E.R.: 2, nucl: 1, plas: 1	A13:93755760-93757392-
TYG81547.1	GdaGELP102D	369	41.45	8.18	33	36	20	stable	81.95	-0.068	Yes	1	extr: 7, golg: 3, chlo: 1, mito: 1, plas: 1, vacu: 1	D01:927939-931790-
TYG82492.1	GdaGELP103D	387	43.15	9.02	34	44	26.96	stable	82.61	-0.172	No	0	extr: 3, cyto: 2, vacu: 2, E.R.: 2, golg: 2, chlo: 1, nucl: 1, plas: 1	D01:10316859-10319129+
TYG82523.1	GdaGELP104D	349	39.45	5.13	39	28	32.66	stable	79.94	-0.066	Yes	0	cyto: 4, extr: 3, chlo: 2, mito: 2, E.R.: 2, nucl: 1	D01:10765615-10766961-
TYG83792.1	GdaGELP105D	386	42.55	6.52	32	29	30.4	stable	77.77	-0.124	Yes	1	cyto: 5, E.R.: 4.5, E.R._plas: 4, plas: 2.5, nucl: 1, mito: 1	D01:50595882-50598319-
TYG83958.1	GdaGELP106D	363	39.56	9.01	25	32	29.01	stable	85.18	-0.01	Yes	0	E.R.: 5.5, cyto: 4, E.R._plas: 4, plas: 1.5, nucl: 1, mito: 1, extr: 1	D01:54769607-54771448-
TYG84448.1	GdaGELP107D	357	39.81	6.59	28	27	28.94	stable	71.23	-0.118	Yes	0	nucl: 10, cyto: 2, cysk: 2	D01:61005206-61007951+
TYG84500.1	GdaGELP108D	352	37.91	6.41	23	22	24.75	stable	95.65	0.09	Yes	0	extr: 4, nucl: 2, vacu: 2, E.R._plas: 2, plas: 1.5, E.R.: 1.5, chlo: 1, cyto: 1, mito: 1	D01:61520309-61522712-
TYG78904.1	GdaGELP109D	372	40.99	5.26	31	23	41.51	unstable	83.12	0.119	Yes	0	extr: 4, vacu: 3, E.R.: 2, golg: 2, chlo: 1, cyto: 1, plas: 1	D02:12703462-12705345+
TYG78905.1	GdaGELP110D	372	40.84	5.15	31	22	42.4	unstable	82.61	0.093	Yes	0	extr: 5, vacu: 4, E.R.: 2, chlo: 1, plas: 1, golg: 1	D02:12715142-12717060+
TYG79277.1	GdaGELP111D	362	39.96	8.07	23	25	24.95	stable	90.8	0.026	Yes	0	extr: 5, nucl: 2, vacu: 2, E.R.: 2, chlo: 1, mito: 1, plas: 1	D02:24444294-24446996-
TYG80132.1	GdaGELP112D	492	53.09	8.64	37	43	40.82	unstable	76.87	-0.093	Yes	1	chlo: 5, nucl: 2, cyto: 2, extr: 2, mito: 1, plas: 1, E.R.: 1	D02:54775511-54777169-
TYG80179.1	GdaGELP113D	365	40.09	5.26	39	29	28.6	stable	89.32	-0.066	Yes	0	extr: 5, E.R.: 3.5, E.R._plas: 3.5, plas: 2.5, mito: 2, chlo: 1	D02:56228195-56230307+
TYG80180.1	GdaGELP114D	408	45.44	8.3	36	39	32.66	stable	78.01	-0.323	No	1	chlo: 7, nucl: 3, vacu: 3, mito: 1	D02:56230371-56233975+
TYG80181.1	GdaGELP115D	387	42.87	8.76	28	34	24.23	stable	76.36	-0.143	Yes	1	chlo: 5, extr: 4, vacu: 4, golg: 1	D02:56243035-56245633+
TYG80184.1	GdaGELP116D	392	43.1	8.98	29	38	38.06	stable	81.12	-0.11	Yes	0	chlo: 6, cyto: 3, extr: 3, vacu: 1, E.R.: 1	D02:56306577-56320011+
TYG75128.1	GdaGELP117D	339	36.72	7.49	24	25	40.82	unstable	83.78	0.121	Yes	0	extr: 7, vacu: 3, nucl: 1, mito: 1, plas: 1, golg: 1	D03:273462-274848+
TYG75164.1	GdaGELP118D	365	39.86	6.44	32	31	28.47	stable	93.01	0.103	Yes	0	extr: 12, mito: 1, E.R.: 1	D03:504388-507872-
TYG75165.1	GdaGELP119D	259	28.25	8.69	21	25	36.1	stable	97.92	0.107	No	0	cyto: 12, chlo: 1, golg: 1	D03:519395-521187-
TYG75884.1	GdaGELP120D	352	38.88	6.64	28	27	32.37	stable	78.1	-0.13	No	0	chlo: 6, mito: 4, pero: 2, nucl: 1, extr: 1	D03:11315488-11322740+
TYG76687.1	GdaGELP121D	367	40.85	6.02	37	35	34.27	stable	89.32	0.005	Yes	0	chlo: 4, vacu: 2, E.R.: 2, nucl: 1, cyto: 1, mito: 1, plas: 1, extr: 1, golg: 1	D03:40723015-40724643+
TYG72982.1	GdaGELP122D	340	37.9	8.32	23	26	37.56	stable	80.91	-0.059	Yes	0	chlo: 10, extr: 2, nucl: 1, cyto: 1	D04:8902591-8904585-
TYG73232.1	GdaGELP123D	361	39.58	4.98	36	27	31.55	stable	98.48	0.078	Yes	1	extr: 7, chlo: 3, nucl: 1, cyto: 1, mito: 1, vacu: 1	D04:13299157-13300380-
TYG73727.1	GdaGELP124D	354	39.25	8.86	25	31	31.35	stable	76.02	-0.135	Yes	0	E.R.: 4.5, cyto: 4, E.R._plas: 3.5, nucl: 2, plas: 1.5, mito: 1, vacu: 1	D04:33827571-33830874+
TYG74154.1	GdaGELP125D	283	31.66	5.72	33	26	48.3	unstable	90.57	-0.014	Yes	0	chlo: 9, cyto: 2, nucl: 1, mito: 1, vacu: 1	D04:45041676-45045744+
TYG66482.1	GdaGELP126D	383	41.65	4.92	34	22	29.43	stable	78.49	-0.102	Yes	0	extr: 10, chlo: 3, mito: 1	D05:358064-359613-
TYG67106.1	GdaGELP127D	361	40.24	6.98	34	34	35.26	stable	76.23	-0.148	Yes	1	extr: 5, chlo: 4, nucl: 1, cyto: 1, mito: 1, vacu: 1, E.R.: 1	D05:3903404-3905214-
TYG68308.1	GdaGELP128D	356	38.45	8.62	25	30	18.89	stable	82.84	-0.004	Yes	0	chlo: 12, mito: 1, extr: 1	D05:11303919-11305818-
TYG68444.1	GdaGELP129D	364	40.59	6.54	36	35	39.22	stable	77.75	-0.135	Yes	0	vacu: 6, chlo: 4, golg: 2, nucl: 1, extr: 1	D05:12070747-12072944-
TYG68447.1	GdaGELP130D	363	40.55	7.55	31	32	37.19	stable	78.21	-0.124	Yes	0	chlo: 4, vacu: 3, nucl: 2, cyto: 1, mito: 1, plas: 1, extr: 1, golg: 1	D05:12074983-12076725-
TYG68448.1	GdaGELP131D	383	43.43	9.39	28	44	32.15	stable	73.86	-0.302	Yes	0	chlo: 5, vacu: 4, extr: 3, nucl: 1, cyto: 1	D05:12079475-12082572-
TYG68499.1	GdaGELP132D	365	40.71	8.75	31	37	34	stable	94.36	0.007	Yes	0	extr: 8, mito: 2, E.R.: 2, chlo: 1, plas: 1	D05:12446438-12448479-
TYG68616.1	GdaGELP133D	364	39.77	8.27	26	29	23.54	stable	83.13	-0.177	Yes	1	extr: 4, chlo: 3, vacu: 3, golg: 2, nucl: 1, cyto: 1	D05:13213519-13215728+
TYG68693.1	GdaGELP134D	379	41.59	7.82	30	32	43.44	unstable	92.4	0.115	Yes	0	chlo: 8, extr: 4, plas: 1, E.R.: 1	D05:13778552-13780230+
TYG68708.1	GdaGELP135D	367	41.07	5.69	37	31	36.4	stable	87.63	-0.043	Yes	1	vacu: 6, chlo: 2, plas: 2, nucl: 1, cyto: 1, mito: 1, golg: 1	D05:13914115-13916813-
TYG69091.1	GdaGELP136D	364	40.03	8.29	35	38	29.25	stable	94.07	-0.021	Yes	1	chlo: 6, extr: 6, cyto: 2	D05:16228367-16231615-
TYG69653.1	GdaGELP137D	372	40.95	6.58	33	31	30.4	stable	95.7	0.075	Yes	2	vacu: 6, extr: 3, E.R.: 2, nucl: 1, mito: 1, golg: 1	D05:20083400-20085259-
TYG69966.1	GdaGELP138D	383	42.45	8.82	27	35	33.62	stable	74.96	-0.173	Yes	1	chlo: 6, extr: 5, vacu: 2, cyto: 1	D05:23115598-23117531+
TYG70023.1	GdaGELP139D	282	30.98	5.06	24	18	30.44	stable	94.82	0.03	No	0	cyto: 10, chlo: 1, extr: 1, cysk: 1, golg: 1	D05:23707052-23708764-
TYG70308.1	GdaGELP140D	376	41.11	8.82	34	41	22.74	stable	88.67	-0.099	Yes	0	vacu: 5, chlo: 2, extr: 2, golg: 2, nucl: 1, mito: 1, plas: 1	D05:26309154-26313509+
TYG71966.1	GdaGELP141D	366	40.83	6.34	29	25	51.6	unstable	82.6	-0.059	No	0	chlo: 7, mito: 3.5, nucl: 3, cyto_mito: 2.5	D05:61452822-61456873-
TYG71969.1	GdaGELP142D	399	44.31	6.85	31	30	43.32	unstable	92.33	0.057	Yes	1	plas: 9, vacu: 2, golg: 2, E.R.: 1	D05:61474979-61477410-
TYG71970.1	GdaGELP143D	382	42.47	8.32	30	34	47.49	unstable	86.54	-0.081	No	1	cyto: 6, chlo: 2, E.R.: 2, nucl: 1, mito: 1, plas: 1, extr: 1	D05:61484111-61486043-
TYG71971.1	GdaGELP144D	383	42.55	6.48	32	30	41.33	unstable	82.69	-0.154	Yes	0	extr: 6, chlo: 5, cyto: 2, vacu: 1	D05:61518195-61521467-
TYG71972.1	GdaGELP145D	367	40.68	5.24	36	25	39.43	stable	81.55	-0.093	Yes	0	extr: 7, vacu: 2, E.R.: 2, chlo: 1, mito: 1, plas: 1	D05:61522793-61532139-
TYG72014.1	GdaGELP146D	361	39.75	8.03	27	29	22.42	stable	82.35	0.006	No	0	extr: 4, vacu: 4, E.R.: 2, chlo: 1, mito: 1, plas: 1, golg: 1	D05:62069507-62074968+
TYG63121.1	GdaGELP147D	363	39.61	5.16	37	32	30.1	stable	100.72	0.186	Yes	0	cyto: 6, chlo: 2, extr: 2, E.R.: 2, nucl: 1, mito: 1	D06:123675-126447-
TYG65209.1	GdaGELP148D	370	40.61	6.45	31	28	40.05	unstable	83.38	-0.015	Yes	0	E.R.: 6.5, E.R._plas: 4.5, cyto: 2, plas: 1.5, nucl: 1, mito: 1, extr: 1, vacu: 1	D06:44240625-44242376-
TYG65211.1	GdaGELP149D	193	21.38	8.87	16	20	30.33	stable	81.92	-0.044	No	0	chlo: 13, nucl: 1	D06:44285818-44294266+
TYG66268.1	GdaGELP150D	362	39.98	9.22	22	33	31.15	stable	84.36	-0.189	Yes	1	extr: 6, mito: 2, E.R.: 1.5, E.R._plas: 1.5, chlo: 1, nucl: 1, vacu: 1, golg: 1	D06:62340410-62344696+
TYG61152.1	GdaGELP151D	1034	114.74	8.64	100	113	36.16	stable	85.36	-0.154	No	0	cyto: 6, nucl: 4, chlo: 1, mito: 1, plas: 1, golg: 1	D07:14919311-14927309-
TYG61288.1	GdaGELP152D	354	39.23	5.41	30	20	36.66	stable	105.17	0.257	Yes	0	plas: 5, E.R.: 5, vacu: 2, extr: 1, golg: 1	D07:17069265-17070750+
TYG62366.1	GdaGELP153D	350	38.99	5.43	36	32	31.11	stable	92.83	0.051	Yes	1	extr: 7, E.R.: 2, chlo: 1, nucl: 1, mito: 1, plas: 1, vacu: 1	D07:47205726-47207242-
TYG62433.1	GdaGELP154D	354	38.69	5.18	34	27	24.54	stable	79.94	-0.046	Yes	0	extr: 9, chlo: 2, cyto: 1, mito: 1, vacu: 1	D07:48764349-48767411-
TYG62435.1	GdaGELP155D	350	39.15	6.44	31	30	33.75	stable	85.26	-0.026	Yes	0	extr: 6, vacu: 2, golg: 2, chlo: 1, mito: 1, plas: 1, E.R.: 1	D07:48835981-48838339-
TYG62643.1	GdaGELP156D	363	40.56	9.14	24	31	36.85	stable	91.32	0.012	Yes	0	extr: 4, vacu: 3, mito: 2, golg: 2, chlo: 1, nucl: 1, plas: 1	D07:52331080-52332850-
TYG62894.1	GdaGELP157D	395	43.95	7.58	32	33	30.63	stable	87.92	-0.004	Yes	0	cyto: 7, nucl: 2, mito: 2, chlo: 1, plas: 1, E.R.: 1	D07:55327070-55331185-
TYG62967.1	GdaGELP158D	380	42.45	6.36	37	34	29.59	stable	80.63	-0.228	Yes	0	E.R.: 4.5, E.R._plas: 4, plas: 2.5, nucl: 2, cyto: 2, mito: 2, extr: 1	D07:55906884-55909437-
TYG63015.1	GdaGELP159D	410	45.49	9.1	26	37	35.92	stable	82.59	0.057	Yes	1	chlo: 11, nucl: 1, extr: 1, vacu: 1	D07:56259594-56262314-
TYG55989.1	GdaGELP160D	273	29.64	6.51	23	22	29.97	stable	79.74	-0.164	Yes	0	plas: 5, vacu: 3, E.R.: 3, chlo: 1, pero: 1, golg: 1	D08:2087983-2103023-
TYG56494.1	GdaGELP161D	364	40.02	7.54	31	32	37.03	stable	80.96	-0.219	Yes	1	extr: 6, vacu: 2, golg: 2, chlo: 1, nucl: 1, mito: 1, plas: 1	D08:6726162-6727868-
TYG56739.1	GdaGELP162D	399	44.23	5.48	38	29	35.12	stable	79.05	-0.081	No	1	chlo: 5, cyto: 2, mito: 2, nucl: 1, plas: 1, extr: 1, vacu: 1, E.R.: 1	D08:10978610-10980568-
TYG56952.1	GdaGELP163D	376	42.11	9.5	26	42	37.06	stable	84.6	-0.259	Yes	0	extr: 8, cyto: 2, chlo: 1, nucl: 1, mito: 1, E.R.: 1	D08:17738479-17740385-
TYG57677.1	GdaGELP164D	348	38.69	8.75	29	35	32.86	stable	85.17	-0.08	Yes	0	chlo: 4, cyto: 4, nucl: 2, vacu: 2, plas: 1, extr: 1	D08:44910552-44912105+
TYG59036.1	GdaGELP165D	365	40.28	5.31	31	24	34.63	stable	95.15	0.012	Yes	0	pero: 10, cyto: 3, nucl: 1	D08:62471856-62474947+
TYG59037.1	GdaGELP166D	369	40.14	7.54	26	27	31.34	stable	93.9	0.087	Yes	1	extr: 8, plas: 2, nucl: 1, mito: 1, vacu: 1, E.R.: 1	D08:62503761-62506313+
TYG59098.1	GdaGELP167D	308	34.02	7.65	25	26	29.63	stable	88.47	-0.211	No	0	cyto: 8, nucl: 3, plas: 2, mito: 1	D08:62956102-62957404-
TYG59297.1	GdaGELP168D	404	45.73	8.99	36	46	39.37	stable	78.24	-0.217	Yes	1	vacu: 6, extr: 4, mito: 2, plas: 1, golg: 1	D08:64400387-64402452-
TYG52115.1	GdaGELP169D	340	38.26	9.27	29	41	35.45	stable	84	-0.176	No	0	cyto: 7, nucl: 4, extr: 2, golg: 1	D09:605258-607535-
TYG52632.1	GdaGELP170D	380	42.74	8.01	40	42	34.87	stable	91.24	-0.109	Yes	0	cyto: 4, extr: 4, nucl: 3, vacu: 2, plas: 1	D09:10564764-10567080-
TYG54601.1	GdaGELP171D	364	41.26	5.99	34	31	35.58	stable	66.1	-0.276	Yes	0	E.R.: 5.5, E.R._plas: 4.5, cyto: 3, plas: 2.5, mito: 2, nucl: 1	D09:45193504-45195708-
TYG54842.1	GdaGELP172D	407	45.76	5.27	36	22	43.88	unstable	88.4	-0.008	Yes	0	vacu: 6, E.R.: 3, plas: 2, golg: 2, chlo: 1	D09:47094587-47096687-
TYG55471.1	GdaGELP173D	374	42.3	9.17	33	43	34.69	stable	88.37	-0.031	No	1	chlo: 4, vacu: 4, extr: 3, nucl: 1, plas: 1, golg: 1	D09:51093402-51097731-
TYG55545.1	GdaGELP174D	371	40.44	5.57	35	32	41.06	unstable	89.38	-0.057	Yes	1	vacu: 6, extr: 3, golg: 2, chlo: 1, nucl: 1, plas: 1	D09:51600246-51603493+
TYG48688.1	GdaGELP175D	241	26.9	5.66	33	27	36.22	stable	86.22	-0.273	No	0	chlo: 9, cyto: 2, mito: 2, nucl: 1	D10:2652570-2655822-
TYG48712.1	GdaGELP176D	361	39.9	5	33	27	32.41	stable	80.55	-0.28	Yes	0	extr: 11, chlo: 2, mito: 1	D10:2863716-2865914+
TYG49170.1	GdaGELP177D	362	39.19	5.68	29	24	23.38	stable	87.35	0.077	Yes	0	cyto: 3.5, cyto_nucl: 3, chlo: 2, plas: 2, vacu: 2, nucl: 1.5, mito: 1, extr: 1, E.R.: 1	D10:6620813-6622305+
TYG49171.1	GdaGELP178D	356	38.74	6.3	27	25	18.43	stable	87.13	-0.001	Yes	0	cyto: 3.5, cyto_nucl: 3, chlo: 2, vacu: 2, E.R.: 2, nucl: 1.5, mito: 1, plas: 1, extr: 1	D10:6629798-6631858+
TYG49506.1	GdaGELP179D	380	42.2	6.18	42	35	37.38	stable	79.61	-0.271	Yes	0	extr: 7, E.R.: 3, cyto: 2, chlo: 1, mito: 1	D10:10665004-10666815+
TYG49508.1	GdaGELP180D	385	41.95	8.46	31	35	29.13	stable	89.27	-0.07	Yes	0	chlo: 8, cyto: 2, extr: 2, nucl: 1, mito: 1	D10:10697250-10700154+
TYG49631.1	GdaGELP181D	380	41.48	7.53	33	34	22.12	stable	92.68	-0.07	Yes	0	cyto: 12, chlo: 1, golg: 1	D10:12483423-12485080+
TYG50945.1	GdaGELP182D	404	44.26	8.69	29	34	29.02	stable	101.34	0.233	No	1	chlo: 6, nucl: 2, extr: 2, cyto: 1, mito: 1, plas: 1, vacu: 1	D10:51890373-51893163+
TYG43693.1	GdaGELP183D	367	40.27	5.76	38	35	30.09	stable	88.5	-0.127	Yes	1	extr: 4, cyto: 3, mito: 2, chlo: 1, nucl: 1, plas: 1, vacu: 1, E.R.: 1	D11:2818523-2821233+
TYG44067.1	GdaGELP184D	363	39.83	5.42	28	24	27.92	stable	88.95	-0.028	Yes	1	extr: 6, vacu: 3, golg: 2, nucl: 1, mito: 1, plas: 1	D11:5136973-5138748+
TYG44596.1	GdaGELP185D	392	42.85	8.27	26	29	34.84	stable	88.06	0.078	Yes	0	plas: 4.5, E.R.: 4, cyto_plas: 3, vacu: 2, chlo: 1, mito: 1, pero: 1	D11:8387199-8389281-
TYG44802.1	GdaGELP186D	384	43.11	6.24	32	29	36.1	stable	88.65	-0.038	No	1	chlo: 5, nucl: 2, cyto: 2, vacu: 2, plas: 1, extr: 1, E.R.: 1	D11:10012659-10015311-
TYG45565.1	GdaGELP187D	402	45.34	6.12	29	22	33.84	stable	86.59	-0.042	No	0	chlo: 5, nucl: 5, cyto: 2, mito: 1, extr: 1	D11:17169215-17170752+
TYG45734.1	GdaGELP188D	362	39.71	5.21	30	25	42.51	unstable	89.53	0.111	Yes	1	vacu: 5, chlo: 3, extr: 2, golg: 2, nucl: 1, mito: 1	D11:19201167-19203079+
TYG46846.1	GdaGELP189D	370	40.91	9.19	26	35	37.47	stable	89.38	-0.03	Yes	1	extr: 6, chlo: 3, nucl: 1, cyto: 1, mito: 1, vacu: 1, E.R.: 1	D11:53042107-53043891-
TYG46849.1	GdaGELP190D	367	40.31	5.59	30	28	33.88	stable	87.98	-0.041	Yes	1	extr: 8, vacu: 2, chlo: 1, nucl: 1, mito: 1, E.R.: 1	D11:53086142-53088225-
TYG47087.1	GdaGELP191D	381	41.8	6.51	31	30	38.28	stable	85.33	0.015	Yes	1	extr: 9, mito: 2, chlo: 1, cyto: 1, E.R.: 1	D11:57064319-57067149+
TYG39768.1	GdaGELP192D	375	41.57	9.23	26	37	25.2	stable	83.2	-0.06	Yes	1	cyto: 4, E.R.: 3.5, E.R._plas: 3, plas: 1.5, chlo: 1, nucl: 1, mito: 1, extr: 1, golg: 1	D12:5033878-5035554-
TYG40229.1	GdaGELP193D	373	40.73	8.92	28	35	26.43	stable	95.17	-0.059	Yes	1	extr: 5, vacu: 2, golg: 2, chlo: 1, nucl: 1, mito: 1, plas: 1, E.R.: 1	D12:12514225-12515958+
TYG40604.1	GdaGELP194D	345	38.61	8.9	30	37	27.94	stable	79.16	-0.267	Yes	0	extr: 5, vacu: 3, mito: 2, E.R.: 2, chlo: 1, plas: 1	D12:31023689-31027860+
TYG41384.1	GdaGELP195D	362	40.09	8.93	29	36	29.71	stable	89.14	-0.095	Yes	1	extr: 5, cyto: 3, chlo: 2, nucl: 2, vacu: 1, E.R.: 1	D12:45515556-45519346+
TYG42023.1	GdaGELP196D	386	43.03	5.83	38	33	36.73	stable	75.54	-0.222	Yes	1	chlo: 6, extr: 2, vacu: 2, E.R.: 2, cyto: 1, plas: 1	D12:52733153-52734592+
TYG42743.1	GdaGELP197D	374	41.48	5.72	34	29	31.21	stable	88.4	0.017	Yes	0	plas: 5, cyto: 3, E.R.: 2, mito: 1, extr: 1, vacu: 1, golg: 1	D12:58065927-58068250+
TYG35740.1	GdaGELP198D	382	42.76	4.85	42	29	32.8	stable	82.46	-0.064	Yes	1	extr: 3, vacu: 3, golg: 3, chlo: 1, nucl: 1, mito: 1, plas: 1, E.R.: 1	D13:514217-521365-
TYG35744.1	GdaGELP199D	346	38.68	5.13	38	30	31.73	stable	83.73	-0.111	Yes	0	extr: 6, vacu: 2, golg: 2, chlo: 1, nucl: 1, mito: 1, plas: 1	D13:534433-541317-
TYG35889.1	GdaGELP200D	256	28.95	5.62	31	24	40.63	unstable	84.49	-0.238	No	0	chlo: 7, cyto: 3, nucl: 2, vacu: 1, E.R.: 1	D13:1433312-1436664-
TYG37282.1	GdaGELP201D	362	39.67	8.44	29	32	37.16	stable	90.83	-0.063	Yes	1	pero: 7, E.R.: 3, plas: 2, chlo: 1, vacu: 1	D13:32247404-32249325-
TYG37283.1	GdaGELP202D	369	40.26	5.08	31	25	29.72	stable	89.38	-0.005	Yes	1	extr: 7, vacu: 2, chlo: 1, nucl: 1, mito: 1, plas: 1, E.R.: 1	D13:32280468-32285150-
TYG37343.1	GdaGELP203D	387	43.17	7.01	33	33	34.67	stable	87.52	0.01	Yes	1	extr: 6, vacu: 2, chlo: 1, nucl: 1, mito: 1, plas: 1, E.R.: 1, golg: 1	D13:34583125-34584631-
TYG37525.1	GdaGELP204D	386	43.01	9.1	24	35	29.97	stable	75.6	-0.284	Yes	0	chlo: 12, cyto: 1, mito: 1	D13:39340603-39342247-
TYG37821.1	GdaGELP205D	349	39.27	4.91	44	31	31.44	stable	79.08	-0.161	Yes	0	vacu: 4, chlo: 2, cyto: 2, nucl: 1, mito: 1, plas: 1, extr: 1, E.R.: 1, golg: 1	D13:46657190-46659839+
TYG37830.1	GdaGELP206D	366	40.33	8.04	34	36	31.25	stable	86.8	-0.043	Yes	1	mito: 3, chlo: 2, cyto: 2, vacu: 2, E.R.: 2, nucl: 1, plas: 1, extr: 1	D13:46732766-46734403-
Ghe01G08620	GheGELP1A	367	40.94	8.69	34	40	29.46	stable	83.92	-0.148	Yes	1	extr: 6, chlo: 4, cyto: 2, nucl: 1, vacu: 1	A01:11643704-11645824+
Ghe01G08890	GheGELP2A	349	39.37	5.03	39	27	30.88	stable	81.89	-0.051	Yes	0	cyto: 5, chlo: 2, mito: 2, extr: 2, E.R.: 2, nucl: 1	A01:12156156-12157500-
Ghe01G20490	GheGELP3A	386	42.57	6.66	32	30	31.31	stable	78.03	-0.144	Yes	1	E.R.: 4.5, cyto: 4, E.R._plas: 4, plas: 2.5, nucl: 1, mito: 1, vacu: 1	A01:101074378-101076820+
Ghe01G22070	GheGELP4A	354	38.69	8.99	26	33	27.38	stable	85.42	-0.029	Yes	0	extr: 5, vacu: 3, E.R.: 2, golg: 2, chlo: 1, plas: 1	A01:111488347-111489932-
Ghe01G26440	GheGELP5A	357	39.99	6.08	30	27	29.59	stable	70.14	-0.131	Yes	0	nucl: 10, cyto: 2, cysk: 2	A01:120052265-120055072+
Ghe01G26970	GheGELP6A	312	33.63	6.27	21	20	26.09	stable	98.21	0.116	Yes	0	extr: 3, nucl: 2, mito: 2, vacu: 2, E.R._plas: 2, plas: 1.5, E.R.: 1.5, chlo: 1, cyto: 1	A01:120853305-120855282-
Ghe02G08530	GheGELP7A	367	40.85	6.14	35	33	33.96	stable	88.5	-0.017	Yes	0	vacu: 5, chlo: 4, extr: 2, golg: 2, nucl: 1	A02:15568757-15570182-
Ghe02G22050	GheGELP8A	346	37.61	6.12	32	30	29.26	stable	93.32	0.018	No	0	cyto: 13, golg: 1	A02:92401663-92404928+
Ghe02G22360	GheGELP9A	346	37.7	5.43	28	23	38.85	stable	79.28	0.012	No	0	chlo: 6, extr: 5, nucl: 1, cyto: 1, mito: 1	A02:92601850-92603570-
Ghe03G10080	GheGELP10A	392	43.12	8.99	29	38	38.15	stable	85.13	-0.067	Yes	0	chlo: 7, cyto: 3, extr: 3, nucl: 1	A03:17784057-17793589-
Ghe03G10090	GheGELP11A	387	42.86	8.65	28	33	26.63	stable	78.11	-0.126	Yes	1	chlo: 5, extr: 4, vacu: 4, golg: 1	A03:17812707-17815143-
Ghe03G10100	GheGELP12A	408	45.33	8	38	40	33.37	stable	79.19	-0.321	No	1	chlo: 7, vacu: 4, nucl: 2, mito: 1	A03:17867295-17870182-
Ghe03G10110	GheGELP13A	894	97.9	8.09	121	124	46.04	unstable	64.63	-0.677	No	0	E.R.: 3.5, E.R._plas: 2.5, chlo: 2, nucl: 2, cyto: 2, mito: 1, extr: 1, vacu: 1, golg: 1	A03:17870664-17877334-
Ghe03G18600	GheGELP14A	362	39.88	7.54	23	24	26.37	stable	87.85	-0.006	Yes	0	extr: 4, nucl: 2, vacu: 2, E.R.: 2, chlo: 1, mito: 1, plas: 1, golg: 1	A03:93354003-93356716+
Ghe03G21590	GheGELP15A	372	40.87	5.7	30	25	40.34	unstable	82.85	0.089	Yes	0	extr: 4, vacu: 4, E.R.: 2, golg: 2, chlo: 1, cyto: 1	A03:116330751-116332463-
Ghe04G07030	GheGELP16A	365	40.72	8.35	23	26	32.45	stable	78.85	-0.13	Yes	0	chlo: 10, extr: 2, cyto: 1, E.R.: 1	A04:11825399-11826954-
Ghe04G09130	GheGELP17A	316	34.8	6.14	26	25	33.83	stable	101.99	0.134	Yes	1	extr: 9, chlo: 2, cyto: 1, mito: 1, vacu: 1	A04:19274490-19275710-
Ghe04G13080	GheGELP18A	354	39.32	8.97	25	32	30.4	stable	76.84	-0.123	Yes	0	cyto: 5, E.R.: 3.5, E.R._plas: 3, nucl: 2, plas: 1.5, mito: 1, vacu: 1	A04:67958274-67961239+
Ghe04G17190	GheGELP19A	239	26.46	5.19	32	23	47.62	unstable	95.86	-0.139	No	0	chlo: 10, cyto: 2, nucl: 1, E.R.: 1	A04:96720048-96724319+
Ghe05G00380	GheGELP20A	383	41.79	4.92	34	22	32.79	stable	77.47	-0.126	Yes	0	extr: 10, chlo: 3, mito: 1	A05:618942-620357-
Ghe05G05200	GheGELP21A	369	41.43	6.53	36	35	31.52	stable	77.48	-0.185	Yes	1	extr: 8, chlo: 1, nucl: 1, cyto: 1, mito: 1, vacu: 1, E.R.: 1	A05:4884686-4886159-
Ghe05G14320	GheGELP22A	346	37.3	8.67	24	29	17.38	stable	84.94	0.022	No	0	mito: 3, cyto: 2.5, E.R.: 2.5, E.R._plas: 2.5, chlo: 2, cyto_nucl: 2, plas: 1.5, vacu: 1, pero: 1	A05:13268181-13269579-
Ghe05G15180	GheGELP23A	364	40.73	8.26	33	36	37.93	stable	77.99	-0.155	Yes	0	vacu: 6, extr: 3, chlo: 2, golg: 2, nucl: 1	A05:14056402-14058000-
Ghe05G15190	GheGELP24A	364	40.8	8.74	30	36	36.24	stable	73.46	-0.204	Yes	0	chlo: 5, vacu: 3, nucl: 1, cyto: 1, mito: 1, plas: 1, extr: 1, golg: 1	A05:14059518-14061043-
Ghe05G15200	GheGELP25A	377	42.86	9.49	28	46	33.85	stable	77.61	-0.264	Yes	0	chlo: 6, extr: 3, vacu: 3, nucl: 1, cyto: 1	A05:14075181-14077782-
Ghe05G15640	GheGELP26A	512	57.56	7.13	59	59	32.36	stable	89.51	-0.181	No	1	cyto: 5, E.R.: 3, golg: 2, chlo: 1, nucl: 1, mito: 1, plas: 1	A05:14426035-14431952-
Ghe05G16460	GheGELP27A	364	39.78	7.98	26	28	23.7	stable	82.58	-0.189	Yes	0	vacu: 4, chlo: 3, extr: 3, golg: 2, nucl: 1, mito: 1	A05:15310420-15312004+
Ghe05G16990	GheGELP28A	379	41.43	8.11	29	32	38.12	stable	93.17	0.137	Yes	0	extr: 10, chlo: 2, cyto: 2	A05:15980124-15981809+
Ghe05G17150	GheGELP29A	365	40.72	8.87	33	40	37.09	stable	86.55	-0.062	Yes	1	chlo: 6, vacu: 4, nucl: 1, mito: 1, extr: 1, golg: 1	A05:16095212-16098165+
Ghe05G17160	GheGELP30A	350	39.13	5.9	35	31	35.1	stable	85.77	-0.075	No	0	cyto: 6, nucl: 5, chlo: 1, cysk: 1, golg: 1	A05:16099202-16101629-
Ghe05G19890	GheGELP31A	308	33.87	6.81	29	29	26.6	stable	95.32	0.067	Yes	0	chlo: 6, plas: 3, nucl: 1, cyto: 1, mito: 1, extr: 1, E.R.: 1	A05:18770059-18773970-
Ghe05G24320	GheGELP32A	371	40.74	7.12	31	31	29.09	stable	93.85	0.079	Yes	2	vacu: 6, extr: 3, E.R.: 2, nucl: 1, mito: 1, golg: 1	A05:23801461-23803283-
Ghe05G26630	GheGELP33A	383	42.58	8.73	27	34	36.51	stable	74.44	-0.175	Yes	1	extr: 7, vacu: 4, chlo: 1, plas: 1, golg: 1	A05:27416050-27417748+
Ghe05G27170	GheGELP34A	373	41	5.05	32	25	33.86	stable	86.62	-0.016	Yes	0	extr: 7, E.R.: 2, chlo: 1, mito: 1, plas: 1, vacu: 1, golg: 1	A05:28125737-28127471-
Ghe05G29340	GheGELP35A	376	41.12	8.88	34	42	24.16	stable	89.68	-0.087	Yes	0	vacu: 7, cyto: 2, nucl: 1, mito: 1, plas: 1, extr: 1, golg: 1	A05:31663097-31667077+
Ghe05G43460	GheGELP36A	399	44.33	6.93	30	29	50.32	unstable	91.35	0.039	Yes	1	extr: 8, vacu: 3, mito: 1, plas: 1, E.R.: 1	A05:92017762-92020643-
Ghe05G43470	GheGELP37A	399	44.43	7.17	32	32	46.27	unstable	90.63	0.02	Yes	0	vacu: 7, chlo: 2, extr: 2, nucl: 1, plas: 1, golg: 1	A05:92026979-92029245-
Ghe05G43480	GheGELP38A	314	35.03	8.68	24	29	43.26	unstable	92.55	-0.016	Yes	1	extr: 7, vacu: 2, chlo: 1, cyto: 1, mito: 1, plas: 1, E.R.: 1	A05:92046604-92048492-
Ghe05G43490	GheGELP39A	349	39.08	5.92	34	29	39.06	stable	81.83	-0.243	No	0	cyto: 8, nucl: 3, chlo: 1, extr: 1, cysk: 1	A05:92061105-92064364-
Ghe05G43500	GheGELP40A	309	34.36	5.63	28	22	46.62	unstable	85.15	0.05	Yes	1	extr: 6, cyto: 3, vacu: 2, chlo: 1, mito: 1, plas: 1	A05:92069515-92072539-
Ghe05G44080	GheGELP41A	361	39.79	8.34	28	31	24.91	stable	80.22	-0.077	No	0	extr: 5, vacu: 3, golg: 2, chlo: 1, nucl: 1, mito: 1, E.R.: 1	A05:92993181-92997728+
Ghe06G00300	GheGELP42A	356	39.03	6.55	31	29	33.84	stable	94.55	0.033	Yes	0	chlo: 7, extr: 3, cyto: 2, nucl: 1, E.R.: 1	A06:163780-165188-
Ghe06G00310	GheGELP43A	363	39.63	5.4	36	32	29.28	stable	100.72	0.206	Yes	1	cyto: 6, chlo: 2, mito: 2, E.R.: 2, extr: 1, pero: 1	A06:167092-169591-
Ghe06G16500	GheGELP44A	194	21.72	6.42	21	20	37.29	stable	84.48	-0.118	No	0	chlo: 10, cyto: 3, pero: 1	A06:81858975-81869706-
Ghe06G16520	GheGELP45A	370	40.65	6.16	32	27	40.8	unstable	82.84	-0.025	Yes	0	E.R.: 5.5, E.R._plas: 4.5, plas: 2.5, cyto: 2, nucl: 1, mito: 1, extr: 1, vacu: 1	A06:82332859-82334401+
Ghe06G26730	GheGELP46A	362	40.04	9.13	23	33	29.5	stable	84.12	-0.216	Yes	1	extr: 7, mito: 2, E.R._plas: 2, plas: 1.5, E.R.: 1.5, chlo: 1, vacu: 1	A06:127843851-127848500+
Ghe07G12800	GheGELP47A	307	33.71	8.53	22	25	26.41	stable	95.34	0.023	Yes	1	extr: 6, chlo: 3, mito: 2, vacu: 2, cyto: 1	A07:20087999-20089521-
Ghe07G13770	GheGELP48A	362	40	5.43	29	20	39.13	stable	105.55	0.249	Yes	0	plas: 5, E.R.: 4, vacu: 3, chlo: 1, cyto: 1	A07:22709663-22711169+
Ghe07G23620	GheGELP49A	350	39.26	6.36	38	37	29.07	stable	89.46	-0.033	Yes	0	extr: 9, cyto: 2, chlo: 1, nucl: 1, mito: 1	A07:86110150-86111374-
Ghe07G24720	GheGELP50A	354	38.7	5.18	34	27	25.33	stable	80.23	-0.04	Yes	0	extr: 10, chlo: 1, cyto: 1, mito: 1, vacu: 1	A07:90398432-90401174-
Ghe07G24730	GheGELP51A	380	41.87	8.8	32	38	32.45	stable	86.24	-0.061	Yes	0	extr: 7, chlo: 3, nucl: 1, cyto: 1, mito: 1, E.R.: 1	A07:90553439-90555956-
Ghe07G29100	GheGELP52A	358	39.62	8.31	28	31	34.31	stable	79.58	-0.214	Yes	0	cyto: 10, nucl: 1, extr: 1, cysk: 1, golg: 1	A07:98921438-98925346-
Ghe07G29550	GheGELP53A	380	42.48	6.55	37	35	29.49	stable	80.87	-0.221	Yes	0	E.R.: 4.5, E.R._plas: 4, cyto: 3, plas: 2.5, mito: 2, nucl: 1, pero: 1	A07:99554230-99556375-
Ghe07G29950	GheGELP54A	725	80.22	8.96	49	63	39.62	stable	82.8	-0.01	Yes	1	chlo: 12, extr: 2	A07:99924933-99940489-
Ghe08G02550	GheGELP55A	355	39.74	8.96	28	36	32.5	stable	83.58	-0.288	Yes	0	pero: 4, E.R.: 3, nucl: 2, plas: 2, chlo: 1, cyto: 1, vacu: 1	A08:2373555-2381349-
Ghe08G06460	GheGELP56A	358	39.34	6.13	33	31	31.92	stable	83.66	-0.185	Yes	1	extr: 6, vacu: 2, golg: 2, chlo: 1, nucl: 1, mito: 1, plas: 1	A08:7991514-7993010-
Ghe08G08670	GheGELP57A	407	45.35	5.68	37	31	40.07	unstable	77.25	-0.141	No	1	E.R.: 4, chlo: 2, cyto: 2, plas: 2, vacu: 2, nucl: 1, extr: 1	A08:13831252-13833045+
Ghe08G10770	GheGELP58A	320	35.64	9.42	22	34	36.73	stable	88.16	-0.157	Yes	0	extr: 9, cyto: 2, chlo: 1, nucl: 1, mito: 1	A08:27763927-27766052-
Ghe08G16550	GheGELP59A	366	40.53	8.84	30	37	31.51	stable	89.23	-0.024	Yes	0	chlo: 4, nucl: 2, cyto: 2, mito: 2, extr: 2, plas: 1, vacu: 1	A08:99254220-99255769+
Ghe08G28500	GheGELP60A	347	38.23	8.39	24	27	32.55	stable	93.66	-0.001	Yes	0	extr: 6, vacu: 2, E.R.: 2, chlo: 1, nucl: 1, mito: 1, plas: 1	A08:128383421-128391362+
Ghe08G28540	GheGELP61A	311	34.71	8.19	27	29	29.28	stable	90.71	-0.121	Yes	0	cyto: 11.5, cyto_E.R.: 6.5, chlo: 1, nucl: 1	A08:128468219-128469613-
Ghe08G28560	GheGELP62A	347	38.68	6.7	28	27	29.37	stable	95.36	0.001	Yes	0	extr: 8, E.R.: 2, chlo: 1, nucl: 1, mito: 1, plas: 1	A08:128558156-128559575-
Ghe08G30070	GheGELP63A	404	45.8	9.17	35	48	38.01	stable	78.49	-0.241	Yes	1	extr: 5, vacu: 4, golg: 2, mito: 1, plas: 1, E.R.: 1	A08:130150678-130152702-
Ghe09G00290	GheGELP64A	384	43.18	8.52	37	41	39.36	stable	92.11	-0.061	Yes	0	cyto: 6, chlo: 3, nucl: 3, plas: 1, cysk: 1	A09:586164-588548-
Ghe09G05570	GheGELP65A	375	42.15	8.04	40	42	40.34	unstable	94.56	-0.114	No	0	nucl: 8, cyto: 4, plas: 1, cysk: 1	A09:14769042-14771361-
Ghe09G21980	GheGELP66A	699	78.88	5.76	86	77	30.73	stable	79.47	-0.329	Yes	0	E.R.: 5.5, E.R._plas: 4.5, plas: 2.5, nucl: 2, vacu: 2, mito: 1, pero: 1	A09:76313924-76321022-
Ghe09G24110	GheGELP67A	407	45.77	5.27	36	22	46.61	unstable	88.65	-0.021	Yes	0	plas: 7, vacu: 3, E.R.: 2, golg: 2	A09:78575054-78576925-
Ghe09G29430	GheGELP68A	386	42.94	8.98	40	49	32.85	stable	85.67	-0.148	Yes	1	vacu: 5, extr: 4, chlo: 2, nucl: 1, cyto: 1, mito: 1	A09:83054394-83063569-
Ghe09G30390	GheGELP69A	371	40.61	5.38	35	31	42.65	unstable	88.87	-0.063	Yes	1	extr: 5, vacu: 5, golg: 2, chlo: 1, nucl: 1	A09:83844328-83847307+
Ghe10G03290	GheGELP70A	241	26.96	5.66	33	27	37.13	stable	84.23	-0.261	No	0	chlo: 11, cyto: 2, nucl: 1	A10:2609218-2611595-
Ghe10G03510	GheGELP71A	363	40.1	5	33	27	32.08	stable	83.06	-0.247	Yes	1	extr: 6, E.R._plas: 3, plas: 2.5, E.R.: 2.5, chlo: 1, mito: 1, vacu: 1	A10:2846477-2848337+
Ghe10G06610	GheGELP72A	402	43.89	8.57	27	32	34.26	stable	89.55	0.013	No	1	chlo: 6, nucl: 2, vacu: 2, E.R.: 2, cyto: 1, plas: 1	A10:7092741-7094325+
Ghe10G06630	GheGELP73A	356	38.62	6.3	27	25	18.76	stable	87.16	0.002	Yes	0	cyto: 3.5, vacu: 3, cyto_nucl: 3, E.R.: 2, nucl: 1.5, chlo: 1, mito: 1, plas: 1, extr: 1	A10:7125913-7127407+
Ghe10G16310	GheGELP74A	380	42.19	6.31	42	37	35.57	stable	77.82	-0.294	Yes	0	extr: 7, E.R.: 3, cyto: 2, chlo: 1, mito: 1	A10:57580170-57581642+
Ghe10G16320	GheGELP75A	385	42.01	8.61	31	36	26.48	stable	90.29	-0.045	Yes	0	chlo: 7, cyto: 2, extr: 2, nucl: 1, mito: 1, vacu: 1	A10:57593049-57595742+
Ghe10G17380	GheGELP76A	380	41.55	8.05	32	34	23.11	stable	91.13	-0.092	Yes	0	cyto: 12, cysk: 1, golg: 1	A10:60666393-60667791+
Ghe10G22540	GheGELP77A	353	38.26	6.72	27	27	27.01	stable	93.06	0.134	Yes	0	extr: 4, cyto: 3.5, chlo: 3, cyto_nucl: 2.5, mito: 2, plas: 1	A10:108044953-108046588+
Ghe11G03910	GheGELP78A	368	40.4	5.56	38	34	31.26	stable	89.84	-0.131	Yes	1	E.R.: 3.5, extr: 3, E.R._plas: 3, mito: 2, plas: 1.5, chlo: 1, nucl: 1, cyto: 1, vacu: 1	A11:3152685-3155198+
Ghe11G06910	GheGELP79A	363	39.86	5.94	28	26	28.28	stable	90.03	-0.025	Yes	1	extr: 5, vacu: 4, golg: 2, nucl: 1, mito: 1, plas: 1	A11:5748319-5750124+
Ghe11G10780	GheGELP80A	392	42.75	7.6	26	27	30.72	stable	88.29	0.096	Yes	0	plas: 5.5, E.R.: 4, cyto_plas: 3.5, vacu: 2, chlo: 1, mito: 1	A11:9286644-9288290-
Ghe11G12350	GheGELP81A	384	43.06	6.24	32	29	38.75	stable	86.61	-0.076	No	1	chlo: 3, cyto: 3, nucl: 2, plas: 2, mito: 1, extr: 1, vacu: 1, E.R.: 1	A11:11522486-11524540-
Ghe11G18220	GheGELP82A	361	40.37	5.88	28	19	32.61	stable	86.98	-0.064	No	0	extr: 6, chlo: 4, cyto: 2, nucl: 1, vacu: 1	A11:21602885-21604299+
Ghe11G19670	GheGELP83A	362	39.74	5.56	30	27	42.08	unstable	85.22	0.038	Yes	1	chlo: 8, extr: 5, mito: 1	A11:24366588-24368568+
Ghe11G33210	GheGELP84A	381	41.87	6.21	32	30	39.13	stable	85.33	0.007	Yes	1	extr: 9, mito: 2, chlo: 1, cyto: 1, E.R.: 1	A11:113151416-113153656+
Ghe12G04080	GheGELP85A	359	39.8	8.69	27	32	27.53	stable	84.74	0.026	Yes	0	cyto: 4, extr: 3, chlo: 2, E.R.: 2, nucl: 1, mito: 1, plas: 1	A12:6471779-6473409-
Ghe12G09100	GheGELP86A	347	38.84	8.68	31	36	27.95	stable	82.33	-0.214	Yes	0	extr: 5, vacu: 3, mito: 2, E.R.: 2, chlo: 1, plas: 1	A12:31012021-31015935-
Ghe12G12990	GheGELP87A	428	46.99	8.91	31	39	28.7	stable	94.32	-0.069	No	0	cyto: 5, E.R.: 3.5, E.R._plas: 2.5, nucl: 2, chlo: 1, mito: 1, golg: 1	A12:75509843-75511460-
Ghe12G18860	GheGELP88A	361	40.11	8.7	30	35	27.72	stable	89.67	-0.1	Yes	1	extr: 8, chlo: 3, nucl: 1, cyto: 1, E.R.: 1	A12:88964868-88968604+
Ghe12G24260	GheGELP89A	386	42.9	5.83	37	32	35.09	stable	74.02	-0.228	Yes	1	chlo: 5, nucl: 2, vacu: 2, E.R.: 2, cyto: 1, plas: 1, extr: 1	A12:100349662-100350896+
Ghe12G30110	GheGELP90A	374	41.44	5.99	33	30	32.18	stable	88.93	0.035	Yes	0	plas: 4.5, E.R._plas: 4, cyto: 3, E.R.: 2.5, mito: 1, extr: 1, vacu: 1, golg: 1	A12:107016221-107018545+
Ghe12G33800	GheGELP91A	242	27.29	6.01	33	29	45.2	unstable	78.6	-0.399	No	0	cyto: 10, cysk: 2, nucl: 1, mito: 1	A12:110118033-110120987+
Ghe13G00740	GheGELP92A	373	41.68	5.53	38	31	32.55	stable	84.18	-0.051	Yes	1	extr: 6, golg: 3, chlo: 1, mito: 1, plas: 1, vacu: 1, E.R.: 1	A13:601537-603999-
Ghe13G01890	GheGELP93A	256	28.86	5.48	31	23	38.61	stable	84.88	-0.211	No	0	chlo: 7, cyto: 3, nucl: 2, vacu: 1, E.R.: 1	A13:1764957-1767757-
Ghe13G14910	GheGELP94A	380	42.44	7.97	33	35	35.51	stable	82.45	-0.053	Yes	1	extr: 5, vacu: 2, golg: 2, chlo: 1, nucl: 1, mito: 1, plas: 1, E.R.: 1	A13:79846205-79847704-
Ghe13G16230	GheGELP95A	386	43.16	9.28	24	37	30.95	stable	76.35	-0.293	No	1	chlo: 13, cyto: 1	A13:89028986-89030492-
Ghe13G18670	GheGELP96A	349	39.33	5.11	43	33	32	stable	77.68	-0.203	Yes	0	cyto: 3, vacu: 3, chlo: 2, nucl: 1, mito: 1, plas: 1, extr: 1, E.R.: 1, golg: 1	A13:99037408-99039532+
Ghe13G18750	GheGELP97A	366	40.25	8.04	34	36	31.02	stable	87.62	-0.04	Yes	1	mito: 3, vacu: 3, cyto: 2, E.R.: 2, chlo: 1, nucl: 1, plas: 1, extr: 1	A13:99249129-99250761-
GheUnG12600	GheGELP98A	355	39	7.51	29	30	30.4	stable	84.39	0.033	Yes	1	extr: 11, chlo: 1, mito: 1, golg: 1	Contig601:127427-128658-
GheUnG13630	GheGELP99A	348	38.58	6.17	32	29	44.85	unstable	98.62	0.134	No	0	chlo: 8, nucl: 2, extr: 2, mito: 1, plas: 1	Contig716:87717-91837+
GheUnG13640	GheGELP100A	354	38.94	5.41	37	30	37.1	stable	99.8	0.053	Yes	0	cyto: 5, nucl: 4, chlo: 2, mito: 1, plas: 1, extr: 1	Contig716:100250-103682+
Gohir.A01G081100.1.p	GhiGELP1A	387	43.32	8.78	35	42	30.86	stable	83.62	-0.164	No	0	cyto: 3, extr: 3, vacu: 2, E.R.: 2, chlo: 1, nucl: 1, plas: 1, golg: 1	A01:11954275-11956818+
Gohir.A01G084200.1.p	GhiGELP2A	349	39.42	5.04	39	27	30.41	stable	80.77	-0.056	Yes	0	cyto: 5, chlo: 2, mito: 2, extr: 2, E.R.: 2, nucl: 1	A01:12518926-12520709-
Gohir.A01G172000.1.p	GhiGELP3A	352	38.21	8.75	26	31	29.1	stable	86.19	-0.018	Yes	0	extr: 5, vacu: 3, E.R.: 2, golg: 2, chlo: 1, plas: 1	A01:108183118-108184703-
Gohir.A01G207400.1.p	GhiGELP4A	357	39.95	6.08	30	27	29.28	stable	69.61	-0.135	Yes	0	nucl: 11, cyto: 2, cysk: 1	A01:116789195-116792323+
Gohir.A01G211600.1.p	GhiGELP5A	345	37.11	5.78	24	21	25.61	stable	95.04	0.101	Yes	0	E.R.: 3.5, E.R._plas: 3, cyto: 2, mito: 2, extr: 2, vacu: 2, plas: 1.5, nucl: 1	A01:117535437-117537846-
Gohir.A02G073000.1.p	GhiGELP6A	372	40.91	5.5	31	24	41.49	unstable	82.58	0.084	Yes	0	vacu: 5, extr: 3, E.R.: 2, golg: 2, chlo: 1, cyto: 1	A02:14554267-14556188+
Gohir.A02G088100.1.p	GhiGELP7A	362	39.86	7.54	23	24	26.45	stable	88.92	0.001	Yes	0	extr: 4, nucl: 2, vacu: 2, E.R.: 2, chlo: 1, mito: 1, plas: 1, golg: 1	A02:36978356-36981602-
Gohir.A02G172600.1.p	GhiGELP8A	365	39.98	6.12	32	30	28.7	stable	94.6	0.108	Yes	0	extr: 11, cyto: 1, mito: 1, E.R.: 1	A02:107701475-107704580+
Gohir.A02G175600.1.p	GhiGELP9A	363	39.46	5.43	28	23	34.79	stable	83.88	0.12	Yes	0	extr: 7, vacu: 2, chlo: 1, nucl: 1, mito: 1, plas: 1, E.R.: 1	A02:107892676-107894810-
Gohir.A03G063100.1.p	GhiGELP10A	367	40.85	6.14	35	33	35.79	stable	87.96	-0.032	Yes	0	extr: 4, vacu: 4, chlo: 2, golg: 2, nucl: 1, plas: 1	A03:16658339-16659967-
Gohir.A03G130700.1.p	GhiGELP11A	492	53	8.63	38	44	38.83	stable	78.48	-0.07	Yes	1	chlo: 5, nucl: 2, cyto: 2, extr: 2, mito: 1, plas: 1, E.R.: 1	A03:93765351-93767373-
Gohir.A03G133205.1.p	GhiGELP12A	363	39.93	6.06	32	28	31.52	stable	93.53	-0.021	Yes	0	extr: 5, E.R.: 3.5, E.R._plas: 3.5, plas: 2.5, chlo: 1, nucl: 1, mito: 1	A03:96198228-96200240+
Gohir.A03G133300.1.p	GhiGELP13A	393	43.81	6.7	39	37	32.21	stable	80.71	-0.284	No	1	E.R.: 4.5, cyto: 4, E.R._plas: 4, plas: 2.5, nucl: 1, mito: 1, extr: 1	A03:96200511-96205033+
Gohir.A03G133500.1.p	GhiGELP14A	387	42.76	8.76	27	33	24.28	stable	77.62	-0.127	Yes	1	chlo: 5, extr: 4, vacu: 4, nucl: 1	A03:96262063-96264846+
Gohir.A03G133600.1.p	GhiGELP15A	392	43.1	8.99	29	38	39.2	stable	84.13	-0.081	Yes	0	chlo: 6, cyto: 3, extr: 3, nucl: 1, E.R.: 1	A03:96283660-96293589+
Gohir.A04G014000.1.p	GhiGELP16A	361	39.8	8.05	28	30	24.76	stable	81.83	-0.047	No	0	extr: 4, vacu: 3, golg: 3, chlo: 1, nucl: 1, mito: 1, E.R.: 1	A04:1744564-1749532-
Gohir.A04G017300.1.p	GhiGELP17A	391	43.41	5.62	38	28	40.27	unstable	84.27	-0.002	Yes	1	plas: 6, vacu: 3, golg: 3, E.R.: 2	A04:2548696-2555915+
Gohir.A04G017400.1.p	GhiGELP18A	391	43.58	5.85	38	29	36.63	stable	87.26	0.027	No	1	plas: 7, vacu: 3, E.R.: 2, golg: 2	A04:2561039-2569702+
Gohir.A04G017600.1.p	GhiGELP19A	395	44	6.25	33	30	39.74	stable	87.59	-0.006	Yes	1	cyto: 5, extr: 4, chlo: 1, nucl: 1, mito: 1, plas: 1, vacu: 1	A04:2579523-2582824+
Gohir.A04G017800.1.p	GhiGELP20A	394	43.99	6.09	34	31	39.75	stable	85.33	-0.065	Yes	1	cyto: 6, extr: 4, chlo: 1, nucl: 1, mito: 1, vacu: 1	A04:2593785-2597635+
Gohir.A04G018000.1.p	GhiGELP21A	399	44.49	8.15	31	34	45.08	unstable	90.63	0.008	Yes	0	vacu: 6, chlo: 2, extr: 2, nucl: 1, mito: 1, plas: 1, golg: 1	A04:2632498-2635261+
Gohir.A04G064400.1.p	GhiGELP22A	354	39.33	8.97	25	32	30.75	stable	76.84	-0.125	Yes	0	cyto: 5, E.R.: 3.5, E.R._plas: 3, nucl: 2, plas: 1.5, mito: 1, vacu: 1	A04:49731758-49735034-
Gohir.A04G090200.1.p	GhiGELP23A	239	26.46	5.19	32	23	47.62	unstable	95.86	-0.139	No	0	chlo: 10, cyto: 2, nucl: 1, E.R.: 1	A04:77024009-77028941+
Gohir.A05G003600.1.p	GhiGELP24A	383	41.73	4.78	34	20	29.9	stable	79.5	-0.095	Yes	0	extr: 10, chlo: 2, mito: 2	A05:480725-482468-
Gohir.A05G132650.1.p	GhiGELP25A	336	36.64	8.88	23	29	19.32	stable	87.17	0.024	Yes	0	chlo: 5, vacu: 3, nucl: 1, cyto: 1, mito: 1, extr: 1, E.R.: 1, golg: 1	A05:12955986-12957412-
Gohir.A05G140800.1.p	GhiGELP26A	364	40.7	8.26	33	36	38.48	stable	77.99	-0.155	Yes	0	vacu: 6, chlo: 3, extr: 2, golg: 2, nucl: 1	A05:13725678-13727972-
Gohir.A05G140900.1.p	GhiGELP27A	364	40.72	8.63	30	35	37.23	stable	73.46	-0.199	Yes	0	chlo: 5, vacu: 3, nucl: 1, cyto: 1, mito: 1, plas: 1, extr: 1, golg: 1	A05:13728993-13730978-
Gohir.A05G141000.1.p	GhiGELP28A	377	42.84	9.45	28	45	31.72	stable	77.61	-0.259	Yes	0	chlo: 6, extr: 3, vacu: 3, nucl: 1, cyto: 1	A05:13735185-13738219-
Gohir.A05G144650.1.p	GhiGELP29A	359	39.93	8.64	31	36	36.84	stable	94.6	-0.044	Yes	0	extr: 8, mito: 2, E.R.: 2, chlo: 1, plas: 1	A05:14109334-14111263-
Gohir.A05G152400.1.p	GhiGELP30A	364	39.82	6.58	27	27	24.35	stable	82.58	-0.177	Yes	1	extr: 5, vacu: 3, chlo: 2, golg: 2, nucl: 1, mito: 1	A05:14899135-14901353+
Gohir.A05G156150.1.p	GhiGELP31A	379	41.35	7.82	28	30	37.98	stable	93.93	0.168	Yes	0	extr: 7, chlo: 4, cyto: 2, vacu: 1	A05:15444804-15451833+
Gohir.A05G157300.1.p	GhiGELP32A	365	40.59	8.87	33	40	37.09	stable	86.55	-0.06	Yes	1	chlo: 6, vacu: 4, nucl: 1, mito: 1, extr: 1, golg: 1	A05:15567693-15571046+
Gohir.A05G157400.1.p	GhiGELP33A	368	41.25	6	36	32	38.53	stable	86.87	-0.037	Yes	1	chlo: 11, nucl: 1, cyto: 1, plas: 1	A05:15571600-15574450-
Gohir.A05G247500.2.p	GhiGELP34A	359	39.83	8.34	26	30	40.1	unstable	69.64	-0.252	No	0	nucl: 6.5, cyto_nucl: 5, cyto: 2.5, mito: 2, chlo: 1, plas: 1, cysk: 1	A05:26970491-26972135+
Gohir.A05G252200.1.p	GhiGELP35A	375	41.2	4.97	33	25	32.98	stable	85.65	-0.025	Yes	0	extr: 7, plas: 2.5, E.R._plas: 2.5, mito: 2, E.R.: 1.5, vacu: 1	A05:27715832-27717781-
Gohir.A05G272200.1.p	GhiGELP36A	376	41.16	8.88	34	42	23.13	stable	90.19	-0.076	Yes	0	vacu: 7, cyto: 2, extr: 2, nucl: 1, mito: 1, golg: 1	A05:31604554-31608831+
Gohir.A05G332150.1.p	GhiGELP37A	328	36.22	6.3	27	26	31.34	stable	95.91	0.084	Yes	1	extr: 9, chlo: 2, cyto: 1, mito: 1, vacu: 1	A05:80895054-80899056-
Gohir.A05G359200.1.p	GhiGELP38A	378	42.29	8.03	26	28	33.52	stable	78.97	-0.121	Yes	0	chlo: 9, extr: 2, nucl: 1, cyto: 1, E.R.: 1	A05:99523350-99525545+
Gohir.A06G110800.1.p	GhiGELP39A	194	21.71	6.42	21	20	37.02	stable	84.48	-0.114	No	0	chlo: 10, cyto: 3, pero: 1	A06:82359107-82370612-
Gohir.A06G110802.1.p	GhiGELP40A	370	40.54	6.16	31	26	38.22	stable	82.84	-0.014	Yes	0	extr: 7, chlo: 5, cyto: 1, vacu: 1	A06:82848440-82850311+
Gohir.A06G195500.1.p	GhiGELP41A	357	39.31	5.11	40	30	38	stable	100.06	0.041	Yes	0	cyto: 5, nucl: 4, chlo: 3, mito: 1, extr: 1	A06:126926475-126929906-
Gohir.A06G195600.1.p	GhiGELP42A	361	39.99	6.65	33	32	46.58	unstable	98.31	0.126	No	0	chlo: 7, extr: 2, nucl: 1, mito: 1, plas: 1, vacu: 1, golg: 1	A06:126938124-126942549-
Gohir.A06G198500.1.p	GhiGELP43A	362	40.06	9.13	23	33	29.29	stable	84.64	-0.209	Yes	1	extr: 7, mito: 2, E.R._plas: 2, plas: 1.5, E.R.: 1.5, chlo: 1, vacu: 1	A06:127187628-127192816+
Gohir.A07G106600.2.p	GhiGELP44A	351	38.3	8.03	26	28	26.13	stable	92.02	0.034	Yes	1	extr: 8, chlo: 3, cyto: 1, mito: 1, vacu: 1	A07:19483397-19485188-
Gohir.A07G182800.1.p	GhiGELP45A	350	39.21	6.03	38	36	30.17	stable	90.57	-0.012	Yes	0	extr: 9, cyto: 2, chlo: 1, nucl: 1, mito: 1	A07:84769614-84771188-
Gohir.A07G187900.1.p	GhiGELP46A	354	38.8	5.18	34	27	26.34	stable	80.23	-0.041	Yes	0	extr: 11, cyto: 1, mito: 1, vacu: 1	A07:89286191-89289155-
Gohir.A07G188000.1.p	GhiGELP47A	350	39.17	6.89	31	31	34.02	stable	84.71	-0.039	Yes	0	extr: 8, cyto: 2, chlo: 1, nucl: 1, mito: 1, E.R.: 1	A07:89422158-89425166-
Gohir.A07G202400.1.p	GhiGELP48A	363	40.55	9.14	24	31	35.64	stable	91.32	0.008	Yes	0	extr: 4, nucl: 2, mito: 2, vacu: 2, golg: 2, chlo: 1, plas: 1	A07:93954036-93955812-
Gohir.A07G220500.1.p	GhiGELP49A	380	41.9	7.62	32	33	32.36	stable	80.89	-0.18	Yes	0	cyto: 7, cysk: 5, extr: 1, golg: 1	A07:97166314-97170588+
Gohir.A07G224100.1.p	GhiGELP50A	380	42.47	6.55	37	35	29.01	stable	81.89	-0.222	Yes	0	E.R.: 4.5, E.R._plas: 4, cyto: 3, plas: 2.5, mito: 2, nucl: 1, pero: 1	A07:97802256-97804734-
Gohir.A07G227550.1.p	GhiGELP51A	312	34.79	8.06	24	26	29.09	stable	84.74	0.066	Yes	0	chlo: 5, nucl: 4, vacu: 2, cyto: 1, plas: 1, extr: 1	A07:98160728-98163264-
Gohir.A07G227600.1.p	GhiGELP52A	383	42.1	8.98	26	34	37.67	stable	79.01	-0.015	Yes	1	chlo: 12, extr: 2	A07:98173452-98176002-
Gohir.A08G018600.1.p	GhiGELP53A	355	39.56	8.76	28	34	31.84	stable	83.58	-0.248	Yes	0	pero: 4, E.R.: 3, nucl: 2, plas: 2, chlo: 1, cyto: 1, vacu: 1	A08:2352875-2360847-
Gohir.A08G052600.1.p	GhiGELP54A	358	39.27	6.44	32	31	31.38	stable	83.94	-0.171	Yes	1	extr: 6, vacu: 2, golg: 2, chlo: 1, nucl: 1, mito: 1, plas: 1	A08:7483700-7485391-
Gohir.A08G070000.1.p	GhiGELP55A	379	42.09	5.36	33	25	36.86	stable	80.11	-0.073	Yes	0	E.R.: 6.5, E.R._plas: 4.5, cyto: 2, extr: 2, plas: 1.5, nucl: 1, mito: 1	A08:13287276-13289034+
Gohir.A08G081124.1.p	GhiGELP56A	344	38.29	8.98	26	34	36	stable	83.14	-0.241	Yes	0	extr: 5, nucl: 3, cyto: 3, chlo: 2, E.R.: 1	A08:26714182-26716074-
Gohir.A08G120933.1.p	GhiGELP57A	366	40.51	8.7	30	36	29.17	stable	88.96	-0.012	Yes	0	chlo: 5, nucl: 2, cyto: 2, extr: 2, mito: 1, plas: 1, vacu: 1	A08:95414609-95416158+
Gohir.A08G217900.1.p	GhiGELP58A	365	40.34	5.31	31	24	33.8	stable	95.42	0.005	Yes	0	pero: 10, cyto: 3, nucl: 1	A08:123411177-123414155+
Gohir.A08G218000.1.p	GhiGELP59A	369	40.21	8.49	26	29	27.89	stable	94.42	0.076	Yes	1	extr: 8, vacu: 2, nucl: 1, mito: 1, plas: 1, E.R.: 1	A08:123424355-123426912+
Gohir.A08G221614.1.p	GhiGELP60A	347	38.08	8.09	24	26	29.91	stable	93.95	0.023	Yes	0	extr: 6, plas: 2, E.R.: 2, chlo: 1, nucl: 1, mito: 1, vacu: 1	A08:124001982-124003348+
Gohir.A08G221624.1.p	GhiGELP61A	347	38.67	6.7	28	27	29.37	stable	95.65	0.008	Yes	0	extr: 8, E.R.: 2, chlo: 1, nucl: 1, mito: 1, plas: 1	A08:124124021-124125442-
Gohir.A08G232600.1.p	GhiGELP62A	404	45.77	9.16	34	47	38.51	stable	78.74	-0.232	Yes	1	extr: 6, vacu: 3, golg: 2, mito: 1, plas: 1, E.R.: 1	A08:125604241-125606697-
Gohir.A09G002300.1.p	GhiGELP63A	384	43.1	8.66	36	41	36.85	stable	89.58	-0.085	Yes	0	cyto: 7, nucl: 3, chlo: 1, plas: 1, cysk: 1, golg: 1	A09:724271-726656-
Gohir.A09G033100.1.p	GhiGELP64A	388	43.67	8.01	41	43	38.95	stable	94.9	-0.072	Yes	0	nucl: 5, extr: 4, cyto: 2, vacu: 2, plas: 1	A09:14663933-14666460-
Gohir.A09G171000.1.p	GhiGELP65A	344	38.8	5.59	34	29	28.79	stable	65.7	-0.284	Yes	0	E.R.: 4.5, E.R._plas: 4, plas: 2.5, nucl: 2, cyto: 2, mito: 2, extr: 1	A09:77260411-77262728-
Gohir.A09G190000.1.p	GhiGELP66A	407	45.75	5.26	36	21	47.69	unstable	88.65	-0.017	Yes	0	plas: 7, vacu: 3, E.R.: 2, golg: 2	A09:79432770-79434891-
Gohir.A09G234400.1.p	GhiGELP67A	282	31.39	8.36	25	28	29.55	stable	87.87	0.002	Yes	0	chlo: 5, extr: 5, nucl: 2, cyto: 1, E.R.: 1	A09:83957485-83962004-
Gohir.A09G242600.1.p	GhiGELP68A	371	40.56	5.23	35	30	43.17	unstable	88.87	-0.053	Yes	1	extr: 5, vacu: 5, golg: 2, chlo: 1, nucl: 1	A09:84779074-84782314+
Gohir.A10G030900.1.p	GhiGELP69A	241	26.93	5.51	33	26	34.38	stable	84.23	-0.256	No	0	chlo: 8, cyto: 3, mito: 2, nucl: 1	A10:2825798-2829062-
Gohir.A10G032900.1.p	GhiGELP70A	361	39.88	5	33	27	32.21	stable	81.63	-0.27	Yes	0	extr: 6, E.R._plas: 3, plas: 2.5, E.R.: 2.5, chlo: 1, mito: 1, vacu: 1	A10:3013912-3016191+
Gohir.A10G064400.1.p	GhiGELP71A	356	38.99	8.64	25	30	20.18	stable	85.51	0.026	Yes	0	E.R.: 6.5, E.R._plas: 4.5, cyto: 3, mito: 2, plas: 1.5, nucl: 1	A10:7735548-7745688+
Gohir.A10G064500.1.p	GhiGELP72A	356	38.61	6.3	27	25	18.43	stable	87.16	0.004	Yes	0	cyto: 3.5, vacu: 3, cyto_nucl: 3, E.R.: 2, nucl: 1.5, chlo: 1, mito: 1, plas: 1, extr: 1	A10:7785340-7787232+
Gohir.A10G093600.1.p	GhiGELP73A	380	41.54	8.33	32	35	23.96	stable	91.39	-0.094	Yes	0	cyto: 13, golg: 1	A10:18692676-18694382-
Gohir.A10G102000.1.p	GhiGELP74A	385	42.02	8.61	31	36	27.09	stable	89.77	-0.056	Yes	0	chlo: 8, cyto: 2, extr: 2, mito: 1, vacu: 1	A10:21641242-21644148-
Gohir.A10G101900.1.p	GhiGELP75A	376	41.78	6.23	42	37	35.76	stable	78.64	-0.295	Yes	0	extr: 7, E.R.: 3, cyto: 2, chlo: 1, mito: 1	A10:21655229-21656979-
Gohir.A10G172900.1.p	GhiGELP76A	369	40.11	6.72	29	29	28.62	stable	94.04	0.121	No	0	cyto: 3.5, chlo: 3, extr: 3, cyto_nucl: 3, mito: 2, nucl: 1.5, plas: 1	A10:101391060-101392990+
Gohir.A11G031691.1.p	GhiGELP77A	368	40.4	5.56	38	34	31.26	stable	89.84	-0.131	Yes	1	E.R.: 3.5, extr: 3, E.R._plas: 3, mito: 2, plas: 1.5, chlo: 1, nucl: 1, cyto: 1, vacu: 1	A11:3154245-3157012+
Gohir.A11G093800.1.p	GhiGELP78A	392	42.86	8.27	26	29	33.2	stable	88.29	0.085	Yes	0	plas: 5.5, E.R.: 4, cyto_plas: 3.5, vacu: 2, chlo: 1, mito: 1	A11:9339216-9341304-
Gohir.A11G107300.1.p	GhiGELP79A	384	43.06	6.24	32	29	38.75	stable	86.61	-0.076	No	1	chlo: 3, cyto: 3, nucl: 2, plas: 2, mito: 1, extr: 1, vacu: 1, E.R.: 1	A11:11466641-11469371-
Gohir.A11G152100.1.p	GhiGELP80A	355	39.09	8.04	29	31	31.67	stable	84.39	0.021	Yes	1	extr: 11, chlo: 1, mito: 1, golg: 1	A11:19434146-19435675+
Gohir.A11G160300.2.p	GhiGELP81A	399	44.89	6.02	29	21	34.63	stable	88.22	0	No	0	nucl: 6, cyto: 6, plas: 1, pero: 1	A11:21234403-21236044+
Gohir.A11G171200.1.p	GhiGELP82A	362	39.75	5.56	30	27	42.45	unstable	85.22	0.047	Yes	1	chlo: 4, extr: 4, vacu: 3, nucl: 1, mito: 1, golg: 1	A11:23917810-23919790+
Gohir.A11G243300.1.p	GhiGELP83A	370	41	9.27	26	36	38.97	stable	89.38	-0.042	Yes	1	pero: 8, cyto: 2.5, cyto_nucl: 2.5, chlo: 2, nucl: 1.5	A11:102997206-102999136-
Gohir.A11G243366.1.p	GhiGELP84A	337	36.94	5.57	28	26	33.48	stable	88.04	-0.032	Yes	1	extr: 8, vacu: 2, nucl: 1, mito: 1, plas: 1, E.R.: 1	A11:103111152-103113000-
Gohir.A11G263000.1.p	GhiGELP85A	381	41.88	6.21	32	30	39.13	stable	85.59	0.008	Yes	1	extr: 9, mito: 2, chlo: 1, cyto: 1, E.R.: 1	A11:111401805-111404523-
Gohir.A12G035300.1.p	GhiGELP86A	352	38.9	8.55	26	30	26.83	stable	84.49	0.058	Yes	0	cyto: 5, extr: 3, chlo: 2, E.R.: 2, nucl: 1, plas: 1	A12:5928525-5930155+
Gohir.A12G068400.1.p	GhiGELP87A	359	39.28	9.09	26	35	26.16	stable	92.37	-0.072	Yes	1	extr: 5, vacu: 2, golg: 2, chlo: 1, nucl: 1, mito: 1, plas: 1, E.R.: 1	A12:17659920-17661371+
Gohir.A12G091400.1.p	GhiGELP88A	347	38.81	8.68	31	36	27.95	stable	81.79	-0.22	Yes	0	extr: 5, mito: 2, vacu: 2, E.R.: 2, chlo: 1, nucl: 1, plas: 1	A12:57069012-57073236+
Gohir.A12G141200.1.p	GhiGELP89A	361	40.11	8.36	31	34	28.26	stable	89.67	-0.099	Yes	1	extr: 8, chlo: 3, nucl: 1, cyto: 1, E.R.: 1	A12:88951738-88955748+
Gohir.A12G187800.1.p	GhiGELP90A	386	42.93	5.99	36	32	35.31	stable	74.51	-0.222	Yes	2	chlo: 5, nucl: 2, vacu: 2, E.R.: 2, cyto: 1, plas: 1, extr: 1	A12:99621429-99623046+
Gohir.A12G240600.1.p	GhiGELP91A	395	43.87	6	35	32	35.45	stable	89.62	0.062	No	0	plas: 4, E.R.: 4, cyto: 3, chlo: 2, nucl: 1	A12:105950658-105953295+
Gohir.A12G274500.1.p	GhiGELP92A	216	24.35	5.64	32	27	49.36	unstable	75.88	-0.462	No	0	cyto: 10, cysk: 2, chlo: 1, nucl: 1	A12:109197981-109201288+
Gohir.A13G006300.2.p	GhiGELP93A	430	48.26	6.45	39	37	33.28	stable	82.79	-0.09	Yes	1	extr: 4, golg: 4, vacu: 3, chlo: 1, nucl: 1, plas: 1	A13:732743-736130-
Gohir.A13G015400.1.p	GhiGELP94A	256	28.86	5.48	31	23	38.9	stable	85.66	-0.202	No	0	chlo: 7, cyto: 3, nucl: 2, vacu: 1, E.R.: 1	A13:1872850-1876149-
Gohir.A13G103200.1.p	GhiGELP95A	362	39.73	8.81	28	33	38.18	stable	89.75	-0.067	Yes	1	pero: 7, E.R.: 3, plas: 2, chlo: 1, vacu: 1	A13:69862713-69864705-
Gohir.A13G103400.1.p	GhiGELP96A	369	40.27	5.05	30	24	29.89	stable	90.41	0.008	Yes	1	extr: 8, cyto: 2, mito: 2, chlo: 1, E.R.: 1	A13:69925148-69929552-
Gohir.A13G107000.1.p	GhiGELP97A	380	42.44	7.97	33	35	35.51	stable	82.45	-0.053	Yes	1	extr: 5, vacu: 2, golg: 2, chlo: 1, nucl: 1, mito: 1, plas: 1, E.R.: 1	A13:75777984-75779940-
Gohir.A13G118300.1.p	GhiGELP98A	377	41.97	9.31	21	34	26.55	stable	80.21	-0.198	No	1	chlo: 10, cyto: 2, mito: 1, plas: 1	A13:85251393-85253043-
Gohir.A13G136600.1.p	GhiGELP99A	349	39.34	5.11	43	33	32	stable	77.97	-0.203	Yes	0	cyto: 3, vacu: 3, chlo: 2, nucl: 1, mito: 1, plas: 1, extr: 1, E.R.: 1, golg: 1	A13:94145044-94147522+
Gohir.A13G137400.1.p	GhiGELP100A	366	40.21	7.63	34	35	32.19	stable	86.56	-0.049	Yes	1	mito: 3, vacu: 3, cyto: 2, extr: 2, chlo: 1, nucl: 1, plas: 1, E.R.: 1	A13:94359267-94361191-
Gohir.A13G162200.2.p	GhiGELP101A	367	40.08	5.2	32	27	27.26	stable	89.59	-0.016	Yes	1	E.R.: 6.5, E.R._plas: 4.5, nucl: 2, cyto: 2, mito: 2, plas: 1.5	A13:103170078-103172198-
Gohir.D01G010800.1.p	GhiGELP102D	362	40.7	7.97	33	35	19.03	stable	82.18	-0.082	Yes	0	extr: 8, chlo: 3, vacu: 2, cyto: 1	D01:826069-830127-
Gohir.D01G068200.1.p	GhiGELP103D	387	43.15	9.02	34	44	26.96	stable	82.61	-0.172	No	0	extr: 3, cyto: 2, vacu: 2, E.R.: 2, golg: 2, chlo: 1, nucl: 1, plas: 1	D01:10587171-10589553+
Gohir.D01G070600.1.p	GhiGELP104D	349	39.42	5.2	38	28	31.89	stable	80.77	-0.044	Yes	0	cyto: 4, extr: 3, chlo: 2, mito: 2, E.R.: 2, nucl: 1	D01:11032616-11034385-
Gohir.D01G151700.1.p	GhiGELP105D	386	42.52	6.52	32	29	30.18	stable	78.03	-0.118	Yes	1	E.R.: 4.5, cyto: 4, E.R._plas: 4, plas: 2.5, nucl: 1, mito: 1, vacu: 1	D01:52139941-52142780-
Gohir.D01G163000.1.p	GhiGELP106D	363	39.59	9.01	25	32	29.35	stable	85.18	-0.002	Yes	0	E.R.: 5.5, cyto: 4, E.R._plas: 4, plas: 1.5, nucl: 1, mito: 1, extr: 1	D01:56319721-56321572-
Gohir.D01G196900.1.p	GhiGELP107D	357	39.81	6.59	28	27	28.94	stable	71.23	-0.118	Yes	0	nucl: 10, cyto: 2, cysk: 2	D01:62641965-62644711+
Gohir.D01G200400.1.p	GhiGELP108D	352	37.91	6.41	23	22	24.75	stable	95.65	0.09	Yes	0	extr: 4, nucl: 2, vacu: 2, E.R._plas: 2, plas: 1.5, E.R.: 1.5, chlo: 1, cyto: 1, mito: 1	D01:63153115-63155734-
Gohir.D02G080200.1.p	GhiGELP109D	372	41.02	5.16	32	23	42.23	unstable	82.34	0.101	Yes	0	extr: 5, vacu: 3, E.R.: 2, golg: 2, chlo: 1, plas: 1	D02:13289114-13290996+
Gohir.D02G080300.1.p	GhiGELP110D	372	40.79	5.27	31	23	42.92	unstable	82.88	0.104	Yes	0	extr: 5, vacu: 3, E.R.: 2, chlo: 1, mito: 1, plas: 1, golg: 1	D02:13300636-13302756+
Gohir.D02G103400.1.p	GhiGELP111D	362	39.96	8.07	23	25	25.71	stable	90	0.017	Yes	0	extr: 5, nucl: 2, vacu: 2, E.R.: 2, chlo: 1, mito: 1, plas: 1	D02:25841811-25844991-
Gohir.D02G154400.1.p	GhiGELP112D	492	53.09	8.64	37	43	40.45	unstable	76.08	-0.1	Yes	1	chlo: 6, nucl: 2, cyto: 2, extr: 2, mito: 1, E.R.: 1	D02:58181212-58183103-
Gohir.D02G157600.2.p	GhiGELP113D	365	40.09	5.38	39	30	31.37	stable	88.25	-0.08	Yes	0	extr: 6, E.R._plas: 3, plas: 2.5, E.R.: 2.5, mito: 2, chlo: 1	D02:59651292-59653757+
Gohir.D02G157700.1.p	GhiGELP114D	408	45.43	8.3	36	39	32.66	stable	77.06	-0.336	No	1	chlo: 7, vacu: 3, nucl: 2, mito: 1, golg: 1	D02:59653237-59657311+
Gohir.D02G157800.1.p	GhiGELP115D	387	42.87	8.76	28	34	24.23	stable	76.36	-0.143	Yes	1	chlo: 5, extr: 4, vacu: 4, golg: 1	D02:59666202-59669028+
Gohir.D02G158000.1.p	GhiGELP116D	392	43.07	8.98	29	38	38.06	stable	81.12	-0.117	Yes	0	chlo: 6, cyto: 3, extr: 3, vacu: 1, E.R.: 1	D02:59720245-59733795+
Gohir.D03G004250.1.p	GhiGELP117D	339	36.72	7.49	24	25	40.82	unstable	83.78	0.121	Yes	0	extr: 7, vacu: 3, nucl: 1, mito: 1, plas: 1, golg: 1	D03:279380-280766+
Gohir.D03G001600.1.p	GhiGELP118D	365	39.86	6.12	33	31	28.47	stable	93.01	0.103	Yes	0	chlo: 3, cyto: 2, plas: 2, extr: 2, vacu: 2, nucl: 1, mito: 1, E.R.: 1	D03:520979-524444-
Gohir.D03G004550.1.p	GhiGELP119D	365	39.86	6.12	33	31	28.47	stable	93.01	0.103	Yes	0	chlo: 3, cyto: 2, plas: 2, extr: 2, vacu: 2, nucl: 1, mito: 1, E.R.: 1	D03:533032-536322-
Gohir.D03G007500.1.p	GhiGELP120D	259	28.22	8.68	21	25	35.32	stable	97.18	0.081	No	0	cyto: 10, chlo: 3, golg: 1	D03:547815-549731-
Gohir.D03G103200.1.p	GhiGELP121D	367	40.8	6.02	37	35	35.44	stable	90.38	0.024	Yes	0	vacu: 6, chlo: 4, golg: 2, nucl: 1, extr: 1	D03:41264038-41265902+
Gohir.D04G055000.1.p	GhiGELP122D	378	42.18	8.32	26	29	35.07	stable	80.53	-0.112	Yes	0	chlo: 9, extr: 2, nucl: 1, cyto: 1, E.R.: 1	D04:9818381-9820378-
Gohir.D04G070850.1.p	GhiGELP123D	360	39.72	5.49	37	29	31.28	stable	93.86	-0.092	No	0	cyto: 5, nucl: 4, pero: 2, chlo: 1, mito: 1, plas: 1	D04:14229916-14231136-
Gohir.D04G101800.1.p	GhiGELP124D	354	39.25	8.86	25	31	31.35	stable	76.02	-0.135	Yes	0	E.R.: 4.5, cyto: 4, E.R._plas: 3.5, nucl: 2, plas: 1.5, mito: 1, vacu: 1	D04:36764025-36767304+
Gohir.D04G130300.1.p	GhiGELP125D	239	26.56	5.19	33	23	48.47	unstable	90.13	-0.19	Yes	0	chlo: 9, cyto: 2, nucl: 1, mito: 1, E.R.: 1	D04:48177806-48182509+
Gohir.D05G004000.1.p	GhiGELP126D	383	41.73	4.86	35	22	29.09	stable	78.49	-0.117	Yes	0	extr: 10, chlo: 3, mito: 1	D05:331147-332904-
Gohir.D05G048700.1.p	GhiGELP127D	361	40.24	6.98	34	34	35.26	stable	76.23	-0.148	Yes	1	extr: 5, chlo: 4, nucl: 1, cyto: 1, mito: 1, vacu: 1, E.R.: 1	D05:3958893-3960846-
Gohir.D05G134600.1.p	GhiGELP128D	356	38.43	8.62	25	30	18.65	stable	82.84	-0.004	Yes	0	chlo: 12, mito: 1, extr: 1	D05:11576840-11578616-
Gohir.D05G143001.1.p	GhiGELP129D	345	38.63	6.94	34	34	39.42	stable	74.96	-0.188	Yes	0	vacu: 5, chlo: 3, extr: 3, golg: 2, nucl: 1	D05:12360658-12362259-
Gohir.D05G143100.1.p	GhiGELP130D	363	40.5	7.55	31	32	36.96	stable	79.01	-0.12	Yes	0	chlo: 4, vacu: 3, nucl: 2, cyto: 1, mito: 1, plas: 1, extr: 1, golg: 1	D05:12364267-12366042-
Gohir.D05G143200.1.p	GhiGELP131D	383	43.38	9.39	28	44	33.27	stable	74.88	-0.304	Yes	0	chlo: 5, vacu: 4, extr: 3, nucl: 1, cyto: 1	D05:12368732-12371780-
Gohir.D05G147000.1.p	GhiGELP132D	339	37.77	8.76	31	37	31.97	stable	90.09	-0.097	No	0	cyto: 9, cysk: 3, nucl: 1, golg: 1	D05:12745598-12747784-
Gohir.D05G154900.1.p	GhiGELP133D	364	39.62	7.95	26	28	23.78	stable	83.13	-0.158	Yes	1	extr: 5, vacu: 3, chlo: 2, golg: 2, nucl: 1, mito: 1	D05:13591049-13593177+
Gohir.D05G158950.1.p	GhiGELP134D	379	41.62	8.09	30	33	44.07	unstable	92.4	0.11	Yes	0	chlo: 8, extr: 4, cyto: 1, E.R.: 1	D05:14075897-14077575+
Gohir.D05G160200.1.p	GhiGELP135D	367	41.08	5.69	37	31	36.93	stable	87.63	-0.045	Yes	1	vacu: 6, chlo: 2, plas: 2, nucl: 1, cyto: 1, mito: 1, golg: 1	D05:14211732-14214421-
Gohir.D05G226800.1.p	GhiGELP136D	376	41.33	7.12	31	31	28.41	stable	98.83	0.123	Yes	2	vacu: 5, extr: 4, E.R.: 2, nucl: 1, mito: 1, golg: 1	D05:20566143-20568260-
Gohir.D05G249000.1.p	GhiGELP137D	383	42.5	8.82	27	35	33.85	stable	75.72	-0.168	Yes	1	chlo: 6, extr: 5, vacu: 2, cyto: 1	D05:23758691-23761367+
Gohir.D05G254000.1.p	GhiGELP138D	373	40.9	5.07	32	25	33.41	stable	84.53	-0.047	Yes	0	extr: 10, chlo: 2, mito: 1, E.R.: 1	D05:24369684-24371616-
Gohir.D05G274400.2.p	GhiGELP139D	283	31	9.09	23	31	26.08	stable	89.89	-0.083	No	0	cyto: 7, chlo: 3, nucl: 2, cysk: 1, golg: 1	D05:27143232-27147745+
Gohir.D05G368500.1.p	GhiGELP140D	399	44.28	6.38	31	27	43.78	unstable	87.72	0.036	Yes	0	extr: 6, vacu: 3, golg: 2, mito: 1, plas: 1, E.R.: 1	D05:63405081-63408389-
Gohir.D05G368600.1.p	GhiGELP141D	399	44.27	7.14	31	31	44.07	unstable	92.33	0.061	Yes	1	plas: 9, vacu: 2, golg: 2, E.R.: 1	D05:63415543-63418197-
Gohir.D05G368700.1.p	GhiGELP142D	369	41.09	8.92	26	35	45.99	unstable	89.86	-0.071	Yes	1	extr: 6, chlo: 4, cyto: 2, vacu: 2	D05:63424028-63426735-
Gohir.D05G368900.1.p	GhiGELP143D	391	43.08	5.39	35	23	37.97	stable	84.04	0.053	No	1	plas: 7, vacu: 3, golg: 3, E.R.: 1	D05:63470627-63477720-
Gohir.D05G372300.1.p	GhiGELP144D	362	39.86	8.03	27	29	22.38	stable	83.2	0.016	No	0	extr: 4, vacu: 4, E.R.: 2, chlo: 1, mito: 1, plas: 1, golg: 1	D05:64166597-64171635+
Gohir.D06G134400.1.p	GhiGELP145D	370	40.62	6.45	31	28	39.91	stable	83.38	-0.017	Yes	0	E.R.: 6.5, E.R._plas: 4.5, cyto: 2, plas: 1.5, nucl: 1, mito: 1, extr: 1, vacu: 1	D06:47033433-47035294-
Gohir.D06G203100.1.p	GhiGELP146D	357	39.36	5.18	38	29	34.74	stable	96.22	0.033	Yes	0	nucl: 5, cyto: 4, chlo: 2, mito: 2, plas: 1	D06:65346448-65350196-
Gohir.D06G203200.1.p	GhiGELP147D	361	40.13	6.38	34	32	44.85	unstable	98.59	0.11	No	0	chlo: 8, nucl: 1, cyto: 1, mito: 1, plas: 1, extr: 1, golg: 1	D06:65355000-65359505-
Gohir.D06G205900.1.p	GhiGELP148D	362	39.98	9.22	22	33	31.15	stable	84.36	-0.189	Yes	1	extr: 6, mito: 2, E.R.: 1.5, E.R._plas: 1.5, chlo: 1, nucl: 1, vacu: 1, golg: 1	D06:65607675-65612035+
Gohir.D07G110500.1.p	GhiGELP149D	351	38.18	8.51	25	29	27.36	stable	93.13	0.062	Yes	1	extr: 8, chlo: 3, cyto: 1, mito: 1, vacu: 1	D07:15231873-15233686-
Gohir.D07G119400.1.p	GhiGELP150D	354	39.23	5.41	30	20	36.66	stable	105.17	0.257	Yes	0	plas: 5, E.R.: 5, vacu: 2, extr: 1, golg: 1	D07:17374330-17376386+
Gohir.D07G189600.1.p	GhiGELP151D	350	38.99	5.43	36	32	31.11	stable	92.83	0.051	Yes	1	extr: 7, E.R.: 2, chlo: 1, nucl: 1, mito: 1, plas: 1, vacu: 1	D07:49269042-49270573-
Gohir.D07G194700.1.p	GhiGELP152D	354	38.69	5.18	34	27	24.54	stable	79.94	-0.046	Yes	0	extr: 9, chlo: 2, cyto: 1, mito: 1, vacu: 1	D07:51009475-51012448-
Gohir.D07G194800.1.p	GhiGELP153D	350	39.15	6.44	31	30	33.75	stable	85.26	-0.026	Yes	0	extr: 6, vacu: 2, golg: 2, chlo: 1, mito: 1, plas: 1, E.R.: 1	D07:51080418-51083424-
Gohir.D07G208600.1.p	GhiGELP154D	363	40.52	9.14	24	31	36.85	stable	92.4	0.015	Yes	0	extr: 4, vacu: 3, mito: 2, golg: 2, chlo: 1, nucl: 1, plas: 1	D07:54645100-54646851-
Gohir.D07G227200.1.p	GhiGELP155D	380	41.85	7.17	31	31	32	stable	81.39	-0.163	Yes	0	cyto: 7, cysk: 3, nucl: 2, extr: 1, golg: 1	D07:57671919-57676073-
Gohir.D07G231400.1.p	GhiGELP156D	380	42.62	6.79	37	36	29.05	stable	80.63	-0.249	Yes	0	E.R.: 4.5, E.R._plas: 4, plas: 2.5, nucl: 2, cyto: 2, mito: 2, extr: 1	D07:58231903-58234429-
Gohir.D07G234700.1.p	GhiGELP157D	383	42.38	8.93	26	34	36.71	stable	81.04	0.013	Yes	1	chlo: 12, extr: 2	D07:58634173-58636842-
Gohir.D08G062200.1.p	GhiGELP158D	364	40.02	7.54	31	32	37.03	stable	80.96	-0.219	Yes	1	extr: 6, vacu: 2, golg: 2, chlo: 1, nucl: 1, mito: 1, plas: 1	D08:6840688-6842399-
Gohir.D08G078900.1.p	GhiGELP159D	379	41.93	5.33	34	24	36.71	stable	80.63	-0.043	Yes	0	E.R.: 5, cyto: 3, chlo: 1, nucl: 1, mito: 1, plas: 1, extr: 1, vacu: 1	D08:11099545-11101269-
Gohir.D08G093100.1.p	GhiGELP160D	376	42.11	9.4	27	41	36.43	stable	84.6	-0.258	Yes	0	extr: 8, cyto: 2, chlo: 1, nucl: 1, mito: 1, E.R.: 1	D08:17633859-17636011-
Gohir.D08G142000.1.p	GhiGELP161D	365	40.57	8.84	30	37	34.54	stable	88.16	-0.037	Yes	0	chlo: 4, vacu: 3, nucl: 2, cyto: 2, extr: 2, plas: 1	D08:47277503-47279808+
Gohir.D08G234900.1.p	GhiGELP162D	365	40.28	5.31	31	24	34.63	stable	95.15	0.012	Yes	0	pero: 10, cyto: 3, nucl: 1	D08:65684552-65687675+
Gohir.D08G235000.1.p	GhiGELP163D	369	40.16	7.54	26	27	31.86	stable	94.17	0.088	Yes	1	extr: 8, chlo: 1, nucl: 1, mito: 1, plas: 1, vacu: 1, E.R.: 1	D08:65719078-65721788+
Gohir.D08G239226.1.p	GhiGELP164D	347	38.29	8.15	27	29	27.68	stable	95.39	-0.042	Yes	0	chlo: 6, extr: 5, cyto: 2, vacu: 1	D08:66161006-66162424-
Gohir.D08G239510.1.p	GhiGELP165D	319	35.44	7.65	26	27	28.83	stable	91.54	-0.087	Yes	0	extr: 8, E.R.: 2, chlo: 1, cyto: 1, mito: 1, plas: 1	D08:66169945-66171366-
Gohir.D08G252800.1.p	GhiGELP166D	404	45.73	8.99	36	46	39.37	stable	78.24	-0.217	Yes	1	vacu: 6, extr: 4, mito: 2, plas: 1, golg: 1	D08:67570026-67572604-
Gohir.D09G002040.1.p	GhiGELP167D	384	43.25	8.99	35	43	35.44	stable	93.88	-0.052	Yes	0	extr: 4, E.R.: 4, vacu: 2, chlo: 1, nucl: 1, cyto: 1, plas: 1	D09:630836-633195-
Gohir.D09G033200.1.p	GhiGELP168D	388	43.59	7.09	41	41	35.47	stable	92.63	-0.073	Yes	0	nucl: 5, extr: 4, cyto: 2, vacu: 2, plas: 1	D09:11254227-11256750-
Gohir.D09G166700.2.p	GhiGELP169D	364	41.21	5.99	34	31	35.92	stable	65.3	-0.288	Yes	0	E.R.: 4.5, E.R._plas: 4, cyto: 3, plas: 2.5, mito: 2, nucl: 1, extr: 1	D09:47178735-47180973-
Gohir.D09G184700.1.p	GhiGELP170D	407	45.79	5.27	36	22	46.21	unstable	88.16	-0.014	Yes	0	plas: 7, vacu: 3, E.R.: 2, golg: 2	D09:49198611-49200617-
Gohir.D09G235200.1.p	GhiGELP171D	374	42.2	9.17	33	43	34.53	stable	89.41	-0.038	No	1	chlo: 4, vacu: 4, extr: 3, nucl: 1, plas: 1, golg: 1	D09:53278936-53284007-
Gohir.D09G243300.1.p	GhiGELP172D	370	40.31	5.57	35	32	40.91	unstable	88.57	-0.061	Yes	0	vacu: 6, extr: 3, golg: 2, chlo: 1, nucl: 1, plas: 1	D09:53920267-53923492+
Gohir.D10G033600.1.p	GhiGELP173D	361	39.9	5	33	27	32.41	stable	80.55	-0.28	Yes	0	extr: 11, chlo: 2, mito: 1	D10:2959831-2962032+
Gohir.D10G066000.1.p	GhiGELP174D	356	38.76	6.3	27	25	18.01	stable	86.6	-0.014	Yes	0	cyto: 3.5, cyto_nucl: 3.5, nucl: 2.5, plas: 2, vacu: 2, E.R.: 2, mito: 1, extr: 1	D10:6815041-6816901+
Gohir.D10G086100.1.p	GhiGELP175D	380	42.2	6.18	42	35	37.38	stable	79.61	-0.271	Yes	0	extr: 7, E.R.: 3, cyto: 2, chlo: 1, mito: 1	D10:10961067-10963038+
Gohir.D10G086200.1.p	GhiGELP176D	385	41.95	8.46	31	35	29.13	stable	89.27	-0.07	Yes	0	chlo: 8, cyto: 2, extr: 2, nucl: 1, mito: 1	D10:10995129-10998089+
Gohir.D10G094500.1.p	GhiGELP177D	380	41.48	7.53	33	34	22.12	stable	92.68	-0.07	Yes	0	cyto: 12, chlo: 1, golg: 1	D10:12889408-12891238+
Gohir.D10G179400.1.p	GhiGELP178D	369	40.14	6.6	30	30	27.57	stable	97.24	0.137	No	0	chlo: 7.5, chlo_mito: 5.5, mito: 2.5, cyto: 2, nucl: 1, extr: 1	D10:52992265-52994266+
Gohir.D11G035150.1.p	GhiGELP179D	367	40.27	5.76	38	35	30.09	stable	88.5	-0.127	Yes	1	extr: 4, cyto: 3, mito: 2, chlo: 1, nucl: 1, plas: 1, vacu: 1, E.R.: 1	D11:2873832-2876887+
Gohir.D11G062700.1.p	GhiGELP180D	363	39.89	5.65	28	25	28.13	stable	88.95	-0.038	Yes	1	extr: 6, vacu: 3, golg: 2, nucl: 1, mito: 1, plas: 1	D11:5399695-5402083+
Gohir.D11G098800.1.p	GhiGELP181D	392	42.82	8.27	26	29	33.75	stable	88.06	0.079	Yes	0	plas: 4.5, E.R.: 4, cyto_plas: 3, vacu: 2, chlo: 1, mito: 1, pero: 1	D11:8717968-8720113-
Gohir.D11G112100.1.p	GhiGELP182D	384	43.11	6.24	32	29	36.1	stable	88.65	-0.038	No	1	chlo: 5, nucl: 2, cyto: 2, vacu: 2, plas: 1, extr: 1, E.R.: 1	D11:10437967-10440772-
Gohir.D11G158966.1.p	GhiGELP183D	346	37.98	8.05	28	30	29.35	stable	81.24	-0.007	Yes	1	extr: 10, chlo: 1, cyto: 1, mito: 1, golg: 1	D11:16545635-16547184+
Gohir.D11G166500.2.p	GhiGELP184D	402	45.31	6.12	29	22	33.84	stable	87.56	-0.037	No	0	chlo: 5, nucl: 5, cyto: 2, mito: 1, extr: 1	D11:17897909-17899527+
Gohir.D11G178100.1.p	GhiGELP185D	362	39.71	5.21	30	25	42.51	unstable	89.53	0.111	Yes	1	vacu: 5, chlo: 3, extr: 2, golg: 2, nucl: 1, mito: 1	D11:19990212-19992417+
Gohir.D11G252800.1.p	GhiGELP186D	370	40.91	9.19	26	35	37.47	stable	89.38	-0.03	Yes	1	extr: 6, chlo: 3, nucl: 1, cyto: 1, mito: 1, vacu: 1, E.R.: 1	D11:55743084-55745011-
Gohir.D11G253000.1.p	GhiGELP187D	367	40.31	5.59	30	28	33.88	stable	87.98	-0.041	Yes	1	extr: 8, vacu: 2, chlo: 1, nucl: 1, mito: 1, E.R.: 1	D11:55787304-55789391-
Gohir.D11G273000.1.p	GhiGELP188D	381	41.8	6.51	31	30	38.28	stable	85.33	0.015	Yes	1	extr: 9, mito: 2, chlo: 1, cyto: 1, E.R.: 1	D11:60737946-60740657-
Gohir.D12G037400.1.p	GhiGELP189D	352	38.7	8.95	24	31	24.79	stable	84.77	-0.022	Yes	0	nucl: 5, cyto: 4, chlo: 3, extr: 1, golg: 1	D12:5309629-5311828-
Gohir.D12G068175.1.p	GhiGELP190D	373	40.73	8.92	28	35	26.43	stable	95.17	-0.059	Yes	1	extr: 5, vacu: 2, golg: 2, chlo: 1, nucl: 1, mito: 1, plas: 1, E.R.: 1	D12:13032284-13034028+
Gohir.D12G091300.1.p	GhiGELP191D	346	38.69	8.9	30	37	28.44	stable	79.22	-0.261	Yes	0	extr: 5, vacu: 3, mito: 2, E.R.: 2, chlo: 1, plas: 1	D12:32130235-32134372+
Gohir.D12G146100.1.p	GhiGELP192D	362	40.09	8.93	29	36	29.71	stable	89.14	-0.095	Yes	1	extr: 5, cyto: 3, chlo: 2, nucl: 2, vacu: 1, E.R.: 1	D12:46871331-46875529+
Gohir.D12G190700.1.p	GhiGELP193D	386	42.97	5.74	38	33	36.3	stable	75.54	-0.234	Yes	1	chlo: 6, extr: 2, E.R.: 2, nucl: 1, cyto: 1, plas: 1, vacu: 1	D12:54172609-54174258+
Gohir.D12G241900.1.p	GhiGELP194D	374	41.4	5.72	34	29	30.88	stable	88.4	0.018	Yes	0	plas: 5, cyto: 3, E.R.: 2, mito: 1, extr: 1, vacu: 1, golg: 1	D12:59864309-59866828+
Gohir.D12G275200.1.p	GhiGELP195D	242	27.28	6.01	33	29	46.24	unstable	78.6	-0.423	No	0	cyto: 10, cysk: 2, nucl: 1, mito: 1	D12:63046141-63049588+
Gohir.D13G005800.1.p	GhiGELP196D	367	41.27	4.85	42	29	31.67	stable	82.92	-0.109	No	0	chlo: 6, cyto: 6, cysk: 1, golg: 1	D13:584864-591970-
Gohir.D13G006100.1.p	GhiGELP197D	370	41.53	5.05	40	30	33.05	stable	82.51	-0.11	Yes	1	extr: 5, golg: 3, vacu: 2, chlo: 1, nucl: 1, mito: 1, plas: 1	D13:618240-625128-
Gohir.D13G016600.1.p	GhiGELP198D	256	28.92	5.62	31	24	40.3	unstable	84.88	-0.229	No	0	chlo: 7, cyto: 3, nucl: 2, vacu: 1, E.R.: 1	D13:1560223-1563645-
Gohir.D13G106300.1.p	GhiGELP199D	362	39.67	8.13	30	32	37.9	stable	90.83	-0.063	Yes	1	pero: 7, E.R.: 3, plas: 2, chlo: 1, vacu: 1	D13:35139131-35141071-
Gohir.D13G106400.1.p	GhiGELP200D	369	40.26	5.08	31	25	29.72	stable	89.38	-0.005	Yes	1	extr: 7, vacu: 2, chlo: 1, nucl: 1, mito: 1, plas: 1, E.R.: 1	D13:35171134-35175928-
Gohir.D13G110300.1.p	GhiGELP201D	380	42.36	7.97	32	34	34.61	stable	86.82	0.004	Yes	1	extr: 6, vacu: 2, golg: 2, chlo: 1, nucl: 1, mito: 1, plas: 1	D13:37648111-37650076-
Gohir.D13G122100.1.p	GhiGELP202D	372	41.47	8.97	24	33	28.92	stable	76.85	-0.269	Yes	0	chlo: 7, vacu: 4, extr: 3	D13:42228119-42229737-
Gohir.D13G141000.1.p	GhiGELP203D	349	39.39	4.97	44	32	32.24	stable	77.68	-0.195	Yes	0	cyto: 3, vacu: 3, chlo: 2, nucl: 1, mito: 1, plas: 1, extr: 1, E.R.: 1, golg: 1	D13:49768552-49771124+
Gohir.D13G141900.1.p	GhiGELP204D	366	40.3	8.04	34	36	31.25	stable	85.74	-0.056	Yes	1	cyto: 3, mito: 3, chlo: 2, vacu: 2, nucl: 1, plas: 1, extr: 1, E.R.: 1	D13:49852299-49854203-
Gohir.D13G171800.1.p	GhiGELP205D	350	38.07	4.69	30	20	26.46	stable	87.51	-0.005	Yes	1	E.R.: 5.5, E.R._plas: 4, cyto: 3, mito: 2, plas: 1.5, nucl: 1, golg: 1	D13:56979539-56986667-
Gohir.1Z049373.1.p	GhiGELP206	367	40.29	5.59	30	28	35.41	stable	89.32	-0.025	Yes	1	extr: 7, vacu: 2, chlo: 1, nucl: 1, mito: 1, plas: 1, E.R.: 1	scaffold_253:12311-14405-
TYJ48753.1	GmuGELP1A	309	34.75	8.47	29	33	31.04	stable	81.1	-0.145	No	0	extr: 6, cyto: 3, E.R.: 2, chlo: 1, plas: 1, vacu: 1	A01:12020050-12022554+
TYJ48783.1	GmuGELP2A	349	39.42	5.2	38	28	29.62	stable	80.77	-0.057	Yes	0	cyto: 5, chlo: 2, mito: 2, extr: 2, E.R.: 2, nucl: 1	A01:12532225-12533569-
TYJ49980.1	GmuGELP3A	386	42.59	6.66	32	30	33.17	stable	77.77	-0.144	Yes	1	E.R.: 5.5, cyto: 5, E.R._plas: 4, plas: 1.5, nucl: 1, mito: 1	A01:100138184-100140902+
TYJ50146.1	GmuGELP4A	354	38.52	8.75	26	31	28.31	stable	85.71	-0.019	Yes	0	extr: 5, vacu: 3, E.R.: 2, golg: 2, chlo: 1, plas: 1	A01:110549555-110551140-
TYJ50659.1	GmuGELP5A	357	39.99	6.31	30	28	28.67	stable	69.86	-0.132	Yes	0	nucl: 12, cyto: 1, cysk: 1	A01:118857578-118860798+
TYJ50714.1	GmuGELP6A	352	37.89	6.07	24	22	25.15	stable	95.65	0.101	Yes	0	E.R.: 3.5, E.R._plas: 3, nucl: 2, mito: 2, extr: 2, vacu: 2, plas: 1.5, cyto: 1	A01:119632407-119634872-
TYJ45834.1	GmuGELP7A	414	45.77	5.99	33	29	42.39	unstable	84.54	0.067	No	0	cyto: 4, chlo: 2, nucl: 2, plas: 2, extr: 2, E.R.: 1, golg: 1	A02:14631185-14633186+
TYJ46188.1	GmuGELP8A	362	39.88	7.54	23	24	25.68	stable	88.92	0.002	Yes	0	extr: 5, nucl: 2, vacu: 2, E.R.: 2, chlo: 1, plas: 1, golg: 1	A02:37542973-37545712-
TYJ47471.1	GmuGELP9A	355	38.77	6.33	31	30	30.19	stable	90.14	0.034	Yes	0	extr: 11, cyto: 1, mito: 1, E.R.: 1	A02:109392282-109395378+
TYJ47515.1	GmuGELP10A	363	39.45	5.43	28	23	35.47	stable	83.88	0.122	Yes	0	extr: 6, vacu: 2, chlo: 1, nucl: 1, mito: 1, plas: 1, E.R.: 1, golg: 1	A02:109595802-109597996-
TYJ42302.1	GmuGELP11A	367	40.75	6.45	34	33	34.92	stable	88.5	-0.01	Yes	0	vacu: 5, chlo: 4, extr: 2, golg: 2, nucl: 1	A03:16087005-16088612-
TYJ43336.1	GmuGELP12A	355	38.78	7.69	32	33	37.35	stable	82.37	-0.046	No	0	cyto: 9, nucl: 3, cysk: 1, golg: 1	A03:94607686-94608836-
TYJ43382.1	GmuGELP13A	365	39.88	5.76	35	29	31.06	stable	89.56	-0.046	Yes	0	extr: 6, E.R.: 3.5, E.R._plas: 3.5, plas: 2.5, chlo: 1, mito: 1	A03:96969592-96971721+
TYJ38774.1	GmuGELP14A	361	39.81	8.34	28	31	25.28	stable	81.3	-0.062	No	0	extr: 6, vacu: 3, chlo: 1, nucl: 1, mito: 1, E.R.: 1, golg: 1	A04:1963689-1968725-
TYJ38818.1	GmuGELP15A	391	43.53	5.81	38	28	36.73	stable	88.26	0.05	No	1	plas: 7, vacu: 3, E.R.: 2, golg: 2	A04:2842537-2851211+
TYJ38819.1	GmuGELP16A	352	39.47	6.24	31	28	43.43	unstable	86.68	-0.045	Yes	1	cyto: 5, extr: 4, vacu: 2, chlo: 1, mito: 1, plas: 1	A04:2872762-2875973+
TYJ38821.1	GmuGELP17A	384	43	6.39	33	31	38.45	stable	86.04	-0.11	No	0	nucl: 7, cyto: 5, chlo: 1, extr: 1	A04:2883921-2887720+
TYJ38823.1	GmuGELP18A	379	42.14	8.32	30	34	46.53	unstable	87.23	-0.077	Yes	1	extr: 6, vacu: 2, E.R.: 2, chlo: 1, cyto: 1, mito: 1, plas: 1	A04:2897684-2900256+
TYJ38824.1	GmuGELP19A	399	44.48	7.55	32	33	46.27	unstable	90.63	0.011	Yes	0	vacu: 7, chlo: 2, extr: 2, nucl: 1, plas: 1, golg: 1	A04:2919840-2922473+
TYJ38826.1	GmuGELP20A	399	44.37	6.93	30	29	50.39	unstable	91.35	0.045	Yes	1	extr: 8, vacu: 3, mito: 1, plas: 1, E.R.: 1	A04:2931034-2934208+
TYJ39648.1	GmuGELP21A	354	39.33	9.06	25	33	31.63	stable	76.84	-0.126	Yes	0	cyto: 5, E.R.: 3.5, E.R._plas: 3, nucl: 2, plas: 1.5, mito: 1, vacu: 1	A04:51722681-51725985-
TYJ40133.1	GmuGELP22A	239	26.46	5.19	32	23	47.62	unstable	95.86	-0.139	No	0	chlo: 10, cyto: 2, nucl: 1, E.R.: 1	A04:80233970-80238822+
TYJ31965.1	GmuGELP23A	383	41.72	4.71	34	20	30.17	stable	79.5	-0.096	Yes	0	extr: 10, chlo: 2, mito: 2	A05:493853-495463-
TYJ34020.1	GmuGELP24A	333	35.94	8.53	23	27	18.65	stable	81.53	-0.03	Yes	0	extr: 5, chlo: 4, vacu: 3, nucl: 1, golg: 1	A05:12778091-12780013-
TYJ34156.1	GmuGELP25A	364	40.65	7.98	33	35	38.69	stable	77.99	-0.147	Yes	0	vacu: 6, chlo: 3, extr: 2, golg: 2, nucl: 1	A05:13491702-13493896-
TYJ34157.1	GmuGELP26A	364	40.76	8.59	30	35	37.69	stable	73.46	-0.197	Yes	0	chlo: 5, vacu: 3, nucl: 1, cyto: 1, mito: 1, plas: 1, extr: 1, golg: 1	A05:13495181-13496990-
TYJ34158.1	GmuGELP27A	377	42.84	9.48	28	46	31.1	stable	77.61	-0.26	Yes	0	chlo: 7, extr: 3, vacu: 2, nucl: 1, cyto: 1	A05:13503804-13506849-
TYJ34216.1	GmuGELP28A	343	38.5	8.89	30	37	34.84	stable	93.59	-0.092	No	0	chlo: 4, extr: 4, cyto: 2, vacu: 2, mito: 1, E.R.: 1	A05:13850120-13852114-
TYJ34344.1	GmuGELP29A	364	39.78	6.58	27	27	24.88	stable	82.58	-0.178	Yes	1	extr: 6, vacu: 3, chlo: 2, golg: 2, nucl: 1	A05:14615092-14617151+
TYJ34409.1	GmuGELP30A	379	41.38	7.82	29	31	38.48	stable	93.17	0.155	Yes	0	extr: 10, chlo: 2, cyto: 2	A05:15154654-15156651+
TYJ34427.1	GmuGELP31A	365	40.59	8.87	33	40	37.09	stable	86.55	-0.06	Yes	1	chlo: 6, vacu: 4, nucl: 1, mito: 1, extr: 1, golg: 1	A05:15266401-15269737+
TYJ34428.1	GmuGELP32A	368	41.25	6	36	32	38.53	stable	86.87	-0.037	Yes	1	chlo: 11, nucl: 1, cyto: 1, plas: 1	A05:15270259-15273105-
TYJ35461.1	GmuGELP33A	372	40.84	7.12	31	31	29.96	stable	94.65	0.089	Yes	2	vacu: 6, extr: 3, E.R.: 2, nucl: 1, mito: 1, golg: 1	A05:22294607-22296696-
TYJ35817.1	GmuGELP34A	363	40.29	8.63	26	32	38.18	stable	69.15	-0.261	No	0	nucl: 5.5, cyto_nucl: 5.5, cyto: 4.5, mito: 2, chlo: 1, cysk: 1	A05:26346707-26348332+
TYJ35878.1	GmuGELP35A	373	41.04	4.97	33	25	34.4	stable	86.11	-0.03	Yes	0	extr: 7, vacu: 2, chlo: 1, mito: 1, plas: 1, E.R.: 1, golg: 1	A05:27086532-27088465-
TYJ36197.1	GmuGELP36A	376	41.17	8.88	34	42	23.33	stable	90.19	-0.075	Yes	0	vacu: 6, cyto: 2, extr: 2, nucl: 1, mito: 1, plas: 1, golg: 1	A05:30947340-30951748+
TYJ37202.1	GmuGELP37A	345	38.18	6.81	29	29	29.08	stable	98.78	0.081	Yes	0	chlo: 9, extr: 3, cyto: 1, E.R._vacu: 1	A05:80492495-80496488-
TYJ37649.1	GmuGELP38A	378	42.19	8.5	25	29	33.19	stable	78.47	-0.121	Yes	0	chlo: 10, extr: 2, cyto: 1, E.R.: 1	A05:102267846-102269658+
TYJ28483.1	GmuGELP39A	363	39.72	5.43	36	33	29.39	stable	100.72	0.193	Yes	1	cyto: 6, mito: 2, extr: 2, E.R.: 2, chlo: 1, pero: 1	A06:114473-117191-
TYJ30475.1	GmuGELP40A	194	21.73	6.42	21	20	38.07	stable	84.48	-0.118	No	0	chlo: 10, cyto: 3, pero: 1	A06:81323795-81335017-
TYJ30476.1	GmuGELP41A	370	40.56	6.3	31	27	39.27	stable	82.84	-0.015	Yes	0	E.R.: 5.5, E.R._plas: 4.5, plas: 2.5, cyto: 2, nucl: 1, mito: 1, extr: 1, vacu: 1	A06:81633915-81635983+
TYJ31666.1	GmuGELP42A	361	40.09	6.7	33	32	45.37	unstable	97.51	0.104	No	0	chlo: 9, extr: 2, nucl: 1, mito: 1, plas: 1	A06:125581302-125585410-
TYJ31706.1	GmuGELP43A	362	40.04	9.14	23	33	30.85	stable	84.64	-0.215	Yes	1	extr: 7, mito: 2, E.R._plas: 2, plas: 1.5, E.R.: 1.5, chlo: 1, vacu: 1	A06:125843055-125848157+
TYJ26414.1	GmuGELP44A	351	38.3	8.03	26	28	26.13	stable	92.02	0.034	Yes	1	extr: 8, chlo: 3, cyto: 1, mito: 1, vacu: 1	A07:18957833-18959632-
TYJ26545.1	GmuGELP45A	382	42.52	7.2	29	29	41.44	unstable	101.05	0.099	No	1	plas: 11, mito: 2, pero: 1	A07:21810020-21811586+
TYJ27709.1	GmuGELP46A	350	39.24	6.03	38	36	30.17	stable	89.46	-0.015	Yes	0	extr: 9, cyto: 2, chlo: 1, nucl: 1, mito: 1	A07:85369158-85370616-
TYJ27781.1	GmuGELP47A	354	38.64	5.31	33	27	25.09	stable	80.23	-0.032	Yes	0	extr: 10, chlo: 1, cyto: 1, mito: 1, vacu: 1	A07:89665772-89668914-
TYJ27782.1	GmuGELP48A	350	39.14	6.89	31	31	33.67	stable	85.54	-0.033	Yes	0	extr: 8, cyto: 2, chlo: 1, nucl: 1, mito: 1, E.R.: 1	A07:89833277-89836221-
TYJ28004.1	GmuGELP49A	363	40.55	9.14	24	31	35.64	stable	91.32	0.008	Yes	0	extr: 4, nucl: 2, mito: 2, vacu: 2, golg: 2, chlo: 1, plas: 1	A07:94943938-94945699-
TYJ28259.1	GmuGELP50A	380	41.92	7.62	32	33	32.86	stable	80.63	-0.187	Yes	0	cyto: 7, cysk: 5, extr: 1, golg: 1	A07:97918583-97922883-
TYJ28329.1	GmuGELP51A	380	42.48	6.55	37	35	29.49	stable	80.87	-0.221	Yes	0	E.R.: 4.5, E.R._plas: 4, cyto: 3, plas: 2.5, mito: 2, nucl: 1, pero: 1	A07:98530117-98532643-
TYJ28382.1	GmuGELP52A	312	34.84	7.58	25	26	30.4	stable	85.06	0.065	Yes	0	chlo: 4, nucl: 4, vacu: 2, cyto: 1, mito: 1, plas: 1, extr: 1	A07:98920402-98922940-
TYJ28383.1	GmuGELP53A	383	42.1	8.98	26	34	37.67	stable	79.01	-0.015	Yes	1	chlo: 12, extr: 2	A07:98935946-98938482-
TYJ20861.1	GmuGELP54A	355	39.66	8.96	28	36	32.08	stable	82.48	-0.294	Yes	0	pero: 4, E.R.: 3, nucl: 2, plas: 2, chlo: 1, cyto: 1, vacu: 1	A08:2212276-2220241-
TYJ21406.1	GmuGELP55A	358	39.27	6.44	32	31	31.38	stable	83.94	-0.171	Yes	1	extr: 6, vacu: 2, golg: 2, chlo: 1, nucl: 1, mito: 1, plas: 1	A08:7530697-7532525-
TYJ21715.1	GmuGELP56A	371	41.11	5.35	32	24	39.87	stable	77.9	-0.107	Yes	0	E.R.: 6.5, E.R._plas: 4.5, extr: 2, plas: 1.5, nucl: 1, cyto: 1, mito: 1, vacu: 1	A08:13314222-13315880+
TYJ21934.1	GmuGELP57A	317	35.44	9.11	24	31	37.71	stable	86.21	-0.227	Yes	0	extr: 6, chlo: 4, cyto: 1, mito: 1, vacu: 1, E.R.: 1	A08:26200279-26202176-
TYJ22611.1	GmuGELP58A	366	40.6	8.93	30	38	31.75	stable	89.51	-0.029	Yes	0	chlo: 4, nucl: 2, cyto: 2, mito: 2, extr: 2, plas: 1, vacu: 1	A08:97620722-97622271+
TYJ24121.1	GmuGELP59A	365	40.35	5.31	31	24	33.75	stable	95.42	0.003	Yes	0	pero: 10, cyto: 3, nucl: 1	A08:125114042-125116983+
TYJ24122.1	GmuGELP60A	369	40.2	8.49	26	29	28.82	stable	94.42	0.076	Yes	1	extr: 8, vacu: 2, nucl: 1, mito: 1, plas: 1, E.R.: 1	A08:125165815-125168388+
TYJ24186.1	GmuGELP61A	347	38.04	8.09	24	26	30.12	stable	95.07	0.026	Yes	0	extr: 6, plas: 2, E.R.: 2, chlo: 1, nucl: 1, mito: 1, vacu: 1	A08:125658843-125660215+
TYJ24190.1	GmuGELP62A	347	38.67	6.7	28	27	29.37	stable	95.65	0.008	Yes	0	extr: 8, E.R.: 2, chlo: 1, nucl: 1, mito: 1, plas: 1	A08:125761348-125762769-
TYJ24421.1	GmuGELP63A	350	39.82	9.13	32	44	38.7	stable	74.17	-0.336	No	0	cyto: 10, nucl: 1, mito: 1, plas: 1, pero: 1	A08:127282099-127283957-
TYJ16717.1	GmuGELP64A	384	43.12	8.77	36	42	36.75	stable	92.11	-0.059	Yes	0	cyto: 7, nucl: 3, chlo: 2, plas: 1, cysk: 1	A09:586182-588567-
TYJ17231.1	GmuGELP65A	388	43.64	8.01	41	43	38.45	stable	94.9	-0.071	Yes	0	nucl: 4, extr: 4, cyto: 2, vacu: 2, plas: 1, cysk: 1	A09:13814571-13816924-
TYJ19313.1	GmuGELP66A	322	36.87	7.59	26	27	29.43	stable	78.94	-0.146	Yes	1	vacu: 5, plas: 4, E.R.: 3, extr: 1, golg: 1	A09:74454294-74457250-
TYJ19598.1	GmuGELP67A	407	45.78	5.27	36	22	46.68	unstable	89.61	-0.008	Yes	0	plas: 7, vacu: 3, E.R.: 2, golg: 2	A09:76561643-76563703-
TYJ20411.1	GmuGELP68A	371	40.56	5.23	35	30	43.17	unstable	88.87	-0.053	Yes	1	extr: 5, vacu: 5, golg: 2, chlo: 1, nucl: 1	A09:82096956-82100158+
TYJ13179.1	GmuGELP69A	241	26.93	5.51	33	26	34.38	stable	84.23	-0.256	No	0	chlo: 8, cyto: 3, mito: 2, nucl: 1	A10:2879048-2882199-
TYJ13213.1	GmuGELP70A	361	39.88	5	33	27	32.21	stable	81.63	-0.27	Yes	0	extr: 6, E.R._plas: 3, plas: 2.5, E.R.: 2.5, chlo: 1, mito: 1, vacu: 1	A10:3127713-3129963+
TYJ13742.1	GmuGELP71A	354	38.88	8.37	26	29	18.99	stable	85.99	-0.025	Yes	0	E.R.: 6.5, E.R._plas: 4.5, cyto: 3, mito: 2, plas: 1.5, nucl: 1	A10:7812180-7818852+
TYJ13743.1	GmuGELP72A	356	38.61	6.3	27	25	18.43	stable	87.16	0.004	Yes	0	cyto: 3.5, vacu: 3, cyto_nucl: 3, E.R.: 2, nucl: 1.5, chlo: 1, mito: 1, plas: 1, extr: 1	A10:7852970-7854963+
TYJ14228.1	GmuGELP73A	380	41.54	8.33	32	35	23.96	stable	91.39	-0.094	Yes	0	cyto: 13, golg: 1	A10:18580746-18582495-
TYJ14356.1	GmuGELP74A	385	42	8.61	31	36	28.45	stable	89.01	-0.061	Yes	0	chlo: 8, cyto: 2, extr: 2, nucl: 1, mito: 1	A10:21662026-21665008-
TYJ14357.1	GmuGELP75A	380	42.18	6.31	42	37	36.77	stable	77.32	-0.311	Yes	0	extr: 7, E.R.: 3, cyto: 2, chlo: 1, mito: 1	A10:21676094-21677827-
TYJ15543.1	GmuGELP76A	369	40.05	6.72	29	29	27.34	stable	94.04	0.123	No	0	cyto: 3.5, mito: 3, extr: 3, cyto_nucl: 3, chlo: 2, nucl: 1.5, plas: 1	A10:101805714-101807778+
TYJ07898.1	GmuGELP77A	368	40.44	5.56	38	34	30.65	stable	90.62	-0.118	Yes	1	E.R.: 3.5, extr: 3, E.R._plas: 3, mito: 2, plas: 1.5, chlo: 1, nucl: 1, cyto: 1, vacu: 1	A11:3181196-3183936+
TYJ08330.1	GmuGELP78A	333	36.48	5.93	26	24	27.05	stable	87.6	-0.118	No	0	cyto: 8, nucl: 3, chlo: 2, cysk: 1	A11:5708038-5710107+
TYJ08909.1	GmuGELP79A	392	42.86	8.27	26	29	33.2	stable	88.29	0.085	Yes	0	plas: 5.5, E.R.: 4, cyto_plas: 3.5, vacu: 2, chlo: 1, mito: 1	A11:9192360-9194497-
TYJ09115.1	GmuGELP80A	384	43.06	6.24	32	29	38.75	stable	86.61	-0.076	No	1	chlo: 3, cyto: 3, nucl: 2, plas: 2, mito: 1, extr: 1, vacu: 1, E.R.: 1	A11:11284542-11287076-
TYJ09821.1	GmuGELP81A	355	39.1	6.82	30	30	30.48	stable	83.3	0.021	Yes	1	extr: 11, cyto: 1, mito: 1, golg: 1	A11:18948717-18950237+
TYJ09926.1	GmuGELP82A	400	44.99	6.02	29	21	34.57	stable	87.27	-0.021	No	0	nucl: 6, cyto: 6, plas: 1, pero: 1	A11:20680036-20681843+
TYJ10105.1	GmuGELP83A	362	39.75	5.56	30	27	42.45	unstable	85.22	0.047	Yes	1	chlo: 4, extr: 4, vacu: 3, nucl: 1, mito: 1, golg: 1	A11:23354119-23356099+
TYJ11311.1	GmuGELP84A	370	41.1	9.35	26	37	38.97	stable	89.38	-0.053	Yes	1	pero: 8, cyto: 2.5, cyto_nucl: 2.5, chlo: 2, nucl: 1.5	A11:105535980-105542938-
TYJ11313.1	GmuGELP85A	367	40.29	5.59	30	28	35.41	stable	89.32	-0.025	Yes	1	extr: 7, vacu: 2, chlo: 1, nucl: 1, mito: 1, plas: 1, E.R.: 1	A11:105617892-105619987-
TYJ11613.1	GmuGELP86A	381	41.87	6.21	32	30	39.13	stable	85.33	0.007	Yes	1	extr: 9, mito: 2, chlo: 1, cyto: 1, E.R.: 1	A11:113529690-113532483-
TYJ03555.1	GmuGELP87A	352	38.89	8.55	26	30	26.4	stable	83.38	0.043	Yes	0	cyto: 5, extr: 3, chlo: 2, E.R.: 2, nucl: 1, plas: 1	A12:5933633-5935263+
TYJ04113.1	GmuGELP88A	373	40.71	9.01	27	35	26.52	stable	94.13	-0.076	Yes	1	extr: 5, vacu: 2, golg: 2, chlo: 1, nucl: 1, mito: 1, plas: 1, E.R.: 1	A12:17577088-17578771+
TYJ04492.1	GmuGELP89A	347	38.81	8.68	31	36	27.95	stable	81.79	-0.22	Yes	0	extr: 5, mito: 2, vacu: 2, E.R.: 2, chlo: 1, nucl: 1, plas: 1	A12:55706991-55711273+
TYJ05269.1	GmuGELP90A	361	40.15	8.32	31	34	30.72	stable	89.67	-0.084	Yes	1	extr: 10, chlo: 2, nucl: 1, E.R.: 1	A12:86390167-86393903+
TYJ06001.1	GmuGELP91A	386	42.9	5.83	37	32	35.09	stable	74.02	-0.228	Yes	1	chlo: 5, nucl: 2, vacu: 2, E.R.: 2, cyto: 1, plas: 1, extr: 1	A12:96952293-96953756+
TYJ06833.1	GmuGELP92A	374	41.43	5.99	33	30	32.18	stable	89.97	0.054	Yes	0	plas: 4.5, E.R._plas: 4.5, E.R.: 3.5, cyto: 2, mito: 1, extr: 1, vacu: 1, golg: 1	A12:103388080-103390398+
TYJ07347.1	GmuGELP93A	216	24.31	5.64	32	27	48.03	unstable	72.27	-0.512	No	0	cyto: 8, cysk: 3, chlo: 1, nucl: 1, mito: 1	A12:106533268-106536563+
TYI99290.1	GmuGELP94A	381	42.59	5.57	39	33	31.09	stable	83.44	-0.075	Yes	1	extr: 4, golg: 4, vacu: 2, chlo: 1, nucl: 1, mito: 1, plas: 1	A13:643517-645666-
TYI99429.1	GmuGELP95A	256	28.86	5.48	31	23	38.9	stable	85.66	-0.202	No	0	chlo: 7, cyto: 3, nucl: 2, vacu: 1, E.R.: 1	A13:1720277-1723579-
TYJ00963.1	GmuGELP96A	362	39.73	8.81	28	33	38.18	stable	89.75	-0.067	Yes	1	pero: 7, E.R.: 3, plas: 2, chlo: 1, vacu: 1	A13:72098539-72100494-
TYJ00967.1	GmuGELP97A	369	40.33	5.17	30	25	30.12	stable	90.95	0.007	Yes	1	extr: 9, cyto: 2, chlo: 1, mito: 1, E.R.: 1	A13:72164095-72168629-
TYJ01032.1	GmuGELP98A	380	42.44	7.97	33	35	35.51	stable	82.45	-0.053	Yes	1	extr: 5, vacu: 2, golg: 2, chlo: 1, nucl: 1, mito: 1, plas: 1, E.R.: 1	A13:78691371-78693234-
TYJ01221.1	GmuGELP99A	372	41.63	9.22	23	35	29.62	stable	77.9	-0.266	Yes	1	chlo: 10, extr: 2, vacu: 2	A13:88450357-88451970-
TYJ01491.1	GmuGELP100A	349	39.34	5.11	43	33	32	stable	77.97	-0.203	Yes	0	cyto: 3, vacu: 3, chlo: 2, nucl: 1, mito: 1, plas: 1, extr: 1, E.R.: 1, golg: 1	A13:98124915-98127814+
TYJ01504.1	GmuGELP101A	366	40.23	7.63	34	35	31.43	stable	87.62	-0.036	Yes	1	mito: 3, vacu: 3, cyto: 2, extr: 2, E.R.: 2, nucl: 1, plas: 1	A13:98334938-98336695-
TYJ01969.1	GmuGELP102A	367	40.09	5.2	32	27	26.85	stable	89.59	-0.024	Yes	1	E.R.: 6.5, E.R._plas: 4.5, nucl: 2, cyto: 2, mito: 2, plas: 1.5	A13:107031408-107033424-
TYI95661.1	GmuGELP103D	369	41.35	7.92	32	34	19.72	stable	81.41	-0.053	Yes	1	extr: 7, golg: 3, chlo: 1, mito: 1, plas: 1, vacu: 1	D01:907822-911894-
TYI96668.1	GmuGELP104D	387	43.15	9.02	34	44	26.96	stable	82.61	-0.172	No	0	extr: 3, cyto: 2, vacu: 2, E.R.: 2, golg: 2, chlo: 1, nucl: 1, plas: 1	D01:11036911-11039434+
TYI96707.1	GmuGELP105D	349	39.48	5.04	39	27	32.36	stable	79.94	-0.056	Yes	0	cyto: 4, extr: 3, chlo: 2, mito: 2, E.R.: 2, nucl: 1	D01:11466394-11468068-
TYI98087.1	GmuGELP106D	386	42.55	6.52	32	29	30.4	stable	77.77	-0.124	Yes	1	cyto: 5, E.R.: 4.5, E.R._plas: 4, plas: 2.5, nucl: 1, mito: 1	D01:52453870-52456874-
TYI98274.1	GmuGELP107D	363	39.56	9.01	25	32	29.01	stable	85.18	-0.01	Yes	0	E.R.: 5.5, cyto: 4, E.R._plas: 4, plas: 1.5, nucl: 1, mito: 1, extr: 1	D01:56731530-56733163-
TYI98807.1	GmuGELP108D	357	39.84	6.59	28	27	29.36	stable	70.42	-0.125	Yes	0	nucl: 9, cyto: 2, cysk: 2, plas: 1	D01:63036810-63039536+
TYI98857.1	GmuGELP109D	352	37.91	6.41	23	22	24.75	stable	95.65	0.09	Yes	0	extr: 4, nucl: 2, vacu: 2, E.R._plas: 2, plas: 1.5, E.R.: 1.5, chlo: 1, cyto: 1, mito: 1	D01:63529552-63532218-
TYI92817.1	GmuGELP110D	343	37.88	5.36	28	21	42.45	unstable	81.6	0.109	Yes	0	extr: 5, vacu: 3, E.R.: 2, golg: 2, chlo: 1, cyto: 1	D02:13446330-13448373+
TYI92819.1	GmuGELP111D	397	43.89	5.67	33	27	45.39	unstable	81.59	0.014	No	0	chlo: 5, cyto_nucl: 3, nucl: 2.5, cyto: 2.5, plas: 2, mito: 1, golg: 1	D02:13458127-13460004+
TYI93237.1	GmuGELP112D	362	39.96	8.07	23	25	25.71	stable	90	0.017	Yes	0	extr: 5, nucl: 2, vacu: 2, E.R.: 2, chlo: 1, mito: 1, plas: 1	D02:25931262-25933965-
TYI94153.1	GmuGELP113D	355	38.77	7.69	31	32	38.75	stable	81.8	-0.051	No	0	cyto: 6, nucl: 5, chlo: 1, cysk: 1, golg: 1	D02:57517680-57518830-
TYI94199.1	GmuGELP114D	365	40.03	5.16	39	28	31.42	stable	89.32	-0.056	Yes	0	extr: 5, E.R.: 3.5, E.R._plas: 3.5, plas: 2.5, mito: 2, chlo: 1	D02:59102493-59104033+
TYI94200.1	GmuGELP115D	408	45.43	8.3	36	39	32.66	stable	77.06	-0.336	No	1	chlo: 7, vacu: 3, nucl: 2, mito: 1, golg: 1	D02:59104279-59107837+
TYI94201.1	GmuGELP116D	387	42.87	8.76	28	34	24.23	stable	76.36	-0.143	Yes	1	chlo: 5, extr: 4, vacu: 4, golg: 1	D02:59116746-59119537+
TYI94203.1	GmuGELP117D	392	43.13	8.98	29	38	38.87	stable	81.12	-0.105	Yes	0	chlo: 6, extr: 3, nucl: 2, cyto: 2, E.R.: 1	D02:59170828-59184249+
TYI88746.1	GmuGELP118D	339	36.71	7.49	24	25	40.82	unstable	83.78	0.133	Yes	0	extr: 7, vacu: 3, nucl: 1, mito: 1, plas: 1, golg: 1	D03:309198-310584+
TYI88786.1	GmuGELP119D	365	39.86	6.44	32	31	28.47	stable	93.01	0.103	Yes	0	extr: 12, mito: 1, E.R.: 1	D03:544492-547955-
TYI88787.1	GmuGELP120D	388	43.03	8.53	30	35	27.45	stable	92.76	0.118	Yes	0	extr: 12, cyto: 1, E.R.: 1	D03:552592-555967-
TYI89560.1	GmuGELP121D	315	34.76	8.08	26	28	28.5	stable	74.29	-0.183	No	0	chlo: 5, mito: 4, pero: 3, nucl: 1, E.R.: 1	D03:11519409-11526279+
TYI90380.1	GmuGELP122D	367	40.87	6.02	37	35	34.43	stable	91.17	0.022	Yes	0	vacu: 6, chlo: 4, golg: 2, nucl: 1, extr: 1	D03:43099802-43101599+
TYI86401.1	GmuGELP123D	378	42.21	8.51	26	30	35.07	stable	80.53	-0.115	Yes	0	chlo: 9, extr: 2, nucl: 1, cyto: 1, E.R.: 1	D04:9263484-9265649-
TYI86651.1	GmuGELP124D	361	39.57	5.17	35	28	31.32	stable	99.56	0.097	Yes	1	extr: 5, vacu: 3, golg: 2, chlo: 1, cyto: 1, mito: 1, plas: 1	D04:13702967-13704190-
TYI87210.1	GmuGELP125D	354	39.25	8.86	25	31	31.35	stable	76.02	-0.135	Yes	0	E.R.: 4.5, cyto: 4, E.R._plas: 3.5, nucl: 2, plas: 1.5, mito: 1, vacu: 1	D04:36487847-36491054+
TYI87685.1	GmuGELP126D	239	26.46	5.09	33	22	49.69	unstable	90.13	-0.173	Yes	0	chlo: 9, cyto: 2, nucl: 1, mito: 1, E.R.: 1	D04:47938441-47943072+
TYI79173.1	GmuGELP127D	383	41.73	4.86	35	22	29.09	stable	78.49	-0.117	Yes	0	extr: 10, chlo: 3, mito: 1	D05:363127-364854-
TYI79869.1	GmuGELP128D	305	33.46	8.63	25	30	35.46	stable	80.3	-0.075	Yes	1	extr: 6, chlo: 4, nucl: 1, cyto: 1, mito: 1, vacu: 1	D05:4117562-4119489-
TYI81267.1	GmuGELP129D	356	38.43	8.62	25	30	18.65	stable	82.84	-0.004	Yes	0	chlo: 12, mito: 1, extr: 1	D05:11744585-11746574-
TYI81410.1	GmuGELP130D	364	40.63	6.54	36	35	39.22	stable	78.54	-0.122	Yes	0	vacu: 6, chlo: 4, golg: 2, nucl: 1, extr: 1	D05:12509753-12511888-
TYI81411.1	GmuGELP131D	363	40.53	7.55	31	32	35.61	stable	79.28	-0.118	Yes	0	chlo: 4, vacu: 4, nucl: 2, cyto: 1, plas: 1, extr: 1, golg: 1	D05:12514018-12515786-
TYI81412.1	GmuGELP132D	383	43.41	9.39	28	44	32.15	stable	74.88	-0.295	Yes	0	chlo: 6, extr: 3, vacu: 3, nucl: 1, cyto: 1	D05:12518562-12521655-
TYI81483.1	GmuGELP133D	365	40.71	8.75	31	37	34	stable	94.36	0.007	Yes	0	extr: 8, mito: 2, E.R.: 2, chlo: 1, plas: 1	D05:12883263-12885564-
TYI81603.1	GmuGELP134D	364	39.76	8.28	26	29	25.09	stable	83.13	-0.182	Yes	1	extr: 4, chlo: 3, vacu: 3, golg: 2, nucl: 1, cyto: 1	D05:13612479-13614687+
TYI81670.1	GmuGELP135D	379	41.59	8.09	29	32	44.65	unstable	92.4	0.113	Yes	0	chlo: 9, extr: 2, vacu: 2, mito: 1	D05:14065799-14067477+
TYI81687.1	GmuGELP136D	365	40.67	8.87	33	40	36.48	stable	86.27	-0.073	Yes	1	chlo: 5, vacu: 4, golg: 2, nucl: 1, mito: 1, extr: 1	D05:14200094-14203430+
TYI81688.1	GmuGELP137D	367	41.08	6	36	32	36.93	stable	87.63	-0.046	Yes	1	vacu: 6, chlo: 2, plas: 2, nucl: 1, cyto: 1, mito: 1, golg: 1	D05:14208417-14211345-
TYI82108.1	GmuGELP138D	364	40.03	8.29	35	38	29.25	stable	94.07	-0.021	Yes	1	chlo: 6, extr: 6, cyto: 2	D05:16574993-16578957-
TYI82718.1	GmuGELP139D	377	41.48	6.81	32	31	29.39	stable	98.57	0.13	Yes	1	vacu: 5, extr: 4, E.R.: 2, nucl: 1, mito: 1, golg: 1	D05:20412065-20414134-
TYI83069.1	GmuGELP140D	383	42.47	8.82	27	35	34.24	stable	75.98	-0.161	Yes	1	chlo: 6, extr: 5, vacu: 2, cyto: 1	D05:23394104-23396159+
TYI83136.1	GmuGELP141D	373	40.9	5.07	32	25	33.41	stable	84.53	-0.047	Yes	0	extr: 10, chlo: 2, mito: 1, E.R.: 1	D05:24029131-24031045-
TYI83466.1	GmuGELP142D	376	41.09	8.82	34	41	22.23	stable	88.67	-0.099	Yes	0	vacu: 5, chlo: 2, extr: 2, golg: 2, nucl: 1, mito: 1, plas: 1	D05:26688933-26693357+
TYI85210.1	GmuGELP143D	399	44.28	6.38	31	27	43.78	unstable	87.72	0.036	Yes	0	extr: 6, vacu: 3, golg: 2, mito: 1, plas: 1, E.R.: 1	D05:63191379-63194803-
TYI85211.1	GmuGELP144D	399	44.33	7.14	31	31	43.69	unstable	92.33	0.07	Yes	1	plas: 9, vacu: 2, golg: 2, E.R.: 1	D05:63201843-63205066-
TYI85212.1	GmuGELP145D	382	42.53	8.35	30	34	46.98	unstable	86.54	-0.091	No	1	cyto: 6, chlo: 2, E.R.: 2, nucl: 1, mito: 1, plas: 1, extr: 1	D05:63211321-63213500-
TYI85214.1	GmuGELP146D	689	76.61	5.61	63	49	39.34	stable	80.22	-0.09	No	0	cyto: 6, chlo: 3, nucl: 2, plas: 2, E.R.: 1	D05:63249777-63263598-
TYI85264.1	GmuGELP147D	362	39.86	8.03	27	29	22.38	stable	83.2	0.016	No	0	extr: 4, vacu: 4, E.R.: 2, chlo: 1, mito: 1, plas: 1, golg: 1	D05:63900387-63905479+
TYI75413.1	GmuGELP148D	335	36.92	6.3	31	28	28.4	stable	97.55	0.009	Yes	0	E.R.: 3.5, golg: 3, E.R._plas: 3, nucl: 2, extr: 2, plas: 1.5, cyto: 1, mito: 1	D06:103045-109978-
TYI75414.1	GmuGELP149D	363	39.61	5.16	37	32	30.1	stable	100.72	0.186	Yes	0	cyto: 6, chlo: 2, extr: 2, E.R.: 2, nucl: 1, mito: 1	D06:111667-114398-
TYI77682.1	GmuGELP150D	370	40.62	6.45	31	28	39.91	stable	83.38	-0.017	Yes	0	E.R.: 6.5, E.R._plas: 4.5, cyto: 2, plas: 1.5, nucl: 1, mito: 1, extr: 1, vacu: 1	D06:46623029-46624860-
TYI78825.1	GmuGELP151D	357	39.32	5.08	38	28	34.53	stable	95.13	0.021	Yes	0	nucl: 6, chlo: 3, cyto: 3, mito: 1, plas: 1	D06:65547525-65551299-
TYI78867.1	GmuGELP152D	362	39.98	9.22	22	33	31.15	stable	84.36	-0.189	Yes	1	extr: 6, mito: 2, E.R.: 1.5, E.R._plas: 1.5, chlo: 1, nucl: 1, vacu: 1, golg: 1	D06:65867134-65871467+
TYI73310.1	GmuGELP153D	351	38.25	8.65	25	30	27.6	stable	92.02	0.031	Yes	1	extr: 8, chlo: 3, cyto: 1, mito: 1, vacu: 1	D07:15240017-15241819-
TYI73477.1	GmuGELP154D	354	39.21	5.41	30	20	37.63	stable	105.17	0.265	Yes	0	plas: 5, E.R.: 4, vacu: 3, extr: 1, golg: 1	D07:17377138-17378621+
TYI74621.1	GmuGELP155D	350	38.99	5.43	36	32	31.11	stable	92.83	0.051	Yes	1	extr: 7, E.R.: 2, chlo: 1, nucl: 1, mito: 1, plas: 1, vacu: 1	D07:47883082-47884526-
TYI74685.1	GmuGELP156D	354	38.69	5.18	34	27	24.54	stable	79.94	-0.046	Yes	0	extr: 9, chlo: 2, cyto: 1, mito: 1, vacu: 1	D07:49622573-49625576-
TYI74686.1	GmuGELP157D	350	39.15	6.44	31	30	33.75	stable	85.26	-0.026	Yes	0	extr: 6, vacu: 2, golg: 2, chlo: 1, mito: 1, plas: 1, E.R.: 1	D07:49690923-49693850-
TYI74901.1	GmuGELP158D	363	40.52	9.14	24	31	36.85	stable	92.4	0.015	Yes	0	extr: 4, vacu: 3, mito: 2, golg: 2, chlo: 1, nucl: 1, plas: 1	D07:53221616-53223377-
TYI75173.1	GmuGELP159D	380	41.82	7.17	31	31	32.19	stable	80.89	-0.167	Yes	0	cyto: 8, nucl: 2, cysk: 2, extr: 1, golg: 1	D07:56235919-56240120-
TYI75255.1	GmuGELP160D	380	42.48	6.55	37	35	30.96	stable	81.66	-0.237	Yes	0	E.R.: 4.5, E.R._plas: 4, plas: 2.5, nucl: 2, cyto: 2, mito: 2, extr: 1	D07:56845719-56848268-
TYI75303.1	GmuGELP161D	321	35.9	7.04	22	22	35.53	stable	91.56	0.162	Yes	0	chlo: 4, cyto: 4, plas: 3, nucl: 2, extr: 1	D07:57211246-57213717-
TYI75304.1	GmuGELP162D	371	41.14	8.93	26	34	35.21	stable	81.56	0.002	Yes	1	chlo: 12, extr: 2	D07:57238380-57240428-
TYI67561.1	GmuGELP163D	355	39.64	8.92	26	33	29.49	stable	86.59	-0.246	Yes	0	plas: 4.5, golg_plas: 3.5, vacu: 3, E.R.: 3, golg: 1.5, chlo: 1, pero: 1	D08:2264048-2276278-
TYI68099.1	GmuGELP164D	364	40.02	7.54	31	32	37.03	stable	80.96	-0.219	Yes	1	extr: 6, vacu: 2, golg: 2, chlo: 1, nucl: 1, mito: 1, plas: 1	D08:7104294-7106025-
TYI68373.1	GmuGELP165D	379	41.95	5.33	34	24	35.08	stable	80.63	-0.05	Yes	0	E.R.: 5, cyto: 4, nucl: 1, mito: 1, plas: 1, extr: 1, vacu: 1	D08:11415632-11417350+
TYI68615.1	GmuGELP166D	318	35.66	9.38	23	33	37.15	stable	81.95	-0.288	Yes	0	extr: 6, chlo: 4, nucl: 1, cyto: 1, mito: 1, E.R.: 1	D08:18547648-18549547-
TYI69389.1	GmuGELP167D	366	40.67	8.84	30	37	33.42	stable	88.72	-0.023	Yes	0	chlo: 4, vacu: 3, nucl: 2, cyto: 2, extr: 2, plas: 1	D08:47430393-47432546+
TYI70970.1	GmuGELP168D	365	40.28	5.31	31	24	34.63	stable	95.15	0.012	Yes	0	pero: 10, cyto: 3, nucl: 1	D08:65938590-65941781+
TYI70971.1	GmuGELP169D	369	40.11	8.18	25	27	29.06	stable	93.9	0.088	Yes	1	extr: 8, plas: 2, nucl: 1, mito: 1, vacu: 1, E.R.: 1	D08:65970538-65973130+
TYI71032.1	GmuGELP170D	323	35.43	7.62	23	24	31.72	stable	91.3	-0.019	Yes	0	extr: 8, E.R.: 2, chlo: 1, mito: 1, plas: 1, vacu: 1	D08:66407514-66408865+
TYI71035.1	GmuGELP171D	347	38.26	8.15	27	29	27.13	stable	95.39	-0.041	Yes	0	chlo: 5, extr: 5, cyto: 2, mito: 1, vacu: 1	D08:66430523-66431941-
TYI71036.1	GmuGELP172D	319	35.44	7.65	26	27	28.83	stable	91.54	-0.089	Yes	0	extr: 7, mito: 2, E.R.: 2, chlo: 1, cyto: 1, plas: 1	D08:66436136-66437557-
TYI71256.1	GmuGELP173D	350	39.6	8.94	34	43	38.05	stable	73.06	-0.351	No	0	cyto: 9, nucl: 2, mito: 1, plas: 1, pero: 1	D08:67831329-67833245-
TYI63181.1	GmuGELP174D	384	43.18	8.9	34	41	35.44	stable	95.91	-0.007	Yes	1	extr: 4, vacu: 3, E.R.: 3, chlo: 1, nucl: 1, cyto: 1, plas: 1	D09:545217-547603-
TYI63766.1	GmuGELP175D	388	43.74	8.56	38	43	35.54	stable	91.88	-0.074	Yes	0	nucl: 5, extr: 4, cyto: 2, vacu: 2, plas: 1	D09:10058946-10061285-
TYI65957.1	GmuGELP176D	364	41.21	5.99	34	31	35.92	stable	65.3	-0.288	Yes	0	E.R.: 4.5, E.R._plas: 4, cyto: 3, plas: 2.5, mito: 2, nucl: 1, extr: 1	D09:45943825-45946057-
TYI66269.1	GmuGELP177D	407	45.76	5.27	36	22	46.42	unstable	88.4	-0.008	Yes	0	plas: 7, vacu: 3, E.R.: 2, golg: 2	D09:47925365-47927560-
TYI66955.1	GmuGELP178D	359	40.39	9.1	33	42	32.47	stable	87.72	-0.058	Yes	0	extr: 5, vacu: 4, chlo: 2, cyto: 1, plas: 1, golg: 1	D09:51905671-51909963-
TYI67073.1	GmuGELP179D	371	40.44	5.57	35	32	41.06	unstable	89.38	-0.057	Yes	1	vacu: 6, extr: 3, golg: 2, chlo: 1, nucl: 1, plas: 1	D09:52630850-52634086+
TYI59428.1	GmuGELP180D	201	22.75	5.7	29	24	35.06	stable	84.93	-0.419	No	0	chlo: 8, cyto: 3, mito: 2, nucl: 1	D10:2711788-2715083-
TYI59457.1	GmuGELP181D	361	39.93	5	33	27	32	stable	80.55	-0.288	Yes	0	extr: 11, chlo: 2, E.R.: 1	D10:2918748-2920953+
TYI59981.1	GmuGELP182D	356	38.71	6.3	27	25	18.43	stable	86.6	-0.008	Yes	0	cyto: 3.5, cyto_nucl: 3, chlo: 2, vacu: 2, E.R.: 2, nucl: 1.5, mito: 1, plas: 1, extr: 1	D10:6705782-6707761+
TYI60350.1	GmuGELP183D	380	42.23	6.18	42	35	39.04	stable	79.34	-0.279	Yes	0	extr: 7, E.R.: 3, cyto: 2, chlo: 1, mito: 1	D10:10732677-10734935+
TYI60351.1	GmuGELP184D	385	41.95	8.46	31	35	29.13	stable	89.27	-0.07	Yes	0	chlo: 8, cyto: 2, extr: 2, nucl: 1, mito: 1	D10:10767222-10770069+
TYI60485.1	GmuGELP185D	380	41.48	7.53	33	34	22.12	stable	92.68	-0.07	Yes	0	cyto: 12, chlo: 1, golg: 1	D10:12663672-12665557+
TYI61883.1	GmuGELP186D	369	40.13	7.52	29	30	27.77	stable	96.96	0.148	No	0	chlo: 7.5, chlo_mito: 5.5, cyto: 3, mito: 2.5, extr: 1	D10:52774112-52776043+
TYI53873.1	GmuGELP187D	367	40.27	5.57	39	35	30.5	stable	88.5	-0.127	Yes	1	extr: 4, cyto: 3, mito: 2, chlo: 1, nucl: 1, plas: 1, vacu: 1, E.R.: 1	D11:2749107-2751848+
TYI54342.1	GmuGELP188D	363	39.83	5.42	28	24	27.92	stable	88.95	-0.028	Yes	1	extr: 6, vacu: 3, golg: 2, nucl: 1, mito: 1, plas: 1	D11:5294731-5296670+
TYI54923.1	GmuGELP189D	392	42.82	8.27	26	29	33.75	stable	88.06	0.079	Yes	0	plas: 4.5, E.R.: 4, cyto_plas: 3, vacu: 2, chlo: 1, mito: 1, pero: 1	D11:8611150-8613445-
TYI55146.1	GmuGELP190D	384	43.11	6.24	32	29	36.1	stable	88.65	-0.038	No	1	chlo: 5, nucl: 2, cyto: 2, vacu: 2, plas: 1, extr: 1, E.R.: 1	D11:10258019-10260753-
TYI55870.1	GmuGELP191D	301	33	8.26	24	26	28.75	stable	92.69	0.063	Yes	1	extr: 6, mito: 2, E.R._plas: 2, plas: 1.5, E.R.: 1.5, chlo: 1, nucl: 1, cyto: 1	D11:16020255-16022034+
TYI55985.1	GmuGELP192D	402	45.37	6.12	29	22	33.37	stable	87.56	-0.03	No	0	nucl: 5, chlo: 4, cyto: 2, mito: 1.5, cyto_mito: 1.5, extr: 1	D11:17485070-17486746+
TYI56182.1	GmuGELP193D	362	39.69	5.21	30	25	40.69	unstable	89.53	0.112	Yes	1	vacu: 5, chlo: 3, extr: 2, golg: 2, nucl: 1, mito: 1	D11:19342618-19344516-
TYI57461.1	GmuGELP194D	370	40.93	9.27	26	36	39.25	stable	89.38	-0.034	Yes	1	extr: 7, chlo: 2, nucl: 1, cyto: 1, mito: 1, vacu: 1, E.R.: 1	D11:56593272-56595089-
TYI57462.1	GmuGELP195D	367	40.31	5.59	30	28	33.88	stable	87.98	-0.041	Yes	1	extr: 8, vacu: 2, chlo: 1, nucl: 1, mito: 1, E.R.: 1	D11:56640795-56642875-
TYI57772.1	GmuGELP196D	381	41.8	6.51	31	30	38.28	stable	85.33	0.015	Yes	1	extr: 9, mito: 2, chlo: 1, cyto: 1, E.R.: 1	D11:61792276-61795025-
TYI49506.1	GmuGELP197D	352	38.71	8.96	24	31	25.24	stable	83.66	0.001	Yes	0	cyto: 4, E.R._plas: 3, plas: 2.5, E.R.: 2.5, extr: 2, chlo: 1, nucl: 1, mito: 1	D12:5030596-5032224-
TYI50030.1	GmuGELP198D	373	40.73	8.92	28	35	26.43	stable	95.17	-0.059	Yes	1	extr: 5, vacu: 2, golg: 2, chlo: 1, nucl: 1, mito: 1, plas: 1, E.R.: 1	D12:12756033-12757790+
TYI50442.1	GmuGELP199D	346	38.7	9.06	29	38	28.75	stable	79.22	-0.264	Yes	0	extr: 5, vacu: 3, mito: 2, E.R.: 2, chlo: 1, plas: 1	D12:32161677-32165879-
TYI51273.1	GmuGELP200D	358	39.58	8.84	28	34	30.89	stable	91.23	-0.047	Yes	1	extr: 4, chlo: 2, cyto: 2, vacu: 2, mito: 1.5, mito_plas: 1.5, nucl: 1, E.R.: 1	D12:47401947-47405730+
TYI51993.1	GmuGELP201D	386	42.99	5.91	37	33	35.7	stable	75.8	-0.211	Yes	1	chlo: 6, extr: 2, E.R.: 2, nucl: 1, cyto: 1, plas: 1, vacu: 1	D12:54917504-54919093+
TYI53328.1	GmuGELP202D	242	27.28	6.01	33	29	46.24	unstable	78.6	-0.423	No	0	cyto: 10, cysk: 2, nucl: 1, mito: 1	D12:63692949-63696348+
TYI45026.1	GmuGELP203D	377	42.3	4.98	41	30	33.41	stable	81.22	-0.12	Yes	1	extr: 4, vacu: 3, golg: 3, chlo: 1, nucl: 1, mito: 1, plas: 1	D13:595878-598102-
TYI45032.1	GmuGELP204D	381	42.68	4.98	41	30	33.17	stable	80.89	-0.104	Yes	1	extr: 4, vacu: 3, golg: 3, chlo: 1, nucl: 1, mito: 1, plas: 1	D13:614820-617051-
TYI45037.1	GmuGELP205D	381	42.63	4.98	41	30	33.17	stable	81.65	-0.101	Yes	1	extr: 4, vacu: 3, golg: 3, chlo: 1, nucl: 1, mito: 1, plas: 1	D13:637308-639588-
TYI45190.1	GmuGELP206D	256	28.92	5.62	31	24	40.3	unstable	84.88	-0.229	No	0	chlo: 7, cyto: 3, nucl: 2, vacu: 1, E.R.: 1	D13:1607251-1610652-
TYI46738.1	GmuGELP207D	362	39.65	8.44	29	32	37.93	stable	90.55	-0.066	Yes	1	pero: 7, E.R.: 3, plas: 2, chlo: 1, vacu: 1	D13:34768774-34770721-
TYI46739.1	GmuGELP208D	369	40.24	5.19	31	25	29.64	stable	89.38	-0.011	Yes	1	extr: 7, vacu: 2, chlo: 1, nucl: 1, mito: 1, plas: 1, E.R.: 1	D13:34801976-34806722-
TYI46804.1	GmuGELP209D	387	43.2	7.52	33	34	35.17	stable	86.51	-0.012	Yes	1	extr: 6, vacu: 2, chlo: 1, nucl: 1, mito: 1, plas: 1, E.R.: 1, golg: 1	D13:37228150-37229656-
TYI47003.1	GmuGELP210D	372	41.47	8.88	25	33	29.32	stable	76.85	-0.269	Yes	0	chlo: 7, vacu: 4, extr: 3	D13:42166768-42168391-
TYI47316.1	GmuGELP211D	349	39.36	4.97	44	32	32.24	stable	77.97	-0.188	Yes	0	vacu: 4, chlo: 2, cyto: 2, nucl: 1, mito: 1, plas: 1, extr: 1, E.R.: 1, golg: 1	D13:49662792-49665424+
TYI47324.1	GmuGELP212D	366	40.33	8.04	34	36	32.68	stable	86.8	-0.043	Yes	1	mito: 3, chlo: 2, cyto: 2, vacu: 2, E.R.: 2, nucl: 1, plas: 1, extr: 1	D13:49738182-49740081-
TYI47823.1	GmuGELP213D	367	39.96	4.88	32	24	25.68	stable	90.11	-0.025	Yes	1	E.R.: 5.5, E.R._plas: 4, nucl: 2, cyto: 2, mito: 2, plas: 1.5, golg: 1	D13:56560242-56562389-
D5.v1.pred_00022664-RA	GraGELP1D	387	43.17	8.87	35	43	28.17	stable	82.61	-0.172	No	0	extr: 3, cyto: 2, vacu: 2, E.R.: 2, golg: 2, chlo: 1, nucl: 1, plas: 1	D01:9523605-9525669+
D5.v1.pred_00022693-RA	GraGELP2D	366	41.49	5.16	42	31	38.94	stable	86.64	-0.109	No	0	cyto: 6, E.R.: 4, mito: 2, nucl: 1, plas: 1	D01:9971139-9973487-
D5.v1.pred_00023787-RA	GraGELP3D	379	41.69	6.93	30	29	34.46	stable	76.65	-0.156	Yes	1	E.R.: 5.5, E.R._plas: 4.5, cyto: 3, plas: 2.5, nucl: 1, mito: 1, vacu: 1	D01:44664196-44666626-
D5.v1.pred_00024351-RA	GraGELP4D	519	57.2	5.9	45	38	29.39	stable	86.88	0.103	Yes	0	nucl: 4, chlo: 3, cysk: 3, cyto: 2, plas: 2	D01:54258535-54264329+
D5.v1.pred_00024393-RA	GraGELP5D	352	37.91	6.41	23	22	24.75	stable	95.65	0.09	Yes	0	extr: 4, nucl: 2, vacu: 2, E.R._plas: 2, plas: 1.5, E.R.: 1.5, chlo: 1, cyto: 1, mito: 1	D01:54757362-54759368-
D5.v1.pred_00038655-RA	GraGELP6D	363	39.54	5.18	30	24	36.91	stable	85.51	0.105	Yes	0	extr: 7, vacu: 2, chlo: 1, nucl: 1, mito: 1, plas: 1, E.R.: 1	D02:249218-250675+
D5.v1.pred_00038687-RA	GraGELP7D	380	41.37	7.45	36	37	29.03	stable	93.45	0.021	No	0	cyto: 11, cysk: 2, golg: 1	D02:447747-451068-
D5.v1.pred_00039896-RA	GraGELP8D	367	40.69	5.56	37	33	34.09	stable	89.86	0.007	Yes	0	vacu: 6, chlo: 4, golg: 2, nucl: 1, extr: 1	D02:33728183-33729804+
D5.v1.pred_00025660-RA	GraGELP9D	316	35.1	9.2	23	34	37.46	stable	86.68	-0.114	No	0	cyto: 7, nucl: 5, extr: 1, cysk: 1	D03:12351690-12353484-
D5.v1.pred_00025664-RA	GraGELP10D	400	44.26	8.76	29	35	24.07	stable	79.97	-0.099	Yes	1	chlo: 7, vacu: 3, extr: 2, golg: 2	D03:12390314-12392773-
D5.v1.pred_00025665-RA	GraGELP11D	857	95.37	8.2	81	86	31.47	stable	86.87	-0.177	No	2	plas: 9, vacu: 2, E.R.: 2, golg: 1	D03:12404803-12409735-
D5.v1.pred_00025702-RA	GraGELP12D	440	47.36	8.39	35	39	38.18	stable	75.77	-0.109	No	0	cyto: 7, nucl: 3, pero: 2, extr: 1, vacu: 1	D03:13877445-13879077+
D5.v1.pred_00026400-RA	GraGELP13D	362	39.96	8.07	23	25	25.71	stable	90	0.017	Yes	0	extr: 5, nucl: 2, vacu: 2, E.R.: 2, chlo: 1, mito: 1, plas: 1	D03:39766435-39769111+
D5.v1.pred_00026720-RA	GraGELP14D	372	40.92	5.26	31	23	41.32	unstable	80.24	0.078	Yes	0	vacu: 5, extr: 4, E.R.: 2, chlo: 1, plas: 1, golg: 1	D03:51393796-51395499-
D5.v1.pred_00026721-RA	GraGELP15D	372	40.94	5.26	31	23	40.79	unstable	81.83	0.105	Yes	0	extr: 6, vacu: 3, E.R.: 2, chlo: 1, plas: 1, golg: 1	D03:51409019-51410732-
D5.v1.pred_00037039-RA	GraGELP16D	305	34.38	6.89	36	35	52.07	unstable	79.57	-0.346	No	0	mito: 7.5, chlo: 6, cyto_mito: 4.5	D04:9325098-9329299-
D5.v1.pred_00037418-RA	GraGELP17D	381	42.17	8.63	26	31	32.45	stable	75.25	-0.103	Yes	0	E.R.: 4.5, E.R._plas: 4, cyto: 3, plas: 2.5, nucl: 2, mito: 1, vacu: 1	D04:20490147-20493065-
D5.v1.pred_00037836-RA	GraGELP18D	315	34.43	4.78	33	23	26.59	stable	94.32	0	No	0	chlo: 6, nucl: 3, cyto: 1, plas: 1, extr: 1, cysk: 1, golg: 1	D04:37821318-37822489+
D5.v1.pred_00038048-RA	GraGELP19D	397	44.29	6.74	27	26	35.14	stable	78.39	0.011	Yes	0	chlo: 9, nucl: 1, cyto: 1, mito: 1, extr: 1, E.R.: 1	D04:42173137-42174702+
D5.v1.pred_00000042-RA	GraGELP20D	383	41.66	4.83	34	21	28.63	stable	79.77	-0.091	Yes	0	extr: 10, chlo: 3, mito: 1	D05:348682-350102-
D5.v1.pred_00000543-RA	GraGELP21D	361	40.27	7.47	34	35	35.23	stable	77.31	-0.147	Yes	0	vacu: 4, extr: 3, golg: 3, chlo: 1, nucl: 1, cyto: 1, mito: 1	D05:3627386-3628831-
D5.v1.pred_00001473-RA	GraGELP22D	367	39.62	8.61	26	31	19.03	stable	86.21	0.035	Yes	0	chlo: 11, extr: 2, cyto: 1	D05:10482244-10483672-
D5.v1.pred_00001564-RA	GraGELP23D	684	75.73	8.16	62	66	39.71	stable	80.89	-0.108	Yes	0	chlo: 6, vacu: 3, nucl: 2, plas: 1, extr: 1, golg: 1	D05:11201068-11206450-
D5.v1.pred_00001600-RA	GraGELP24D	320	35.56	8.03	29	31	32.38	stable	92.69	-0.023	No	0	cyto: 6, cysk: 5, chlo: 1, nucl: 1, golg: 1	D05:11535391-11537281-
D5.v1.pred_00001679-RA	GraGELP25D	328	36.02	5.57	28	26	26.35	stable	80.91	-0.22	Yes	1	extr: 5, vacu: 3, chlo: 2, golg: 2, nucl: 1, mito: 1	D05:12235206-12236776+
D5.v1.pred_00001726-RA	GraGELP26D	397	43.66	7.81	30	32	46.2	unstable	90.18	0.103	Yes	0	chlo: 9, extr: 3, plas: 1, E.R.: 1	D05:12611547-12613224+
D5.v1.pred_00001737-RA	GraGELP27D	379	41.99	8.43	35	39	38.08	stable	87.97	-0.028	Yes	1	chlo: 5, vacu: 5, extr: 2, nucl: 1, golg: 1	D05:12722661-12725561+
D5.v1.pred_00001738-RA	GraGELP28D	342	38.41	8.45	31	34	37.97	stable	88.95	-0.006	No	0	chlo: 4, nucl: 2, cyto: 2, mito: 2, plas: 2, extr: 1, golg: 1	D05:12726397-12729148-
D5.v1.pred_00002003-RA	GraGELP29D	360	39.51	7.49	35	36	30.67	stable	96.72	0.003	Yes	1	extr: 7, chlo: 5, cyto: 2	D05:14862328-14864972-
D5.v1.pred_00002686-RA	GraGELP30D	982	107.47	8.76	77	88	43.19	unstable	84.13	-0.186	No	0	vacu: 5, chlo: 3, E.R.: 2, nucl: 1, mito: 1, plas: 1, golg: 1	D05:21548277-21556525+
D5.v1.pred_00002746-RA	GraGELP31D	431	47.33	5.88	36	33	37.55	stable	82.88	-0.111	No	0	cyto: 6, extr: 3, nucl: 2, cysk: 2, E.R.: 1	D05:22123184-22125276-
D5.v1.pred_00002948-RA	GraGELP32D	376	41.08	8.82	34	41	22.74	stable	88.94	-0.093	Yes	0	vacu: 5, chlo: 3, golg: 2, nucl: 1, mito: 1, plas: 1, extr: 1	D05:24635349-24639081+
D5.v1.pred_00004360-RA	GraGELP33D	336	36.71	8.19	23	26	40.21	unstable	95.71	0.249	Yes	1	plas: 8, golg: 3, vacu: 2, E.R.: 1	D05:54714357-54716735-
D5.v1.pred_00004361-RA	GraGELP34D	382	42.49	8.32	30	34	47.49	unstable	85.52	-0.088	No	1	cyto: 5, chlo: 2, E.R.: 2, nucl: 1, mito: 1, plas: 1, extr: 1, vacu: 1	D05:54723607-54725375-
D5.v1.pred_00004362-RA	GraGELP35D	300	33.96	6.24	27	24	43.27	unstable	89	-0.195	No	0	cyto: 6.5, nucl: 6, cyto_E.R.: 4, cysk: 1	D05:54740831-54742221-
D5.v1.pred_00030531-RA	GraGELP36D	364	39.92	6.11	33	28	29.88	stable	92.47	0.041	Yes	0	chlo: 6, nucl: 3, cyto: 2, extr: 1, vacu: 1, E.R.: 1	D06:82704-84137-
D5.v1.pred_00030532-RA	GraGELP37D	432	48.03	7.43	42	43	30.91	stable	94.33	0.161	No	1	extr: 3, cyto: 2, mito: 2, E.R.: 2, golg: 2, chlo: 1, plas: 1, vacu: 1	D06:86069-88701-
D5.v1.pred_00033232-RA	GraGELP38D	383	42.17	9.13	24	34	31.7	stable	87.13	-0.143	Yes	1	extr: 6, E.R.: 2.5, E.R._plas: 2.5, mito: 2, plas: 1.5, chlo: 1, vacu: 1	D06:59816705-59820640+
D5.v1.pred_00035592-RA	GraGELP39D	328	36.29	5	32	25	36.99	stable	102.93	0.238	Yes	2	vacu: 6, plas: 5, extr: 2, golg: 1	D07:42279325-42280546-
D5.v1.pred_00035662-RA	GraGELP40D	354	38.69	5.18	34	27	24.54	stable	79.94	-0.046	Yes	0	extr: 9, chlo: 2, cyto: 1, mito: 1, vacu: 1	D07:44081749-44084499-
D5.v1.pred_00035664-RA	GraGELP41D	350	39.19	7.51	30	31	33.44	stable	85.54	-0.022	Yes	0	extr: 6, vacu: 2, golg: 2, chlo: 1, mito: 1, plas: 1, E.R.: 1	D07:44149282-44151768-
D5.v1.pred_00035800-RA	GraGELP42D	363	40.52	9.24	24	32	35.32	stable	92.4	0.014	Yes	0	extr: 4, vacu: 3, nucl: 2, golg: 2, chlo: 1, mito: 1, plas: 1	D07:46707437-46708848-
D5.v1.pred_00036004-RA	GraGELP43D	402	44.12	7.15	34	34	33.17	stable	78.38	-0.209	Yes	0	nucl: 7, cyto: 4, extr: 1, cysk: 1, golg: 1	D07:49716047-49719812-
D5.v1.pred_00036054-RA	GraGELP44D	395	44.71	7.7	36	37	34.77	stable	82.99	-0.284	Yes	0	E.R.: 4.5, E.R._plas: 4.5, plas: 3.5, nucl: 2, cyto: 2, mito: 1, extr: 1	D07:50328686-50330925-
D5.v1.pred_00036093-RA	GraGELP45D	452	49.93	8.99	32	43	37.07	stable	86.15	0.001	No	0	nucl: 6, chlo: 4, cyto: 2, mito: 2	D07:50665765-50670760-
D5.v1.pred_00009075-RA	GraGELP46D	355	39.44	8.53	27	31	29.21	stable	87.94	-0.181	Yes	0	plas: 5, vacu: 3, E.R.: 3, chlo: 1, pero: 1, golg: 1	D08:2066386-2074998-
D5.v1.pred_00009483-RA	GraGELP47D	362	39.83	8.06	31	33	34.88	stable	81.41	-0.214	Yes	1	extr: 6, vacu: 2, golg: 2, chlo: 1, nucl: 1, mito: 1, plas: 1	D08:6429077-6430585-
D5.v1.pred_00009717-RA	GraGELP48D	379	42.09	5.54	34	25	33.79	stable	81.13	-0.054	Yes	0	E.R.: 5, cyto: 4, nucl: 1, mito: 1, plas: 1, extr: 1, vacu: 1	D08:10335181-10336648+
D5.v1.pred_00010472-RA	GraGELP49D	366	40.7	8.84	30	37	33.24	stable	88.72	-0.031	Yes	0	chlo: 4, vacu: 3, nucl: 2, cyto: 2, extr: 2, plas: 1	D08:40439615-40441170+
D5.v1.pred_00011572-RA	GraGELP50D	423	46.99	5.56	36	29	34.64	stable	97.54	0.019	Yes	0	pero: 10, cyto: 3, nucl: 1	D08:58229258-58231896+
D5.v1.pred_00011621-RA	GraGELP51D	439	48.62	8.07	35	37	25.31	stable	98.7	0.059	No	0	cyto: 4.5, cyto_nucl: 4, E.R.: 3, nucl: 2.5, mito: 2, chlo: 1, pero: 1	D08:58681348-58684032-
D5.v1.pred_00011777-RA	GraGELP52D	404	45.87	9.06	37	48	38.55	stable	78.22	-0.246	Yes	1	vacu: 6, extr: 3, mito: 2, golg: 2, plas: 1	D08:59982457-59984475-
D5.v1.pred_00028190-RA	GraGELP53D	375	42.09	7.6	40	41	39.38	stable	93.25	-0.127	No	0	nucl: 7, cyto: 4, cysk: 2, plas: 1	D09:10482163-10484460-
D5.v1.pred_00029643-RA	GraGELP54D	292	32.95	5.36	28	22	31.53	stable	74.08	-0.233	No	0	nucl: 5, cyto: 5, chlo: 3, plas: 1	D09:37167759-37169243-
D5.v1.pred_00029836-RA	GraGELP55D	451	50.53	5.65	39	28	46.82	unstable	86.5	-0.043	Yes	0	plas: 6, vacu: 3, golg: 3, E.R.: 2	D09:38919967-38921838-
D5.v1.pred_00030421-RA	GraGELP56D	371	40.44	5.38	35	31	41.23	unstable	88.6	-0.041	Yes	1	extr: 5, vacu: 5, golg: 2, chlo: 1, nucl: 1	D09:43203393-43206329+
D5.v1.pred_00013179-RA	GraGELP57D	347	37.78	6.74	27	27	26.11	stable	99.45	0.132	No	0	chlo: 5.5, chlo_mito: 5.5, mito: 4.5, cyto: 4	D10:14131902-14133599-
D5.v1.pred_00014422-RA	GraGELP58D	391	42.77	8.6	31	36	30.56	stable	86.65	-0.094	Yes	0	vacu: 4, chlo: 2, plas: 2, nucl: 1, cyto: 1, mito: 1, extr: 1, E.R.: 1, pero: 1	D10:52009222-52011873-
D5.v1.pred_00014423-RA	GraGELP59D	448	49.31	6.22	49	42	44.91	unstable	76.9	-0.279	No	0	chlo: 5, E.R.: 3, nucl: 2, mito: 2, plas: 1, golg: 1	D10:52034525-52037112-
D5.v1.pred_00014672-RA	GraGELP60D	408	44.66	6.65	33	32	17.21	stable	84.85	-0.023	Yes	0	cyto: 3.5, vacu: 3, cyto_nucl: 3, chlo: 2, nucl: 1.5, mito: 1, plas: 1, extr: 1, E.R.: 1	D10:56000438-56001936-
D5.v1.pred_00014992-RA	GraGELP61D	361	39.87	5	33	27	31.65	stable	80.55	-0.279	Yes	0	extr: 11, chlo: 2, E.R.: 1	D10:59767842-59769702-
D5.v1.pred_00015012-RA	GraGELP62D	291	32.87	5.82	38	31	33.92	stable	85.12	-0.176	No	0	cyto: 11, chlo: 1, nucl: 1, plas: 1	D10:59966853-59969322+
D5.v1.pred_00005721-RA	GraGELP63D	417	45.65	5.71	37	32	39.68	stable	81.7	-0.089	Yes	1	extr: 8, mito: 2, chlo: 1, nucl: 1, cyto: 1, E.R.: 1	D11:10375738-10377977+
D5.v1.pred_00005964-RA	GraGELP64D	376	41.52	9.25	26	36	39.39	stable	88.99	-0.076	Yes	0	extr: 5, E.R._plas: 3, plas: 2.5, E.R.: 2.5, nucl: 2, chlo: 1, mito: 1	D11:15113569-15115112+
D5.v1.pred_00006968-RA	GraGELP65D	362	39.68	5.21	30	25	41.17	unstable	89.53	0.115	Yes	1	vacu: 6, chlo: 3, extr: 2, nucl: 1, mito: 1, golg: 1	D11:47169120-47171016-
D5.v1.pred_00007103-RA	GraGELP66D	361	40.47	5.88	28	19	31.12	stable	87.78	-0.066	No	0	extr: 5, chlo: 4, cyto: 2, nucl: 1, vacu: 1, E.R.: 1	D11:49160207-49161621-
D5.v1.pred_00007184-RA	GraGELP67D	355	39.07	8.33	28	31	28.66	stable	83.01	-0.003	Yes	1	extr: 10, chlo: 1, cyto: 1, mito: 1, golg: 1	D11:50448940-50450169-
D5.v1.pred_00007650-RA	GraGELP68D	384	43.1	6.24	32	29	35.6	stable	88.65	-0.036	No	1	chlo: 5, nucl: 2, cyto: 2, vacu: 2, plas: 1, extr: 1, E.R.: 1	D11:56229996-56232073+
D5.v1.pred_00007806-RA	GraGELP69D	399	43.48	7.98	27	29	35.4	stable	88.47	0.077	Yes	0	plas: 6, E.R.: 3, vacu: 2, chlo: 1, mito: 1, pero: 1	D11:57826320-57827988+
D5.v1.pred_00008151-RA	GraGELP70D	364	39.92	5.81	27	24	27.11	stable	89.78	-0.013	Yes	1	extr: 6, vacu: 4, golg: 2, nucl: 1, plas: 1	D11:60932808-60934586-
D5.v1.pred_00008424-RA	GraGELP71D	366	40.47	5.57	39	35	28.89	stable	90.33	-0.157	Yes	1	extr: 4, E.R.: 2.5, E.R._plas: 2.5, cyto: 2, mito: 2, plas: 1.5, chlo: 1, nucl: 1	D11:63100717-63103180-
D5.v1.pred_00015376-RA	GraGELP72D	320	35.93	5.97	43	37	46.4	unstable	75.28	-0.495	No	0	cysk: 5, nucl: 4, cyto: 2, mito: 1, plas: 1, pero: 1	D12:216602-219657-
D5.v1.pred_00015774-RA	GraGELP73D	394	43.84	6.1	35	32	31.95	stable	88.86	0.03	No	0	plas: 5, E.R.: 3, cyto: 2, vacu: 2, chlo: 1, golg: 1	D12:3036174-3038624-
D5.v1.pred_00016370-RA	GraGELP74D	386	43.02	5.74	38	33	36.02	stable	75.54	-0.225	Yes	1	chlo: 6, extr: 2, E.R.: 2, nucl: 1, cyto: 1, plas: 1, vacu: 1	D12:8209266-8210500-
D5.v1.pred_00016876-RA	GraGELP75D	444	49	8.95	34	43	31.91	stable	86.49	-0.087	Yes	1	extr: 6, chlo: 3, nucl: 2, E.R.: 2, vacu: 1	D12:15226077-15229894-
D5.v1.pred_00017874-RA	GraGELP76D	359	39.46	9.16	27	37	27.19	stable	91.28	-0.16	No	0	chlo: 4.5, chlo_mito: 4.5, nucl: 4, mito: 3.5, cyto: 2	D12:45005799-45007352-
D5.v1.pred_00018216-RA	GraGELP77D	359	39.7	9.04	25	33	25.03	stable	85.82	0.001	Yes	0	cyto: 4, E.R._plas: 3, plas: 2.5, E.R.: 2.5, extr: 2, chlo: 1, nucl: 1, mito: 1	D12:52497468-52499095+
D5.v1.pred_00018679-RA	GraGELP78D	807	88.98	5.26	95	77	34.19	stable	93.75	-0.101	Yes	1	vacu: 4, golg: 4, E.R.: 2, chlo: 1, nucl: 1, plas: 1, extr: 1	D13:468060-471554-
D5.v1.pred_00018800-RA	GraGELP79D	566	63.77	5.61	75	61	43.87	unstable	89.7	-0.212	No	0	chlo: 4, vacu: 3, nucl: 2, plas: 2, extr: 2, cyto: 1	D13:1290298-1295649-
D5.v1.pred_00020029-RA	GraGELP80D	362	39.68	8.44	29	32	37.4	stable	91.1	-0.064	Yes	1	pero: 7, E.R.: 3, plas: 2, chlo: 1, vacu: 1	D13:30576518-30578090-
D5.v1.pred_00020030-RA	GraGELP81D	377	40.89	5.16	29	24	31	stable	93.69	0.063	Yes	1	plas: 7, vacu: 3, golg: 3, chlo: 1	D13:30608847-30613274-
D5.v1.pred_00020244-RA	GraGELP82D	358	40	8.87	25	32	30.59	stable	72.79	-0.347	No	0	extr: 5, nucl: 3, cyto: 2, cysk: 2, chlo: 1, E.R.: 1	D13:37555705-37557200-
D5.v1.pred_00020481-RA	GraGELP83D	377	42.98	6.46	43	41	34.08	stable	79.39	-0.333	No	0	cyto: 6, chlo: 4, pero: 2, nucl: 1, extr: 1	D13:44412986-44415206+
D5.v1.pred_00020490-RA	GraGELP84D	366	40.33	8.04	34	36	31.25	stable	87.87	-0.021	Yes	1	cyto: 3, mito: 3, vacu: 2, E.R.: 2, chlo: 1, nucl: 1, plas: 1, extr: 1	D13:44498153-44499792-
D5.v1.pred_00020808-RA	GraGELP85D	367	40.08	5.08	32	26	26.32	stable	89.32	-0.023	Yes	1	E.R.: 6.5, E.R._plas: 4.5, nucl: 2, cyto: 2, mito: 2, plas: 1.5	D13:50055154-50056909+
Gothu.00036336-RA	GthGELP1D	307	33.63	8.72	22	26	28.6	stable	96.61	0.02	Yes	1	extr: 6, chlo: 3, mito: 2, vacu: 2, cyto: 1	D01:10211215-10213329+
Gothu.00036485-RA	GthGELP2D	286	31.93	5.63	24	16	40.18	unstable	108.36	0.294	Yes	0	plas: 4, E.R.: 4, golg: 3, vacu: 2, extr: 1	D01:11598723-11599134+
Gothu.00037593-RA	GthGELP3D	350	39.07	5.62	35	32	31.89	stable	90.06	-0.007	Yes	1	extr: 6, vacu: 2, E.R.: 2, chlo: 1, nucl: 1, mito: 1, plas: 1	D01:28189560-28190055+
Gothu.00037653-RA	GthGELP4D	290	31.67	5.13	28	23	24.83	stable	86.48	-0.078	Yes	0	extr: 5, chlo: 4, cyto: 2, vacu: 2, mito: 1	D01:29308903-29311242-
Gothu.00037654-RA	GthGELP5D	306	34.49	8.62	26	30	39.78	stable	89.54	-0.002	Yes	0	extr: 6, golg: 2, chlo: 1, nucl: 1, mito: 1, plas: 1, vacu: 1, E.R.: 1	D01:29326288-29327367-
Gothu.00037901-RA	GthGELP6D	363	40.57	9	25	31	35.87	stable	91.6	-0.006	Yes	0	extr: 4, vacu: 3, nucl: 2, golg: 2, chlo: 1, mito: 1, plas: 1	D01:31802668-31804814+
Gothu.00038241-RA	GthGELP7D	322	35.62	8.46	23	27	32.1	stable	81.8	-0.146	Yes	0	cyto: 9, nucl: 2, extr: 1, cysk: 1, golg: 1	D01:35831053-35833771+
Gothu.00038349-RA	GthGELP8D	300	33.25	8.96	20	27	35.67	stable	85.87	-0.051	No	0	nucl: 4.5, cyto: 4, nucl_plas: 4, chlo: 3, plas: 2.5	D01:36712662-36715099+
Gothu.00031698-RA	GthGELP9D	286	31.69	9.14	21	27	25.99	stable	89.97	0.024	Yes	0	cyto: 4, E.R._plas: 3, plas: 2.5, E.R.: 2.5, nucl: 2, chlo: 1, extr: 1, golg: 1	D02:1166140-1169790-
Gothu.00032589-RA	GthGELP10D	329	36.61	8.85	30	36	26.75	stable	78.27	-0.345	No	0	nucl: 6, cyto: 6, chlo: 1, cysk: 1	D02:8283794-8284394-
Gothu.00033380-RA	GthGELP11D	335	36.98	9.15	27	35	30.93	stable	92.24	-0.05	Yes	1	extr: 6, chlo: 2, nucl: 2, cyto: 1, mito: 1, vacu: 1, E.R.: 1	D02:19150482-19150803-
Gothu.00033961-RA	GthGELP12D	386	42.96	5.58	38	32	34.05	stable	75.8	-0.208	Yes	1	extr: 7, chlo: 3, E.R.: 2, cyto: 1, mito: 1	D02:31987275-31988549+
Gothu.00034530-RA	GthGELP13D	394	43.8	5.9	35	31	32.96	stable	87.61	0.02	No	1	plas: 4, cyto: 3, E.R.: 3, vacu: 2, chlo: 1, golg: 1	D02:37891562-37892018+
Gothu.00034932-RA	GthGELP14D	242	27.25	6.01	33	29	46.2	unstable	77.81	-0.433	No	0	cyto: 10, cysk: 2, nucl: 1, plas: 1	D02:40285294-40286026-
Gothu.00041843-RA	GthGELP15D	385	42.17	5.2	31	25	38.44	stable	84.91	0.111	Yes	0	extr: 6, vacu: 3, chlo: 1, nucl: 1, mito: 1, plas: 1, E.R.: 1	D03:228649-230102+
Gothu.00043347-RA	GthGELP16D	336	37.77	5.41	38	33	35.05	stable	88.81	-0.103	No	0	nucl: 3, mito: 2.5, chlo_mito: 2.5, cyto: 2, plas: 2, extr: 2, chlo: 1.5, golg: 1	D03:20774403-20775973+
Gothu.00009850-RA	GthGELP17D	416	46.12	5.38	40	30	35.65	stable	81.2	-0.069	No	1	chlo: 5, cyto: 2, plas: 2, nucl: 1, mito: 1, extr: 1, vacu: 1, E.R.: 1	D04:169957-170380+
Gothu.00010897-RA	GthGELP18D	366	40.66	8.84	30	37	33.19	stable	88.44	-0.024	Yes	0	chlo: 4, vacu: 3, nucl: 2, cyto: 2, extr: 2, plas: 1	D04:8952797-8968547+
Gothu.00012133-RA	GthGELP19D	232	25.39	8.97	16	19	25.04	stable	102.63	0.155	No	0	chlo: 6, mito: 6, cyto: 1, plas: 1	D04:31079673-31080426+
Gothu.00012196-RA	GthGELP20D	334	37.21	6.5	28	26	31.51	stable	99.34	-0.019	Yes	0	extr: 7, nucl: 2, chlo: 1, cyto: 1, mito: 1, plas: 1, E.R.: 1	D04:31845760-31846590+
Gothu.00012915-RA	GthGELP21D	291	32.99	5.53	40	32	34.15	stable	83.44	-0.218	No	0	cyto: 10, nucl: 2, chlo: 1, plas: 1	D04:38362232-38363133+
Gothu.00012948-RA	GthGELP22D	363	40.08	5	33	27	31.37	stable	81.46	-0.264	Yes	1	extr: 10, chlo: 2, mito: 1, E.R.: 1	D04:38601299-38602333+
Gothu.00013346-RA	GthGELP23D	365	39.65	6.65	27	26	17.88	stable	87.95	0.012	Yes	0	cyto: 3.5, cyto_nucl: 3, mito: 2, vacu: 2, E.R.: 2, nucl: 1.5, chlo: 1, plas: 1, extr: 1	D04:40992740-40994278+
Gothu.00021070-RA	GthGELP24D	331	37.25	7.66	31	32	23.11	stable	78.4	-0.163	No	0	cyto: 10.5, cyto_E.R.: 6, nucl: 1, mito: 1, golg: 1	D05:282879-284445+
Gothu.00021929-RA	GthGELP25D	386	42.99	8.87	35	43	26.73	stable	84.59	-0.154	No	0	chlo: 6, cyto: 4, nucl: 3, extr: 1	D05:6834356-6834475-
Gothu.00021958-RA	GthGELP26D	332	37.35	5.03	38	26	33.99	stable	77.29	-0.167	No	0	cyto: 8, cysk: 5, golg: 1	D05:7099092-7100452-
Gothu.00023429-RA	GthGELP27D	376	41.45	6.52	32	29	31.57	stable	74.92	-0.169	Yes	1	E.R.: 5.5, E.R._plas: 4.5, cyto: 4, plas: 2.5, nucl: 1, mito: 1	D05:33070856-33074692-
Gothu.00023614-RA	GthGELP28D	354	38.44	8.9	25	31	29.03	stable	85.14	-0.016	Yes	0	extr: 5, vacu: 4, golg: 2, chlo: 1, plas: 1, E.R.: 1	D05:35334713-35339162-
Gothu.00024133-RA	GthGELP29D	357	39.83	6.59	28	27	28.06	stable	69.86	-0.14	Yes	0	nucl: 10, cyto: 2, cysk: 2	D05:40203397-40204008+
Gothu.00024442-RA	GthGELP30D	584	63.75	6.42	56	54	25.92	stable	97.36	0.104	Yes	1	cyto_nucl: 3, nucl: 2.5, cyto: 2.5, chlo: 2, mito: 2, vacu: 2, plas: 1, E.R.: 1, pero: 1	D05:42145335-42148003+
Gothu.00029369-RA	GthGELP31D	362	39.64	8.44	29	32	37.16	stable	89.75	-0.075	Yes	0	pero: 7, E.R.: 3, plas: 2, chlo: 1, vacu: 1	D06:19398683-19399206-
Gothu.00029370-RA	GthGELP32D	274	30.05	5.28	24	21	33.36	stable	92.59	-0.034	No	0	chlo: 7, cyto: 3, mito: 1, plas: 1, extr: 1, cysk_nucl: 1	D06:19443971-19445167+
Gothu.00029428-RA	GthGELP33D	380	42.34	7.51	33	34	34.4	stable	85.53	-0.027	Yes	1	extr: 6, vacu: 2, golg: 2, chlo: 1, nucl: 1, mito: 1, plas: 1	D06:19820914-19821213-
Gothu.00029622-RA	GthGELP34D	386	43.04	9.1	24	35	29.92	stable	75.6	-0.282	Yes	0	chlo: 12, cyto: 1, mito: 1	D06:21481530-21483306+
Gothu.00029951-RA	GthGELP35D	363	39.94	7.62	34	35	31.4	stable	88.07	-0.037	Yes	1	vacu: 6, extr: 3, chlo: 2, mito: 2, cyto: 1	D06:24304801-24307952+
Gothu.00007687-RA	GthGELP36D	492	53.11	8.74	37	44	39.53	stable	76.87	-0.095	Yes	1	chlo: 5, nucl: 2, cyto: 2, extr: 2, mito: 1, plas: 1, E.R.: 1	D07:18165595-18166516-
Gothu.00007742-RA	GthGELP37D	385	42.13	5.63	39	32	31.93	stable	87.95	-0.07	Yes	0	plas: 3.5, cyto: 3, E.R._plas: 3, extr: 2, E.R.: 1.5, chlo: 1, nucl: 1, mito: 1, pero: 1	D07:18710683-18713139+
Gothu.00007743-RA	GthGELP38D	403	44.69	8.01	36	38	30.81	stable	75.11	-0.336	No	1	chlo: 9, vacu: 3, nucl: 1, mito: 1	D07:18714234-18714942-
Gothu.00007744-RA	GthGELP39D	373	41.03	8.66	28	33	25.71	stable	77.67	-0.103	Yes	1	chlo: 6, extr: 4, vacu: 4	D07:18722843-18723883-
Gothu.00007746-RA	GthGELP40D	338	37.06	5.8	30	25	28.92	stable	71.01	-0.1	No	0	chlo: 5, mito: 4, nucl: 2, cyto: 1, extr: 1, pero: 1	D07:18795713-18795933+
Gothu.00007749-RA	GthGELP41D	349	39.06	9.28	25	38	35.78	stable	85.47	-0.185	No	0	cyto: 6, nucl: 3, chlo: 2, mito: 1, plas: 1, cysk: 1	D07:18992002-18994614+
Gothu.00009576-RA	GthGELP42D	360	39.67	8.06	31	33	33.73	stable	83.75	-0.21	Yes	1	extr: 6, vacu: 2, golg: 2, chlo: 1, nucl: 1, mito: 1, plas: 1	D07:39467966-39476602+
Gothu.00013615-RA	GthGELP43D	380	42.19	6.24	42	36	38	stable	79.61	-0.272	Yes	0	extr: 6, E.R.: 3, cyto: 2, golg: 2, vacu: 1	D08:474724-476181-
Gothu.00013617-RA	GthGELP44D	385	42.02	8.46	31	35	27.83	stable	88.52	-0.072	Yes	0	chlo: 8, cyto: 2, extr: 2, mito: 1, vacu: 1	D08:478614-480148-
Gothu.00013721-RA	GthGELP45D	373	40.74	8.92	28	35	25.99	stable	93.08	-0.074	Yes	1	extr: 5, vacu: 2, golg: 2, chlo: 1, nucl: 1, mito: 1, plas: 1, E.R.: 1	D08:1162773-1165378-
Gothu.00013722-RA	GthGELP46D	381	41.65	8.91	29	36	25.21	stable	93.18	-0.084	Yes	1	extr: 5, E.R.: 2, golg: 2, chlo: 1, nucl: 1, mito: 1, plas: 1, vacu: 1	D08:1169212-1173385-
Gothu.00015286-RA	GthGELP47D	358	38.95	8.1	28	30	26.69	stable	97.21	0.136	Yes	0	chlo: 4.5, chlo_mito: 4.5, mito: 3.5, cyto: 2, plas: 2, extr: 2	D08:23105164-23106986-
Gothu.00016751-RA	GthGELP48D	368	40.49	5.77	39	36	28.87	stable	89.32	-0.133	Yes	1	extr: 4, cyto: 2, mito: 2, E.R.: 2, chlo: 1, nucl: 1, plas: 1, vacu: 1	D08:34600550-34601895-
Gothu.00000038-RA	GthGELP49D	383	41.73	4.93	35	23	29.09	stable	78.75	-0.113	Yes	0	extr: 10, chlo: 3, mito: 1	D09:257887-259332-
Gothu.00001522-RA	GthGELP50D	356	38.45	8.73	25	31	18.33	stable	82.56	-0.015	Yes	0	chlo: 11, cyto: 1, mito: 1, extr: 1	D09:8548316-8549744-
Gothu.00001657-RA	GthGELP51D	283	31.5	8.72	25	30	29.3	stable	95.83	-0.064	No	0	cysk: 6, cyto: 4, chlo: 1, nucl: 1, vacu: 1, golg: 1	D09:9314369-9315905-
Gothu.00001749-RA	GthGELP52D	364	39.81	7.98	26	28	24.21	stable	82.86	-0.194	Yes	1	extr: 4, chlo: 3, vacu: 3, golg: 2, nucl: 1, mito: 1	D09:9798001-9799576+
Gothu.00001812-RA	GthGELP53D	394	43.32	8.08	30	33	43.57	unstable	92.59	0.098	Yes	0	chlo: 7, extr: 4, cyto: 1, plas: 1, E.R.: 1	D09:10121864-10123542+
Gothu.00001821-RA	GthGELP54D	368	41.19	6.18	36	33	36.01	stable	88.72	-0.023	Yes	1	vacu: 6, chlo: 2, nucl: 1, cyto: 1, mito: 1, plas: 1, extr: 1, golg: 1	D09:10190009-10192309-
Gothu.00002114-RA	GthGELP55D	364	39.99	8.28	35	38	28.8	stable	95.14	-0.001	Yes	1	extr: 7, chlo: 5, cyto: 2	D09:11899879-11903052-
Gothu.00002561-RA	GthGELP56D	372	40.88	6.81	32	31	28.45	stable	94.65	0.073	Yes	2	vacu: 6, extr: 3, E.R.: 2, nucl: 1, mito: 1, golg: 1	D09:14729880-14731700-
Gothu.00002856-RA	GthGELP57D	383	42.58	8.82	28	36	32.15	stable	76.48	-0.169	Yes	1	chlo: 5, extr: 5, vacu: 3, cyto: 1	D09:16779105-16780833+
Gothu.00004585-RA	GthGELP58D	355	39.28	8.86	25	31	31.83	stable	76.37	-0.121	Yes	0	E.R.: 4.5, E.R._plas: 3.5, cyto: 3, nucl: 2, mito: 2, plas: 1.5, vacu: 1	D09:39631428-39634327+
Gothu.00005047-RA	GthGELP59D	382	42.47	8.15	30	33	47.84	unstable	87.57	-0.059	No	1	cyto: 7, chlo: 2, nucl: 1, mito: 1, plas: 1, extr: 1, E.R.: 1	D09:46061395-46063505-
Gothu.00038918-RA	GthGELP60D	388	43.49	6.75	41	40	39.51	stable	93.89	-0.07	Yes	0	extr: 6, nucl: 4, cyto: 3, vacu: 1	D10:3703535-3705481+
Gothu.00040860-RA	GthGELP61D	364	41.23	6.23	34	32	35.92	stable	65.3	-0.29	Yes	0	E.R.: 4.5, E.R._plas: 4, cyto: 3, plas: 2.5, mito: 2, nucl: 1, extr: 1	D10:32604249-32607474-
Gothu.00041062-RA	GthGELP62D	451	50.41	5.48	39	27	47.45	unstable	87.36	-0.018	Yes	0	plas: 7, vacu: 3, E.R.: 2, golg: 2	D10:35391905-35393809+
Gothu.00041637-RA	GthGELP63D	233	26.13	9.47	23	31	35.87	stable	87.9	-0.285	No	0	chlo: 7, mito: 3, cyto: 2, nucl: 1, E.R._vacu: 1	D10:39557750-39560047-
Gothu.00041715-RA	GthGELP64D	371	40.42	5.38	35	31	41.06	unstable	89.65	-0.048	Yes	1	vacu: 6, extr: 3, golg: 2, chlo: 1, nucl: 1, plas: 1	D10:39924032-39928001-
Gothu.00017494-RA	GthGELP65D	392	42.71	8	26	28	33.05	stable	87.07	0.076	Yes	0	plas: 6, vacu: 5, golg: 2, E.R.: 1	D11:1247172-1253626-
Gothu.00017663-RA	GthGELP66D	405	45.83	6.77	37	36	34.85	stable	87.41	-0.117	No	1	chlo: 5, vacu: 3, nucl: 2, cyto: 2, extr: 1, E.R.: 1	D11:2206260-2207040-
Gothu.00018214-RA	GthGELP67D	312	34.1	7.72	26	27	32.91	stable	83.17	-0.01	Yes	0	extr: 7, E.R.: 2.5, mito: 2, E.R._plas: 2, chlo: 1, cyto: 1	D11:6487486-6488689+
Gothu.00018326-RA	GthGELP68D	402	45.35	5.93	30	21	34.08	stable	87.56	-0.028	No	0	chlo: 5, nucl: 5, cyto: 2, mito: 1, extr: 1	D11:7722734-7722991+
Gothu.00018481-RA	GthGELP69D	354	38.85	5.21	30	25	40.84	unstable	87.71	0.099	Yes	1	vacu: 6, chlo: 3, extr: 3, nucl: 1, mito: 1	D11:9365631-9366349+
Gothu.00020008-RA	GthGELP70D	413	45.39	6.08	36	33	40.31	unstable	83.44	-0.038	Yes	1	extr: 8, mito: 2, chlo: 1, nucl: 1, cyto: 1, E.R.: 1	D11:32974072-32974314-
Gothu.00044971-RA	GthGELP71D	418	46.6	8.42	26	30	34.07	stable	80.29	-0.027	Yes	0	chlo: 8, extr: 2, E.R.: 2, nucl: 1, cyto: 1	D12:6379042-6380605-
Gothu.00045208-RA	GthGELP72D	354	38.81	4.83	36	26	31.41	stable	97.4	0.075	Yes	1	extr: 8, chlo: 3, cyto: 1, mito: 1, vacu: 1	D12:9175742-9176940-
Gothu.00045717-RA	GthGELP73D	239	26.53	5.11	33	23	52.21	unstable	88.49	-0.2	No	0	chlo: 10, cyto: 2, nucl: 1, E.R.: 1	D12:17862305-17866384+
Gothu.00026582-RA	GthGELP74D	370	40.62	6.45	31	28	39.51	stable	82.32	-0.022	Yes	0	E.R.: 5.5, E.R._plas: 4.5, plas: 2.5, cyto: 2, extr: 2, nucl: 1, mito: 1	D13:24325177-24326202-
Gothu.00027573-RA	GthGELP75D	265	29.54	5.74	28	24	46.81	unstable	99.02	0.054	No	0	cysk: 10, cyto: 4	D13:34462900-34464750+
Gothu.00027599-RA	GthGELP76D	282	31.39	9.23	18	27	35.97	stable	81.7	-0.338	No	0	chlo: 4, nucl: 3, cyto: 3, mito: 2, extr: 1, cysk: 1	D13:34604743-34605162-
Gothu.00027938-RA	GthGELP77D	256	28.87	5.36	32	23	37.91	stable	84.88	-0.214	No	0	chlo: 7, cyto: 3, nucl: 2, vacu: 1, E.R.: 1	D13:36854153-36859426-
TYI42420.1	GtoGELP1A	355	40.1	8.58	33	38	34.45	stable	86.45	-0.092	No	0	plas: 5, vacu: 4, golg: 2, cyto: 1, extr: 1, E.R.: 1	A01:12692680-12694290+
TYI42457.1	GtoGELP2A	349	39.42	5.04	39	27	30.41	stable	80.77	-0.056	Yes	0	cyto: 5, chlo: 2, mito: 2, extr: 2, E.R.: 2, nucl: 1	A01:13233953-13235746-
TYI43735.1	GtoGELP3A	389	42.94	7.95	29	31	31.72	stable	75.42	-0.155	Yes	1	E.R.: 5.5, cyto: 4, E.R._plas: 4, nucl: 2, plas: 1.5, mito: 1	A01:92913074-92915489+
TYI43961.1	GtoGELP4A	354	38.43	8.75	26	31	28.24	stable	85.42	-0.031	Yes	0	extr: 5, vacu: 4, golg: 2, chlo: 1, plas: 1, E.R.: 1	A01:103214707-103216485-
TYI44538.1	GtoGELP5A	357	39.98	6.08	30	27	29.05	stable	70.14	-0.128	Yes	0	nucl: 11, cyto: 2, cysk: 1	A01:111328225-111331380+
TYI44592.1	GtoGELP6A	352	37.95	6.07	24	22	24.17	stable	95.65	0.111	Yes	0	E.R.: 3.5, E.R._plas: 3, nucl: 2, mito: 2, extr: 2, vacu: 2, plas: 1.5, cyto: 1	A01:112092625-112096141-
TYI39320.1	GtoGELP7A	372	40.9	5.54	30	24	42.05	unstable	82.58	0.083	Yes	0	vacu: 5, extr: 3, E.R.: 2, golg: 2, chlo: 1, cyto: 1	A02:14247491-14249532+
TYI39708.1	GtoGELP8A	362	39.81	7.54	23	24	26.11	stable	89.72	0.005	Yes	0	extr: 4, nucl: 2, vacu: 2, E.R.: 2, golg: 2, chlo: 1, plas: 1	A02:35595546-35598750-
TYI41056.1	GtoGELP9A	365	39.93	6.12	32	30	28.7	stable	93.81	0.095	Yes	0	extr: 12, cyto: 1, E.R.: 1	A02:104600478-104603623+
TYI41095.1	GtoGELP10A	363	39.45	5.43	28	23	35.47	stable	83.88	0.122	Yes	0	extr: 6, vacu: 2, chlo: 1, nucl: 1, mito: 1, plas: 1, E.R.: 1, golg: 1	A02:104791385-104793353-
TYI35549.1	GtoGELP11A	367	40.85	6.14	35	33	35.71	stable	88.75	-0.019	Yes	0	extr: 4, vacu: 4, chlo: 2, golg: 2, nucl: 1, plas: 1	A03:15775337-15776954-
TYI36682.1	GtoGELP12A	492	53.02	8.73	37	44	38.22	stable	78.86	-0.061	Yes	1	chlo: 5, nucl: 2, cyto: 2, extr: 2, mito: 1, plas: 1, E.R.: 1	A03:88335130-88337114-
TYI36725.1	GtoGELP13A	408	45.43	7.62	38	39	32.55	stable	78.95	-0.309	No	1	chlo: 7, vacu: 3, nucl: 1, mito: 1, plas: 1, golg: 1	A03:90710276-90713937+
TYI31889.1	GtoGELP14A	361	39.8	8.05	28	30	24.76	stable	81.83	-0.047	No	0	extr: 4, vacu: 3, golg: 3, chlo: 1, nucl: 1, mito: 1, E.R.: 1	A04:1856640-1861698-
TYI31946.1	GtoGELP15A	1063	119.66	8.18	147	152	44.02	unstable	85.46	-0.424	No	0	nucl: 12, extr: 2	A04:2748001-2760099+
TYI31947.1	GtoGELP16A	671	75.32	6.15	66	58	39.24	stable	88.76	-0.052	No	0	nucl: 12, extr: 2	A04:2764739-2784681+
TYI31951.1	GtoGELP17A	394	44.04	6.39	33	31	39.28	stable	83.86	-0.072	Yes	0	cyto: 5, extr: 4, plas: 2, chlo: 1, mito: 1, vacu: 1	A04:2806439-2809791+
TYI31952.1	GtoGELP18A	379	42.15	8.32	30	34	46.33	unstable	85.7	-0.086	Yes	1	extr: 6, vacu: 2, E.R.: 2, chlo: 1, cyto: 1, mito: 1, plas: 1	A04:2820164-2822662+
TYI31953.1	GtoGELP19A	399	44.48	7.55	32	33	46.27	unstable	90.63	0.011	Yes	0	vacu: 7, chlo: 2, extr: 2, nucl: 1, plas: 1, golg: 1	A04:2842169-2844974+
TYI31954.1	GtoGELP20A	399	44.39	6.93	30	29	50.18	unstable	91.35	0.035	Yes	1	extr: 8, vacu: 3, mito: 1, plas: 1, E.R.: 1	A04:2853467-2856724+
TYI32826.1	GtoGELP21A	354	39.34	8.97	25	32	30.97	stable	77.12	-0.119	Yes	0	E.R.: 4.5, cyto: 4, E.R._plas: 3.5, nucl: 2, plas: 1.5, mito: 1, vacu: 1	A04:46914159-46917453-
TYI33323.1	GtoGELP22A	239	26.46	5.19	32	23	47.62	unstable	95.86	-0.139	No	0	chlo: 10, cyto: 2, nucl: 1, E.R.: 1	A04:72189313-72194182+
TYI24717.1	GtoGELP23A	383	41.73	4.78	34	20	29.9	stable	79.5	-0.095	Yes	0	extr: 10, chlo: 2, mito: 2	A05:475300-476885-
TYI24721.1	GtoGELP24A	383	41.73	4.78	34	20	29.9	stable	79.5	-0.095	Yes	0	extr: 10, chlo: 2, mito: 2	A05:495772-497190-
TYI27041.1	GtoGELP25A	364	40.69	7.99	33	35	38.79	stable	77.99	-0.154	Yes	0	vacu: 6, chlo: 3, extr: 2, golg: 2, nucl: 1	A05:13220812-13223092-
TYI27042.1	GtoGELP26A	364	40.72	8.63	30	35	37.23	stable	73.46	-0.199	Yes	0	chlo: 5, vacu: 3, nucl: 1, cyto: 1, mito: 1, plas: 1, extr: 1, golg: 1	A05:13224247-13226112-
TYI27043.1	GtoGELP27A	377	42.84	9.45	28	45	31.72	stable	77.61	-0.259	Yes	0	chlo: 6, extr: 3, vacu: 3, nucl: 1, cyto: 1	A05:13230365-13233343-
TYI27252.1	GtoGELP28A	364	39.78	5.92	27	26	23.31	stable	83.65	-0.157	Yes	1	extr: 5, vacu: 3, chlo: 2, golg: 2, nucl: 1, mito: 1	A05:14383498-14385777+
TYI27318.1	GtoGELP29A	379	41.38	7.82	29	31	38.48	stable	93.17	0.155	Yes	0	extr: 10, chlo: 2, cyto: 2	A05:14919112-14921107+
TYI27338.1	GtoGELP30A	365	40.59	8.87	33	40	37.09	stable	86.55	-0.06	Yes	1	chlo: 6, vacu: 4, nucl: 1, mito: 1, extr: 1, golg: 1	A05:15042301-15045730+
TYI27339.1	GtoGELP31A	368	41.26	6	36	32	38.53	stable	87.15	-0.038	Yes	1	chlo: 9, nucl: 2, cyto: 1, plas: 1, extr: 1	A05:15051537-15054408-
TYI28400.1	GtoGELP32A	372	40.82	6.84	31	30	30.43	stable	94.65	0.094	Yes	2	vacu: 5, extr: 4, E.R.: 2, nucl: 1, mito: 1, golg: 1	A05:21946027-21948178-
TYI28814.1	GtoGELP33A	407	45.03	7.87	32	34	38.54	stable	74.1	-0.145	Yes	1	extr: 8, vacu: 5, plas: 1	A05:26107334-26109032+
TYI28880.1	GtoGELP34A	373	41.03	4.97	33	25	33.66	stable	85.84	-0.036	Yes	0	extr: 7, vacu: 2, chlo: 1, mito: 1, plas: 1, E.R.: 1, golg: 1	A05:26800995-26802976-
TYI29202.1	GtoGELP35A	376	41.17	8.88	34	42	23.13	stable	90.45	-0.075	Yes	0	vacu: 6, cyto: 2, extr: 2, nucl: 1, mito: 1, plas: 1, golg: 1	A05:30494645-30498855+
TYI30259.1	GtoGELP36A	328	36.11	5.64	28	25	31.93	stable	96.8	0.078	Yes	1	extr: 9, chlo: 2, cyto: 1, mito: 1, vacu: 1	A05:76403222-76407218-
TYI30691.1	GtoGELP37A	378	42.21	8.31	25	28	33.72	stable	78.97	-0.113	Yes	0	chlo: 9, extr: 2, nucl: 1, cyto: 1, E.R.: 1	A05:93729834-93731778+
TYI20952.1	GtoGELP38A	363	39.7	5.43	36	33	29.16	stable	100.44	0.194	Yes	1	cyto: 5, chlo: 2, mito: 2, extr: 2, E.R.: 2, pero: 1	A06:136971-139615-
TYI23154.1	GtoGELP39A	194	21.69	6.9	20	20	37.38	stable	84.48	-0.104	No	0	chlo: 11, cyto: 3	A06:78934515-78945740-
TYI23156.1	GtoGELP40A	370	40.56	6.3	31	27	39.27	stable	82.84	-0.015	Yes	0	E.R.: 5.5, E.R._plas: 4.5, plas: 2.5, cyto: 2, nucl: 1, mito: 1, extr: 1, vacu: 1	A06:79379400-79381309+
TYI24409.1	GtoGELP41A	357	39.3	5.11	40	30	38.29	stable	99.78	0.042	Yes	0	cyto: 5, nucl: 4, chlo: 3, mito: 1, extr: 1	A06:120292867-120296295-
TYI24410.1	GtoGELP42A	361	40	6.65	33	32	47.6	unstable	96.7	0.118	No	0	chlo: 8, nucl: 1, cyto: 1, mito: 1, plas: 1, extr: 1, vacu: 1	A06:120304658-120308835-
TYI24451.1	GtoGELP43A	362	40.06	9.13	23	33	29.29	stable	84.64	-0.209	Yes	1	extr: 7, mito: 2, E.R._plas: 2, plas: 1.5, E.R.: 1.5, chlo: 1, vacu: 1	A06:120579237-120584367+
TYI18869.1	GtoGELP44A	351	38.3	8.03	26	28	26.13	stable	92.02	0.034	Yes	1	extr: 8, chlo: 3, cyto: 1, mito: 1, vacu: 1	A07:18892058-18893854-
TYI19016.1	GtoGELP45A	362	40.02	5.33	29	20	40.02	unstable	105.55	0.254	Yes	0	plas: 6, E.R.: 4, vacu: 3, chlo: 1	A07:21685818-21687925+
TYI20104.1	GtoGELP46A	350	39.21	6.03	38	36	30.17	stable	90.57	-0.012	Yes	0	extr: 9, cyto: 2, chlo: 1, nucl: 1, mito: 1	A07:82614046-82615544-
TYI20189.1	GtoGELP47A	354	38.71	5.18	34	27	25.57	stable	80.51	-0.04	Yes	0	extr: 10, chlo: 1, cyto: 1, mito: 1, vacu: 1	A07:87023559-87026605-
TYI20191.1	GtoGELP48A	350	39.14	6.89	31	31	33.67	stable	85.54	-0.033	Yes	0	extr: 8, cyto: 2, chlo: 1, nucl: 1, mito: 1, E.R.: 1	A07:87157738-87159831-
TYI20414.1	GtoGELP49A	323	36.42	9.57	22	29	41.44	unstable	96.28	0.015	Yes	0	extr: 5, golg: 3, nucl: 2, vacu: 2, mito: 1, plas: 1	A07:91959564-91961490-
TYI20700.1	GtoGELP50A	380	41.96	8.04	32	34	32.68	stable	79.61	-0.208	Yes	0	cyto: 10, cysk: 2, extr: 1, golg: 1	A07:95023123-95027437-
TYI20789.1	GtoGELP51A	380	42.52	6.55	37	35	29.49	stable	80.11	-0.227	Yes	0	E.R.: 4.5, E.R._plas: 4, cyto: 3, plas: 2.5, mito: 2, nucl: 1, pero: 1	A07:95650577-95653109-
TYI20840.1	GtoGELP52A	383	42.72	8.33	27	30	35.3	stable	85.61	0.042	Yes	0	chlo: 10.5, chlo_mito: 6, nucl: 2, plas: 1	A07:96008669-96011207-
TYI20841.1	GtoGELP53A	383	42.1	8.98	26	34	37.67	stable	79.01	-0.015	Yes	1	chlo: 12, extr: 2	A07:96021399-96023971-
TYI12962.1	GtoGELP54A	355	39.62	8.87	28	35	30.76	stable	83.3	-0.252	Yes	0	pero: 4, E.R.: 3, nucl: 2, plas: 2, chlo: 1, cyto: 1, vacu: 1	A08:2098636-2106611-
TYI13530.1	GtoGELP55A	358	39.27	6.44	32	31	31.38	stable	83.94	-0.171	Yes	1	extr: 6, vacu: 2, golg: 2, chlo: 1, nucl: 1, mito: 1, plas: 1	A08:7154768-7156561-
TYI13805.1	GtoGELP56A	379	42.07	5.36	33	25	39.04	stable	79.6	-0.082	Yes	0	E.R.: 6.5, E.R._plas: 4.5, extr: 2, plas: 1.5, nucl: 1, cyto: 1, mito: 1, vacu: 1	A08:12937615-12939366+
TYI14776.1	GtoGELP57A	366	40.6	8.84	30	37	29.69	stable	87.9	-0.034	Yes	0	chlo: 4, nucl: 2, cyto: 2, mito: 2, extr: 2, plas: 1, vacu: 1	A08:88076402-88077951+
TYI16423.1	GtoGELP58A	365	40.36	5.2	31	24	32.91	stable	96.49	0.015	Yes	0	pero: 10, cyto: 3, nucl: 1	A08:115362434-115365416+
TYI16424.1	GtoGELP59A	369	40.21	8.49	26	29	27.89	stable	94.42	0.076	Yes	1	extr: 8, vacu: 2, nucl: 1, mito: 1, plas: 1, E.R.: 1	A08:115375537-115378148+
TYI16488.1	GtoGELP60A	347	38.06	8.09	24	26	29.91	stable	93.66	0.022	Yes	0	extr: 6, plas: 2, E.R.: 2, chlo: 1, nucl: 1, mito: 1, vacu: 1	A08:115848268-115854198+
TYI16493.1	GtoGELP61A	342	38.07	7.07	28	28	27.58	stable	93.33	-0.046	Yes	0	cyto: 5, chlo: 4, nucl: 2, extr: 1, vacu: 1, pero: 1	A08:115923631-115925037-
TYI16495.1	GtoGELP62A	347	38.67	6.7	28	27	29.37	stable	95.65	0.008	Yes	0	extr: 8, E.R.: 2, chlo: 1, nucl: 1, mito: 1, plas: 1	A08:116002132-116003553-
TYI16742.1	GtoGELP63A	404	45.82	9.15	34	47	37.37	stable	78.74	-0.224	Yes	1	extr: 6, vacu: 3, golg: 2, mito: 1, plas: 1, E.R.: 1	A08:117455201-117457658-
TYI08451.1	GtoGELP64A	343	38.2	8.92	31	38	38.35	stable	85.8	-0.14	No	0	cyto: 7, nucl: 2, extr: 2, chlo: 1, vacu: 1, golg: 1	A09:638301-640564-
TYI09016.1	GtoGELP65A	388	43.64	8.01	41	43	38.45	stable	94.9	-0.071	Yes	0	nucl: 4, extr: 4, cyto: 2, vacu: 2, plas: 1, cysk: 1	A09:14166964-14169434-
TYI11278.1	GtoGELP66A	344	38.9	5.78	34	30	27.62	stable	67.12	-0.275	Yes	0	E.R.: 4.5, E.R._plas: 4, cyto: 3, plas: 2.5, mito: 2, nucl: 1, extr: 1	A09:71544366-71546684-
TYI11611.1	GtoGELP67A	407	45.77	5.27	36	22	46.61	unstable	88.65	-0.021	Yes	0	plas: 7, vacu: 3, E.R.: 2, golg: 2	A09:73611240-73613652-
TYI12361.1	GtoGELP68A	363	40.62	8.92	34	41	30.29	stable	90.52	-0.045	Yes	0	nucl: 9, chlo: 2, mito: 2, plas: 1	A09:77881387-77885645-
TYI12482.1	GtoGELP69A	371	40.56	5.23	35	30	43.17	unstable	88.87	-0.053	Yes	1	extr: 5, vacu: 5, golg: 2, chlo: 1, nucl: 1	A09:78692066-78695364+
TYI04683.1	GtoGELP70A	241	26.93	5.51	33	26	34.38	stable	84.23	-0.256	No	0	chlo: 8, cyto: 3, mito: 2, nucl: 1	A10:2847469-2850467-
TYI04715.1	GtoGELP71A	361	39.88	5	33	27	32.21	stable	81.63	-0.27	Yes	0	extr: 6, E.R._plas: 3, plas: 2.5, E.R.: 2.5, chlo: 1, mito: 1, vacu: 1	A10:3037592-3039957+
TYI05224.1	GtoGELP72A	356	38.61	6.3	27	25	18.43	stable	87.16	0.004	Yes	0	cyto: 3.5, vacu: 3, cyto_nucl: 3, E.R.: 2, nucl: 1.5, chlo: 1, mito: 1, plas: 1, extr: 1	A10:7370680-7372588+
TYI05720.1	GtoGELP73A	380	41.54	8.33	32	35	23.96	stable	91.39	-0.094	Yes	0	cyto: 13, golg: 1	A10:17996460-17998161-
TYI05868.1	GtoGELP74A	385	42.12	8.61	31	36	27.31	stable	90.26	-0.056	Yes	0	chlo: 8, cyto: 2, extr: 2, nucl: 1, mito: 1	A10:20976790-20979485-
TYI05869.1	GtoGELP75A	380	42.21	6.31	42	37	36.55	stable	77.82	-0.302	Yes	0	extr: 7, E.R.: 3, cyto: 2, chlo: 1, mito: 1	A10:20990525-20992240-
TYI07136.1	GtoGELP76A	402	43.81	6.72	31	31	27.44	stable	99.65	0.217	No	1	plas: 8, vacu: 3, extr: 1, E.R.: 1, golg: 1	A10:94232490-94235434+
TYH99045.1	GtoGELP77A	328	36.55	7.05	30	30	23.52	stable	96.59	-0.096	Yes	1	E.R._plas: 4, plas: 3.5, E.R.: 3.5, extr: 3, chlo: 1, nucl: 1, cyto: 1, mito: 1	A11:3141273-3143992+
TYH99472.1	GtoGELP78A	363	39.9	5.94	28	26	27.51	stable	88.95	-0.037	Yes	1	extr: 6, vacu: 3, golg: 2, nucl: 1, mito: 1, plas: 1	A11:5751958-5754219+
TYI00043.1	GtoGELP79A	392	42.86	8.27	26	29	33.2	stable	88.29	0.085	Yes	0	plas: 5.5, E.R.: 4, cyto_plas: 3.5, vacu: 2, chlo: 1, mito: 1	A11:9086940-9089024-
TYI00266.1	GtoGELP80A	384	43.06	6.24	32	29	38.75	stable	86.61	-0.076	No	1	chlo: 3, cyto: 3, nucl: 2, plas: 2, mito: 1, extr: 1, vacu: 1, E.R.: 1	A11:11162876-11165401-
TYI01035.1	GtoGELP81A	355	39.1	8.04	29	31	31.67	stable	84.39	0.021	Yes	1	extr: 11, chlo: 1, mito: 1, golg: 1	A11:18819748-18821412+
TYI01145.1	GtoGELP82A	352	39.39	5.88	27	18	33.63	stable	85.88	-0.061	No	0	extr: 6, chlo: 4, cyto: 2, nucl: 1, vacu: 1	A11:20599577-20601060+
TYI01349.1	GtoGELP83A	362	39.75	5.56	30	27	42.45	unstable	85.22	0.047	Yes	1	chlo: 4, extr: 4, vacu: 3, nucl: 1, mito: 1, golg: 1	A11:23178031-23180353+
TYI02624.1	GtoGELP84A	367	40.29	5.59	30	28	35.41	stable	89.32	-0.025	Yes	1	extr: 7, vacu: 2, chlo: 1, nucl: 1, mito: 1, plas: 1, E.R.: 1	A11:98986948-98989047-
TYI02957.1	GtoGELP85A	376	41.5	6.65	32	31	41.76	unstable	83.88	-0.036	Yes	1	extr: 8, E.R.: 2, chlo: 1, mito: 1, plas: 1, vacu: 1	A11:107005253-107008614-
TYH94362.1	GtoGELP86A	353	39.2	8.93	26	33	31.36	stable	79.26	-0.067	Yes	0	cyto: 4, chlo: 2, plas: 2, extr: 2, E.R.: 2, nucl: 1, mito: 1	A12:5574068-5575696+
TYH94976.1	GtoGELP87A	428	47.09	8.92	31	39	28.93	stable	93.64	-0.08	No	0	chlo: 6, cyto: 3, nucl: 2, plas: 2, pero: 1	A12:17088707-17090523+
TYH95364.1	GtoGELP88A	346	38.73	8.68	31	36	27.28	stable	81.73	-0.227	Yes	0	extr: 5, mito: 2, vacu: 2, E.R.: 2, chlo: 1, nucl: 1, plas: 1	A12:52652503-52656712+
TYH96240.1	GtoGELP89A	361	40.17	8.36	31	34	28.26	stable	88.86	-0.112	Yes	1	extr: 9, chlo: 3, nucl: 1, E.R.: 1	A12:83228940-83233044+
TYH97038.1	GtoGELP90A	386	42.91	5.83	37	32	35.59	stable	74.51	-0.223	Yes	2	chlo: 5, nucl: 2, vacu: 2, E.R.: 2, cyto: 1, plas: 1, extr: 1	A12:93443432-93445109+
TYH97920.1	GtoGELP91A	398	44.31	7.51	33	34	33.54	stable	89.92	0.066	Yes	2	plas: 4, E.R.: 3, cyto: 2, vacu: 2, mito: 1, extr: 1, golg: 1	A12:99575111-99577449+
TYH98451.1	GtoGELP92A	216	24.35	5.64	32	27	49.36	unstable	75.88	-0.462	No	0	cyto: 10, cysk: 2, chlo: 1, nucl: 1	A12:102638722-102642087+
TYH89804.1	GtoGELP93A	381	42.61	5.9	38	34	31.06	stable	84.2	-0.073	Yes	1	extr: 4, golg: 4, vacu: 2, chlo: 1, nucl: 1, mito: 1, plas: 1	A13:709196-711283-
TYH89965.1	GtoGELP94A	256	28.94	5.38	31	23	39.85	stable	87.19	-0.178	No	0	chlo: 6, cyto: 3, nucl: 2, mito: 1, vacu: 1, E.R.: 1	A13:1816110-1819428-
TYH91595.1	GtoGELP95A	362	39.7	9.05	27	34	37.75	stable	89.75	-0.067	Yes	1	pero: 7, E.R.: 3, plas: 2, chlo: 1, vacu: 1	A13:69493006-69494989-
TYH91598.1	GtoGELP96A	369	40.27	5.16	29	24	30.07	stable	90.41	0.008	Yes	1	extr: 8, cyto: 2, mito: 2, chlo: 1, E.R.: 1	A13:69555416-69559930-
TYH91684.1	GtoGELP97A	380	42.38	7.52	33	34	35.71	stable	82.45	-0.045	Yes	1	extr: 5, vacu: 2, golg: 2, chlo: 1, nucl: 1, mito: 1, plas: 1, E.R.: 1	A13:75287774-75289776-
TYH91882.1	GtoGELP98A	372	41.63	9.22	23	35	29.62	stable	77.9	-0.266	Yes	1	chlo: 10, extr: 2, vacu: 2	A13:84029445-84031068-
TYH92193.1	GtoGELP99A	349	39.34	5.11	43	33	32	stable	77.97	-0.203	Yes	0	cyto: 3, vacu: 3, chlo: 2, nucl: 1, mito: 1, plas: 1, extr: 1, E.R.: 1, golg: 1	A13:93109978-93112501+
TYH92203.1	GtoGELP100A	366	40.23	7.63	34	35	31.43	stable	87.62	-0.036	Yes	1	mito: 3, vacu: 3, cyto: 2, extr: 2, E.R.: 2, nucl: 1, plas: 1	A13:93320670-93322562-
TYH92707.1	GtoGELP101A	367	40.13	5.1	33	27	28.02	stable	89.86	-0.026	Yes	1	E.R.: 6.5, E.R._plas: 4.5, nucl: 2, cyto: 2, mito: 2, plas: 1.5	A13:102153884-102155901-
TYH86036.1	GtoGELP102D	362	40.7	7.97	33	35	19.03	stable	82.18	-0.082	Yes	0	extr: 8, chlo: 3, vacu: 2, cyto: 1	D01:933378-937211-
TYH87068.1	GtoGELP103D	387	43.15	9.02	34	44	26.96	stable	82.61	-0.172	No	0	extr: 3, cyto: 2, vacu: 2, E.R.: 2, golg: 2, chlo: 1, nucl: 1, plas: 1	D01:10134738-10137088+
TYH87103.1	GtoGELP104D	349	39.45	5.13	39	28	32.66	stable	79.94	-0.066	Yes	0	cyto: 4, extr: 3, chlo: 2, mito: 2, E.R.: 2, nucl: 1	D01:10572434-10574268-
TYH88595.1	GtoGELP105D	386	42.55	6.52	32	29	30.4	stable	77.77	-0.124	Yes	1	cyto: 5, E.R.: 4.5, E.R._plas: 4, plas: 2.5, nucl: 1, mito: 1	D01:51334578-51337419-
TYH88789.1	GtoGELP106D	354	38.44	8.9	25	31	29.27	stable	85.14	-0.035	Yes	0	extr: 5, vacu: 4, golg: 2, chlo: 1, plas: 1, E.R.: 1	D01:55280954-55282747-
TYH89346.1	GtoGELP107D	357	39.81	6.59	28	27	28.94	stable	71.23	-0.118	Yes	0	nucl: 10, cyto: 2, cysk: 2	D01:61486150-61488902+
TYH89394.1	GtoGELP108D	352	37.91	6.41	23	22	24.75	stable	95.65	0.09	Yes	0	extr: 4, nucl: 2, vacu: 2, E.R._plas: 2, plas: 1.5, E.R.: 1.5, chlo: 1, cyto: 1, mito: 1	D01:62060018-62062638-
TYH83019.1	GtoGELP109D	372	40.98	5.16	32	23	42.56	unstable	81.56	0.089	Yes	0	extr: 5, vacu: 3, E.R.: 2, golg: 2, chlo: 1, plas: 1	D02:12885119-12887169+
TYH83020.1	GtoGELP110D	372	40.9	5.17	32	23	43.64	unstable	82.61	0.083	Yes	0	extr: 6, vacu: 3, E.R.: 2, chlo: 1, plas: 1, golg: 1	D02:12896849-12898955+
TYH83442.1	GtoGELP111D	362	39.96	8.07	23	25	25.71	stable	90	0.017	Yes	0	extr: 5, nucl: 2, vacu: 2, E.R.: 2, chlo: 1, mito: 1, plas: 1	D02:25060822-25064051-
TYH84406.1	GtoGELP112D	492	53.09	8.64	37	43	40.45	unstable	76.08	-0.1	Yes	1	chlo: 6, nucl: 2, cyto: 2, extr: 2, mito: 1, E.R.: 1	D02:56165801-56167681-
TYH84477.1	GtoGELP113D	365	40.08	5.27	39	29	30.75	stable	88.25	-0.079	Yes	0	extr: 6, E.R._plas: 3, plas: 2.5, E.R.: 2.5, mito: 2, chlo: 1	D02:57644957-57647216+
TYH84478.1	GtoGELP114D	408	45.43	8.3	36	39	32.66	stable	77.06	-0.336	No	1	chlo: 7, vacu: 3, nucl: 2, mito: 1, golg: 1	D02:57647239-57650915+
TYH84479.1	GtoGELP115D	387	42.9	8.76	28	34	24.45	stable	76.1	-0.151	Yes	1	chlo: 5, extr: 4, vacu: 4, golg: 1	D02:57659836-57662606+
TYH84482.1	GtoGELP116D	392	43.04	8.98	29	38	37.43	stable	81.12	-0.119	Yes	0	chlo: 7, extr: 3, cyto: 2, vacu: 1, E.R.: 1	D02:57713902-57727307+
TYH78658.1	GtoGELP117D	339	36.68	7.51	24	25	40.82	unstable	83.78	0.113	Yes	0	extr: 7, vacu: 3, nucl: 1, mito: 1, plas: 1, golg: 1	D03:267209-268920+
TYH78695.1	GtoGELP118D	365	39.86	6.12	33	31	28.47	stable	93.01	0.103	Yes	0	chlo: 3, cyto: 2, plas: 2, extr: 2, vacu: 2, nucl: 1, mito: 1, E.R.: 1	D03:480064-483591-
TYH78696.1	GtoGELP119D	259	28.23	8.08	21	23	37.67	stable	97.18	0.142	No	0	cyto: 10, chlo: 2, vacu: 1, golg: 1	D03:489769-491580-
TYH80408.1	GtoGELP120D	367	40.9	6.02	37	35	35.39	stable	90.65	0.014	Yes	0	vacu: 6, chlo: 4, golg: 2, nucl: 1, extr: 1	D03:39178214-39185411+
TYH76142.1	GtoGELP121D	378	42.02	8.48	25	29	34.7	stable	80.26	-0.089	Yes	0	chlo: 9, extr: 2, nucl: 1, cyto: 1, E.R.: 1	D04:8978024-8984576-
TYH76417.1	GtoGELP122D	347	38.21	5.19	36	29	34.37	stable	93.75	-0.012	No	0	chlo: 4, extr: 4, nucl: 3, cyto: 1, mito: 1, vacu: 1	D04:13397990-13399212-
TYH77045.1	GtoGELP123D	354	39.25	8.86	25	31	31.35	stable	76.02	-0.135	Yes	0	E.R.: 4.5, cyto: 4, E.R._plas: 3.5, nucl: 2, plas: 1.5, mito: 1, vacu: 1	D04:33995976-33999188+
TYH77550.1	GtoGELP124D	239	26.56	5.19	33	23	48.47	unstable	90.13	-0.19	Yes	0	chlo: 9, cyto: 2, nucl: 1, mito: 1, E.R.: 1	D04:45091006-45095789+
TYH68689.1	GtoGELP125D	371	40.38	4.96	36	25	30.52	stable	74.72	-0.206	No	0	chlo: 5, nucl: 4, cyto: 3, mito: 1, extr: 1	D05:401218-410445-
TYH70846.1	GtoGELP126D	356	38.45	8.58	25	30	18.11	stable	82.84	0.005	Yes	0	extr: 5, chlo: 3, vacu: 3, golg: 2, nucl: 1	D05:11371620-11373525-
TYH71003.1	GtoGELP127D	363	40.54	7.56	31	32	37.72	stable	78.21	-0.112	Yes	0	chlo: 4, vacu: 3, nucl: 2, cyto: 1, mito: 1, plas: 1, extr: 1, golg: 1	D05:12128289-12130102-
TYH71005.1	GtoGELP128D	383	43.41	9.39	28	44	32.99	stable	73.86	-0.304	Yes	0	chlo: 5, vacu: 4, extr: 3, nucl: 1, cyto: 1	D05:12132589-12136098-
TYH71066.1	GtoGELP129D	365	40.76	8.63	32	37	33.03	stable	95.42	0.004	Yes	0	E.R.: 5.5, E.R._plas: 4, extr: 3, cyto: 2, plas: 1.5, nucl: 1, mito: 1	D05:12467956-12469908-
TYH71186.1	GtoGELP130D	364	39.77	8.27	26	29	23.54	stable	83.13	-0.177	Yes	1	extr: 4, chlo: 3, vacu: 3, golg: 2, nucl: 1, cyto: 1	D05:13205810-13208037+
TYH71251.1	GtoGELP131D	379	41.62	7.82	30	32	44.25	unstable	92.14	0.106	Yes	0	chlo: 9, extr: 3, plas: 1, E.R.: 1	D05:13644703-13646664+
TYH71268.1	GtoGELP132D	367	41.1	5.69	37	31	36.93	stable	87.63	-0.036	Yes	1	vacu: 5, plas: 3, chlo: 2, cyto: 2, nucl: 1, golg: 1	D05:13784333-13786992-
TYH72321.1	GtoGELP133D	380	41.77	6.81	32	31	28.94	stable	101.89	0.153	Yes	2	vacu: 6, extr: 3, E.R.: 2, nucl: 1, mito: 1, golg: 1	D05:19964011-19965959-
TYH72703.1	GtoGELP134D	383	42.47	8.63	28	34	34.51	stable	75.98	-0.162	Yes	1	chlo: 6, extr: 5, vacu: 2, cyto: 1	D05:22950744-22953066+
TYH72769.1	GtoGELP135D	373	40.9	5.07	32	25	33.41	stable	84.53	-0.047	Yes	0	extr: 10, chlo: 2, mito: 1, E.R.: 1	D05:23552286-23554193-
TYH73082.1	GtoGELP136D	376	41.11	8.82	34	41	22.74	stable	88.67	-0.099	Yes	0	vacu: 5, chlo: 2, extr: 2, golg: 2, nucl: 1, mito: 1, plas: 1	D05:26267378-26271704+
TYH74867.1	GtoGELP137D	399	44.35	6.26	32	27	43.99	unstable	87.72	0.028	Yes	0	extr: 6, vacu: 3, golg: 2, mito: 1, plas: 1, E.R.: 1	D05:60358020-60361418-
TYH74868.1	GtoGELP138D	389	43.11	6.62	30	28	42.88	unstable	95.45	0.119	Yes	1	plas: 9, vacu: 2, golg: 2, E.R.: 1	D05:60368701-60371075-
TYH74869.1	GtoGELP139D	382	42.58	8.48	29	34	46.26	unstable	86.54	-0.085	No	1	cyto: 6, chlo: 2, E.R.: 2, nucl: 1, mito: 1, plas: 1, extr: 1	D05:60376835-60379777-
TYH74916.1	GtoGELP140D	361	39.77	8.03	27	29	22.45	stable	83.16	0.018	No	0	extr: 4, vacu: 4, E.R.: 3, chlo: 1, mito: 1, plas: 1	D05:60928928-60934258+
TYH64685.1	GtoGELP141D	361	39.55	6.21	33	29	30.32	stable	94.6	0.042	Yes	0	chlo: 6, nucl: 3, cyto: 2, extr: 1, vacu: 1, E.R.: 1	D06:119146-125891-
TYH64686.1	GtoGELP142D	363	39.61	5.16	37	32	30.1	stable	100.72	0.186	Yes	0	cyto: 6, chlo: 2, extr: 2, E.R.: 2, nucl: 1, mito: 1	D06:127552-130354-
TYH67173.1	GtoGELP143D	302	33.65	6.3	27	24	34.57	stable	85.63	0.015	Yes	0	E.R.: 6.5, E.R._plas: 4.5, mito: 2, plas: 1.5, nucl: 1, cyto: 1, extr: 1, vacu: 1	D06:44469214-44471019-
TYH67175.1	GtoGELP144D	251	28.08	7.03	22	22	31.71	stable	92.83	0.138	No	0	chlo: 5, cyto: 3, vacu: 2, E.R.: 2, nucl: 1, mito: 1	D06:44514541-44530961+
TYH68391.1	GtoGELP145D	357	39.33	5.08	38	28	35.45	stable	94.03	0.001	Yes	0	nucl: 6, chlo: 3, cyto: 3, mito: 1, plas: 1	D06:61938804-61942556-
TYH68392.1	GtoGELP146D	348	38.76	6.59	33	32	43.9	unstable	98.62	0.065	No	0	chlo: 12, nucl: 1, extr: 1	D06:61947572-61951836-
TYH68431.1	GtoGELP147D	362	39.88	9.14	22	32	30.97	stable	83.29	-0.191	Yes	1	extr: 5, mito: 3, E.R.: 2.5, E.R._plas: 2.5, plas: 1.5, chlo: 1, vacu: 1	D06:62196895-62201327+
TYH62491.1	GtoGELP148D	351	38.21	8.51	25	29	27.36	stable	93.13	0.055	Yes	1	extr: 8, chlo: 3, cyto: 1, mito: 1, vacu: 1	D07:15005242-15007077-
TYH62644.1	GtoGELP149D	354	39.23	5.41	30	20	36.66	stable	105.17	0.257	Yes	0	plas: 5, E.R.: 5, vacu: 2, extr: 1, golg: 1	D07:17129016-17131012+
TYH63817.1	GtoGELP150D	350	38.99	5.43	36	32	31.11	stable	92.83	0.051	Yes	1	extr: 7, E.R.: 2, chlo: 1, nucl: 1, mito: 1, plas: 1, vacu: 1	D07:46800546-46802035-
TYH63893.1	GtoGELP151D	354	38.69	5.18	34	27	24.54	stable	79.94	-0.046	Yes	0	extr: 9, chlo: 2, cyto: 1, mito: 1, vacu: 1	D07:48614819-48617867-
TYH63895.1	GtoGELP152D	350	39.15	6.44	31	30	33.75	stable	85.26	-0.026	Yes	0	extr: 6, vacu: 2, golg: 2, chlo: 1, mito: 1, plas: 1, E.R.: 1	D07:48701275-48704283-
TYH64428.1	GtoGELP153D	380	41.85	7.17	31	31	32	stable	81.39	-0.163	Yes	0	cyto: 7, cysk: 3, nucl: 2, extr: 1, golg: 1	D07:55250246-55254463-
TYH64514.1	GtoGELP154D	380	42.5	6.55	37	35	29.79	stable	81.66	-0.219	Yes	0	E.R.: 4.5, E.R._plas: 4, plas: 2.5, nucl: 2, cyto: 2, mito: 2, extr: 1	D07:55858780-55861334-
TYH64575.1	GtoGELP155D	378	41.73	7.57	29	30	37.58	stable	84.44	0.04	Yes	0	cyto: 7, chlo: 4, nucl: 2, plas: 1	D07:56222578-56225301-
TYH64576.1	GtoGELP156D	410	45.49	9.07	26	37	35.85	stable	83.07	0.074	No	1	chlo: 10, vacu: 2, nucl: 1, extr: 1	D07:56254220-56256945-
TYH56545.1	GtoGELP157D	273	29.64	6.51	23	22	29.97	stable	79.74	-0.164	Yes	0	plas: 5, vacu: 3, E.R.: 3, chlo: 1, pero: 1, golg: 1	D08:2178478-2193656-
TYH57111.1	GtoGELP158D	364	40.02	7.54	31	32	37.03	stable	80.96	-0.219	Yes	1	extr: 6, vacu: 2, golg: 2, chlo: 1, nucl: 1, mito: 1, plas: 1	D08:6875065-6876774-
TYH57395.1	GtoGELP159D	379	41.93	5.33	34	24	36.71	stable	80.63	-0.043	Yes	0	E.R.: 5, cyto: 3, chlo: 1, nucl: 1, mito: 1, plas: 1, extr: 1, vacu: 1	D08:11158158-11159941-
TYH57630.1	GtoGELP160D	281	31.36	9.64	18	33	34.37	stable	83.7	-0.244	No	0	chlo: 6, vacu: 3, extr: 2, nucl: 1, cyto: 1, mito: 1	D08:17804035-17806665-
TYH58492.1	GtoGELP161D	365	40.57	8.84	30	37	34.54	stable	88.16	-0.037	Yes	0	chlo: 4, vacu: 3, nucl: 2, cyto: 2, extr: 2, plas: 1	D08:45752608-45754764+
TYH60096.1	GtoGELP162D	365	40.27	5.31	31	24	35.16	stable	96.22	0.032	Yes	0	pero: 10, cyto: 3, nucl: 1	D08:63828632-63831756+
TYH60097.1	GtoGELP163D	369	40.14	7.54	26	27	31.34	stable	93.9	0.087	Yes	1	extr: 8, plas: 2, nucl: 1, mito: 1, vacu: 1, E.R.: 1	D08:63846891-63849551+
TYH60155.1	GtoGELP164D	326	35.63	8.73	19	24	30.36	stable	95.55	0.087	Yes	0	extr: 8, E.R.: 2, chlo: 1, mito: 1, plas: 1, vacu: 1	D08:64285470-64286816+
TYH60159.1	GtoGELP165D	347	38.26	8.15	27	29	27.13	stable	95.39	-0.041	Yes	0	chlo: 5, extr: 5, cyto: 2, mito: 1, vacu: 1	D08:64309287-64310883-
TYH60161.1	GtoGELP166D	319	35.43	7.65	26	27	28.56	stable	91.22	-0.088	Yes	0	extr: 7, mito: 2, E.R.: 2, chlo: 1, cyto: 1, plas: 1	D08:64318395-64319816-
TYH60403.1	GtoGELP167D	404	45.73	8.99	36	46	39.37	stable	78.24	-0.217	Yes	1	vacu: 6, extr: 4, mito: 2, plas: 1, golg: 1	D08:65690115-65692675-
TYH52060.1	GtoGELP168D	384	43.26	8.99	35	43	36.16	stable	94.14	-0.052	Yes	0	extr: 4, E.R.: 4, vacu: 2, chlo: 1, nucl: 1, cyto: 1, plas: 1	D09:625569-627955-
TYH52614.1	GtoGELP169D	388	43.65	7.09	41	41	35.69	stable	92.89	-0.063	Yes	0	nucl: 5, extr: 4, cyto: 2, vacu: 2, plas: 1	D09:10252663-10255139-
TYH54854.1	GtoGELP170D	364	41.21	5.99	34	31	35.92	stable	65.3	-0.288	Yes	0	E.R.: 4.5, E.R._plas: 4, cyto: 3, plas: 2.5, mito: 2, nucl: 1, extr: 1	D09:44556038-44558414-
TYH55183.1	GtoGELP171D	406	45.65	5.2	36	22	45.19	unstable	89.58	0.006	Yes	0	vacu: 7, E.R.: 3, plas: 2, nucl: 1, golg: 1	D09:46453915-46456078-
TYH55952.1	GtoGELP172D	359	40.43	9.05	33	42	31.69	stable	88.8	-0.036	Yes	0	extr: 5, vacu: 4, chlo: 2, cyto: 1, plas: 1, golg: 1	D09:50395563-50399842-
TYH56068.1	GtoGELP173D	371	40.47	5.57	35	32	40.65	unstable	89.11	-0.063	Yes	1	vacu: 6, plas: 2, extr: 2, golg: 2, chlo: 1, nucl: 1	D09:51021828-51025171+
TYH47979.1	GtoGELP174D	241	26.9	5.66	33	27	36.22	stable	86.22	-0.273	No	0	chlo: 9, cyto: 2, mito: 2, nucl: 1	D10:2627247-2630558-
TYH48007.1	GtoGELP175D	361	39.92	5	33	27	31.94	stable	80.55	-0.28	Yes	0	extr: 11, chlo: 2, E.R.: 1	D10:2845068-2847367+
TYH48555.1	GtoGELP176D	374	40.77	5.77	32	28	21.5	stable	84.01	0.01	Yes	0	cyto: 3.5, chlo: 3, vacu: 3, cyto_nucl: 2.5, plas: 1.5, E.R._plas: 1.5, mito: 1, extr: 1	D10:6489147-6490639+
TYH48556.1	GtoGELP177D	356	38.71	6.3	27	25	18.43	stable	86.6	-0.008	Yes	0	cyto: 3.5, cyto_nucl: 3, chlo: 2, vacu: 2, E.R.: 2, nucl: 1.5, mito: 1, plas: 1, extr: 1	D10:6502841-6504830+
TYH48919.1	GtoGELP178D	380	42.24	6.18	42	35	38.15	stable	79.61	-0.279	Yes	0	extr: 7, E.R.: 3, cyto: 2, chlo: 1, mito: 1	D10:10508422-10510494+
TYH48921.1	GtoGELP179D	391	42.75	8.45	32	36	30.56	stable	87.9	-0.105	Yes	0	chlo: 8, cyto: 2, extr: 2, mito: 1, vacu: 1	D10:10542448-10545453+
TYH49058.1	GtoGELP180D	380	41.48	7.53	33	34	22.12	stable	92.68	-0.07	Yes	0	cyto: 12, chlo: 1, golg: 1	D10:12359186-12360870+
TYH50654.1	GtoGELP181D	369	40.14	6.6	30	30	27.57	stable	97.24	0.137	No	0	chlo: 7.5, chlo_mito: 5.5, mito: 2.5, cyto: 2, nucl: 1, extr: 1	D10:51214206-51216343-
TYH42061.1	GtoGELP182D	367	40.26	5.76	38	35	29.42	stable	88.5	-0.125	Yes	1	extr: 4, cyto: 3, mito: 2, chlo: 1, nucl: 1, plas: 1, vacu: 1, E.R.: 1	D11:2747625-2750701+
TYH42500.1	GtoGELP183D	333	36.42	5.63	26	23	26.28	stable	86.43	-0.132	No	0	cyto: 10, cysk: 2, chlo: 1, nucl: 1	D11:5077491-5079765+
TYH43120.1	GtoGELP184D	392	42.91	8.24	26	29	33.95	stable	88.29	0.091	Yes	0	plas: 5, E.R.: 4, vacu: 3, chlo: 1, mito: 1	D11:8257664-8259837-
TYH43349.1	GtoGELP185D	384	43.14	6.45	32	30	36.1	stable	87.63	-0.046	No	1	chlo: 5, nucl: 2, cyto: 2, vacu: 2, plas: 1, extr: 1, E.R.: 1	D11:9966324-9969485-
TYH44141.1	GtoGELP186D	355	39.01	8.3	28	31	31.35	stable	83.3	0.012	Yes	1	extr: 11, chlo: 1, mito: 1, golg: 1	D11:15705893-15707626+
TYH44253.1	GtoGELP187D	361	40.5	5.88	28	19	31.12	stable	86.7	-0.069	No	0	extr: 5, chlo: 4, cyto: 2, nucl: 1, vacu: 1, E.R.: 1	D11:17016663-17018188+
TYH44458.1	GtoGELP188D	362	39.71	5.21	30	25	42.51	unstable	89.53	0.111	Yes	1	vacu: 5, chlo: 3, extr: 2, golg: 2, nucl: 1, mito: 1	D11:19060177-19062123+
TYH45810.1	GtoGELP189D	370	40.91	9.19	26	35	37.47	stable	89.38	-0.03	Yes	1	extr: 6, chlo: 3, nucl: 1, cyto: 1, mito: 1, vacu: 1, E.R.: 1	D11:55339344-55341602-
TYH45813.1	GtoGELP190D	367	40.44	5.59	30	28	33.88	stable	87.98	-0.043	Yes	1	extr: 8, vacu: 2, chlo: 1, nucl: 1, mito: 1, E.R.: 1	D11:55383464-55385578-
TYH46192.1	GtoGELP191D	381	41.8	6.93	30	30	37.38	stable	85.33	0.015	Yes	1	extr: 9, mito: 2, chlo: 1, cyto: 1, E.R.: 1	D11:60263640-60266380-
TYH37446.1	GtoGELP192D	310	34.53	9.4	21	32	24.45	stable	88.03	0.039	Yes	1	cyto: 5, E.R.: 3.5, E.R._plas: 3, plas: 1.5, nucl: 1, mito: 1, extr: 1, golg: 1	D12:4999649-5001471-
TYH37969.1	GtoGELP193D	407	44.66	8.88	31	38	27.91	stable	93.69	-0.084	No	1	chlo: 3, cyto: 3, mito: 3, nucl: 2, extr: 2, plas: 1	D12:12581252-12583016+
TYH38395.1	GtoGELP194D	337	37.7	8.9	29	36	28.36	stable	77.86	-0.279	Yes	0	extr: 5, vacu: 3, mito: 2, E.R.: 2, chlo: 1, plas: 1	D12:30428119-30432435+
TYH39313.1	GtoGELP195D	362	40.09	8.93	29	36	29.71	stable	89.14	-0.095	Yes	1	extr: 5, cyto: 3, chlo: 2, nucl: 2, vacu: 1, E.R.: 1	D12:44850216-44854333+
TYH40109.1	GtoGELP196D	386	43.03	5.74	38	33	35.8	stable	75.54	-0.224	Yes	1	chlo: 6, extr: 2, E.R.: 2, nucl: 1, cyto: 1, plas: 1, vacu: 1	D12:52064310-52065906+
TYH40953.1	GtoGELP197D	382	42.54	5.73	35	30	32.31	stable	88.32	0	Yes	0	plas: 4.5, E.R._plas: 4, cyto: 3, E.R.: 2.5, mito: 1, extr: 1, vacu: 1, golg: 1	D12:57483222-57485547+
TYH41496.1	GtoGELP198D	242	27.25	6.01	33	29	44.93	unstable	79.01	-0.409	No	0	cyto: 11, cysk: 2, chlo: 1	D12:60541181-60544610+
TYH32695.1	GtoGELP199D	381	42.75	4.92	42	30	32.65	stable	81.65	-0.11	Yes	1	extr: 4, vacu: 3, golg: 3, chlo: 1, nucl: 1, mito: 1, plas: 1	D13:497344-499519-
TYH32843.1	GtoGELP200D	256	28.94	5.62	31	24	40.08	unstable	85.27	-0.227	No	0	chlo: 8, nucl: 2, cyto: 2, vacu: 1, E.R.: 1	D13:1414851-1418312-
TYH34466.1	GtoGELP201D	362	39.67	8.44	29	32	37.16	stable	90.83	-0.063	Yes	1	pero: 7, E.R.: 3, plas: 2, chlo: 1, vacu: 1	D13:32442413-32444381-
TYH34467.1	GtoGELP202D	369	40.27	5.08	31	25	30.12	stable	90.43	0.009	Yes	1	extr: 7, vacu: 2, chlo: 1, nucl: 1, mito: 1, plas: 1, E.R.: 1	D13:32475448-32480223-
TYH34556.1	GtoGELP203D	380	42.3	7.97	32	34	34.76	stable	85.79	-0.007	Yes	1	extr: 6, vacu: 2, golg: 2, chlo: 1, nucl: 1, mito: 1, plas: 1	D13:34793653-34795620-
TYH34793.1	GtoGELP204D	372	41.47	8.97	24	33	28.92	stable	76.85	-0.269	Yes	0	chlo: 7, vacu: 4, extr: 3	D13:39298556-39300173-
TYH35124.1	GtoGELP205D	349	39.36	4.97	44	32	32.24	stable	77.97	-0.188	Yes	0	vacu: 4, chlo: 2, cyto: 2, nucl: 1, mito: 1, plas: 1, extr: 1, E.R.: 1, golg: 1	D13:46503304-46506333+
TYH35133.1	GtoGELP206D	366	40.33	8.04	34	36	31.25	stable	86.8	-0.043	Yes	1	mito: 3, chlo: 2, cyto: 2, vacu: 2, E.R.: 2, nucl: 1, plas: 1, extr: 1	D13:46578749-46580644-
TYH35687.1	GtoGELP207D	344	37.82	5.28	28	24	22.07	stable	90.15	-0.02	Yes	1	E.R.: 4.5, E.R._plas: 3.5, cyto: 2, mito: 2, golg: 2, plas: 1.5, nucl: 1, extr: 1	D13:53296047-53303173-
TURN.01g002410.m01.polypeptide	GtuGELP1D	352	37.91	6.41	23	22	24.75	stable	95.65	0.09	Yes	0	extr: 4, nucl: 2, vacu: 2, E.R._plas: 2, plas: 1.5, E.R.: 1.5, chlo: 1, cyto: 1, mito: 1	D01:1796297-1798307+
TURN.01g002890.m01.polypeptide	GtuGELP2D	365	40.86	6.31	30	28	28.82	stable	70.19	-0.13	Yes	0	nucl: 9, cyto: 2, cysk: 2, plas: 1	D01:2354557-2356947-
TURN.01g007290.m01.polypeptide	GtuGELP3D	354	38.47	8.62	26	30	29.27	stable	85.71	-0.008	Yes	0	extr: 5, vacu: 3, golg: 2, chlo: 1, mito: 1, plas: 1, E.R.: 1	D01:8286540-8288146+
TURN.01g008790.m01.polypeptide	GtuGELP4D	386	42.55	6.52	32	29	30.4	stable	79.79	-0.103	Yes	1	cyto: 5, E.R.: 4.5, E.R._plas: 4, plas: 2.5, nucl: 1, mito: 1	D01:12354681-12357117+
TURN.01g019400.m01.polypeptide	GtuGELP5D	349	39.46	5.22	39	29	30.89	stable	79.66	-0.084	Yes	0	cyto: 5, chlo: 2, mito: 2, extr: 2, E.R.: 2, nucl: 1	D01:50565400-50566745+
TURN.01g019650.m01.polypeptide	GtuGELP6D	387	43.09	8.78	35	42	25.65	stable	84.63	-0.144	No	0	cyto: 3, extr: 2, vacu: 2, E.R.: 2, golg: 2, chlo: 1, nucl: 1, plas: 1	D01:50985228-50987352-
TURN.01g027120.m01.polypeptide	GtuGELP7D	361	40.53	8.44	33	37	20.43	stable	79.45	-0.143	No	0	mito: 4, chlo: 3, cyto: 3, nucl: 2, plas: 2	D01:59612523-59616488+
TURN.02g028880.m01.polypeptide	GtuGELP8D	426	46.95	5.51	35	30	38.36	stable	79.27	0.048	Yes	0	extr: 4, vacu: 3, golg: 2, chlo: 1, nucl: 1, mito: 1, plas: 1, E.R.: 1	D02:241592-243239+
TURN.02g029180.m01.polypeptide	GtuGELP9D	290	31.19	6.81	26	26	21.22	stable	97.86	0.106	No	0	cyto: 11, chlo: 1, cysk: 1, golg: 1	D02:410314-413711-
TURN.02g041930.m01.polypeptide	GtuGELP10D	367	40.88	5.76	37	34	34.78	stable	89.59	0.017	Yes	0	vacu: 6, chlo: 3, extr: 2, golg: 2, nucl: 1	D02:38277146-38278797+
TURN.03g060560.m01.polypeptide	GtuGELP11D	376	41.22	9	28	37	38.76	stable	81.99	-0.143	No	0	nucl: 7, cyto: 5, chlo: 1, extr: 1	D03:12430085-12443382-
TURN.03g060570.m01.polypeptide	GtuGELP12D	387	42.88	8.76	28	34	25.23	stable	77.62	-0.126	Yes	1	chlo: 6, vacu: 4, extr: 2, nucl: 1, golg: 1	D03:12453420-12455786-
TURN.03g060580.m01.polypeptide	GtuGELP13D	831	91.84	6.54	82	77	33.05	stable	82.79	-0.235	Yes	0	plas: 8, vacu: 3, E.R.: 2, nucl: 1	D03:12465075-12470044-
TURN.03g061040.m01.polypeptide	GtuGELP14D	492	53.03	8.74	37	44	39.61	stable	76.3	-0.103	Yes	1	chlo: 5, extr: 3, nucl: 2, cyto: 2, mito: 1, E.R.: 1	D03:13861596-13863253+
TURN.03g067810.m01.polypeptide	GtuGELP15D	362	39.88	8.07	23	25	26.45	stable	90.28	0.018	Yes	0	extr: 5, nucl: 2, vacu: 2, E.R.: 2, chlo: 1, mito: 1, plas: 1	D03:41382044-41384747+
TURN.03g070850.m01.polypeptide	GtuGELP16D	372	40.92	5.25	32	23	41.81	unstable	81.56	0.069	Yes	0	extr: 6, vacu: 4, E.R.: 2, chlo: 1, plas: 1	D03:53017848-53019547-
TURN.03g070860.m01.polypeptide	GtuGELP17D	372	40.94	5.38	30	23	40.97	unstable	82.63	0.113	Yes	0	extr: 8, vacu: 2, E.R.: 2, chlo: 1, plas: 1	D03:53050301-53051995-
TURN.04g086560.m01.polypeptide	GtuGELP18D	327	36.83	8.87	21	27	36.19	stable	80.86	-0.18	No	0	nucl: 7, cyto: 4, cysk: 2, extr: 1	D04:8875677-8877254-
TURN.04g088650.m01.polypeptide	GtuGELP19D	361	39.55	4.9	36	27	31.9	stable	98.75	0.087	Yes	1	extr: 7, chlo: 3, nucl: 1, cyto: 1, mito: 1, vacu: 1	D04:13250424-13251650-
TURN.04g092940.m01.polypeptide	GtuGELP20D	353	39.2	8.97	25	32	30.95	stable	76.52	-0.132	Yes	0	E.R.: 4.5, cyto: 4, E.R._plas: 3.5, nucl: 2, plas: 1.5, mito: 1, vacu: 1	D04:32372376-32375333+
TURN.04g096320.m01.polypeptide	GtuGELP21D	239	26.54	5.11	33	23	50.33	unstable	90.54	-0.177	No	0	chlo: 9, cyto: 2, nucl: 1, mito: 1, E.R.: 1	D04:43651945-43655109+
TURN.05g105700.m01.polypeptide	GtuGELP22D	358	39.59	8.66	27	32	23.34	stable	80.59	-0.023	Yes	0	chlo: 7, cyto: 3, vacu: 2, nucl: 1, extr: 1	D05:1557086-1561737-
TURN.05g106290.m01.polypeptide	GtuGELP23D	394	44.05	5.83	34	29	39.57	stable	82.11	-0.087	Yes	1	cyto: 5, extr: 4, plas: 2, mito: 1, vacu: 1, E.R.: 1	D05:2163547-2172627+
TURN.05g106310.m01.polypeptide	GtuGELP24D	379	42.13	8.46	29	34	48.51	unstable	86.97	-0.077	Yes	1	extr: 7, chlo: 4, cyto: 2, vacu: 1	D05:2194482-2196588+
TURN.05g106320.m01.polypeptide	GtuGELP25D	399	44.17	6.81	31	30	44.72	unstable	91.1	0.028	Yes	1	plas: 9, vacu: 2, golg: 2, E.R.: 1	D05:2209169-2211554+
TURN.05g106330.m01.polypeptide	GtuGELP26D	395	43.85	6.9	30	29	44.88	unstable	88.13	0.01	Yes	0	extr: 5, chlo: 4, cyto: 2, mito: 1, vacu: 1, E.R.: 1	D05:2222394-2224818+
TURN.05g119690.m01.polypeptide	GtuGELP27D	376	41.08	8.72	34	40	21.88	stable	87.63	-0.078	Yes	0	vacu: 5, extr: 3, chlo: 2, nucl: 1, mito: 1, plas: 1, golg: 1	D05:35680563-35684567-
TURN.05g121950.m01.polypeptide	GtuGELP28D	373	41.04	4.97	33	25	33.66	stable	85.58	-0.049	Yes	0	extr: 7, E.R.: 2, chlo: 1, mito: 1, plas: 1, vacu: 1, golg: 1	D05:38269799-38271523+
TURN.05g122520.m01.polypeptide	GtuGELP29D	383	42.53	8.62	28	34	32.81	stable	76.74	-0.16	Yes	1	chlo: 6, extr: 5, vacu: 2, cyto: 1	D05:38921261-38922962-
TURN.05g125100.m01.polypeptide	GtuGELP30D	373	41.04	6.4	33	30	31.11	stable	96.22	0.098	Yes	2	vacu: 6, extr: 3, E.R.: 2, nucl: 1, mito: 1, golg: 1	D05:41777778-41779604+
TURN.05g129270.m01.polypeptide	GtuGELP31D	285	31.78	8.96	26	33	30.45	stable	93.79	0.015	No	0	cyto: 8, chlo: 6	D05:45507020-45508151+
TURN.05g132090.m01.polypeptide	GtuGELP32D	350	39.07	6.09	35	32	32.79	stable	87.43	-0.095	No	0	nucl: 7, cyto: 4, chlo: 1, cysk: 1, golg: 1	D05:47651259-47653526+
TURN.05g132100.m01.polypeptide	GtuGELP33D	365	40.61	8.87	33	40	37.32	stable	86.82	-0.059	Yes	1	chlo: 6, vacu: 4, golg: 2, nucl: 1, extr: 1	D05:47654450-47657352-
TURN.05g132280.m01.polypeptide	GtuGELP34D	379	41.53	7.41	30	31	43.74	unstable	92.14	0.125	Yes	0	chlo: 8, extr: 3, cyto: 1, plas: 1, E.R.: 1	D05:47787078-47788756-
TURN.05g132760.m01.polypeptide	GtuGELP35D	364	39.78	7.98	26	28	25.17	stable	82.86	-0.183	Yes	1	extr: 4, chlo: 3, vacu: 3, golg: 2, nucl: 1, cyto: 1	D05:48152610-48154186-
TURN.05g133570.m01.polypeptide	GtuGELP36D	306	33.97	7.06	28	28	30.88	stable	91.21	-0.012	No	0	cyto: 7, cysk: 4, chlo: 1, nucl: 1, golg: 1	D05:48852250-48854123+
TURN.05g133980.m01.polypeptide	GtuGELP37D	377	42.73	9.35	29	44	32.39	stable	77.37	-0.267	Yes	0	chlo: 6, extr: 3, vacu: 2, nucl: 1, cyto: 1, golg: 1	D05:49201843-49204446+
TURN.05g133990.m01.polypeptide	GtuGELP38D	364	40.58	6.66	31	30	36.01	stable	77.2	-0.146	Yes	0	chlo: 4, vacu: 4, nucl: 2, cyto: 1, plas: 1, extr: 1, golg: 1	D05:49211985-49213509+
TURN.05g134000.m01.polypeptide	GtuGELP39D	334	37.51	6.45	33	32	37.91	stable	76.53	-0.158	Yes	0	chlo: 5, vacu: 4, extr: 2, golg: 2, nucl: 1	D05:49216380-49217988+
TURN.05g134870.m01.polypeptide	GtuGELP40D	356	38.42	8.29	25	28	19.07	stable	82.56	-0.007	Yes	0	chlo: 11, extr: 2, mito: 1	D05:49928296-49929724+
TURN.05g144200.m01.polypeptide	GtuGELP41D	370	41.3	6.53	35	34	34.55	stable	75.43	-0.14	Yes	1	extr: 6, chlo: 3, nucl: 1, cyto: 1, mito: 1, vacu: 1, E.R.: 1	D05:56861579-56863051+
TURN.05g149000.m01.polypeptide	GtuGELP42D	383	41.75	4.93	35	23	30.08	stable	78.75	-0.106	Yes	0	extr: 10, chlo: 3, mito: 1	D05:60115688-60117106+
TURN.06g151040.m01.polypeptide	GtuGELP43D	362	40.01	9.21	22	33	30.51	stable	83.29	-0.196	Yes	1	extr: 6, E.R.: 2.5, E.R._plas: 2.5, plas: 1.5, chlo: 1, nucl: 1, mito: 1, vacu: 1	D06:1136917-1141280-
TURN.06g151370.m01.polypeptide	GtuGELP44D	336	37.33	6.59	30	29	44.63	unstable	100.68	0.146	Yes	0	chlo: 4, vacu: 4, extr: 2, nucl: 1, cyto: 1, E.R.: 1, golg: 1	D06:1380867-1385120+
TURN.06g151400.m01.polypeptide	GtuGELP45D	285	31.34	5.02	31	23	33.32	stable	91.75	-0.028	No	0	cysk: 10, cyto: 2, chlo: 1, nucl: 1	D06:1391442-1394016+
TURN.06g160170.m01.polypeptide	GtuGELP46D	370	40.61	6.59	31	29	40.16	unstable	82.59	-0.032	Yes	0	E.R.: 5.5, E.R._plas: 4.5, plas: 2.5, extr: 2, nucl: 1, cyto: 1, mito: 1, vacu: 1	D06:18970709-18972256+
TURN.06g174670.m01.polypeptide	GtuGELP47D	364	39.89	6.41	32	29	33.72	stable	93.54	0.025	Yes	0	chlo: 6, nucl: 3, cyto: 2, extr: 2, vacu: 1	D06:58693951-58695385-
TURN.06g174680.m01.polypeptide	GtuGELP48D	363	39.65	5	39	32	27.5	stable	99.37	0.187	Yes	1	cyto: 7, chlo: 2, extr: 2, E.R.: 2, mito: 1	D06:58697251-58699763-
TURN.07g177040.m01.polypeptide	GtuGELP49D	356	39.24	8.04	28	30	33.49	stable	82.22	-0.194	Yes	0	nucl: 6, cyto: 5, extr: 1, cysk: 1, golg: 1	D07:1165045-1168843-
TURN.07g177540.m01.polypeptide	GtuGELP50D	380	42.45	6.07	39	34	31.43	stable	80.37	-0.235	Yes	0	E.R._plas: 4, plas: 3.5, E.R.: 3.5, cyto: 3, nucl: 2, mito: 2	D07:1728714-1730891-
TURN.07g177930.m01.polypeptide	GtuGELP51D	383	42.29	6.74	30	29	38.12	stable	82.06	0.047	Yes	0	cyto: 6, chlo: 5, nucl: 2, plas: 1	D07:2060642-2063426-
TURN.07g177950.m01.polypeptide	GtuGELP52D	383	42.22	8.93	25	33	37.25	stable	77.49	-0.004	Yes	0	chlo: 8, nucl: 3, mito: 2, plas: 1	D07:2109534-2111558-
TURN.07g180260.m01.polypeptide	GtuGELP53D	363	40.56	9.26	24	32	35.32	stable	92.4	0.014	Yes	0	extr: 4, vacu: 3, mito: 2, golg: 2, chlo: 1, nucl: 1, plas: 1	D07:4825731-4827138+
TURN.07g182230.m01.polypeptide	GtuGELP54D	343	38.45	6.82	31	31	34.48	stable	84.43	-0.068	Yes	0	extr: 6, golg: 2, chlo: 1, cyto: 1, mito: 1, plas: 1, vacu: 1, E.R.: 1	D07:8425489-8427358+
TURN.07g182250.m01.polypeptide	GtuGELP55D	354	38.69	5.18	34	27	24.54	stable	79.94	-0.046	Yes	0	extr: 9, chlo: 2, cyto: 1, mito: 1, vacu: 1	D07:8498066-8500802+
TURN.07g182960.m01.polypeptide	GtuGELP56D	350	39.11	5.28	37	31	29.45	stable	93.4	0.056	Yes	1	extr: 7, vacu: 2, E.R.: 2, chlo: 1, nucl: 1, mito: 1	D07:10505883-10507079+
TURN.07g191820.m01.polypeptide	GtuGELP57D	362	40.05	5.41	30	20	40.18	unstable	104.2	0.245	Yes	0	plas: 5, E.R.: 4, vacu: 2, nucl: 1, extr: 1, golg: 1	D07:37904551-37906067-
TURN.07g192810.m01.polypeptide	GtuGELP58D	351	38.23	8.31	26	29	26.93	stable	92.31	0.041	Yes	1	extr: 8, chlo: 3, cyto: 1, mito: 1, vacu: 1	D07:39852822-39854344+
TURN.08g208500.m01.polypeptide	GtuGELP59D	347	38.21	7.1	26	26	29.61	stable	95.68	-0.015	Yes	0	chlo: 6, extr: 5, cyto: 2, vacu: 1	D08:2705474-2706887+
TURN.08g209040.m01.polypeptide	GtuGELP60D	369	40.23	8.5	25	28	30.12	stable	93.63	0.07	Yes	1	extr: 8, chlo: 1, nucl: 1, mito: 1, plas: 1, vacu: 1, E.R.: 1	D08:3096734-3098966-
TURN.08g209050.m01.polypeptide	GtuGELP61D	365	40.27	5.33	31	25	34.54	stable	95.67	0.023	Yes	0	pero: 11, cyto: 2, nucl: 1	D08:3114838-3117475-
TURN.08g220720.m01.polypeptide	GtuGELP62D	366	40.73	8.84	30	37	33.21	stable	88.99	-0.013	Yes	0	chlo: 4, vacu: 3, nucl: 2, cyto: 2, extr: 2, plas: 1	D08:20461140-20462695-
TURN.08g226390.m01.polypeptide	GtuGELP63D	361	40.16	9.56	22	39	36.89	stable	81.66	-0.264	Yes	0	extr: 7, chlo: 2, nucl: 2, cyto: 2, E.R.: 1	D08:45507936-45509825+
TURN.08g228210.m01.polypeptide	GtuGELP64D	379	42	5.33	34	24	35.59	stable	79.6	-0.053	Yes	0	E.R.: 5, cyto: 4, nucl: 1, mito: 1, plas: 1, extr: 1, vacu: 1	D08:51886514-51887974-
TURN.08g230140.m01.polypeptide	GtuGELP65D	360	39.67	7.54	31	32	34.5	stable	82.67	-0.214	Yes	1	extr: 5, vacu: 3, golg: 2, chlo: 1, nucl: 1, mito: 1, plas: 1	D08:55879164-55880666+
TURN.08g233920.m01.polypeptide	GtuGELP66D	355	39.81	8.33	29	32	35.29	stable	84.37	-0.219	Yes	0	plas: 6, E.R.: 3, vacu: 2, chlo: 1, pero: 1, golg: 1	D08:59805477-59813190+
TURN.09g237320.m01.polypeptide	GtuGELP67D	371	40.45	5.82	34	32	40.85	unstable	89.65	-0.051	Yes	1	vacu: 6, extr: 3, golg: 2, chlo: 1, nucl: 1, plas: 1	D09:679374-682358-
TURN.09g238210.m01.polypeptide	GtuGELP68D	359	40.37	9.09	32	41	28.73	stable	88.27	-0.007	Yes	0	vacu: 5, extr: 4, chlo: 2, cyto: 1, plas: 1, golg: 1	D09:1271047-1275020+
TURN.09g245360.m01.polypeptide	GtuGELP69D	364	41.12	6.23	34	32	33.02	stable	63.19	-0.324	Yes	0	E.R.: 4.5, E.R._plas: 4, plas: 2.5, cyto: 2, mito: 2, extr: 2, nucl: 1	D09:6517862-6519762+
TURN.09g259820.m01.polypeptide	GtuGELP70D	375	41.84	7.13	39	39	40.54	unstable	92.21	-0.12	No	0	nucl: 8, cyto: 4, chlo: 1, plas: 1	D09:33586981-33589287+
TURN.00g274120.m01.polypeptide	GtuGELP71D	237	25.86	8.73	17	21	35.74	stable	99.16	0.146	No	0	cyto: 6, chlo: 3, cysk: 3, nucl: 1, vacu: 1	D10:14648944-14650315-
TURN.00g284950.m01.polypeptide	GtuGELP72D	380	41.47	6.44	35	34	22.48	stable	91.66	-0.089	Yes	0	cyto: 13, golg: 1	D10:52284287-52285685-
TURN.00g285960.m01.polypeptide	GtuGELP73D	385	42.05	8.45	31	35	28.52	stable	87.51	-0.074	Yes	0	chlo: 8, cyto: 2, extr: 2, nucl: 1, mito: 1	D10:54118683-54121345-
TURN.00g285970.m01.polypeptide	GtuGELP74D	380	42.26	6.46	42	38	39.07	stable	78.58	-0.304	Yes	0	extr: 6, E.R.: 3, cyto: 2, golg: 2, vacu: 1	D10:54138374-54139845-
TURN.00g288270.m01.polypeptide	GtuGELP75D	356	38.67	6.3	27	25	18.28	stable	86.35	-0.005	Yes	0	cyto: 3.5, E.R.: 3.5, cyto_nucl: 3, E.R._plas: 3, vacu: 2, nucl: 1.5, plas: 1.5, mito: 1, extr: 1	D10:57731089-57732587-
TURN.00g291930.m01.polypeptide	GtuGELP76D	361	39.86	5	33	27	31.85	stable	80.3	-0.287	Yes	0	extr: 11, chlo: 2, mito: 1	D10:61356817-61358674-
TURN.00g292120.m01.polypeptide	GtuGELP77D	241	26.93	5.66	33	27	35.42	stable	85.44	-0.268	No	0	chlo: 10, cyto: 2, nucl: 1, mito: 1	D10:61532214-61534467+
TURN.01g298910.m01.polypeptide	GtuGELP78D	368	40.38	5.09	41	33	30.06	stable	89.32	-0.12	Yes	1	extr: 4, cyto: 2, mito: 2, E.R.: 2, chlo: 1, nucl: 1, plas: 1, vacu: 1	D11:2709180-2711697+
TURN.01g302010.m01.polypeptide	GtuGELP79D	363	39.84	5.42	28	24	27.92	stable	90.03	-0.013	Yes	1	extr: 6, vacu: 4, golg: 2, nucl: 1, plas: 1	D11:4957831-4959625+
TURN.01g306080.m01.polypeptide	GtuGELP80D	392	42.84	7.6	26	27	35.67	stable	86.81	0.07	Yes	0	plas: 7, vacu: 5, E.R.: 1, golg: 1	D11:8080667-8082312-
TURN.01g307560.m01.polypeptide	GtuGELP81D	384	43.13	6.45	32	30	36.9	stable	88.65	-0.055	No	1	chlo: 5, nucl: 2, cyto: 2, vacu: 2, plas: 1, extr: 1, E.R.: 1	D11:9665922-9667999-
TURN.01g312480.m01.polypeptide	GtuGELP82D	355	39.06	8.04	28	30	28.35	stable	83.3	0.015	Yes	1	extr: 10, chlo: 2, mito: 1, golg: 1	D11:15052874-15054115+
TURN.01g313220.m01.polypeptide	GtuGELP83D	361	40.49	5.88	28	19	32.34	stable	86.45	-0.071	No	0	extr: 5, chlo: 4, cyto: 2, nucl: 1, vacu: 1, E.R.: 1	D11:16420382-16421795+
TURN.01g314470.m01.polypeptide	GtuGELP84D	362	39.7	5.51	31	27	41.63	unstable	88.45	0.085	Yes	1	vacu: 5, chlo: 3, extr: 3, nucl: 1, mito: 1, golg: 1	D11:18344038-18346021+
TURN.01g324410.m01.polypeptide	GtuGELP85D	370	40.92	9.41	25	37	37.84	stable	89.38	-0.028	Yes	1	extr: 7, chlo: 2, nucl: 1, cyto: 1, mito: 1, vacu: 1, E.R.: 1	D11:52442089-52443671-
TURN.01g324430.m01.polypeptide	GtuGELP86D	367	40.28	5.59	30	28	34.32	stable	87.47	-0.048	Yes	1	extr: 8, vacu: 2, nucl: 1, mito: 1, plas: 1, E.R.: 1	D11:52483056-52484876-
TURN.01g326830.m01.polypeptide	GtuGELP87D	381	41.87	6.51	32	31	38.74	stable	84.04	-0.027	Yes	1	extr: 8, mito: 2, chlo: 1, nucl: 1, cyto: 1, E.R.: 1	D11:57411649-57413893-
TURN.02g339500.m01.polypeptide	GtuGELP88D	361	40.06	9.26	22	32	28.94	stable	89.92	0.055	Yes	0	cyto: 4, E.R.: 3.5, E.R._plas: 3.5, plas: 2.5, nucl: 2, chlo: 1, extr: 1	D12:4648938-4650574-
TURN.02g341650.m01.polypeptide	GtuGELP89D	357	38.97	8.82	28	34	25.87	stable	89.89	-0.162	No	0	cyto: 6, cysk: 6, chlo: 1, golg: 1	D12:9376413-9377819+
TURN.02g344720.m01.polypeptide	GtuGELP90D	347	38.77	8.68	31	36	27.71	stable	81.24	-0.24	Yes	0	extr: 5, mito: 2, vacu: 2, E.R.: 2, chlo: 1, nucl: 1, plas: 1	D12:25357573-25361483+
TURN.02g351050.m01.polypeptide	GtuGELP91D	340	37.61	7.6	29	30	29.75	stable	86.59	-0.093	Yes	1	extr: 6, chlo: 3, cyto: 2, nucl: 1, vacu: 1, E.R.: 1	D12:39409702-39413407+
TURN.02g356040.m01.polypeptide	GtuGELP92D	386	42.84	5.67	37	31	34.08	stable	75.8	-0.197	Yes	1	chlo: 5, extr: 5, E.R.: 2, cyto: 1, vacu: 1	D12:46578207-46579441+
TURN.02g361960.m01.polypeptide	GtuGELP93D	351	38.84	6.22	30	28	30.31	stable	81.71	-0.094	No	0	extr: 6, chlo: 4, vacu: 2, cyto: 1, plas: 1	D12:51663696-51666037+
TURN.02g365680.m01.polypeptide	GtuGELP94D	242	27.21	5.85	33	28	45.22	unstable	78.6	-0.407	No	0	cyto: 10, cysk: 2, chlo: 1, nucl: 1	D12:54451477-54454440+
TURN.03g367690.m01.polypeptide	GtuGELP95D	241	26.98	5.64	29	23	37.48	stable	86.93	-0.168	No	0	chlo: 6, cyto: 3, nucl: 2, vacu: 1, E.R.: 1, cysk: 1	D13:1307742-1310543-
TURN.03g379430.m01.polypeptide	GtuGELP96D	362	39.55	8.64	28	32	38.14	stable	90.3	-0.053	Yes	0	pero: 7, E.R.: 3, plas: 2, chlo: 1, vacu: 1	D13:32601102-32602750-
TURN.03g379440.m01.polypeptide	GtuGELP97D	369	40.13	5.32	29	25	30.04	stable	89.65	0.015	Yes	1	chlo: 3, vacu: 3, mito: 2, extr: 2, golg: 2, nucl: 1, E.R.: 1	D13:32664515-32669247-
TURN.03g379940.m01.polypeptide	GtuGELP98D	358	39.8	6.98	30	30	35.39	stable	85.06	-0.014	Yes	1	extr: 7, chlo: 1, nucl: 1, mito: 1, plas: 1, vacu: 1, E.R.: 1, golg: 1	D13:34706588-34708094-
TURN.03g381530.m01.polypeptide	GtuGELP99D	372	41.43	8.79	24	31	29.02	stable	77.37	-0.251	Yes	1	chlo: 9, vacu: 3, extr: 2	D13:39666984-39668448-
TURN.03g383990.m01.polypeptide	GtuGELP100D	349	39.36	4.97	44	32	32.24	stable	77.97	-0.188	Yes	0	vacu: 4, chlo: 2, cyto: 2, nucl: 1, mito: 1, plas: 1, extr: 1, E.R.: 1, golg: 1	D13:46615959-46618114+
TURN.03g384070.m01.polypeptide	GtuGELP101D	362	39.78	7.62	34	35	30.72	stable	87.51	-0.043	Yes	1	vacu: 6, extr: 3, chlo: 2, mito: 2, cyto: 1	D13:46686442-46688057-
TURN.03g388100.m01.polypeptide	GtuGELP102D	367	40.15	5.08	32	26	26.93	stable	89.32	-0.032	Yes	1	E.R.: 6.5, E.R._plas: 4.5, nucl: 2, cyto: 2, mito: 2, plas: 1.5	D13:53749964-53751732-
