# Supplementary material for: The binding pocket properties were fundamental to functional diversification of the GDSL-type esterases/lipases gene family in cotton
Source: Front Plant Sci. 2023 Jan 18;13:1099673. doi: 10.3389/fpls.2022.1099673 (PMC9889996; doi:10.3389/fpls.2022.1099673)
Supplement: Supplementary file 1 [file Presentation_1.zip › Table S3 A list of gene ID on the evolutionary tree.xlsx]

## Sheet: Clade I
Clade I		Clade IA	Clade IB	Clade IC	Clade ID
GtoGELP118D		GtoGELP118D	GbaGELP43A	AtGELP67	GhiGELP150D
GraGELP60D		GtoGELP119D	GarGELP50A	GarGELP20A	GdaGELP152D
GbaGELP95A		GdaGELP123D	GheGELP49A	GheGELP22A	GtoGELP149D
GtoGELP119D		GarGELP28A	GmuGELP46A	GhiGELP25A	GtoGELP45A
GtoGELP205D		GarGELP27A	GtoGELP46A	GmuGELP24A	GbaGELP42A
GmuGELP24A		GarGELP8A	GdaGELP49A	GtuGELP40D	GarGELP49A
GmuGELP182D		GdaGELP34A	GhiGELP45A	GraGELP22D	GmuGELP45A
GdaGELP128D		GdaGELP121D	GtuGELP56D	GthGELP50D	GthGELP2D
GdaGELP123D		GdaGELP32A	GthGELP3D	GtoGELP126D	GtuGELP57D
GhiGELP71A		AtGELP103	GbaGELP148D	GhiGELP128D	GbaGELP147D
GtoGELP72A		AtGELP102	GraGELP39D	GmuGELP129D	GmuGELP154D
GarGELP28A		GdaGELP33A	GmuGELP155D	GbaGELP123D	GdaGELP48A
GarGELP27A		AtGELP105	GhiGELP151D	GdaGELP128D	GheGELP48A
GarGELP8A		GarGELP29A	GdaGELP153D	GtoGELP176D	GhiGELP66A
GbaGELP150D		GdaGELP39A	GtoGELP150D	GbaGELP171D	GmuGELP177D
GtuGELP1D		AtGELP99	AtGELP59	GdaGELP177D	GdaGELP70A
GbaGELP199D		GraGELP27D	GraGELP41D	GarGELP73A	GtoGELP67A
GhiGELP149D		GmuGELP148D	GbaGELP150D	GheGELP72A	GbaGELP65A
GdaGELP34A		GraGELP28D	GdaGELP155D	GhiGELP71A	GheGELP67A
GdaGELP167D		GmuGELP149D	GthGELP5D	GdaGELP75A	GdaGELP172D
GmuGELP67A		GhiGELP33A	GtuGELP54D	GmuGELP71A	GarGELP68A
GdaGELP121D		GtuGELP31D	GhiGELP47A	GarGELP74A	GmuGELP67A
GdaGELP32A		GraGELP29D	GbaGELP45A	GbaGELP70A	GtoGELP171D
GhiGELP183D		GhiGELP32A	GmuGELP48A	GheGELP73A	GraGELP55D
AtGELP103		GbaGELP114D	GarGELP52A	GraGELP60D	GhiGELP170D
AtGELP102		AtGELP56	GheGELP51A	GthGELP23D	GbaGELP166D
GdaGELP33A		AtGELP55	GdaGELP51A	GhiGELP174D	GthGELP62D
AtGELP105		AtGELP54	GtoGELP48A	GbaGELP172D
GarGELP29A		GdaGELP42A	GmuGELP157D	GdaGELP178D
GdaGELP39A		AtGELP52	GhiGELP153D	GtuGELP75D
AtGELP99		GtuGELP33D	GtoGELP152D	GmuGELP182D
AtGELP94		AtGELP58	AtGELP47	GtoGELP177D
GtoGELP150D		GheGELP43A	GraGELP67D	GmuGELP72A
GthGELP4D		AtGELP66	GthGELP67D	GhiGELP72A
GraGELP27D		GtuGELP32D	GtuGELP82D	GdaGELP76A
GheGELP47A		GheGELP42A	GtoGELP186D	GtoGELP72A
GmuGELP100A		GbaGELP11A	GhiGELP183D	AtGELP87
GmuGELP148D		GbaGELP116D	GmuGELP191D	AtGELP88
GtoGELP151D		GhiGELP37A	GheGELP98A	AtGELP74
GthGELP3D		AtGELP71	GmuGELP81A	GheGELP6A
GmuGELP71A		AtGELP70	GarGELP82A	GarGELP4A
GraGELP28D		GdaGELP41A	GtoGELP81A	GhiGELP5A
GmuGELP149D		GbaGELP118D	GhiGELP80A	GmuGELP6A
GhiGELP33A		AtGELP28	GbaGELP79A	GdaGELP6A
GtoGELP152D		AtGELP32	GdaGELP85A	GbaGELP6A
GtuGELP31D		AtGELP30	GhiGELP46A	GtoGELP6A
GraGELP29D		AtGELP39	GtoGELP47A	GdaGELP108D
GdaGELP172D		AtGELP37	GmuGELP47A	GtoGELP108D
GdaGELP85A		AtGELP44	GdaGELP50A	GraGELP5D
GhiGELP32A		GarGELP3A	GarGELP51A	GhiGELP108D
GthGELP5D		AtGELP43	GheGELP50A	GmuGELP109D
GbaGELP114D		AtGELP42	GbaGELP44A	GbaGELP104D
AtGELP56		AtGELP41	GthGELP4D	GtuGELP1D
AtGELP55		AtGELP40	GbaGELP149D	AtGELP94
AtGELP54		GheGELP8A	GdaGELP154D	GtoGELP148D
GdaGELP42A		GheGELP7A	GraGELP40D	GdaGELP47A
AtGELP52		GmuGELP39A	GhiGELP152D	GmuGELP44A
GtuGELP33D		GmuGELP37A	GtoGELP151D	GtoGELP44A
AtGELP59		GarGELP16A	GmuGELP156D	GhiGELP44A
AtGELP58		GtoGELP9A	GtuGELP55D	GarGELP48A
GarGELP60A		GmuGELP31A	AtGELP81	GheGELP47A
GheGELP43A		AtGELP5	GarGELP100A	GbaGELP41A
GbaGELP58A		GheGELP29A	GdaGELP100A	GthGELP1D
AtGELP67		AtGELP1	GheGELP96A	GtuGELP58D
AtGELP66		AtGELP3	GdaGELP205D	GhiGELP149D
GtuGELP32D		AtGELP4	GbaGELP199D	GmuGELP153D
GheGELP42A		GmuGELP32A	GhiGELP203D	GbaGELP146D
GbaGELP11A		GmuGELP9A	GraGELP83D	GdaGELP151D
GbaGELP59A		GtoGELP141D	GbaGELP95A	GmuGELP170D
GbaGELP116D		GtoGELP142D	GmuGELP100A	GtoGELP164D
GhiGELP37A		GheGELP31A	GhiGELP99A	GarGELP60A
AtGELP74		GheGELP30A	GtoGELP99A	GheGELP60A
GthGELP2D		GdaGELP9A	GtoGELP205D	GbaGELP58A
GmuGELP72A		GthGELP54D	GmuGELP211D	GhiGELP60A
AtGELP71		GthGELP55D	GtuGELP100D	GtoGELP60A
AtGELP70		GbaGELP141D	GtoGELP2A	GdaGELP64A
AtGELP88		GtoGELP11A	GhiGELP2A	GmuGELP61A
AtGELP87		GthGELP16D	GthGELP26D	GtuGELP59D
GdaGELP41A		GdaGELP119D	GraGELP2D	GtoGELP165D
GthGELP1D		GhiGELP118D	GdaGELP104D	GraGELP51D
AtGELP81		GdaGELP118D	GtoGELP104D	GhiGELP164D
GbaGELP118D		GhiGELP119D	GbaGELP2A	GmuGELP171D
GraGELP67D		GraGELP36D	GarGELP2A	GarGELP62A
AtGELP28		GtuGELP9D	GdaGELP2A	GheGELP62A
AtGELP32		GraGELP37D	GmuGELP2A	GhiGELP61A
AtGELP30		GraGELP7D	GheGELP2A	GbaGELP60A
GarGELP4A		GraGELP8D	GtuGELP5D	GdaGELP66A
AtGELP39		GbaGELP9A	GhiGELP104D	GmuGELP62A
AtGELP37		GhiGELP120D	GbaGELP100D	GtoGELP62A
GarGELP62A		GhiGELP121D	GmuGELP105D	GbaGELP59A
GheGELP2A		GdaGELP147D		GdaGELP65A
GhiGELP104D		GhiGELP123D		GtoGELP61A
AtGELP44		GbaGELP30A		GarGELP61A
GarGELP3A		GdaGELP11A		GheGELP61A
AtGELP43		GheGELP17A		GthGELP20D
AtGELP42		GtuGELP19D		GdaGELP167D
AtGELP41		GmuGELP119D		GbaGELP161D
AtGELP40		GhiGELP10A		GhiGELP165D
GhiGELP72A		GmuGELP124D		GmuGELP172D
AtGELP47		GbaGELP34A		GtoGELP166D
GarGELP61A		GmuGELP120D
GraGELP22D		GtoGELP132D
GarGELP2A		GtuGELP10D
GheGELP8A		GmuGELP122D
GarGELP20A		GhiGELP8A
GarGELP68A		GbaGELP131D
GheGELP7A		GbaGELP130D
GtuGELP75D		GarGELP42A
GtoGELP67A		GarGELP41A
GhiGELP108D		GdaGELP135D
GheGELP6A		GhiGELP135D
GmuGELP39A		GdaGELP136D
GtoGELP62A		GtuGELP48D
GtoGELP108D		GthGELP72D
GtoGELP61A		GmuGELP11A
GmuGELP37A		GmuGELP137D
GtoGELP60A		GmuGELP138D
GarGELP16A		GmuGELP136D
GmuGELP191D		GraGELP18D
GtoGELP9A		GtuGELP47D
GtuGELP100D		GtoGELP120D
GdaGELP155D		GthGELP30D
GbaGELP42A		GtoGELP38A
GdaGELP154D		GtoGELP122D
GmuGELP31A		GtoGELP36A
GmuGELP109D		GtoGELP31A
GbaGELP43A		GtoGELP30A
GtoGELP6A		GbaGELP29A
GthGELP50D
AtGELP5
GheGELP29A
AtGELP1
AtGELP3
AtGELP4
GbaGELP41A
GdaGELP151D
GmuGELP2A
GhiGELP150D
GmuGELP105D
GdaGELP153D
GhiGELP151D
GmuGELP32A
GtoGELP2A
GhiGELP152D
GdaGELP152D
GhiGELP153D
GtoGELP186D
GraGELP39D
GbaGELP149D
GdaGELP75A
GmuGELP6A
GbaGELP100D
GbaGELP148D
GmuGELP9A
GtoGELP141D
GmuGELP81A
GdaGELP6A
GtoGELP142D
GmuGELP157D
GheGELP31A
GmuGELP156D
GheGELP30A
GbaGELP104D
GdaGELP76A
GhiGELP25A
GdaGELP9A
GthGELP54D
GbaGELP44A
GthGELP55D
GbaGELP45A
GmuGELP153D
GarGELP52A
GbaGELP141D
GarGELP51A
GtoGELP148D
GmuGELP155D
GtoGELP11A
GtuGELP5D
GheGELP72A
GhiGELP61A
GheGELP73A
GarGELP50A
GtoGELP149D
GmuGELP154D
GhiGELP60A
GthGELP16D
GdaGELP119D
GhiGELP118D
GhiGELP203D
GhiGELP66A
GdaGELP118D
GhiGELP119D
GdaGELP70A
GraGELP36D
GtuGELP9D
GtoGELP104D
GbaGELP147D
GraGELP37D
GdaGELP205D
GbaGELP146D
GdaGELP2A
GraGELP83D
GraGELP7D
GarGELP48A
GbaGELP70A
GraGELP8D
GtoGELP99A
GbaGELP9A
GmuGELP48A
GhiGELP120D
GarGELP100A
GdaGELP104D
GhiGELP121D
GbaGELP172D
GdaGELP147D
GraGELP40D
GbaGELP171D
GhiGELP123D
GraGELP5D
GraGELP41D
GdaGELP100A
GbaGELP6A
GarGELP49A
GbaGELP30A
GdaGELP11A
GbaGELP79A
GthGELP62D
GheGELP17A
GbaGELP2A
GraGELP2D
GmuGELP46A
GmuGELP47A
GtuGELP19D
GmuGELP44A
GhiGELP164D
GmuGELP119D
GmuGELP45A
GhiGELP165D
GhiGELP10A
GmuGELP124D
GheGELP22A
GtoGELP176D
GtuGELP55D
GthGELP23D
GtoGELP177D
GmuGELP211D
GtuGELP54D
GdaGELP66A
GthGELP20D
GtuGELP57D
GheGELP67A
GbaGELP34A
GtuGELP56D
GmuGELP120D
GtuGELP59D
GdaGELP64A
GtoGELP132D
GarGELP82A
GtuGELP58D
GthGELP67D
GdaGELP65A
GtuGELP10D
GmuGELP122D
GhiGELP99A
GhiGELP8A
GtoGELP48A
GheGELP61A
GheGELP62A
GtoGELP47A
GheGELP60A
GhiGELP128D
GbaGELP131D
GtoGELP46A
GhiGELP5A
GbaGELP130D
GtoGELP45A
GtoGELP44A
GhiGELP2A
GthGELP26D
GarGELP42A
GdaGELP108D
GarGELP41A
GmuGELP171D
GmuGELP170D
GraGELP51D
GdaGELP135D
GhiGELP135D
GbaGELP161D
GhiGELP80A
GdaGELP136D
GtoGELP81A
GdaGELP47A
GhiGELP170D
GtuGELP48D
GdaGELP178D
GbaGELP65A
GthGELP72D
GhiGELP174D
GmuGELP11A
GtoGELP171D
GmuGELP129D
GdaGELP177D
GdaGELP48A
GbaGELP60A
GheGELP49A
GdaGELP49A
GheGELP48A
GhiGELP47A
GmuGELP137D
GmuGELP138D
GhiGELP46A
GdaGELP51A
GmuGELP136D
GtuGELP40D
GdaGELP50A
GhiGELP45A
GtoGELP164D
GhiGELP44A
GtoGELP165D
GraGELP18D
GtoGELP166D
GmuGELP62A
GtuGELP47D
GtoGELP120D
GthGELP30D
GtoGELP38A
GmuGELP61A
GtoGELP122D
GmuGELP177D
GheGELP50A
GheGELP51A
GraGELP55D
GtoGELP36A
GheGELP98A
GarGELP74A
GtuGELP82D
GheGELP96A
GbaGELP166D
GarGELP73A
GtoGELP126D
GmuGELP172D
GtoGELP31A
GtoGELP30A
GbaGELP123D
GbaGELP29A

## Sheet: Clade II
Clade II		Clade IIA	Clade IIB	Clade IIC	Clade IID
GhiGELP96A		GhiGELP96A	AtGELP104	AtGELP96	AtGELP45
GarGELP97A		GarGELP97A	GtuGELP22D	GthGELP42D	AtGELP46
GmuGELP97A		GmuGELP97A	GdaGELP146D	GtuGELP65D	GarGELP83A
GtuGELP97D		GtuGELP97D	GtoGELP140D	GbaGELP155D	GhiGELP81A
GtoGELP96A		GtoGELP96A	GhiGELP144D	GdaGELP58A	GmuGELP192D
GdaGELP202D		GdaGELP202D	GmuGELP147D	GhiGELP54A	GthGELP68D
GhiGELP200D		GhiGELP200D	GhiGELP16A	GbaGELP52A	GtuGELP83D
GraGELP81D		GraGELP81D	GbaGELP17A	GmuGELP55A	GraGELP66D
GthGELP32D		GthGELP32D	GarGELP40A	GraGELP47D	GtoGELP187D
GbaGELP196D		GbaGELP196D	GdaGELP17A	GarGELP57A	GtoGELP82A
GmuGELP208D		GmuGELP208D	GmuGELP14A	GtoGELP55A	GbaGELP80A
GtoGELP202D		GtoGELP202D	GheGELP41A	GheGELP56A	GdaGELP187D
GmuGELP102A		GmuGELP102A	GtoGELP14A	GhiGELP158D	GheGELP82A
GtuGELP102D		GtuGELP102D	GthGELP25D	GmuGELP164D	GmuGELP82A
GtoGELP101A		GtoGELP101A	GtoGELP103D	GdaGELP161D	GbaGELP181D
GbaGELP97A		GbaGELP97A	GbaGELP1A	GtoGELP158D	GhiGELP184D
GhiGELP101A		GhiGELP101A	GdaGELP1A	AtGELP38	GarGELP64A
GbaGELP201D		GbaGELP201D	GmuGELP1A	GbaGELP67A	GbaGELP163D
GhiGELP205D		GhiGELP205D	GarGELP1A	GhiGELP68A	GdaGELP169D
GmuGELP213D		GmuGELP213D	GhiGELP1A	GheGELP69A	GtoGELP168D
GraGELP85D		GraGELP85D	GheGELP1A	GthGELP64D	GhiGELP167D
GtoGELP207D		GtoGELP207D	GtoGELP1A	GraGELP56D	GmuGELP174D
GtuGELP86D		GtuGELP86D	GtuGELP6D	GbaGELP168D	GtoGELP64A
GbaGELP184D		GbaGELP184D	GbaGELP99D	GhiGELP172D	GbaGELP62A
GtoGELP190D		GtoGELP190D	GraGELP1D	GarGELP70A	GhiGELP63A
GarGELP85A		GarGELP85A	GhiGELP103D	GtoGELP69A	GmuGELP64A
GhiGELP84A		GhiGELP84A	GdaGELP103D	GdaGELP72A	GarGELP65A
GhiGELP187D		GhiGELP187D	GmuGELP104D	GmuGELP68A	GheGELP64A
GdaGELP190D		GdaGELP190D	GdaGELP101A	GtuGELP67D	GthGELP60D
GmuGELP195D		GmuGELP195D	GtoGELP206D	GtoGELP173D	GmuGELP175D
GdaGELP88A		GdaGELP88A	GtoGELP100A	GdaGELP174D	GbaGELP164D
GhiGELP206		GhiGELP206	GtuGELP101D	GmuGELP179D	GdaGELP170D
GtoGELP84A		GtoGELP84A	GarGELP101A	GtoGELP77A	GhiGELP168D
GbaGELP83A		GbaGELP83A	GheGELP97A	GarGELP79A	GtoGELP169D
GmuGELP85A		GmuGELP85A	GraGELP84D	GmuGELP77A	GhiGELP64A
GhiGELP163D		GhiGELP163D	GbaGELP96A	GthGELP48D	GbaGELP63A
GdaGELP166D		GdaGELP166D	GdaGELP206D	GtuGELP78D	GdaGELP68A
GtoGELP163D		GtoGELP163D	GmuGELP101A	GraGELP71D	GarGELP66A
GmuGELP60A		GmuGELP60A	GhiGELP100A	GmuGELP187D	GmuGELP65A
GtoGELP59A		GtoGELP59A	GthGELP35D	GtoGELP182D	GtoGELP65A
GmuGELP169D		GmuGELP169D	GmuGELP212D	GdaGELP183D	GheGELP65A
GthGELP19D		GthGELP19D	GbaGELP200D	GbaGELP177D	GraGELP53D
GtuGELP60D		GtuGELP60D	GhiGELP204D	GhiGELP179D	GtuGELP70D
GbaGELP160D		GbaGELP160D	GhiGELP106D	GbaGELP75A	AtGELP92
GbaGELP57A		GbaGELP57A	GdaGELP106D	GheGELP78A	AtGELP90
GdaGELP63A		GdaGELP63A	GmuGELP107D	GdaGELP81A	GtoGELP78A
GhiGELP59A		GhiGELP59A	GbaGELP4A	GhiGELP77A	GbaGELP76A
AtGELP93		AtGELP93	GdaGELP4A	AtGELP98	GdaGELP82A
GraGELP64D		GraGELP64D	GbaGELP102D	GarGELP92A	GtuGELP79D
GbaGELP82A		GbaGELP82A	GtoGELP106D	GhiGELP91A	GdaGELP184D
GmuGELP84A		GmuGELP84A	GthGELP28D	GtoGELP91A	GmuGELP188D
GmuGELP194D		GmuGELP194D	GtuGELP3D	GbaGELP88A	GmuGELP78A
GtuGELP85D		GtuGELP85D	GmuGELP4A	GheGELP90A	GheGELP79A
GdaGELP87A		GdaGELP87A	GarGELP6A	GdaGELP94A	GraGELP70D
GhiGELP83A		GhiGELP83A	GheGELP4A	GmuGELP92A	GtoGELP183D
GdaGELP189D		GdaGELP189D	GhiGELP3A	GtuGELP93D	GbaGELP178D
GhiGELP186D		GhiGELP186D	GtoGELP4A	GthGELP13D	GhiGELP180D
GbaGELP183D		GbaGELP183D	GtuGELP88D	GraGELP73D	AtGELP35
GtoGELP189D		GtoGELP189D	GhiGELP189D	GtoGELP197D	GbaGELP107D
GbaGELP195D		GbaGELP195D	GbaGELP186D	GhiGELP194D	GtuGELP15D
GdaGELP201D		GdaGELP201D	GheGELP85A	GbaGELP191D	GarGELP14A
GthGELP31D		GthGELP31D	GmuGELP87A	GdaGELP197D	GmuGELP8A
GraGELP80D		GraGELP80D	GdaGELP90A	AtGELP73	GheGELP14A
GhiGELP199D		GhiGELP199D	GtoGELP192D	AtGELP51	GtoGELP8A
GtoGELP201D		GtoGELP201D	GtoGELP86A	GarGELP75A	GdaGELP111D
GarGELP96A		GarGELP96A	GhiGELP86A	GbaGELP175D	GhiGELP111D
GhiGELP95A		GhiGELP95A	GarGELP87A	GheGELP76A	GbaGELP8A
GmuGELP96A		GmuGELP96A	GthGELP9D	GtuGELP72D	GdaGELP8A
GbaGELP92A		GbaGELP92A	GmuGELP197D	GhiGELP177D	GhiGELP7A
GtoGELP95A		GtoGELP95A	GdaGELP192D	GmuGELP185D	GraGELP13D
GmuGELP207D		GmuGELP207D	GraGELP77D	GdaGELP181D	GmuGELP112D
GtuGELP96D		GtuGELP96D	GarGELP9A	GtoGELP180D	GtoGELP111D
AtGELP60		AtGELP60	GbaGELP10A	GhiGELP73A	AtGELP36
AtGELP95		AtGELP95	GdaGELP10A	GdaGELP77A	GbaGELP134D
GraGELP50D		GraGELP50D	GheGELP9A	GtoGELP73A	GtuGELP28D
GtuGELP61D		GtuGELP61D	GhiGELP9A	GbaGELP71A	GhiGELP138D
GbaGELP159D		GbaGELP159D	GmuGELP10A	GmuGELP73A	GmuGELP35A
GtoGELP162D		GtoGELP162D	GtoGELP10A	GthGELP45D	GarGELP32A
GbaGELP56A		GbaGELP56A	GthGELP15D	GdaGELP193D	GdaGELP37A
GtoGELP58A		GtoGELP58A	GtuGELP8D	GtoGELP193D	GheGELP34A
GhiGELP58A		GhiGELP58A	GraGELP6D	GarGELP88A	GhiGELP35A
GmuGELP59A		GmuGELP59A	GhiGELP117D	GbaGELP85A	GraGELP31D
GdaGELP62A		GdaGELP62A	GbaGELP113D	GtoGELP87A	GbaGELP32A
GhiGELP162D		GhiGELP162D	GdaGELP117D	GheGELP87A	GtoGELP34A
GdaGELP165D		GdaGELP165D	GmuGELP118D	GdaGELP91A	GdaGELP139D
GmuGELP168D		GmuGELP168D	GtoGELP117D	GmuGELP88A	GmuGELP141D
AtGELP82		AtGELP82	GarGELP84A	GmuGELP198D	GtoGELP135D
GraGELP42D		GraGELP42D	GbaGELP81A	GbaGELP187D	GhiGELP139D
GtoGELP49A		GtoGELP49A	GtuGELP84D	GhiGELP190D	GbaGELP135D
GtuGELP53D		GtuGELP53D	GbaGELP182D	GthGELP46D	GmuGELP36A
GthGELP6D		GthGELP6D	GraGELP65D	GtuGELP89D	GbaGELP33A
GhiGELP48A		GhiGELP48A	GthGELP69D	GhiGELP87A	GarGELP33A
GbaGELP46A		GbaGELP46A	GmuGELP193D	GraGELP76D	GheGELP35A
GdaGELP52A		GdaGELP52A	GhiGELP185D	AtGELP78	GraGELP32D
GbaGELP151D		GbaGELP151D	GdaGELP188D	AtGELP79	GtuGELP27D
GdaGELP156D		GdaGELP156D	GtoGELP188D	GarGELP78A	GmuGELP142D
GhiGELP154D		GhiGELP154D	GheGELP83A	GheGELP77A	GdaGELP140D
GmuGELP158D		GmuGELP158D	GhiGELP82A	GbaGELP74A	GtoGELP136D
GarGELP53A		GarGELP53A	GmuGELP83A	GmuGELP76A	GhiGELP36A
GmuGELP49A		GmuGELP49A	GdaGELP86A	GdaGELP80A	GdaGELP38A
AtGELP104			GtoGELP83A	GhiGELP76A	GtoGELP35A
GtuGELP22D				GtoGELP76A	AtGELP18
GdaGELP146D				GthGELP47D	GhiGELP202D
GtoGELP140D				GtuGELP71D	GbaGELP94A
GhiGELP144D				GraGELP57D	GhiGELP98A
GmuGELP147D				GbaGELP176D	GthGELP34D
GhiGELP16A				GdaGELP182D	GdaGELP99A
GbaGELP17A				GmuGELP186D	GheGELP95A
GarGELP40A				GhiGELP178D	GtoGELP204D
GdaGELP17A				GtoGELP181D	GmuGELP99A
GmuGELP14A				GhiGELP67A	GtoGELP98A
GheGELP41A				GbaGELP66A	GmuGELP210D
GtoGELP14A				GbaGELP167D	GarGELP99A
GthGELP25D				GtoGELP172D	GbaGELP198D
GtoGELP103D				GdaGELP71A	GdaGELP204D
GbaGELP1A				GarGELP69A	GraGELP82D
GdaGELP1A				GtuGELP68D	GtuGELP99D
GmuGELP1A				GmuGELP178D	AtGELP48
GarGELP1A				GdaGELP173D	AtGELP83
GhiGELP1A				GhiGELP171D	AtGELP49
GheGELP1A				GthGELP63D	AtGELP50
GtoGELP1A				GheGELP68A	GtuGELP66D
GtuGELP6D				GtoGELP68A	GmuGELP163D
GbaGELP99D				GmuGELP28A	GraGELP46D
GraGELP1D				GdaGELP29A	GbaGELP202
GhiGELP103D				GhiGELP29A	GdaGELP160D
GdaGELP103D				GbaGELP127D	GtoGELP157D
GmuGELP104D				GtoGELP129D	GdaGELP56A
GdaGELP101A				GhiGELP132D	GdaGELP57A
GtoGELP206D				GdaGELP132D	GmuGELP54A
GtoGELP100A				GmuGELP133D	GbaGELP51A
GtuGELP101D				GraGELP24D	GarGELP102A
GarGELP101A				GarGELP24A	GheGELP55A
GheGELP97A				GheGELP26A	GhiGELP53A
GraGELP84D				GthGELP51D	GtoGELP54A
GbaGELP96A				GtuGELP36D	GtoGELP160D
GdaGELP206D				GtoGELP145D	GheGELP58A
GmuGELP101A				GheGELP100A	GarGELP104A
GhiGELP100A				GhiGELP41A	GmuGELP166D
GthGELP35D				GdaGELP44A	GbaGELP54A
GmuGELP212D				GbaGELP38A	GdaGELP60A
GbaGELP200D				GarGELP45A	GmuGELP57A
GhiGELP204D				GtoGELP41A	GhiGELP56A
GhiGELP106D				GtuGELP45D	GtuGELP63D
GdaGELP106D				GbaGELP144D	GdaGELP163D
GmuGELP107D				GhiGELP146D	GbaGELP157D
GbaGELP4A				GmuGELP151D	GhiGELP160D
GdaGELP4A				GtuGELP44D	GhiGELP24A
GbaGELP102D				GthGELP75D	GtoGELP23A
GtoGELP106D				GtoGELP146D	GbaGELP23A
GthGELP28D				GmuGELP42A	GtoGELP24A
GtuGELP3D				GdaGELP45A	GarGELP18A
GmuGELP4A				GhiGELP42A	GtoGELP125D
GarGELP6A				GhiGELP147D	GdaGELP25A
GheGELP4A				GarGELP46A	GdaGELP126D
GhiGELP3A				GheGELP99A	GmuGELP127D
GtoGELP4A				GbaGELP39A	GbaGELP121D
GtuGELP88D				GtoGELP42A	GhiGELP126D
GhiGELP189D					GthGELP49D
GbaGELP186D					GraGELP20D
GheGELP85A					GtuGELP42D
GmuGELP87A					GheGELP20A
GdaGELP90A					GmuGELP23A
GtoGELP192D					AtGELP15
GtoGELP86A					AtGELP16
GhiGELP86A					AtGELP80
GarGELP87A					AtGELP100
GthGELP9D					GarGELP47A
GmuGELP197D					GbaGELP145D
GdaGELP192D					GraGELP38D
GraGELP77D					GthGELP76D
GarGELP9A					GmuGELP43A
GbaGELP10A					GheGELP46A
GdaGELP10A					GtuGELP43D
GheGELP9A					GdaGELP46A
GhiGELP9A					GhiGELP43A
GmuGELP10A					GbaGELP40A
GtoGELP10A					GtoGELP43A
GthGELP15D					GtoGELP147D
GtuGELP8D					GhiGELP148D
GraGELP6D					GdaGELP150D
GhiGELP117D					GmuGELP152D
GbaGELP113D					GhiGELP30A
GdaGELP117D					GdaGELP133D
GmuGELP118D					GtoGELP130D
GtoGELP117D					GdaGELP30A
GarGELP84A					GbaGELP27A
GbaGELP81A					GmuGELP29A
GtuGELP84D					GarGELP25A
GbaGELP182D					GtoGELP28A
GraGELP65D					GtuGELP35D
GthGELP69D					GraGELP25D
GmuGELP193D					GheGELP27A
GhiGELP185D					GthGELP52D
GdaGELP188D					GmuGELP134D
GtoGELP188D					GbaGELP128D
GheGELP83A					GhiGELP133D
GhiGELP82A					GdaGELP74A
GmuGELP83A					GheGELP71A
GdaGELP86A					GraGELP61D
GtoGELP83A					GbaGELP69A
AtGELP96					GtoGELP71A
GthGELP42D					GarGELP72A
GtuGELP65D					GmuGELP70A
GbaGELP155D					GdaGELP176D
GdaGELP58A					GhiGELP173D
GhiGELP54A					GbaGELP170D
GbaGELP52A					GhiGELP70A
GmuGELP55A					GthGELP22D
GraGELP47D					GmuGELP181D
GarGELP57A					GtoGELP175D
GtoGELP55A					GtuGELP76D
GheGELP56A
GhiGELP158D
GmuGELP164D
GdaGELP161D
GtoGELP158D
AtGELP38
GbaGELP67A
GhiGELP68A
GheGELP69A
GthGELP64D
GraGELP56D
GbaGELP168D
GhiGELP172D
GarGELP70A
GtoGELP69A
GdaGELP72A
GmuGELP68A
GtuGELP67D
GtoGELP173D
GdaGELP174D
GmuGELP179D
GtoGELP77A
GarGELP79A
GmuGELP77A
GthGELP48D
GtuGELP78D
GraGELP71D
GmuGELP187D
GtoGELP182D
GdaGELP183D
GbaGELP177D
GhiGELP179D
GbaGELP75A
GheGELP78A
GdaGELP81A
GhiGELP77A
AtGELP98
GarGELP92A
GhiGELP91A
GtoGELP91A
GbaGELP88A
GheGELP90A
GdaGELP94A
GmuGELP92A
GtuGELP93D
GthGELP13D
GraGELP73D
GtoGELP197D
GhiGELP194D
GbaGELP191D
GdaGELP197D
AtGELP73
AtGELP51
GarGELP75A
GbaGELP175D
GheGELP76A
GtuGELP72D
GhiGELP177D
GmuGELP185D
GdaGELP181D
GtoGELP180D
GhiGELP73A
GdaGELP77A
GtoGELP73A
GbaGELP71A
GmuGELP73A
GthGELP45D
GdaGELP193D
GtoGELP193D
GarGELP88A
GbaGELP85A
GtoGELP87A
GheGELP87A
GdaGELP91A
GmuGELP88A
GmuGELP198D
GbaGELP187D
GhiGELP190D
GthGELP46D
GtuGELP89D
GhiGELP87A
GraGELP76D
AtGELP78
AtGELP79
GarGELP78A
GheGELP77A
GbaGELP74A
GmuGELP76A
GdaGELP80A
GhiGELP76A
GtoGELP76A
GthGELP47D
GtuGELP71D
GraGELP57D
GbaGELP176D
GdaGELP182D
GmuGELP186D
GhiGELP178D
GtoGELP181D
GhiGELP67A
GbaGELP66A
GbaGELP167D
GtoGELP172D
GdaGELP71A
GarGELP69A
GtuGELP68D
GmuGELP178D
GdaGELP173D
GhiGELP171D
GthGELP63D
GheGELP68A
GtoGELP68A
GmuGELP28A
GdaGELP29A
GhiGELP29A
GbaGELP127D
GtoGELP129D
GhiGELP132D
GdaGELP132D
GmuGELP133D
GraGELP24D
GarGELP24A
GheGELP26A
GthGELP51D
GtuGELP36D
GtoGELP145D
GheGELP100A
GhiGELP41A
GdaGELP44A
GbaGELP38A
GarGELP45A
GtoGELP41A
GtuGELP45D
GbaGELP144D
GhiGELP146D
GmuGELP151D
GtuGELP44D
GthGELP75D
GtoGELP146D
GmuGELP42A
GdaGELP45A
GhiGELP42A
GhiGELP147D
GarGELP46A
GheGELP99A
GbaGELP39A
GtoGELP42A
AtGELP45
AtGELP46
GarGELP83A
GhiGELP81A
GmuGELP192D
GthGELP68D
GtuGELP83D
GraGELP66D
GtoGELP187D
GtoGELP82A
GbaGELP80A
GdaGELP187D
GheGELP82A
GmuGELP82A
GbaGELP181D
GhiGELP184D
GarGELP64A
GbaGELP163D
GdaGELP169D
GtoGELP168D
GhiGELP167D
GmuGELP174D
GtoGELP64A
GbaGELP62A
GhiGELP63A
GmuGELP64A
GarGELP65A
GheGELP64A
GthGELP60D
GmuGELP175D
GbaGELP164D
GdaGELP170D
GhiGELP168D
GtoGELP169D
GhiGELP64A
GbaGELP63A
GdaGELP68A
GarGELP66A
GmuGELP65A
GtoGELP65A
GheGELP65A
GraGELP53D
GtuGELP70D
AtGELP92
AtGELP90
GtoGELP78A
GbaGELP76A
GdaGELP82A
GtuGELP79D
GdaGELP184D
GmuGELP188D
GmuGELP78A
GheGELP79A
GraGELP70D
GtoGELP183D
GbaGELP178D
GhiGELP180D
AtGELP35
GbaGELP107D
GtuGELP15D
GarGELP14A
GmuGELP8A
GheGELP14A
GtoGELP8A
GdaGELP111D
GhiGELP111D
GbaGELP8A
GdaGELP8A
GhiGELP7A
GraGELP13D
GmuGELP112D
GtoGELP111D
AtGELP36
GbaGELP134D
GtuGELP28D
GhiGELP138D
GmuGELP35A
GarGELP32A
GdaGELP37A
GheGELP34A
GhiGELP35A
GraGELP31D
GbaGELP32A
GtoGELP34A
GdaGELP139D
GmuGELP141D
GtoGELP135D
GhiGELP139D
GbaGELP135D
GmuGELP36A
GbaGELP33A
GarGELP33A
GheGELP35A
GraGELP32D
GtuGELP27D
GmuGELP142D
GdaGELP140D
GtoGELP136D
GhiGELP36A
GdaGELP38A
GtoGELP35A
AtGELP18
GhiGELP202D
GbaGELP94A
GhiGELP98A
GthGELP34D
GdaGELP99A
GheGELP95A
GtoGELP204D
GmuGELP99A
GtoGELP98A
GmuGELP210D
GarGELP99A
GbaGELP198D
GdaGELP204D
GraGELP82D
GtuGELP99D
AtGELP48
AtGELP83
AtGELP49
AtGELP50
GtuGELP66D
GmuGELP163D
GraGELP46D
GbaGELP202
GdaGELP160D
GtoGELP157D
GdaGELP56A
GdaGELP57A
GmuGELP54A
GbaGELP51A
GarGELP102A
GheGELP55A
GhiGELP53A
GtoGELP54A
GtoGELP160D
GheGELP58A
GarGELP104A
GmuGELP166D
GbaGELP54A
GdaGELP60A
GmuGELP57A
GhiGELP56A
GtuGELP63D
GdaGELP163D
GbaGELP157D
GhiGELP160D
GhiGELP24A
GtoGELP23A
GbaGELP23A
GtoGELP24A
GarGELP18A
GtoGELP125D
GdaGELP25A
GdaGELP126D
GmuGELP127D
GbaGELP121D
GhiGELP126D
GthGELP49D
GraGELP20D
GtuGELP42D
GheGELP20A
GmuGELP23A
AtGELP15
AtGELP16
AtGELP80
AtGELP100
GarGELP47A
GbaGELP145D
GraGELP38D
GthGELP76D
GmuGELP43A
GheGELP46A
GtuGELP43D
GdaGELP46A
GhiGELP43A
GbaGELP40A
GtoGELP43A
GtoGELP147D
GhiGELP148D
GdaGELP150D
GmuGELP152D
GhiGELP30A
GdaGELP133D
GtoGELP130D
GdaGELP30A
GbaGELP27A
GmuGELP29A
GarGELP25A
GtoGELP28A
GtuGELP35D
GraGELP25D
GheGELP27A
GthGELP52D
GmuGELP134D
GbaGELP128D
GhiGELP133D
GdaGELP74A
GheGELP71A
GraGELP61D
GbaGELP69A
GtoGELP71A
GarGELP72A
GmuGELP70A
GdaGELP176D
GhiGELP173D
GbaGELP170D
GhiGELP70A
GthGELP22D
GmuGELP181D
GtoGELP175D
GtuGELP76D

## Sheet: Clade III
Clade III		Clade IIIA	Clade IIIB	Clade IIIC
GdaGELP200D		GarGELP90A	AtGELP20	GheGELP19A
GbaGELP192D		GheGELP88A	AtGELP97	GbaGELP22A
GtoGELP89A		GbaGELP87A	AtGELP21	GmuGELP22A
GdaGELP127D		GhiGELP89A	AtGELP65	GdaGELP24A
GmuGELP26A		GmuGELP90A	AtGELP19	GhiGELP23A
GtoGELP107D		GdaGELP93A	GdaGELP131D	GtoGELP22A
GhiGELP130D		GtoGELP89A	GmuGELP132D	GthGELP73D
GmuGELP180D		GthGELP11D	GdaGELP28A	GtuGELP21D
GraGELP72D		GtuGELP91D	GhiGELP131D	GhiGELP125D
GdaGELP102D		GraGELP75D	GarGELP23A	GmuGELP126D
GtoGELP88A		GdaGELP195D	GheGELP25A	GtoGELP124D
GmuGELP27A		GmuGELP200D	GhiGELP28A	GraGELP16D
GarGELP23A		GhiGELP192D	GbaGELP26A	GbaGELP120D
GhiGELP131D		GbaGELP189D	GmuGELP27A	GdaGELP125D
GdaGELP129D		GtoGELP195D	GtoGELP27A	GthGELP77D
GbaGELP194D			GtuGELP37D	GtoGELP94A
GdaGELP28A			GbaGELP126D	GraGELP79D
GbaGELP91A			GtoGELP128D	GhiGELP94A
GarGELP22A			GtuGELP7D	GbaGELP91A
GraGELP62D			GmuGELP103D	GmuGELP95A
GmuGELP25A			GthGELP24D	GdaGELP97A
GarGELP21A			GbaGELP98D	GtoGELP200D
GhiGELP169D			GhiGELP102D	GarGELP95A
GraGELP75D			GdaGELP102D	GdaGELP200D
GhiGELP94A			GtoGELP102D	GheGELP93A
GraGELP4D			GtuGELP41D	GtuGELP95D
GdaGELP125D			GraGELP21D	GhiGELP198D
GdaGELP149D			GbaGELP122D	GbaGELP194D
GtoGELP94A			GarGELP19A	GmuGELP206D
GtuGELP90D			GheGELP21A	GraGELP72D
GtoGELP70A			GhiGELP127D	GhiGELP92A
GbaGELP5A			GdaGELP127D	GmuGELP93A
GhiGELP124D			GmuGELP128D	GtoGELP92A
GtuGELP2D			GraGELP23D	GarGELP93A
GdaGELP124D			GdaGELP129D	GheGELP91A
GhiGELP92A			GhiGELP129D	GbaGELP89A
GraGELP54D			GdaGELP26A	GdaGELP95A
GhiGELP125D			GmuGELP25A	GhiGELP195D
GdaGELP131D			GhiGELP26A	GtoGELP198D
GtuGELP37D			GtoGELP25A	GbaGELP192D
GmuGELP66A			GbaGELP24A	GmuGELP202D
GtoGELP92A			GheGELP23A	GthGELP14D
GheGELP19A			GarGELP21A	GtuGELP94D
GthGELP77D			GtuGELP39D	GarGELP43A
GdaGELP23A			GbaGELP124D	GdaGELP149D
GdaGELP130D			GmuGELP130D	GtoGELP39A
GmuGELP206D			GtuGELP38D	GhiGELP39A
GheGELP18A			GdaGELP130D	GheGELP44A
GarGELP19A			GbaGELP125D	GbaGELP36A
GtuGELP39D			GmuGELP131D	GmuGELP40A
GhiGELP195D			GhiGELP130D	GbaGELP143D
GmuGELP40A			GtoGELP127D	GtoGELP144D
GbaGELP64A			GarGELP22A	GthGELP21D
GdaGELP69A			GheGELP24A	GtuGELP77D
GhiGELP28A			GmuGELP26A	GbaGELP169D
GtuGELP38D			GbaGELP25A	GraGELP62D
GmuGELP89A			GhiGELP27A	GarGELP71A
GbaGELP89A			GdaGELP27A	GbaGELP68A
GarGELP17A			GtoGELP26A	GdaGELP73A
GtoGELP5A			AtGELP64	GmuGELP180D
GdaGELP175D			AtGELP63	GdaGELP175D
GmuGELP22A			AtGELP24	GtoGELP174D
GmuGELP202D			AtGELP22	GheGELP70A
GtoGELP194D			AtGELP23	GmuGELP69A
GdaGELP26A			AtGELP85	GhiGELP69A
GtoGELP170D			AtGELP62	GtoGELP70A
GbaGELP98D			AtGELP86
GbaGELP86A			GarGELP89A
GhiGELP198D			GbaGELP86A
GtoGELP195D			GtoGELP88A
GthGELP61D			GdaGELP194D
GthGELP73D			GtoGELP194D
GdaGELP27A			GhiGELP191D
GbaGELP87A			GmuGELP199D
GdaGELP24A			GthGELP10D
GmuGELP5A			GtuGELP90D
GmuGELP108D			GbaGELP188D
GheGELP25A			GheGELP86A
GmuGELP21A			GhiGELP88A
GmuGELP69A			GdaGELP92A
GheGELP24A			GmuGELP89A
GdaGELP195D			GhiGELP22A
GthGELP24D			GmuGELP21A
AtGELP97			GhiGELP124D
GdaGELP171D			GmuGELP125D
GhiGELP23A			GdaGELP124D
GmuGELP125D			GtoGELP123D
GtoGELP198D			GtuGELP20D
GtuGELP41D			GraGELP17D
GtoGELP174D			GbaGELP119D
GtuGELP77D			GthGELP58D
GbaGELP125D			GheGELP18A
GheGELP23A			GarGELP17A
GbaGELP26A			GdaGELP23A
GdaGELP194D			GbaGELP21A
GhiGELP22A			GtoGELP21A
GmuGELP95A			GraGELP4D
GbaGELP124D			GbaGELP103D
GraGELP16D			GbaGELP5A
GthGELP58D			GmuGELP5A
GhiGELP69A			GarGELP5A
GmuGELP103D			GheGELP5A
GmuGELP200D			GthGELP29D
GarGELP90A			GtuGELP2D
GthGELP10D			GmuGELP108D
GraGELP17D			GhiGELP107D
GbaGELP103D			GdaGELP107D
GheGELP21A			GtoGELP107D
GdaGELP5A			GtoGELP5A
GmuGELP128D			GdaGELP5A
GbaGELP24A			GhiGELP4A
GbaGELP36A			GdaGELP69A
GthGELP11D			GtoGELP170D
GdaGELP97A			GdaGELP171D
GdaGELP73A			GmuGELP176D
GmuGELP126D			GtoGELP66A
GmuGELP93A			GbaGELP64A
GheGELP44A			GarGELP67A
GbaGELP25A			GheGELP66A
GbaGELP126D			GhiGELP65A
GtuGELP69D			GmuGELP66A
GhiGELP27A			GtuGELP69D
GhiGELP39A			GhiGELP169D
GtuGELP21D			GbaGELP165D
GbaGELP22A			GraGELP54D
GhiGELP26A			GthGELP61D
AtGELP65
AtGELP64
AtGELP63
AtGELP62
GtuGELP20D
GmuGELP132D
GthGELP21D
GarGELP71A
GheGELP66A
GarGELP95A
GhiGELP191D
GtoGELP144D
GtoGELP39A
GtoGELP27A
GbaGELP68A
GbaGELP119D
GhiGELP192D
AtGELP86
AtGELP85
GtoGELP26A
GarGELP93A
GheGELP88A
GbaGELP21A
GtuGELP7D
AtGELP19
GtoGELP25A
GbaGELP189D
GbaGELP165D
GraGELP79D
GhiGELP102D
AtGELP24
AtGELP23
AtGELP22
AtGELP21
AtGELP20
GtoGELP123D
GmuGELP176D
GarGELP5A
GbaGELP188D
GheGELP86A
GtuGELP91D
GhiGELP127D
GtoGELP124D
GtuGELP95D
GmuGELP131D
GbaGELP143D
GraGELP21D
GtuGELP94D
GtoGELP22A
GmuGELP130D
GhiGELP129D
GmuGELP90A
GtoGELP102D
GdaGELP107D
GhiGELP4A
GheGELP70A
GtoGELP21A
GbaGELP169D
GdaGELP93A
GraGELP23D
GtoGELP127D
GthGELP29D
GtoGELP200D
GdaGELP95A
GheGELP93A
GhiGELP107D
GbaGELP120D
GarGELP43A
GarGELP67A
GtoGELP128D
GthGELP14D
GhiGELP89A
GhiGELP65A
GmuGELP199D
GhiGELP88A
GheGELP91A
GtoGELP66A
GheGELP5A
GbaGELP122D
GarGELP89A
GdaGELP92A

## Sheet: Clade IV
Clade IV		Clade IVA	Clade IVB	Clade IVC	Clade IVD	Clade IVE
AtGELP72		AtGELP72	AtGELP76	AtGELP2	GtoGELP110D	GthGELP37D
GhiGELP90A		GhiGELP90A	GarGELP80A	AtGELP27	GtuGELP16D	GarGELP12A
GheGELP89A		GheGELP89A	GhiGELP78A	GmuGELP80A	GhiGELP110D	GheGELP13A
GarGELP91A		GarGELP91A	GheGELP80A	GhiGELP79A	GraGELP14D	GbaGELP109D
GdaGELP196D		GdaGELP196D	GmuGELP79A	GtoGELP80A	GbaGELP106D	GhiGELP113D
GhiGELP193D		GhiGELP193D	GbaGELP77A	GdaGELP84A	GmuGELP7A	GmuGELP114D
GtuGELP92D		GtuGELP92D	GtoGELP79A	GhiGELP182D	GheGELP15A	GbaGELP13A
GthGELP12D		GthGELP12D	GraGELP69D	GdaGELP186D	GbaGELP7A	GdaGELP113D
GbaGELP190D		GbaGELP190D	GhiGELP181D	GmuGELP190D	GhiGELP6A	GtoGELP113D
GraGELP74D		GraGELP74D	GthGELP65D	GarGELP81A	GbaGELP105D	GhiGELP12A
GmuGELP201D		GmuGELP201D	GtuGELP80D	GbaGELP78A	GhiGELP109D	GdaGELP13A
GtoGELP196D		GtoGELP196D	GbaGELP179D	GheGELP81A	GtoGELP109D	GmuGELP13A
GmuGELP91A		GmuGELP91A	GtoGELP184D	GthGELP66D	GdaGELP109D	GtuGELP13D
GtoGELP90A		GtoGELP90A	GdaGELP83A	GbaGELP180D	GmuGELP110D	GdaGELP14A
GraGELP52D		GraGELP52D	GdaGELP185D	GraGELP68D	GraGELP15D	GtoGELP13A
GarGELP63A		GarGELP63A	GmuGELP189D	GtoGELP185D	GtuGELP17D	GdaGELP114D
GtoGELP63A		GtoGELP63A		GtuGELP81D	GdaGELP110D	GmuGELP115D
GmuGELP63A		GmuGELP63A		AtGELP75	GmuGELP111D	GtoGELP114D
GbaGELP61A		GbaGELP61A		GhiGELP57A	GarGELP103A	GthGELP38D
GhiGELP62A		GhiGELP62A		GdaGELP164D	GdaGELP7A	GheGELP12A
GbaGELP162D		GbaGELP162D		GtoGELP161D	GtoGELP7A	GbaGELP14A
GheGELP63A		GheGELP63A		GdaGELP61A	GraGELP45D	GhiGELP13A
GmuGELP173D		GmuGELP173D		GthGELP18D	GtuGELP51D	GraGELP11D
GdaGELP67A		GdaGELP67A		GarGELP59A	GmuGELP161D	GbaGELP110D
GhiGELP166D		GhiGELP166D		GbaGELP55A	GtoGELP155D	GhiGELP114D
GdaGELP168D		GdaGELP168D		GtoGELP57A	GhiGELP51A	AtGELP69
GtoGELP167D		GtoGELP167D		GheGELP59A	GbaGELP49A	GthGELP57D
GmuGELP113D		GmuGELP113D		GmuGELP58A	GdaGELP55A	GraGELP30D
GraGELP12D		GraGELP12D		GmuGELP167D	GmuGELP52A	GtuGELP29D
GmuGELP12A		GmuGELP12A		GraGELP49D	GtoGELP52A	GarGELP31A
GhiGELP11A		GhiGELP11A		GtuGELP62D	GbaGELP50A	GheGELP33A
GarGELP13A		GarGELP13A		GbaGELP158D	GhiGELP52A	GdaGELP36A
GdaGELP112D		GdaGELP112D		GhiGELP161D	GtoGELP53A	GtoGELP33A
GtoGELP112D		GtoGELP112D		GraGELP48D	GmuGELP53A	GhiGELP34A
GdaGELP12A		GdaGELP12A		GthGELP17D	GarGELP56A	GmuGELP34A
GbaGELP12A		GbaGELP12A		GtoGELP159D	GheGELP54A	GdaGELP138D
GtoGELP12A		GtoGELP12A		GmuGELP165D	GtuGELP52D	GtoGELP134D
GtuGELP14D		GtuGELP14D		GdaGELP59A	GthGELP8D	GmuGELP140D
GthGELP36D		GthGELP36D		GtoGELP56A	GtoGELP156D	GbaGELP133D
GbaGELP108D		GbaGELP108D		GdaGELP162D	GmuGELP162D	GhiGELP137D
GhiGELP112D		GhiGELP112D		GheGELP57A	GbaGELP154D	GraGELP19D
AtGELP89		AtGELP89		GhiGELP159D	GdaGELP159D	GtuGELP18D
GarGELP30A		GarGELP30A		GbaGELP156D	GhiGELP157D	GthGELP71D
GheGELP32A		GheGELP32A		GtuGELP64D	AtGELP68	GtoGELP121D
GbaGELP31A		GbaGELP31A		GhiGELP55A	GheGELP10A	GbaGELP117D
GdaGELP35A		GdaGELP35A		GarGELP58A	GhiGELP15A	GmuGELP123D
GtoGELP32A		GtoGELP32A		GbaGELP53A	GbaGELP16A	GdaGELP122D
GthGELP56D		GthGELP56D		GmuGELP56A	GdaGELP16A	GhiGELP122D
GtuGELP30D		GtuGELP30D		AtGELP26	GhiGELP116D	GarGELP15A
GmuGELP139D		GmuGELP139D		AtGELP61	GtoGELP116D	GheGELP16A
GbaGELP132D		GbaGELP132D		GarGELP98A	GbaGELP112D	GmuGELP38A
GmuGELP33A		GmuGELP33A		GtoGELP97A	GmuGELP117D	GhiGELP38A
GtoGELP133D		GtoGELP133D		GdaGELP203D	GtuGELP11D	GtoGELP37A
GdaGELP137D		GdaGELP137D		GmuGELP209D	GraGELP9D	GbaGELP35A
GhiGELP136D		GhiGELP136D		GtoGELP203D	GdaGELP116D	GdaGELP40A
GbaGELP90A		GbaGELP90A		GhiGELP201D	GarGELP10A	GdaGELP157D
GhiGELP93A		GhiGELP93A		GthGELP33D	GthGELP41D	GarGELP54A
GtoGELP199D		GtoGELP199D		GtuGELP98D	AtGELP33	GraGELP43D
GdaGELP199D		GdaGELP199D		GbaGELP197D	GheGELP11A	GbaGELP47A
GdaGELP198D		GdaGELP198D		GdaGELP98A	GbaGELP15A	GbaGELP152D
GhiGELP197D		GhiGELP197D		GheGELP94A	GhiGELP14A	GtoGELP50A
GmuGELP205D		GmuGELP205D		GmuGELP98A	GarGELP11A	GthGELP7D
GmuGELP204D		GmuGELP204D		GbaGELP93A	GdaGELP15A	GtuGELP49D
GhiGELP196D		GhiGELP196D		GhiGELP97A	GtuGELP12D	GheGELP52A
GmuGELP203D		GmuGELP203D		GdaGELP89A	GthGELP39D	GmuGELP159D
GbaGELP193D		GbaGELP193D		GtoGELP85A	GraGELP10D	GhiGELP155D
GraGELP78D		GraGELP78D		GthGELP70D	GtoGELP115D	GtoGELP153D
GdaGELP96A		GdaGELP96A		GbaGELP185D	GdaGELP115D	GhiGELP49A
GtoGELP93A		GtoGELP93A		GraGELP63D	GmuGELP116D	GdaGELP53A
GmuGELP94A		GmuGELP94A		GtuGELP87D	GbaGELP111D	GmuGELP50A
GarGELP94A		GarGELP94A		GhiGELP85A	GhiGELP115D	AtGELP91
GheGELP92A		GheGELP92A		GarGELP86A	GthGELP40D	GtuGELP50D
AtGELP101		AtGELP101		GbaGELP84A	GmuGELP121D	GbaGELP153D
GdaGELP43A		GdaGELP43A		GtoGELP191D	GbaGELP115D	GhiGELP50A
GtoGELP40A		GtoGELP40A		GhiGELP188D	GdaGELP120D	GhiGELP156D
GbaGELP37A		GbaGELP37A		GdaGELP191D	GarGELP7A	GtoGELP154D
GmuGELP41A		GmuGELP41A		GmuGELP196D	GheGELP3A	GmuGELP160D
GhiGELP40A		GhiGELP40A		GheGELP84A	GmuGELP3A	GarGELP55A
GarGELP44A		GarGELP44A		GmuGELP86A	GbaGELP3A	GraGELP44D
GbaGELP142D		GbaGELP142D			GdaGELP3A	GdaGELP158D
GheGELP45A		GheGELP45A			GtoGELP3A	GdaGELP54A
GthGELP74D		GthGELP74D			GtuGELP4D	GtoGELP51A
GtuGELP46D		GtuGELP46D			GdaGELP105D	GheGELP53A
GtoGELP143D		GtoGELP143D			GraGELP3D	GbaGELP48A
GdaGELP148D		GdaGELP148D			GhiGELP105D	GmuGELP51A
GhiGELP145D		GhiGELP145D			GthGELP27D	GbaGELP72A
GmuGELP150D		GmuGELP150D			GtoGELP105D	GdaGELP78A
AtGELP12		AtGELP12			GbaGELP101D	GhiGELP176D
AtGELP11		AtGELP11			GmuGELP106D	GdaGELP180D
AtGELP13		AtGELP13				GmuGELP184D
AtGELP14		AtGELP14				GarGELP76A
AtGELP17		AtGELP17				GhiGELP74A
AtGELP6		AtGELP6				GtoGELP74A
AtGELP7		AtGELP7				GheGELP75A
AtGELP8		AtGELP8				GmuGELP74A
AtGELP53		AtGELP53				GthGELP44D
AtGELP9		AtGELP9				GtuGELP73D
AtGELP10		AtGELP10				GraGELP58D
GthGELP53D		GthGELP53D				GbaGELP174D
GtuGELP34D		GtuGELP34D				GtoGELP179D
GbaGELP129D		GbaGELP129D				GheGELP74A
GraGELP26D		GraGELP26D				GtoGELP75A
GdaGELP134D		GdaGELP134D				GarGELP77A
GtoGELP131D		GtoGELP131D				GbaGELP73A
GhiGELP134D		GhiGELP134D				GtuGELP74D
GmuGELP135D		GmuGELP135D				GtoGELP178D
GmuGELP30A		GmuGELP30A				GraGELP59D
GdaGELP31A		GdaGELP31A				GbaGELP173D
GtoGELP29A		GtoGELP29A				GhiGELP75A
GarGELP26A		GarGELP26A				GmuGELP75A
GbaGELP28A		GbaGELP28A				GthGELP43D
GheGELP28A		GheGELP28A				GdaGELP79A
GhiGELP31A		GhiGELP31A				GmuGELP183D
GdaGELP145D		GdaGELP145D				GdaGELP179D
GdaGELP19A		GdaGELP19A				GhiGELP175D
GhiGELP18A		GhiGELP18A
GmuGELP15A		GmuGELP15A
GtoGELP16A		GtoGELP16A
GbaGELP140D		GbaGELP140D
GhiGELP143D		GhiGELP143D
GdaGELP18A		GdaGELP18A
GhiGELP17A		GhiGELP17A
GarGELP39A		GarGELP39A
GtoGELP15A		GtoGELP15A
GheGELP40A		GheGELP40A
GhiGELP19A		GhiGELP19A
GhiGELP20A		GhiGELP20A
GbaGELP139D		GbaGELP139D
GtuGELP23D		GtuGELP23D
GarGELP38A		GarGELP38A
GmuGELP16A		GmuGELP16A
GraGELP35D		GraGELP35D
GdaGELP144D		GdaGELP144D
GmuGELP146D		GmuGELP146D
GtoGELP17A		GtoGELP17A
GmuGELP17A		GmuGELP17A
GarGELP37A		GarGELP37A
GheGELP39A		GheGELP39A
GbaGELP18A		GbaGELP18A
GmuGELP18A		GmuGELP18A
GdaGELP143D		GdaGELP143D
GbaGELP138D		GbaGELP138D
GtoGELP139D		GtoGELP139D
GmuGELP145D		GmuGELP145D
GraGELP34D		GraGELP34D
GhiGELP142D		GhiGELP142D
GtuGELP24D		GtuGELP24D
GthGELP59D		GthGELP59D
GheGELP38A		GheGELP38A
GarGELP36A		GarGELP36A
GdaGELP20A		GdaGELP20A
GtoGELP18A		GtoGELP18A
GdaGELP141D		GdaGELP141D
GtuGELP26D		GtuGELP26D
GbaGELP136D		GbaGELP136D
GhiGELP140D		GhiGELP140D
GmuGELP143D		GmuGELP143D
GtoGELP137D		GtoGELP137D
GarGELP34A		GarGELP34A
GheGELP36A		GheGELP36A
GmuGELP20A		GmuGELP20A
GtoGELP20A		GtoGELP20A
GbaGELP20A		GbaGELP20A
GdaGELP22A		GdaGELP22A
GhiGELP141D		GhiGELP141D
GmuGELP144D		GmuGELP144D
GmuGELP19A		GmuGELP19A
GdaGELP21A		GdaGELP21A
GtoGELP19A		GtoGELP19A
GheGELP37A		GheGELP37A
GbaGELP19A		GbaGELP19A
GarGELP35A		GarGELP35A
GhiGELP21A		GhiGELP21A
GtuGELP25D		GtuGELP25D
GdaGELP142D		GdaGELP142D
GtoGELP138D		GtoGELP138D
GbaGELP137D		GbaGELP137D
GraGELP33D		GraGELP33D
AtGELP76
GarGELP80A
GhiGELP78A
GheGELP80A
GmuGELP79A
GbaGELP77A
GtoGELP79A
GraGELP69D
GhiGELP181D
GthGELP65D
GtuGELP80D
GbaGELP179D
GtoGELP184D
GdaGELP83A
GdaGELP185D
GmuGELP189D
AtGELP2
AtGELP27
GmuGELP80A
GhiGELP79A
GtoGELP80A
GdaGELP84A
GhiGELP182D
GdaGELP186D
GmuGELP190D
GarGELP81A
GbaGELP78A
GheGELP81A
GthGELP66D
GbaGELP180D
GraGELP68D
GtoGELP185D
GtuGELP81D
AtGELP75
GhiGELP57A
GdaGELP164D
GtoGELP161D
GdaGELP61A
GthGELP18D
GarGELP59A
GbaGELP55A
GtoGELP57A
GheGELP59A
GmuGELP58A
GmuGELP167D
GraGELP49D
GtuGELP62D
GbaGELP158D
GhiGELP161D
GraGELP48D
GthGELP17D
GtoGELP159D
GmuGELP165D
GdaGELP59A
GtoGELP56A
GdaGELP162D
GheGELP57A
GhiGELP159D
GbaGELP156D
GtuGELP64D
GhiGELP55A
GarGELP58A
GbaGELP53A
GmuGELP56A
AtGELP26
AtGELP61
GarGELP98A
GtoGELP97A
GdaGELP203D
GmuGELP209D
GtoGELP203D
GhiGELP201D
GthGELP33D
GtuGELP98D
GbaGELP197D
GdaGELP98A
GheGELP94A
GmuGELP98A
GbaGELP93A
GhiGELP97A
GdaGELP89A
GtoGELP85A
GthGELP70D
GbaGELP185D
GraGELP63D
GtuGELP87D
GhiGELP85A
GarGELP86A
GbaGELP84A
GtoGELP191D
GhiGELP188D
GdaGELP191D
GmuGELP196D
GheGELP84A
GmuGELP86A
GtoGELP110D
GtuGELP16D
GhiGELP110D
GraGELP14D
GbaGELP106D
GmuGELP7A
GheGELP15A
GbaGELP7A
GhiGELP6A
GbaGELP105D
GhiGELP109D
GtoGELP109D
GdaGELP109D
GmuGELP110D
GraGELP15D
GtuGELP17D
GdaGELP110D
GmuGELP111D
GarGELP103A
GdaGELP7A
GtoGELP7A
GraGELP45D
GtuGELP51D
GmuGELP161D
GtoGELP155D
GhiGELP51A
GbaGELP49A
GdaGELP55A
GmuGELP52A
GtoGELP52A
GbaGELP50A
GhiGELP52A
GtoGELP53A
GmuGELP53A
GarGELP56A
GheGELP54A
GtuGELP52D
GthGELP8D
GtoGELP156D
GmuGELP162D
GbaGELP154D
GdaGELP159D
GhiGELP157D
AtGELP68
GheGELP10A
GhiGELP15A
GbaGELP16A
GdaGELP16A
GhiGELP116D
GtoGELP116D
GbaGELP112D
GmuGELP117D
GtuGELP11D
GraGELP9D
GdaGELP116D
GarGELP10A
GthGELP41D
AtGELP33
GheGELP11A
GbaGELP15A
GhiGELP14A
GarGELP11A
GdaGELP15A
GtuGELP12D
GthGELP39D
GraGELP10D
GtoGELP115D
GdaGELP115D
GmuGELP116D
GbaGELP111D
GhiGELP115D
GthGELP40D
GmuGELP121D
GbaGELP115D
GdaGELP120D
GarGELP7A
GheGELP3A
GmuGELP3A
GbaGELP3A
GdaGELP3A
GtoGELP3A
GtuGELP4D
GdaGELP105D
GraGELP3D
GhiGELP105D
GthGELP27D
GtoGELP105D
GbaGELP101D
GmuGELP106D
GthGELP37D
GarGELP12A
GheGELP13A
GbaGELP109D
GhiGELP113D
GmuGELP114D
GbaGELP13A
GdaGELP113D
GtoGELP113D
GhiGELP12A
GdaGELP13A
GmuGELP13A
GtuGELP13D
GdaGELP14A
GtoGELP13A
GdaGELP114D
GmuGELP115D
GtoGELP114D
GthGELP38D
GheGELP12A
GbaGELP14A
GhiGELP13A
GraGELP11D
GbaGELP110D
GhiGELP114D
AtGELP69
GthGELP57D
GraGELP30D
GtuGELP29D
GarGELP31A
GheGELP33A
GdaGELP36A
GtoGELP33A
GhiGELP34A
GmuGELP34A
GdaGELP138D
GtoGELP134D
GmuGELP140D
GbaGELP133D
GhiGELP137D
GraGELP19D
GtuGELP18D
GthGELP71D
GtoGELP121D
GbaGELP117D
GmuGELP123D
GdaGELP122D
GhiGELP122D
GarGELP15A
GheGELP16A
GmuGELP38A
GhiGELP38A
GtoGELP37A
GbaGELP35A
GdaGELP40A
GdaGELP157D
GarGELP54A
GraGELP43D
GbaGELP47A
GbaGELP152D
GtoGELP50A
GthGELP7D
GtuGELP49D
GheGELP52A
GmuGELP159D
GhiGELP155D
GtoGELP153D
GhiGELP49A
GdaGELP53A
GmuGELP50A
AtGELP91
GtuGELP50D
GbaGELP153D
GhiGELP50A
GhiGELP156D
GtoGELP154D
GmuGELP160D
GarGELP55A
GraGELP44D
GdaGELP158D
GdaGELP54A
GtoGELP51A
GheGELP53A
GbaGELP48A
GmuGELP51A
GbaGELP72A
GdaGELP78A
GhiGELP176D
GdaGELP180D
GmuGELP184D
GarGELP76A
GhiGELP74A
GtoGELP74A
GheGELP75A
GmuGELP74A
GthGELP44D
GtuGELP73D
GraGELP58D
GbaGELP174D
GtoGELP179D
GheGELP74A
GtoGELP75A
GarGELP77A
GbaGELP73A
GtuGELP74D
GtoGELP178D
GraGELP59D
GbaGELP173D
GhiGELP75A
GmuGELP75A
GthGELP43D
GdaGELP79A
GmuGELP183D
GdaGELP179D
GhiGELP175D
