# Supplementary material for: The binding pocket properties were fundamental to functional diversification of the GDSL-type esterases/lipases gene family in cotton
Source: Front Plant Sci. 2023 Jan 18;13:1099673. doi: 10.3389/fpls.2022.1099673 (PMC9889996; doi:10.3389/fpls.2022.1099673)
Supplement: Supplementary file 1 [file Presentation_1.zip › Table S4 The motif compositions of 1502 GELPs on the phylogenetic tree in cotton.xls]

## Sheet: Motif_Sequence
MotifSeq	MotifID	Length	NSites	E-value
CGPGRNRGQJTCLPTSRLCSBRD	MEME-1	23	380	0
QJKRLYELGARKFWVTGLGPJGCJP	MEME-2	25	1426	0
YVFWDGFHPTEAANKJIADRJ	MEME-3	21	1433	0
KVPAIFVFGDSLVDTGNNNYJ	MEME-4	21	1402	0
PTGRFSBGRLIIDFIAEALGL	MEME-5	21	1282	0
SBFLTGVNFASAGSGILNETG	MEME-6	21	1392	0
GCVEELNQAAQLFNKKLKKLL	MEME-7	21	1423	0
TJAKANFPPYGIDFP	MEME-8	15	802	0
GSNDFLNNYYLPPFRSSSYTY	MEME-9	21	617	0
VYVDIYSALYDJISNPSKYGF	MEME-10	21	1231	0
LPAEEDFSKALYTFDIGQNDL	MEME-11	21	524	0
NVISLWKQLEYFKEYQNKLRAJLGKDKANRIJSEALYLISV	MEME-12	41	537	0
EEALKACCGTG	MEME-13	11	1068	0
PFSLDVQISQFIQFKARSTEL	MEME-14	21	322	0
PYLPPYLDPSG	MEME-15	11	1195	0
GSSSYVYPINJRQLA	MEME-16	15	545	0
LFETSYLCNRHNPGTCSBASK	MEME-17	21	190	0
FFQNKTIEQVRASIPDIVNZI	MEME-18	21	415	0
FHSAFPPYGETFFGK	MEME-19	15	424	0
CSSSSDCKELLRKSLIVMGEIGGNDYNYA	MEME-20	29	131	1.1e-297
REPYVENPSGLPERTNEAAGIYAKACVELAQECGIKVIDLWTRMQZYDDW	MEME-21	50	53	5.3E-317
AEPNMTTQIDFLQQLLNDSVYTKRNLKTSVALVSLAGNDYSTYJATNGSA	MEME-22	50	59	1.1e-307
YNYBSNILCGGTIVKNGKNVP	MEME-23	21	264	3.9e-254
GARISLSEQVRNFKKVVKQJV	MEME-24	21	374	1.1e-243
GSFSDPPVPJKMACH	MEME-25	15	242	7.2e-224
SPPQYAALLISZYTK	MEME-26	15	453	1.2e-212
GLGLCLPLSNPCPNR	MEME-27	15	235	8.9e-207
ELRKELPGAKF	MEME-28	11	962	1.3e-198
DLNKETNSTSFFILDLYNAFWTVFNKKZTHQGSPTFENPFE	MEME-29	41	57	6.6e-156
CCFGVSGGFSCGSVDENGEKKYTLCSNPK	MEME-30	29	53	2.8e-156
ASLABHYSRKADVVLRGYSGYNTRWALKVLDHVFPKDASDG	MEME-31	41	46	7.8e-127
CVFMJLIYLLEFGYGDVIEVPPLNINQQDLLKHLSLGDIKI	MEME-32	41	18	4.9e-112
LAEQGIHSVSTNISLGVZLDWFKSLLPSJ	MEME-33	29	88	5.2e-123
YLTKFQGSBKDQYDP	MEME-34	15	118	1.1e-105
LHKNVINFFQQVDLFENSTMKDLKGTFDS	MEME-35	29	22	3.6e-95
MIGPSRPLFVLFGILIVQFSY	MEME-36	21	111	5.4e-94
KRSPTTLILLITPPPIDEEGR	MEME-37	21	54	2e-78
FEELMNTIPSLGSLCPGSTVN	MEME-38	21	83	8.7e-85
GRRFLVPFFTLYLLLFLLLPLLPHSVHCQ	MEME-39	29	41	6.2e-73
NLLGBETSAANYLSKCIYSIG	MEME-40	21	78	1.9e-64
TSSSCSSLKQHFJVFLJVIISSIINSPVN	MEME-41	29	46	4.6e-62
WLDASEMPYDFPHHSEIDGKNPEKAFQQK	MEME-42	29	12	1.7e-60
ASKLQPWWLLLVIPFLFVSNTYHCVNAEP	MEME-43	29	14	6.2e-76
MDNGGFSKDLILLLCIWVFLAMIDVSKCS	MEME-44	29	18	5.3e-93
QNLALFGHNASDLDE	MEME-45	15	87	9.4e-58
KTPIPYRWRKE	MEME-46	11	75	4.1e-55
NNTTVYGNSCENPSN	MEME-47	15	135	3.5e-52
QFSDJLINSYD	MEME-48	11	91	3.9e-52
CSEPAQAMAVQFYFDVASSLEQFSSTVQDMKYSVGNTFLMTSVLTGDKLA	MEME-49	50	15	5.1e-52
LAKPMFPNGIDFPKG	MEME-50	15	60	3e-50
AAITAFGHGSN	MEME-51	11	58	1.7e-46
MAKLLSFLVLALLLA	MEME-52	15	240	3e-46
MPFSFFHLLCYITIIFAEVDAVNEGASKS	MEME-53	29	12	1e-45
MDPTSTIFSFLSVLLFGLTTG	MEME-54	21	38	7.8e-45
DCDDLLKKSLFLVGEIGGNDY	MEME-55	21	29	1.2e-45
KKGQEKPNNGWLLIDFVRDALNISSLPPY	MEME-56	29	13	9.2e-44
ENIRNLHPQIN	MEME-57	11	89	3.1e-43
LSGRYSTPQMKLESF	MEME-58	15	17	3e-41
PVAVTVFFGANDACL	MEME-59	15	29	1.5e-46
MEFARLIFAGILISLLSNRVAAMAADLPP	MEME-60	29	18	8e-40
AELAMRSP	MEME-61	8	90	2.7e-37
METIVFPFSSKFLLAKYLLVFALFISAKA	MEME-62	29	12	2e-34
EYZSFLJGIAE	MEME-63	11	177	7.7e-35
VTFEVEMKKKY	MEME-64	11	24	2e-33
QHKIGGTLMWK	MEME-65	11	41	1e-40
GLNSZLGANIF	MEME-66	11	78	6.1e-30
AIDFIAERLGF	MEME-67	11	70	2.4e-30
SQRTLGGGHER	MEME-68	11	109	4.7e-30
MKLLHLHLPTLNQSFFFNKGM	MEME-69	21	12	3.5e-28
MESCHKFSFPLLTLLSLYMFF	MEME-70	21	11	8.7e-28
RPNIVLFGDSITQESFRSGGW	MEME-71	21	11	3.3e-26
MAPKNNFLLIIALJF	MEME-72	15	62	4.6e-26
MKNKFFILVILFQTVDLALST	MEME-73	21	14	2.5e-36
AFPAFIQSVVNQLKV	MEME-74	15	37	1.6e-25
LERTTNILGGS	MEME-75	11	113	7.3e-29
SVIIYNPKPGNVDKN	MEME-76	15	108	2.2e-25
KKSPPPFLYLVNDPS	MEME-77	15	38	2.9e-33
PYRGVYSCGGKRGVTEYELCS	MEME-78	21	53	4.5e-25
GPKLKEHMQYCVEHPEEISKLAKIKSQVSEVKGVMMENIEKVLDRGEKI	MEME-79	49	2	9.4e-24
TFVEYLMETLE	MEME-80	11	57	2.1e-22
QFNNANSDAKF	MEME-81	11	59	1e-22
MAKTCFHGVFVSIAVTSLLLL	MEME-82	21	22	4e-19
MASSIISPWJFYJSJ	MEME-83	15	82	1.3e-18
FGFGNVGSPSPAPESDIAPSP	MEME-84	21	21	3.9e-28
MAKKFLKSLEVVLVSVLSVAL	MEME-85	21	52	8.6e-21
EGFRRRKGANV	MEME-86	11	24	1.9e-17
VAHSEASLTPRPFNN	MEME-87	15	37	6.3e-17
NKFTYNCDGHTFNYLVDNGYTYCVVADESAGRQVPIAFLERVKEDFVSKY	MEME-88	50	2	2.5e-16
ENVKVFSIIIAFFSVLSVESVGLKDLKTC	MEME-89	29	28	1.8e-15
PIIHLNJSLLPCNGSNSILLPYLLAKKMG	MEME-90	29	26	1.9e-20
YNQLSLNRRIPLTIS	MEME-91	15	42	6.1e-16
NAIAVHGTNGS	MEME-92	11	56	3.7e-15
TTASKACC	MEME-93	8	22	4.1e-15
ZRVKNKTH	MEME-94	8	89	5e-23
AKACKDPS	MEME-95	8	159	2.4e-14
KEKKKHSCRNQ	MEME-96	11	14	1.5e-13
KSARHFVKDDM	MEME-97	11	28	9.7e-15
FQRNMGSILWT	MEME-98	11	13	2e-17
MACKLVTLFFFVNLLMQIPKV	MEME-99	21	13	6.2e-13
LDYFGSSDLRK	MEME-100	11	18	9.9e-11
TYLNPSGASAA	MEME-101	11	59	1.3e-15
NELAQNSGDGR	MEME-102	11	45	1.3e-13
NIMFFFLICVLGWSLKLSEAQ	MEME-103	21	26	3.6e-10
HGGYCKPSFDDIISRQRNSGT	MEME-104	21	14	2.7e-16
YGYHINCGKKA	MEME-105	11	14	6.6e-10
KKLQGLYTDSN	MEME-106	11	27	7.4e-10
INTIIHSG	MEME-107	8	26	8.7e-10
KNGIDVGCGGILALP	MEME-108	15	15	9.9e-10
GSSSHPPLISSPLSD	MEME-109	15	13	7.1e-13
KQNKKFHGMQM	MEME-110	11	25	2e-09
NQRATGQAAPG	MEME-111	11	25	1.7e-12
FALFMVALVSMGITNLAMVPE	MEME-112	21	13	7.1e-09
WSGQQLLSNICRPTTIRGLV	MEME-113	20	12	9.7e-14
LCFFJFTATSVNJVCSRSLQK	MEME-114	21	26	6e-10
QNSLKQFW	MEME-115	8	40	1.4e-08
HGEKPTNESFLREEYEKQRASEIPDLSLE	MEME-116	29	2	3e-07
MAMAHTSR	MEME-117	8	2	4.6e-07
MAMAHTSR	MEME-118	8	2	4.6e-07
MAMAHTSR	MEME-119	8	2	4.6e-07
MAMAHTSR	MEME-120	8	2	4.6e-07
VLTSFPSAEKD	MEME-121	11	38	4.6e-07
FEYLLNITRPP	MEME-122	11	21	3.9e-08
NIKGHYSSKTN	MEME-123	11	10	1e-05
DQLNKRPGAIV	MEME-124	11	12	1.1e-05
BDYIDLFLRNFSGVM	MEME-125	15	25	1.2e-05
LSENTHVMFLSTPPV	MEME-126	15	12	1.5e-06
YQILVIQLLLNMCSA	MEME-127	15	6	2.6e-05
RKQGGVYA	MEME-128	8	62	5.5e-05
MKTVGELSLLVCLIIVFFNGRGWSQRLPR	MEME-129	29	14	6.5e-05
ERDKFSID	MEME-130	8	13	7.5e-05
MQTPYNIYKPLKVYRQKYLGISSTVASIS	MEME-131	29	5	0.00015
QWHIDDAT	MEME-132	8	13	0.0013
TLYSKNAILER	MEME-133	11	13	0.0016
QMTAKFQIPTN	MEME-134	11	18	1e-05
KSFVGAVLTFRVSQGGNSNFK	MEME-135	21	23	0.0087
KKYMFIMGTGGNDYLFNYFVRKGEYNVSLETFTVNLTTS	MEME-136	39	14	9e-08
NCHVNEAALVLPKNV	MEME-137	15	16	2.1e-06
AEIGCVTSDIACNTV	MEME-138	15	12	3.9e-07
MLLSSNVSSSHVENI	MEME-139	15	5	0.00022
LQRVLSTT	MEME-140	8	22	5.6e-05

## Sheet: Motif_Region
GarGELP24A	6	26	Motif-4
GarGELP24A	29	43	Motif-50
GarGELP24A	44	54	Motif-15
GarGELP24A	57	77	Motif-6
GarGELP24A	82	122	Motif-12
GarGELP24A	128	142	Motif-139
GarGELP24A	155	179	Motif-2
GarGELP24A	181	188	Motif-130
GarGELP24A	189	209	Motif-7
GarGELP24A	211	221	Motif-28
GarGELP24A	222	242	Motif-10
GarGELP24A	243	253	Motif-13
GarGELP24A	256	284	Motif-116
GarGELP24A	288	308	Motif-85
GarGELP24A	309	329	Motif-82
GarGELP24A	334	383	Motif-88
GarGELP24A	389	396	Motif-95
GarGELP24A	401	449	Motif-79
GarGELP24A	452	480	Motif-35
GarGELP24A	481	509	Motif-60
GarGELP34A	3	31	Motif-41
GarGELP34A	33	53	Motif-4
GarGELP34A	62	76	Motif-19
GarGELP34A	77	97	Motif-5
GarGELP34A	98	108	Motif-15
GarGELP34A	112	132	Motif-6
GarGELP34A	133	161	Motif-33
GarGELP34A	162	190	Motif-20
GarGELP34A	191	211	Motif-18
GarGELP34A	214	238	Motif-2
GarGELP34A	240	254	Motif-34
GarGELP34A	257	277	Motif-7
GarGELP34A	278	288	Motif-57
GarGELP34A	290	310	Motif-10
GarGELP34A	311	321	Motif-13
GarGELP34A	324	344	Motif-23
GarGELP34A	347	367	Motif-3
GarGELP34A	368	388	Motif-38
GarGELP35A	3	31	Motif-41
GarGELP35A	33	53	Motif-4
GarGELP35A	62	76	Motif-19
GarGELP35A	77	97	Motif-5
GarGELP35A	98	108	Motif-15
GarGELP35A	112	132	Motif-6
GarGELP35A	133	161	Motif-33
GarGELP35A	162	190	Motif-20
GarGELP35A	191	211	Motif-18
GarGELP35A	214	238	Motif-2
GarGELP35A	240	254	Motif-34
GarGELP35A	257	277	Motif-7
GarGELP35A	278	288	Motif-57
GarGELP35A	290	310	Motif-10
GarGELP35A	311	321	Motif-13
GarGELP35A	324	344	Motif-23
GarGELP35A	347	367	Motif-3
GarGELP35A	368	388	Motif-38
GarGELP35A	389	399	Motif-28
GarGELP36A	3	31	Motif-41
GarGELP36A	33	53	Motif-4
GarGELP36A	62	76	Motif-19
GarGELP36A	77	97	Motif-5
GarGELP36A	98	108	Motif-15
GarGELP36A	112	132	Motif-6
GarGELP36A	133	161	Motif-33
GarGELP36A	167	187	Motif-55
GarGELP36A	196	206	Motif-111
GarGELP36A	213	237	Motif-2
GarGELP36A	239	253	Motif-34
GarGELP36A	256	276	Motif-7
GarGELP36A	277	287	Motif-57
GarGELP36A	289	309	Motif-10
GarGELP36A	310	320	Motif-13
GarGELP36A	323	343	Motif-23
GarGELP36A	346	366	Motif-3
GarGELP36A	367	377	Motif-98
GarGELP63A	1	15	Motif-72
GarGELP63A	22	50	Motif-33
GarGELP63A	51	61	Motif-123
GarGELP63A	65	85	Motif-4
GarGELP63A	92	120	Motif-56
GarGELP63A	125	145	Motif-6
GarGELP63A	148	158	Motif-65
GarGELP63A	159	179	Motif-24
GarGELP63A	182	210	Motif-20
GarGELP63A	212	222	Motif-46
GarGELP63A	223	230	Motif-117
GarGELP63A	231	255	Motif-2
GarGELP63A	258	268	Motif-97
GarGELP63A	269	289	Motif-7
GarGELP63A	290	300	Motif-86
GarGELP63A	303	323	Motif-10
GarGELP63A	324	334	Motif-13
GarGELP63A	339	359	Motif-23
GarGELP63A	361	381	Motif-3
GarGELP63A	386	400	Motif-50
GarGELP76A	1	29	Motif-60
GarGELP76A	31	51	Motif-4
GarGELP76A	52	66	Motif-19
GarGELP76A	67	87	Motif-5
GarGELP76A	88	98	Motif-15
GarGELP76A	99	119	Motif-6
GarGELP76A	128	148	Motif-14
GarGELP76A	150	160	Motif-96
GarGELP76A	162	182	Motif-11
GarGELP76A	185	205	Motif-18
GarGELP76A	208	232	Motif-2
GarGELP76A	235	249	Motif-76
GarGELP76A	250	270	Motif-7
GarGELP76A	272	282	Motif-28
GarGELP76A	283	303	Motif-10
GarGELP76A	304	314	Motif-13
GarGELP76A	315	329	Motif-108
GarGELP76A	330	344	Motif-47
GarGELP76A	345	365	Motif-3
GarGELP76A	368	382	Motif-25
GbaGELP21A	1	21	Motif-54
GbaGELP21A	24	34	Motif-65
GbaGELP21A	38	58	Motif-4
GbaGELP21A	60	74	Motif-19
GbaGELP21A	75	95	Motif-5
GbaGELP21A	96	106	Motif-46
GbaGELP21A	109	129	Motif-6
GbaGELP21A	130	179	Motif-22
GbaGELP21A	181	195	Motif-74
GbaGELP21A	196	220	Motif-2
GbaGELP21A	230	250	Motif-7
GbaGELP21A	252	292	Motif-29
GbaGELP21A	294	322	Motif-30
GbaGELP21A	324	344	Motif-3
GbaGELP21A	347	354	Motif-115
GbaGELP20A	3	31	Motif-41
GbaGELP20A	33	53	Motif-4
GbaGELP20A	62	76	Motif-19
GbaGELP20A	77	97	Motif-5
GbaGELP20A	98	108	Motif-15
GbaGELP20A	112	132	Motif-6
GbaGELP20A	133	161	Motif-33
GbaGELP20A	162	190	Motif-20
GbaGELP20A	191	211	Motif-18
GbaGELP20A	214	238	Motif-2
GbaGELP20A	240	254	Motif-34
GbaGELP20A	257	277	Motif-7
GbaGELP20A	278	288	Motif-57
GbaGELP20A	290	310	Motif-10
GbaGELP20A	311	321	Motif-13
GbaGELP20A	324	344	Motif-23
GbaGELP20A	347	367	Motif-3
GbaGELP20A	368	388	Motif-38
GbaGELP20A	398	408	Motif-67
GbaGELP19A	3	31	Motif-41
GbaGELP19A	33	53	Motif-4
GbaGELP19A	62	76	Motif-19
GbaGELP19A	77	97	Motif-5
GbaGELP19A	98	108	Motif-15
GbaGELP19A	112	132	Motif-6
GbaGELP19A	133	161	Motif-33
GbaGELP19A	162	190	Motif-20
GbaGELP19A	191	211	Motif-18
GbaGELP19A	214	238	Motif-2
GbaGELP19A	240	254	Motif-34
GbaGELP19A	257	277	Motif-7
GbaGELP19A	278	288	Motif-57
GbaGELP19A	290	310	Motif-10
GbaGELP19A	311	321	Motif-13
GbaGELP19A	324	344	Motif-23
GbaGELP19A	347	367	Motif-3
GbaGELP19A	368	388	Motif-38
GbaGELP19A	389	399	Motif-28
GbaGELP61A	1	15	Motif-72
GbaGELP61A	22	50	Motif-33
GbaGELP61A	51	61	Motif-123
GbaGELP61A	65	85	Motif-4
GbaGELP61A	92	120	Motif-56
GbaGELP61A	125	145	Motif-6
GbaGELP61A	148	158	Motif-65
GbaGELP61A	159	179	Motif-24
GbaGELP61A	182	210	Motif-20
GbaGELP61A	212	222	Motif-46
GbaGELP61A	223	230	Motif-117
GbaGELP61A	231	255	Motif-2
GbaGELP61A	258	268	Motif-97
GbaGELP61A	269	289	Motif-7
GbaGELP61A	290	300	Motif-86
GbaGELP61A	303	323	Motif-10
GbaGELP61A	324	334	Motif-13
GbaGELP61A	339	359	Motif-23
GbaGELP61A	361	381	Motif-3
GbaGELP61A	386	400	Motif-50
GbaGELP72A	1	29	Motif-60
GbaGELP72A	31	51	Motif-4
GbaGELP72A	52	66	Motif-19
GbaGELP72A	67	87	Motif-5
GbaGELP72A	88	98	Motif-15
GbaGELP72A	99	119	Motif-6
GbaGELP72A	128	148	Motif-14
GbaGELP72A	150	160	Motif-96
GbaGELP72A	162	182	Motif-11
GbaGELP72A	185	205	Motif-18
GbaGELP72A	208	232	Motif-2
GbaGELP72A	235	249	Motif-76
GbaGELP72A	250	270	Motif-7
GbaGELP72A	272	282	Motif-28
GbaGELP72A	283	303	Motif-10
GbaGELP72A	304	314	Motif-13
GbaGELP72A	315	329	Motif-108
GbaGELP72A	330	344	Motif-47
GbaGELP72A	345	365	Motif-3
GbaGELP72A	368	382	Motif-25
GbaGELP119D	1	21	Motif-54
GbaGELP119D	24	34	Motif-65
GbaGELP119D	38	58	Motif-4
GbaGELP119D	60	74	Motif-19
GbaGELP119D	75	95	Motif-5
GbaGELP119D	96	106	Motif-46
GbaGELP119D	109	129	Motif-6
GbaGELP119D	130	179	Motif-22
GbaGELP119D	181	195	Motif-74
GbaGELP119D	196	220	Motif-2
GbaGELP119D	221	228	Motif-115
GbaGELP119D	230	250	Motif-7
GbaGELP119D	252	292	Motif-29
GbaGELP119D	294	322	Motif-30
GbaGELP119D	324	344	Motif-3
GbaGELP119D	347	354	Motif-115
GbaGELP138D	6	34	Motif-41
GbaGELP138D	36	56	Motif-4
GbaGELP138D	65	79	Motif-19
GbaGELP138D	80	100	Motif-5
GbaGELP138D	102	112	Motif-123
GbaGELP138D	115	135	Motif-6
GbaGELP138D	136	164	Motif-33
GbaGELP138D	165	193	Motif-20
GbaGELP138D	199	209	Motif-111
GbaGELP138D	216	240	Motif-2
GbaGELP138D	242	256	Motif-34
GbaGELP138D	259	279	Motif-7
GbaGELP138D	280	290	Motif-57
GbaGELP138D	292	312	Motif-10
GbaGELP138D	313	323	Motif-13
GbaGELP138D	326	346	Motif-23
GbaGELP138D	349	369	Motif-3
GbaGELP138D	370	380	Motif-122
GbaGELP137D	3	31	Motif-41
GbaGELP137D	33	53	Motif-4
GbaGELP137D	62	76	Motif-19
GbaGELP137D	77	97	Motif-5
GbaGELP137D	98	108	Motif-15
GbaGELP137D	112	132	Motif-6
GbaGELP137D	133	161	Motif-33
GbaGELP137D	162	190	Motif-20
GbaGELP137D	191	211	Motif-18
GbaGELP137D	214	238	Motif-2
GbaGELP137D	240	254	Motif-34
GbaGELP137D	257	277	Motif-7
GbaGELP137D	278	288	Motif-57
GbaGELP137D	290	310	Motif-10
GbaGELP137D	311	321	Motif-13
GbaGELP137D	324	344	Motif-23
GbaGELP137D	347	367	Motif-3
GbaGELP137D	368	388	Motif-38
GbaGELP136D	3	31	Motif-41
GbaGELP136D	33	53	Motif-4
GbaGELP136D	62	76	Motif-19
GbaGELP136D	77	97	Motif-5
GbaGELP136D	98	108	Motif-15
GbaGELP136D	112	132	Motif-6
GbaGELP136D	133	161	Motif-33
GbaGELP136D	162	190	Motif-20
GbaGELP136D	191	211	Motif-18
GbaGELP136D	214	238	Motif-2
GbaGELP136D	240	254	Motif-34
GbaGELP136D	257	277	Motif-7
GbaGELP136D	278	288	Motif-57
GbaGELP136D	290	310	Motif-10
GbaGELP136D	311	321	Motif-13
GbaGELP136D	324	344	Motif-23
GbaGELP136D	347	367	Motif-3
GbaGELP136D	368	388	Motif-38
GbaGELP162D	1	15	Motif-72
GbaGELP162D	22	50	Motif-33
GbaGELP162D	51	61	Motif-123
GbaGELP162D	65	85	Motif-4
GbaGELP162D	92	120	Motif-56
GbaGELP162D	125	145	Motif-6
GbaGELP162D	148	158	Motif-65
GbaGELP162D	159	179	Motif-24
GbaGELP162D	182	210	Motif-20
GbaGELP162D	212	222	Motif-46
GbaGELP162D	223	230	Motif-117
GbaGELP162D	231	255	Motif-2
GbaGELP162D	258	268	Motif-97
GbaGELP162D	269	289	Motif-7
GbaGELP162D	290	300	Motif-86
GbaGELP162D	303	323	Motif-10
GbaGELP162D	324	334	Motif-13
GbaGELP162D	339	359	Motif-23
GbaGELP162D	361	381	Motif-3
GbaGELP162D	386	400	Motif-50
GbaGELP174D	1	29	Motif-60
GbaGELP174D	31	51	Motif-4
GbaGELP174D	52	66	Motif-19
GbaGELP174D	67	87	Motif-5
GbaGELP174D	88	98	Motif-15
GbaGELP174D	99	119	Motif-6
GbaGELP174D	128	148	Motif-14
GbaGELP174D	150	160	Motif-96
GbaGELP174D	162	182	Motif-11
GbaGELP174D	185	205	Motif-18
GbaGELP174D	208	232	Motif-2
GbaGELP174D	235	249	Motif-76
GbaGELP174D	250	270	Motif-7
GbaGELP174D	272	282	Motif-28
GbaGELP174D	283	303	Motif-10
GbaGELP174D	304	314	Motif-13
GbaGELP174D	315	329	Motif-108
GbaGELP174D	330	344	Motif-47
GbaGELP174D	345	365	Motif-3
GbaGELP174D	368	382	Motif-25
GdaGELP180D	1	29	Motif-60
GdaGELP180D	31	51	Motif-4
GdaGELP180D	52	66	Motif-19
GdaGELP180D	67	87	Motif-5
GdaGELP180D	88	98	Motif-15
GdaGELP180D	99	119	Motif-6
GdaGELP180D	128	148	Motif-14
GdaGELP180D	150	160	Motif-96
GdaGELP180D	162	182	Motif-11
GdaGELP180D	185	205	Motif-18
GdaGELP180D	208	232	Motif-2
GdaGELP180D	235	249	Motif-76
GdaGELP180D	250	270	Motif-7
GdaGELP180D	272	282	Motif-28
GdaGELP180D	283	303	Motif-10
GdaGELP180D	304	314	Motif-13
GdaGELP180D	315	329	Motif-108
GdaGELP180D	330	344	Motif-47
GdaGELP180D	345	365	Motif-3
GdaGELP180D	368	382	Motif-25
GdaGELP168D	1	15	Motif-72
GdaGELP168D	22	50	Motif-33
GdaGELP168D	51	61	Motif-123
GdaGELP168D	65	85	Motif-4
GdaGELP168D	92	120	Motif-56
GdaGELP168D	125	145	Motif-6
GdaGELP168D	148	158	Motif-65
GdaGELP168D	159	179	Motif-24
GdaGELP168D	182	210	Motif-20
GdaGELP168D	212	222	Motif-46
GdaGELP168D	223	230	Motif-117
GdaGELP168D	231	255	Motif-2
GdaGELP168D	258	268	Motif-97
GdaGELP168D	269	289	Motif-7
GdaGELP168D	290	300	Motif-86
GdaGELP168D	303	323	Motif-10
GdaGELP168D	324	334	Motif-13
GdaGELP168D	339	359	Motif-23
GdaGELP168D	361	381	Motif-3
GdaGELP168D	386	400	Motif-50
GdaGELP142D	3	31	Motif-41
GdaGELP142D	33	53	Motif-4
GdaGELP142D	62	76	Motif-19
GdaGELP142D	77	97	Motif-5
GdaGELP142D	98	108	Motif-15
GdaGELP142D	112	132	Motif-6
GdaGELP142D	133	161	Motif-33
GdaGELP142D	162	190	Motif-20
GdaGELP142D	191	211	Motif-18
GdaGELP142D	214	238	Motif-2
GdaGELP142D	240	254	Motif-34
GdaGELP142D	257	277	Motif-7
GdaGELP142D	278	288	Motif-57
GdaGELP142D	290	310	Motif-10
GdaGELP142D	311	321	Motif-13
GdaGELP142D	324	344	Motif-23
GdaGELP142D	347	367	Motif-3
GdaGELP142D	368	388	Motif-38
GdaGELP143D	6	34	Motif-41
GdaGELP143D	36	56	Motif-4
GdaGELP143D	65	79	Motif-19
GdaGELP143D	80	100	Motif-5
GdaGELP143D	102	112	Motif-123
GdaGELP143D	115	135	Motif-6
GdaGELP143D	136	164	Motif-33
GdaGELP143D	165	193	Motif-20
GdaGELP143D	199	209	Motif-111
GdaGELP143D	216	240	Motif-2
GdaGELP143D	242	256	Motif-34
GdaGELP143D	259	279	Motif-7
GdaGELP143D	280	290	Motif-57
GdaGELP143D	292	312	Motif-10
GdaGELP143D	313	323	Motif-13
GdaGELP143D	326	346	Motif-23
GdaGELP143D	349	369	Motif-3
GdaGELP143D	370	380	Motif-122
GdaGELP124D	1	21	Motif-54
GdaGELP124D	24	34	Motif-65
GdaGELP124D	38	58	Motif-4
GdaGELP124D	60	74	Motif-19
GdaGELP124D	75	95	Motif-5
GdaGELP124D	96	106	Motif-46
GdaGELP124D	109	129	Motif-6
GdaGELP124D	130	179	Motif-22
GdaGELP124D	181	195	Motif-74
GdaGELP124D	196	220	Motif-2
GdaGELP124D	221	228	Motif-115
GdaGELP124D	230	250	Motif-7
GdaGELP124D	252	292	Motif-29
GdaGELP124D	294	322	Motif-30
GdaGELP124D	324	344	Motif-3
GdaGELP124D	347	354	Motif-115
GdaGELP103D	1	21	Motif-69
GdaGELP103D	24	52	Motif-39
GdaGELP103D	53	73	Motif-4
GdaGELP103D	76	90	Motif-8
GdaGELP103D	94	114	Motif-5
GdaGELP103D	115	125	Motif-15
GdaGELP103D	130	150	Motif-6
GdaGELP103D	154	174	Motif-24
GdaGELP103D	180	200	Motif-11
GdaGELP103D	201	211	Motif-100
GdaGELP103D	212	222	Motif-97
GdaGELP103D	229	253	Motif-2
GdaGELP103D	255	262	Motif-94
GdaGELP103D	263	283	Motif-7
GdaGELP103D	285	295	Motif-28
GdaGELP103D	296	316	Motif-10
GdaGELP103D	324	346	Motif-1
GdaGELP103D	348	368	Motif-3
GdaGELP103D	371	385	Motif-16
GdaGELP78A	1	29	Motif-60
GdaGELP78A	31	51	Motif-4
GdaGELP78A	52	66	Motif-19
GdaGELP78A	67	87	Motif-5
GdaGELP78A	88	98	Motif-15
GdaGELP78A	99	119	Motif-6
GdaGELP78A	128	148	Motif-14
GdaGELP78A	150	160	Motif-96
GdaGELP78A	162	182	Motif-11
GdaGELP78A	185	205	Motif-18
GdaGELP78A	208	232	Motif-2
GdaGELP78A	235	249	Motif-76
GdaGELP78A	250	270	Motif-7
GdaGELP78A	272	282	Motif-28
GdaGELP78A	283	303	Motif-10
GdaGELP78A	304	314	Motif-13
GdaGELP78A	315	329	Motif-108
GdaGELP78A	330	344	Motif-47
GdaGELP78A	345	365	Motif-3
GdaGELP78A	368	382	Motif-25
GdaGELP67A	1	15	Motif-72
GdaGELP67A	22	50	Motif-33
GdaGELP67A	51	61	Motif-123
GdaGELP67A	65	85	Motif-4
GdaGELP67A	92	120	Motif-56
GdaGELP67A	125	145	Motif-6
GdaGELP67A	148	158	Motif-65
GdaGELP67A	159	179	Motif-24
GdaGELP67A	182	210	Motif-20
GdaGELP67A	212	222	Motif-46
GdaGELP67A	223	230	Motif-117
GdaGELP67A	231	255	Motif-2
GdaGELP67A	258	268	Motif-97
GdaGELP67A	269	289	Motif-7
GdaGELP67A	290	300	Motif-86
GdaGELP67A	303	323	Motif-10
GdaGELP67A	324	334	Motif-13
GdaGELP67A	339	359	Motif-23
GdaGELP67A	361	381	Motif-3
GdaGELP67A	386	400	Motif-50
GdaGELP19A	3	31	Motif-41
GdaGELP19A	33	53	Motif-4
GdaGELP19A	60	74	Motif-8
GdaGELP19A	77	97	Motif-5
GdaGELP19A	98	108	Motif-15
GdaGELP19A	112	132	Motif-6
GdaGELP19A	133	161	Motif-33
GdaGELP19A	162	190	Motif-20
GdaGELP19A	191	211	Motif-18
GdaGELP19A	214	238	Motif-2
GdaGELP19A	240	254	Motif-34
GdaGELP19A	257	277	Motif-7
GdaGELP19A	278	288	Motif-57
GdaGELP19A	290	310	Motif-10
GdaGELP19A	317	327	Motif-13
GdaGELP19A	330	350	Motif-23
GdaGELP19A	353	373	Motif-3
GdaGELP19A	388	398	Motif-98
GdaGELP19A	408	422	Motif-19
GdaGELP19A	423	443	Motif-5
GdaGELP19A	444	454	Motif-15
GdaGELP19A	458	478	Motif-6
GdaGELP19A	483	497	Motif-127
GdaGELP19A	501	529	Motif-20
GdaGELP19A	530	550	Motif-18
GdaGELP19A	553	577	Motif-2
GdaGELP19A	579	593	Motif-34
GdaGELP19A	596	616	Motif-7
GdaGELP19A	617	627	Motif-57
GdaGELP19A	629	649	Motif-10
GdaGELP19A	650	660	Motif-13
GdaGELP19A	663	683	Motif-23
GdaGELP19A	686	706	Motif-3
GdaGELP19A	707	727	Motif-38
GdaGELP19A	728	738	Motif-28
GdaGELP21A	3	31	Motif-41
GdaGELP21A	33	53	Motif-4
GdaGELP21A	62	76	Motif-19
GdaGELP21A	77	97	Motif-5
GdaGELP21A	98	108	Motif-15
GdaGELP21A	112	132	Motif-6
GdaGELP21A	133	161	Motif-33
GdaGELP21A	162	190	Motif-20
GdaGELP21A	191	211	Motif-18
GdaGELP21A	214	238	Motif-2
GdaGELP21A	240	254	Motif-34
GdaGELP21A	257	277	Motif-7
GdaGELP21A	278	288	Motif-57
GdaGELP21A	290	310	Motif-10
GdaGELP21A	311	321	Motif-13
GdaGELP21A	324	344	Motif-23
GdaGELP21A	347	367	Motif-3
GdaGELP21A	368	388	Motif-38
GdaGELP21A	389	399	Motif-28
GdaGELP22A	3	31	Motif-41
GdaGELP22A	33	53	Motif-4
GdaGELP22A	62	76	Motif-19
GdaGELP22A	77	97	Motif-5
GdaGELP22A	98	108	Motif-15
GdaGELP22A	112	132	Motif-6
GdaGELP22A	133	161	Motif-33
GdaGELP22A	162	190	Motif-20
GdaGELP22A	191	211	Motif-18
GdaGELP22A	214	238	Motif-2
GdaGELP22A	240	254	Motif-34
GdaGELP22A	257	277	Motif-7
GdaGELP22A	278	288	Motif-57
GdaGELP22A	290	310	Motif-10
GdaGELP22A	311	321	Motif-13
GdaGELP22A	324	344	Motif-23
GdaGELP22A	347	367	Motif-3
GdaGELP22A	368	388	Motif-38
GdaGELP22A	389	417	Motif-62
GdaGELP23A	1	21	Motif-54
GdaGELP23A	24	34	Motif-65
GdaGELP23A	38	58	Motif-4
GdaGELP23A	60	74	Motif-19
GdaGELP23A	75	95	Motif-5
GdaGELP23A	96	106	Motif-46
GdaGELP23A	109	129	Motif-6
GdaGELP23A	130	179	Motif-22
GdaGELP23A	181	195	Motif-74
GdaGELP23A	196	220	Motif-2
GdaGELP23A	230	250	Motif-7
GdaGELP23A	252	292	Motif-29
GdaGELP23A	294	322	Motif-30
GdaGELP23A	324	344	Motif-3
GdaGELP23A	347	354	Motif-115
GheGELP18A	1	21	Motif-54
GheGELP18A	24	34	Motif-65
GheGELP18A	38	58	Motif-4
GheGELP18A	60	74	Motif-19
GheGELP18A	75	95	Motif-5
GheGELP18A	96	106	Motif-46
GheGELP18A	109	129	Motif-6
GheGELP18A	130	179	Motif-22
GheGELP18A	181	195	Motif-74
GheGELP18A	196	220	Motif-2
GheGELP18A	230	250	Motif-7
GheGELP18A	252	292	Motif-29
GheGELP18A	294	322	Motif-30
GheGELP18A	324	344	Motif-3
GheGELP18A	347	354	Motif-115
GheGELP26A	6	26	Motif-4
GheGELP26A	29	43	Motif-50
GheGELP26A	44	54	Motif-15
GheGELP26A	57	77	Motif-6
GheGELP26A	82	122	Motif-12
GheGELP26A	128	142	Motif-139
GheGELP26A	155	179	Motif-2
GheGELP26A	181	188	Motif-130
GheGELP26A	189	209	Motif-7
GheGELP26A	211	221	Motif-28
GheGELP26A	222	242	Motif-10
GheGELP26A	243	253	Motif-13
GheGELP26A	256	284	Motif-116
GheGELP26A	288	308	Motif-85
GheGELP26A	309	329	Motif-82
GheGELP26A	334	383	Motif-88
GheGELP26A	389	396	Motif-95
GheGELP26A	401	449	Motif-79
GheGELP26A	452	480	Motif-35
GheGELP26A	481	509	Motif-60
GheGELP36A	3	31	Motif-41
GheGELP36A	33	53	Motif-4
GheGELP36A	62	76	Motif-19
GheGELP36A	77	97	Motif-5
GheGELP36A	98	108	Motif-15
GheGELP36A	112	132	Motif-6
GheGELP36A	133	161	Motif-33
GheGELP36A	162	190	Motif-20
GheGELP36A	191	211	Motif-18
GheGELP36A	214	238	Motif-2
GheGELP36A	240	254	Motif-34
GheGELP36A	257	277	Motif-7
GheGELP36A	278	288	Motif-57
GheGELP36A	290	310	Motif-10
GheGELP36A	311	321	Motif-13
GheGELP36A	324	344	Motif-23
GheGELP36A	347	367	Motif-3
GheGELP36A	368	388	Motif-38
GheGELP37A	3	31	Motif-41
GheGELP37A	33	53	Motif-4
GheGELP37A	62	76	Motif-19
GheGELP37A	77	97	Motif-5
GheGELP37A	98	108	Motif-15
GheGELP37A	112	132	Motif-6
GheGELP37A	133	161	Motif-33
GheGELP37A	162	190	Motif-20
GheGELP37A	191	211	Motif-18
GheGELP37A	214	238	Motif-2
GheGELP37A	240	254	Motif-34
GheGELP37A	257	277	Motif-7
GheGELP37A	278	288	Motif-57
GheGELP37A	290	310	Motif-10
GheGELP37A	311	321	Motif-13
GheGELP37A	324	344	Motif-23
GheGELP37A	347	367	Motif-3
GheGELP37A	368	388	Motif-38
GheGELP37A	389	399	Motif-28
GheGELP63A	1	15	Motif-72
GheGELP63A	22	50	Motif-33
GheGELP63A	51	61	Motif-123
GheGELP63A	65	85	Motif-4
GheGELP63A	92	120	Motif-56
GheGELP63A	125	145	Motif-6
GheGELP63A	148	158	Motif-65
GheGELP63A	159	179	Motif-24
GheGELP63A	182	210	Motif-20
GheGELP63A	212	222	Motif-46
GheGELP63A	223	230	Motif-117
GheGELP63A	231	255	Motif-2
GheGELP63A	258	268	Motif-97
GheGELP63A	269	289	Motif-7
GheGELP63A	290	300	Motif-86
GheGELP63A	303	323	Motif-10
GheGELP63A	324	334	Motif-13
GheGELP63A	339	359	Motif-23
GheGELP63A	361	381	Motif-3
GheGELP63A	386	400	Motif-50
GheGELP75A	1	29	Motif-60
GheGELP75A	31	51	Motif-4
GheGELP75A	52	66	Motif-19
GheGELP75A	67	87	Motif-5
GheGELP75A	88	98	Motif-15
GheGELP75A	99	119	Motif-6
GheGELP75A	128	148	Motif-14
GheGELP75A	150	160	Motif-96
GheGELP75A	162	182	Motif-11
GheGELP75A	185	205	Motif-18
GheGELP75A	208	232	Motif-2
GheGELP75A	235	249	Motif-76
GheGELP75A	250	270	Motif-7
GheGELP75A	272	282	Motif-28
GheGELP75A	283	303	Motif-10
GheGELP75A	304	314	Motif-13
GheGELP75A	315	329	Motif-108
GheGELP75A	330	344	Motif-47
GheGELP75A	345	365	Motif-3
GheGELP75A	368	382	Motif-25
GhiGELP166D	1	15	Motif-72
GhiGELP166D	22	50	Motif-33
GhiGELP166D	51	61	Motif-123
GhiGELP166D	65	85	Motif-4
GhiGELP166D	92	120	Motif-56
GhiGELP166D	125	145	Motif-6
GhiGELP166D	148	158	Motif-65
GhiGELP166D	159	179	Motif-24
GhiGELP166D	182	210	Motif-20
GhiGELP166D	212	222	Motif-46
GhiGELP166D	223	230	Motif-117
GhiGELP166D	231	255	Motif-2
GhiGELP166D	258	268	Motif-97
GhiGELP166D	269	289	Motif-7
GhiGELP166D	290	300	Motif-86
GhiGELP166D	303	323	Motif-10
GhiGELP166D	324	334	Motif-13
GhiGELP166D	339	359	Motif-23
GhiGELP166D	361	381	Motif-3
GhiGELP166D	386	400	Motif-50
GhiGELP62A	1	15	Motif-72
GhiGELP62A	22	50	Motif-33
GhiGELP62A	51	61	Motif-123
GhiGELP62A	65	85	Motif-4
GhiGELP62A	92	120	Motif-56
GhiGELP62A	125	145	Motif-6
GhiGELP62A	148	158	Motif-65
GhiGELP62A	159	179	Motif-24
GhiGELP62A	182	210	Motif-20
GhiGELP62A	212	222	Motif-46
GhiGELP62A	223	230	Motif-117
GhiGELP62A	231	255	Motif-2
GhiGELP62A	258	268	Motif-97
GhiGELP62A	269	289	Motif-7
GhiGELP62A	290	300	Motif-86
GhiGELP62A	303	323	Motif-10
GhiGELP62A	324	334	Motif-13
GhiGELP62A	339	359	Motif-23
GhiGELP62A	361	381	Motif-3
GhiGELP62A	386	400	Motif-50
GhiGELP74A	1	29	Motif-60
GhiGELP74A	31	51	Motif-4
GhiGELP74A	52	66	Motif-19
GhiGELP74A	67	87	Motif-5
GhiGELP74A	88	98	Motif-15
GhiGELP74A	99	119	Motif-6
GhiGELP74A	128	148	Motif-14
GhiGELP74A	150	160	Motif-96
GhiGELP74A	162	182	Motif-11
GhiGELP74A	185	205	Motif-18
GhiGELP74A	208	232	Motif-2
GhiGELP74A	235	249	Motif-76
GhiGELP74A	250	270	Motif-7
GhiGELP74A	272	282	Motif-28
GhiGELP74A	283	303	Motif-10
GhiGELP74A	304	314	Motif-13
GhiGELP74A	315	329	Motif-108
GhiGELP74A	330	344	Motif-47
GhiGELP74A	345	365	Motif-3
GhiGELP74A	368	382	Motif-25
GhiGELP21A	3	31	Motif-41
GhiGELP21A	33	53	Motif-4
GhiGELP21A	62	76	Motif-19
GhiGELP21A	77	97	Motif-5
GhiGELP21A	98	108	Motif-15
GhiGELP21A	112	132	Motif-6
GhiGELP21A	133	161	Motif-33
GhiGELP21A	162	190	Motif-20
GhiGELP21A	191	211	Motif-18
GhiGELP21A	214	238	Motif-2
GhiGELP21A	240	254	Motif-34
GhiGELP21A	257	277	Motif-7
GhiGELP21A	278	288	Motif-57
GhiGELP21A	290	310	Motif-10
GhiGELP21A	311	321	Motif-13
GhiGELP21A	324	344	Motif-23
GhiGELP21A	347	367	Motif-3
GhiGELP21A	368	388	Motif-38
GhiGELP21A	389	399	Motif-28
GhiGELP22A	1	21	Motif-54
GhiGELP22A	24	34	Motif-65
GhiGELP22A	38	58	Motif-4
GhiGELP22A	60	74	Motif-19
GhiGELP22A	75	95	Motif-5
GhiGELP22A	96	106	Motif-46
GhiGELP22A	109	129	Motif-6
GhiGELP22A	130	179	Motif-22
GhiGELP22A	181	195	Motif-74
GhiGELP22A	196	220	Motif-2
GhiGELP22A	230	250	Motif-7
GhiGELP22A	252	292	Motif-29
GhiGELP22A	294	322	Motif-30
GhiGELP22A	324	344	Motif-3
GhiGELP22A	347	354	Motif-115
GhiGELP19A	6	34	Motif-41
GhiGELP19A	36	56	Motif-4
GhiGELP19A	65	79	Motif-19
GhiGELP19A	80	100	Motif-5
GhiGELP19A	101	111	Motif-15
GhiGELP19A	115	135	Motif-6
GhiGELP19A	140	154	Motif-127
GhiGELP19A	158	186	Motif-20
GhiGELP19A	187	207	Motif-18
GhiGELP19A	210	234	Motif-2
GhiGELP19A	236	250	Motif-34
GhiGELP19A	253	273	Motif-7
GhiGELP19A	274	284	Motif-57
GhiGELP19A	286	306	Motif-10
GhiGELP19A	307	317	Motif-13
GhiGELP19A	320	340	Motif-23
GhiGELP19A	343	363	Motif-3
GhiGELP19A	364	384	Motif-38
GhiGELP19A	385	395	Motif-28
GhiGELP1A	1	21	Motif-69
GhiGELP1A	24	52	Motif-39
GhiGELP1A	53	73	Motif-4
GhiGELP1A	76	90	Motif-8
GhiGELP1A	94	114	Motif-5
GhiGELP1A	115	125	Motif-15
GhiGELP1A	130	150	Motif-6
GhiGELP1A	154	174	Motif-24
GhiGELP1A	180	200	Motif-11
GhiGELP1A	201	211	Motif-100
GhiGELP1A	212	222	Motif-97
GhiGELP1A	229	253	Motif-2
GhiGELP1A	255	262	Motif-94
GhiGELP1A	263	283	Motif-7
GhiGELP1A	285	295	Motif-28
GhiGELP1A	296	316	Motif-10
GhiGELP1A	324	346	Motif-1
GhiGELP1A	348	368	Motif-3
GhiGELP1A	371	385	Motif-16
GhiGELP124D	1	21	Motif-54
GhiGELP124D	24	34	Motif-65
GhiGELP124D	38	58	Motif-4
GhiGELP124D	60	74	Motif-19
GhiGELP124D	75	95	Motif-5
GhiGELP124D	96	106	Motif-46
GhiGELP124D	109	129	Motif-6
GhiGELP124D	130	179	Motif-22
GhiGELP124D	181	195	Motif-74
GhiGELP124D	196	220	Motif-2
GhiGELP124D	221	228	Motif-115
GhiGELP124D	230	250	Motif-7
GhiGELP124D	252	292	Motif-29
GhiGELP124D	294	322	Motif-30
GhiGELP124D	324	344	Motif-3
GhiGELP124D	347	354	Motif-115
GhiGELP141D	3	31	Motif-41
GhiGELP141D	33	53	Motif-4
GhiGELP141D	62	76	Motif-19
GhiGELP141D	77	97	Motif-5
GhiGELP141D	98	108	Motif-15
GhiGELP141D	112	132	Motif-6
GhiGELP141D	133	161	Motif-33
GhiGELP141D	162	190	Motif-20
GhiGELP141D	191	211	Motif-18
GhiGELP141D	214	238	Motif-2
GhiGELP141D	240	254	Motif-34
GhiGELP141D	257	277	Motif-7
GhiGELP141D	278	288	Motif-57
GhiGELP141D	290	310	Motif-10
GhiGELP141D	311	321	Motif-13
GhiGELP141D	324	344	Motif-23
GhiGELP141D	347	367	Motif-3
GhiGELP141D	368	388	Motif-38
GhiGELP140D	3	31	Motif-41
GhiGELP140D	33	53	Motif-4
GhiGELP140D	62	76	Motif-19
GhiGELP140D	77	97	Motif-5
GhiGELP140D	98	108	Motif-15
GhiGELP140D	112	132	Motif-6
GhiGELP140D	133	161	Motif-33
GhiGELP140D	162	190	Motif-20
GhiGELP140D	191	211	Motif-18
GhiGELP140D	214	238	Motif-2
GhiGELP140D	240	254	Motif-34
GhiGELP140D	257	277	Motif-7
GhiGELP140D	278	288	Motif-57
GhiGELP140D	290	310	Motif-10
GhiGELP140D	311	321	Motif-13
GhiGELP140D	324	344	Motif-23
GhiGELP140D	347	367	Motif-3
GhiGELP140D	368	388	Motif-38
GhiGELP176D	1	29	Motif-60
GhiGELP176D	31	51	Motif-4
GhiGELP176D	52	66	Motif-19
GhiGELP176D	67	87	Motif-5
GhiGELP176D	88	98	Motif-15
GhiGELP176D	99	119	Motif-6
GhiGELP176D	128	148	Motif-14
GhiGELP176D	150	160	Motif-96
GhiGELP176D	162	182	Motif-11
GhiGELP176D	185	205	Motif-18
GhiGELP176D	208	232	Motif-2
GhiGELP176D	235	249	Motif-76
GhiGELP176D	250	270	Motif-7
GhiGELP176D	272	282	Motif-28
GhiGELP176D	283	303	Motif-10
GhiGELP176D	304	314	Motif-13
GhiGELP176D	315	329	Motif-108
GhiGELP176D	330	344	Motif-47
GhiGELP176D	345	365	Motif-3
GhiGELP176D	368	382	Motif-25
GmuGELP21A	1	21	Motif-54
GmuGELP21A	24	34	Motif-65
GmuGELP21A	38	58	Motif-4
GmuGELP21A	60	74	Motif-19
GmuGELP21A	75	95	Motif-5
GmuGELP21A	96	106	Motif-46
GmuGELP21A	109	129	Motif-6
GmuGELP21A	130	179	Motif-22
GmuGELP21A	181	195	Motif-74
GmuGELP21A	196	220	Motif-2
GmuGELP21A	230	250	Motif-7
GmuGELP21A	252	292	Motif-29
GmuGELP21A	294	322	Motif-30
GmuGELP21A	324	344	Motif-3
GmuGELP21A	347	354	Motif-115
GmuGELP20A	3	31	Motif-41
GmuGELP20A	33	53	Motif-4
GmuGELP20A	62	76	Motif-19
GmuGELP20A	77	97	Motif-5
GmuGELP20A	98	108	Motif-15
GmuGELP20A	112	132	Motif-6
GmuGELP20A	133	161	Motif-33
GmuGELP20A	162	190	Motif-20
GmuGELP20A	191	211	Motif-18
GmuGELP20A	214	238	Motif-2
GmuGELP20A	240	254	Motif-34
GmuGELP20A	257	277	Motif-7
GmuGELP20A	278	288	Motif-57
GmuGELP20A	290	310	Motif-10
GmuGELP20A	311	321	Motif-13
GmuGELP20A	324	344	Motif-23
GmuGELP20A	347	367	Motif-3
GmuGELP20A	368	388	Motif-38
GmuGELP19A	3	31	Motif-41
GmuGELP19A	33	53	Motif-4
GmuGELP19A	62	76	Motif-19
GmuGELP19A	77	97	Motif-5
GmuGELP19A	98	108	Motif-15
GmuGELP19A	112	132	Motif-6
GmuGELP19A	133	161	Motif-33
GmuGELP19A	162	190	Motif-20
GmuGELP19A	191	211	Motif-18
GmuGELP19A	214	238	Motif-2
GmuGELP19A	240	254	Motif-34
GmuGELP19A	257	277	Motif-7
GmuGELP19A	278	288	Motif-57
GmuGELP19A	290	310	Motif-10
GmuGELP19A	311	321	Motif-13
GmuGELP19A	324	344	Motif-23
GmuGELP19A	347	367	Motif-3
GmuGELP19A	368	388	Motif-38
GmuGELP19A	389	399	Motif-28
GmuGELP18A	3	31	Motif-41
GmuGELP18A	33	53	Motif-4
GmuGELP18A	62	76	Motif-19
GmuGELP18A	77	97	Motif-5
GmuGELP18A	98	108	Motif-15
GmuGELP18A	112	132	Motif-6
GmuGELP18A	133	161	Motif-33
GmuGELP18A	167	187	Motif-55
GmuGELP18A	196	206	Motif-111
GmuGELP18A	213	237	Motif-2
GmuGELP18A	239	253	Motif-34
GmuGELP18A	256	276	Motif-7
GmuGELP18A	277	287	Motif-57
GmuGELP18A	289	309	Motif-10
GmuGELP18A	310	320	Motif-13
GmuGELP18A	323	343	Motif-23
GmuGELP18A	346	366	Motif-3
GmuGELP18A	367	377	Motif-98
GmuGELP74A	1	29	Motif-60
GmuGELP74A	31	51	Motif-4
GmuGELP74A	52	66	Motif-19
GmuGELP74A	67	87	Motif-5
GmuGELP74A	88	98	Motif-15
GmuGELP74A	99	119	Motif-6
GmuGELP74A	128	148	Motif-14
GmuGELP74A	150	160	Motif-96
GmuGELP74A	162	182	Motif-11
GmuGELP74A	185	205	Motif-18
GmuGELP74A	208	232	Motif-2
GmuGELP74A	235	249	Motif-76
GmuGELP74A	250	270	Motif-7
GmuGELP74A	272	282	Motif-28
GmuGELP74A	283	303	Motif-10
GmuGELP74A	304	314	Motif-13
GmuGELP74A	315	329	Motif-108
GmuGELP74A	330	344	Motif-47
GmuGELP74A	345	365	Motif-3
GmuGELP74A	368	382	Motif-25
GmuGELP104D	1	21	Motif-69
GmuGELP104D	24	52	Motif-39
GmuGELP104D	53	73	Motif-4
GmuGELP104D	76	90	Motif-8
GmuGELP104D	94	114	Motif-5
GmuGELP104D	115	125	Motif-15
GmuGELP104D	130	150	Motif-6
GmuGELP104D	154	174	Motif-24
GmuGELP104D	180	200	Motif-11
GmuGELP104D	201	211	Motif-100
GmuGELP104D	212	222	Motif-97
GmuGELP104D	229	253	Motif-2
GmuGELP104D	255	262	Motif-94
GmuGELP104D	263	283	Motif-7
GmuGELP104D	285	295	Motif-28
GmuGELP104D	296	316	Motif-10
GmuGELP104D	324	346	Motif-1
GmuGELP104D	348	368	Motif-3
GmuGELP104D	371	385	Motif-16
GmuGELP125D	1	21	Motif-54
GmuGELP125D	24	34	Motif-65
GmuGELP125D	38	58	Motif-4
GmuGELP125D	60	74	Motif-19
GmuGELP125D	75	95	Motif-5
GmuGELP125D	96	106	Motif-46
GmuGELP125D	109	129	Motif-6
GmuGELP125D	130	179	Motif-22
GmuGELP125D	181	195	Motif-74
GmuGELP125D	196	220	Motif-2
GmuGELP125D	221	228	Motif-115
GmuGELP125D	230	250	Motif-7
GmuGELP125D	252	292	Motif-29
GmuGELP125D	294	322	Motif-30
GmuGELP125D	324	344	Motif-3
GmuGELP125D	347	354	Motif-115
GmuGELP145D	6	34	Motif-41
GmuGELP145D	36	56	Motif-4
GmuGELP145D	65	79	Motif-19
GmuGELP145D	80	100	Motif-5
GmuGELP145D	102	112	Motif-123
GmuGELP145D	115	135	Motif-6
GmuGELP145D	136	164	Motif-33
GmuGELP145D	165	193	Motif-20
GmuGELP145D	199	209	Motif-111
GmuGELP145D	216	240	Motif-2
GmuGELP145D	242	256	Motif-34
GmuGELP145D	259	279	Motif-7
GmuGELP145D	280	290	Motif-57
GmuGELP145D	292	312	Motif-10
GmuGELP145D	313	323	Motif-13
GmuGELP145D	326	346	Motif-23
GmuGELP145D	349	369	Motif-3
GmuGELP145D	370	380	Motif-122
GmuGELP144D	3	31	Motif-41
GmuGELP144D	33	53	Motif-4
GmuGELP144D	62	76	Motif-19
GmuGELP144D	77	97	Motif-5
GmuGELP144D	98	108	Motif-15
GmuGELP144D	112	132	Motif-6
GmuGELP144D	133	161	Motif-33
GmuGELP144D	162	190	Motif-20
GmuGELP144D	191	211	Motif-18
GmuGELP144D	214	238	Motif-2
GmuGELP144D	240	254	Motif-34
GmuGELP144D	257	277	Motif-7
GmuGELP144D	278	288	Motif-57
GmuGELP144D	290	310	Motif-10
GmuGELP144D	311	321	Motif-13
GmuGELP144D	324	344	Motif-23
GmuGELP144D	347	367	Motif-3
GmuGELP144D	368	388	Motif-38
GmuGELP143D	3	31	Motif-41
GmuGELP143D	33	53	Motif-4
GmuGELP143D	62	76	Motif-19
GmuGELP143D	77	97	Motif-5
GmuGELP143D	98	108	Motif-15
GmuGELP143D	112	132	Motif-6
GmuGELP143D	133	161	Motif-33
GmuGELP143D	162	190	Motif-20
GmuGELP143D	191	211	Motif-18
GmuGELP143D	214	238	Motif-2
GmuGELP143D	240	254	Motif-34
GmuGELP143D	257	277	Motif-7
GmuGELP143D	278	288	Motif-57
GmuGELP143D	290	310	Motif-10
GmuGELP143D	311	321	Motif-13
GmuGELP143D	324	344	Motif-23
GmuGELP143D	347	367	Motif-3
GmuGELP143D	368	388	Motif-38
GmuGELP184D	1	29	Motif-60
GmuGELP184D	31	51	Motif-4
GmuGELP184D	52	66	Motif-19
GmuGELP184D	67	87	Motif-5
GmuGELP184D	88	98	Motif-15
GmuGELP184D	99	119	Motif-6
GmuGELP184D	128	148	Motif-14
GmuGELP184D	150	160	Motif-96
GmuGELP184D	162	182	Motif-11
GmuGELP184D	185	205	Motif-18
GmuGELP184D	208	232	Motif-2
GmuGELP184D	235	249	Motif-76
GmuGELP184D	250	270	Motif-7
GmuGELP184D	272	282	Motif-28
GmuGELP184D	283	303	Motif-10
GmuGELP184D	304	314	Motif-13
GmuGELP184D	315	329	Motif-108
GmuGELP184D	330	344	Motif-47
GmuGELP184D	345	365	Motif-3
GmuGELP184D	368	382	Motif-25
GraGELP1D	1	21	Motif-69
GraGELP1D	24	52	Motif-39
GraGELP1D	53	73	Motif-4
GraGELP1D	76	90	Motif-8
GraGELP1D	94	114	Motif-5
GraGELP1D	115	125	Motif-15
GraGELP1D	130	150	Motif-6
GraGELP1D	154	174	Motif-24
GraGELP1D	180	200	Motif-11
GraGELP1D	201	211	Motif-100
GraGELP1D	212	222	Motif-97
GraGELP1D	229	253	Motif-2
GraGELP1D	255	262	Motif-94
GraGELP1D	263	283	Motif-7
GraGELP1D	285	295	Motif-28
GraGELP1D	296	316	Motif-10
GraGELP1D	324	346	Motif-1
GraGELP1D	348	368	Motif-3
GraGELP1D	371	385	Motif-16
GraGELP58D	1	29	Motif-60
GraGELP58D	31	51	Motif-4
GraGELP58D	52	66	Motif-19
GraGELP58D	67	87	Motif-5
GraGELP58D	88	98	Motif-15
GraGELP58D	99	119	Motif-6
GraGELP58D	128	148	Motif-14
GraGELP58D	150	160	Motif-96
GraGELP58D	162	182	Motif-11
GraGELP58D	185	205	Motif-18
GraGELP58D	214	238	Motif-2
GraGELP58D	241	255	Motif-76
GraGELP58D	256	276	Motif-7
GraGELP58D	278	288	Motif-28
GraGELP58D	289	309	Motif-10
GraGELP58D	310	320	Motif-13
GraGELP58D	321	335	Motif-108
GraGELP58D	336	350	Motif-47
GraGELP58D	351	371	Motif-3
GraGELP58D	374	388	Motif-25
GraGELP33D	3	31	Motif-41
GraGELP33D	33	53	Motif-4
GraGELP33D	62	76	Motif-19
GraGELP33D	77	97	Motif-5
GraGELP33D	98	108	Motif-15
GraGELP33D	112	132	Motif-6
GraGELP33D	133	161	Motif-33
GraGELP33D	162	190	Motif-20
GraGELP33D	191	211	Motif-18
GraGELP33D	214	238	Motif-2
GraGELP33D	248	258	Motif-13
GraGELP33D	261	281	Motif-23
GraGELP33D	284	304	Motif-3
GraGELP33D	305	325	Motif-38
GraGELP34D	6	34	Motif-41
GraGELP34D	36	56	Motif-4
GraGELP34D	65	79	Motif-19
GraGELP34D	80	100	Motif-5
GraGELP34D	102	112	Motif-123
GraGELP34D	115	135	Motif-6
GraGELP34D	136	164	Motif-33
GraGELP34D	165	193	Motif-20
GraGELP34D	199	209	Motif-111
GraGELP34D	216	240	Motif-2
GraGELP34D	242	256	Motif-34
GraGELP34D	259	279	Motif-7
GraGELP34D	280	290	Motif-57
GraGELP34D	292	312	Motif-10
GraGELP34D	313	323	Motif-13
GraGELP34D	326	346	Motif-23
GraGELP34D	349	369	Motif-3
GraGELP34D	370	380	Motif-122
GthGELP44D	1	29	Motif-60
GthGELP44D	31	51	Motif-4
GthGELP44D	52	66	Motif-19
GthGELP44D	67	87	Motif-5
GthGELP44D	88	98	Motif-15
GthGELP44D	99	119	Motif-6
GthGELP44D	128	148	Motif-14
GthGELP44D	150	160	Motif-96
GthGELP44D	162	182	Motif-11
GthGELP44D	185	205	Motif-18
GthGELP44D	208	232	Motif-2
GthGELP44D	235	249	Motif-76
GthGELP44D	250	270	Motif-7
GthGELP44D	272	282	Motif-28
GthGELP44D	283	303	Motif-10
GthGELP44D	304	314	Motif-13
GthGELP44D	315	329	Motif-108
GthGELP44D	330	344	Motif-47
GthGELP44D	345	365	Motif-3
GthGELP44D	368	382	Motif-25
GthGELP58D	1	21	Motif-54
GthGELP58D	24	34	Motif-65
GthGELP58D	38	58	Motif-4
GthGELP58D	60	74	Motif-19
GthGELP58D	75	95	Motif-5
GthGELP58D	97	107	Motif-46
GthGELP58D	110	130	Motif-6
GthGELP58D	131	180	Motif-22
GthGELP58D	182	196	Motif-74
GthGELP58D	197	221	Motif-2
GthGELP58D	222	229	Motif-115
GthGELP58D	231	251	Motif-7
GthGELP58D	253	293	Motif-29
GthGELP58D	295	323	Motif-30
GthGELP58D	325	345	Motif-3
GthGELP58D	348	355	Motif-115
GthGELP59D	6	34	Motif-41
GthGELP59D	36	56	Motif-4
GthGELP59D	65	79	Motif-19
GthGELP59D	80	100	Motif-5
GthGELP59D	101	111	Motif-15
GthGELP59D	115	135	Motif-6
GthGELP59D	136	164	Motif-33
GthGELP59D	165	193	Motif-20
GthGELP59D	199	209	Motif-111
GthGELP59D	216	240	Motif-2
GthGELP59D	242	256	Motif-34
GthGELP59D	259	279	Motif-7
GthGELP59D	280	290	Motif-57
GthGELP59D	292	312	Motif-10
GthGELP59D	313	323	Motif-13
GthGELP59D	326	346	Motif-23
GthGELP59D	349	369	Motif-3
GthGELP59D	370	380	Motif-98
GtoGELP179D	1	29	Motif-60
GtoGELP179D	31	51	Motif-4
GtoGELP179D	52	66	Motif-19
GtoGELP179D	67	87	Motif-5
GtoGELP179D	88	98	Motif-15
GtoGELP179D	99	119	Motif-6
GtoGELP179D	128	148	Motif-14
GtoGELP179D	150	160	Motif-96
GtoGELP179D	162	182	Motif-11
GtoGELP179D	185	205	Motif-18
GtoGELP179D	214	238	Motif-2
GtoGELP179D	241	255	Motif-76
GtoGELP179D	256	276	Motif-7
GtoGELP179D	278	288	Motif-28
GtoGELP179D	289	309	Motif-10
GtoGELP179D	310	320	Motif-13
GtoGELP179D	321	335	Motif-108
GtoGELP179D	336	350	Motif-47
GtoGELP179D	351	371	Motif-3
GtoGELP179D	374	388	Motif-25
GtoGELP167D	1	15	Motif-72
GtoGELP167D	22	50	Motif-33
GtoGELP167D	51	61	Motif-123
GtoGELP167D	65	85	Motif-4
GtoGELP167D	92	120	Motif-56
GtoGELP167D	125	145	Motif-6
GtoGELP167D	148	158	Motif-65
GtoGELP167D	159	179	Motif-24
GtoGELP167D	182	210	Motif-20
GtoGELP167D	212	222	Motif-46
GtoGELP167D	223	230	Motif-117
GtoGELP167D	231	255	Motif-2
GtoGELP167D	258	268	Motif-97
GtoGELP167D	269	289	Motif-7
GtoGELP167D	290	300	Motif-86
GtoGELP167D	303	323	Motif-10
GtoGELP167D	324	334	Motif-13
GtoGELP167D	339	359	Motif-23
GtoGELP167D	361	381	Motif-3
GtoGELP167D	386	400	Motif-50
GtoGELP137D	3	31	Motif-41
GtoGELP137D	33	53	Motif-4
GtoGELP137D	62	76	Motif-19
GtoGELP137D	77	97	Motif-5
GtoGELP137D	98	108	Motif-15
GtoGELP137D	112	132	Motif-6
GtoGELP137D	133	161	Motif-33
GtoGELP137D	162	190	Motif-20
GtoGELP137D	191	211	Motif-18
GtoGELP137D	214	238	Motif-2
GtoGELP137D	240	254	Motif-34
GtoGELP137D	257	277	Motif-7
GtoGELP137D	278	288	Motif-57
GtoGELP137D	290	310	Motif-10
GtoGELP137D	311	321	Motif-13
GtoGELP137D	324	344	Motif-23
GtoGELP137D	347	367	Motif-3
GtoGELP137D	368	388	Motif-38
GtoGELP138D	3	31	Motif-41
GtoGELP138D	33	53	Motif-4
GtoGELP138D	62	76	Motif-19
GtoGELP138D	77	97	Motif-5
GtoGELP138D	98	108	Motif-15
GtoGELP138D	114	121	Motif-95
GtoGELP138D	123	151	Motif-33
GtoGELP138D	152	180	Motif-20
GtoGELP138D	181	201	Motif-18
GtoGELP138D	204	228	Motif-2
GtoGELP138D	230	244	Motif-34
GtoGELP138D	247	267	Motif-7
GtoGELP138D	268	278	Motif-57
GtoGELP138D	280	300	Motif-10
GtoGELP138D	301	311	Motif-13
GtoGELP138D	314	334	Motif-23
GtoGELP138D	337	357	Motif-3
GtoGELP138D	358	378	Motif-38
GtoGELP139D	6	34	Motif-41
GtoGELP139D	36	56	Motif-4
GtoGELP139D	65	79	Motif-19
GtoGELP139D	80	100	Motif-5
GtoGELP139D	102	112	Motif-123
GtoGELP139D	115	135	Motif-6
GtoGELP139D	136	164	Motif-33
GtoGELP139D	165	193	Motif-20
GtoGELP139D	199	209	Motif-111
GtoGELP139D	216	240	Motif-2
GtoGELP139D	242	256	Motif-34
GtoGELP139D	259	279	Motif-7
GtoGELP139D	280	290	Motif-57
GtoGELP139D	292	312	Motif-10
GtoGELP139D	313	323	Motif-13
GtoGELP139D	326	346	Motif-23
GtoGELP139D	349	369	Motif-3
GtoGELP139D	370	380	Motif-122
GtoGELP123D	1	21	Motif-54
GtoGELP123D	24	34	Motif-65
GtoGELP123D	38	58	Motif-4
GtoGELP123D	60	74	Motif-19
GtoGELP123D	75	95	Motif-5
GtoGELP123D	96	106	Motif-46
GtoGELP123D	109	129	Motif-6
GtoGELP123D	130	179	Motif-22
GtoGELP123D	181	195	Motif-74
GtoGELP123D	196	220	Motif-2
GtoGELP123D	221	228	Motif-115
GtoGELP123D	230	250	Motif-7
GtoGELP123D	252	292	Motif-29
GtoGELP123D	294	322	Motif-30
GtoGELP123D	324	344	Motif-3
GtoGELP123D	347	354	Motif-115
GtoGELP103D	1	21	Motif-69
GtoGELP103D	24	52	Motif-39
GtoGELP103D	53	73	Motif-4
GtoGELP103D	76	90	Motif-8
GtoGELP103D	94	114	Motif-5
GtoGELP103D	115	125	Motif-15
GtoGELP103D	130	150	Motif-6
GtoGELP103D	154	174	Motif-24
GtoGELP103D	180	200	Motif-11
GtoGELP103D	201	211	Motif-100
GtoGELP103D	212	222	Motif-97
GtoGELP103D	229	253	Motif-2
GtoGELP103D	255	262	Motif-94
GtoGELP103D	263	283	Motif-7
GtoGELP103D	285	295	Motif-28
GtoGELP103D	296	316	Motif-10
GtoGELP103D	324	346	Motif-1
GtoGELP103D	348	368	Motif-3
GtoGELP103D	371	385	Motif-16
GtoGELP74A	1	29	Motif-60
GtoGELP74A	31	51	Motif-4
GtoGELP74A	52	66	Motif-19
GtoGELP74A	67	87	Motif-5
GtoGELP74A	88	98	Motif-15
GtoGELP74A	99	119	Motif-6
GtoGELP74A	128	148	Motif-14
GtoGELP74A	150	160	Motif-96
GtoGELP74A	162	182	Motif-11
GtoGELP74A	185	205	Motif-18
GtoGELP74A	208	232	Motif-2
GtoGELP74A	235	249	Motif-76
GtoGELP74A	250	270	Motif-7
GtoGELP74A	272	282	Motif-28
GtoGELP74A	283	303	Motif-10
GtoGELP74A	304	314	Motif-13
GtoGELP74A	315	329	Motif-108
GtoGELP74A	330	344	Motif-47
GtoGELP74A	345	365	Motif-3
GtoGELP74A	368	382	Motif-25
GtoGELP63A	1	15	Motif-72
GtoGELP63A	22	50	Motif-33
GtoGELP63A	51	61	Motif-123
GtoGELP63A	65	85	Motif-4
GtoGELP63A	92	120	Motif-56
GtoGELP63A	125	145	Motif-6
GtoGELP63A	148	158	Motif-65
GtoGELP63A	159	179	Motif-24
GtoGELP63A	182	210	Motif-20
GtoGELP63A	212	222	Motif-46
GtoGELP63A	223	230	Motif-117
GtoGELP63A	231	255	Motif-2
GtoGELP63A	258	268	Motif-97
GtoGELP63A	269	289	Motif-7
GtoGELP63A	290	300	Motif-86
GtoGELP63A	303	323	Motif-10
GtoGELP63A	324	334	Motif-13
GtoGELP63A	339	359	Motif-23
GtoGELP63A	361	381	Motif-3
GtoGELP63A	386	400	Motif-50
GtoGELP19A	3	31	Motif-41
GtoGELP19A	33	53	Motif-4
GtoGELP19A	62	76	Motif-19
GtoGELP19A	77	97	Motif-5
GtoGELP19A	98	108	Motif-15
GtoGELP19A	112	132	Motif-6
GtoGELP19A	133	161	Motif-33
GtoGELP19A	162	190	Motif-20
GtoGELP19A	191	211	Motif-18
GtoGELP19A	214	238	Motif-2
GtoGELP19A	240	254	Motif-34
GtoGELP19A	257	277	Motif-7
GtoGELP19A	278	288	Motif-57
GtoGELP19A	290	310	Motif-10
GtoGELP19A	311	321	Motif-13
GtoGELP19A	324	344	Motif-23
GtoGELP19A	347	367	Motif-3
GtoGELP19A	368	388	Motif-38
GtoGELP19A	389	399	Motif-28
GtoGELP20A	3	31	Motif-41
GtoGELP20A	33	53	Motif-4
GtoGELP20A	62	76	Motif-19
GtoGELP20A	77	97	Motif-5
GtoGELP20A	98	108	Motif-15
GtoGELP20A	112	132	Motif-6
GtoGELP20A	133	161	Motif-33
GtoGELP20A	162	190	Motif-20
GtoGELP20A	191	211	Motif-18
GtoGELP20A	214	238	Motif-2
GtoGELP20A	240	254	Motif-34
GtoGELP20A	257	277	Motif-7
GtoGELP20A	278	288	Motif-57
GtoGELP20A	290	310	Motif-10
GtoGELP20A	311	321	Motif-13
GtoGELP20A	324	344	Motif-23
GtoGELP20A	347	367	Motif-3
GtoGELP20A	368	388	Motif-38
GtoGELP21A	1	21	Motif-54
GtoGELP21A	24	34	Motif-65
GtoGELP21A	38	58	Motif-4
GtoGELP21A	60	74	Motif-19
GtoGELP21A	75	95	Motif-5
GtoGELP21A	96	106	Motif-46
GtoGELP21A	109	129	Motif-6
GtoGELP21A	130	179	Motif-22
GtoGELP21A	181	195	Motif-74
GtoGELP21A	196	220	Motif-2
GtoGELP21A	230	250	Motif-7
GtoGELP21A	252	292	Motif-29
GtoGELP21A	294	322	Motif-30
GtoGELP21A	324	344	Motif-3
GtoGELP21A	347	354	Motif-115
GtuGELP6D	1	21	Motif-69
GtuGELP6D	24	52	Motif-39
GtuGELP6D	53	73	Motif-4
GtuGELP6D	76	90	Motif-8
GtuGELP6D	94	114	Motif-5
GtuGELP6D	115	125	Motif-15
GtuGELP6D	130	150	Motif-6
GtuGELP6D	154	174	Motif-24
GtuGELP6D	180	200	Motif-11
GtuGELP6D	201	211	Motif-100
GtuGELP6D	212	222	Motif-97
GtuGELP6D	229	253	Motif-2
GtuGELP6D	255	262	Motif-94
GtuGELP6D	263	283	Motif-7
GtuGELP6D	285	295	Motif-28
GtuGELP6D	296	316	Motif-10
GtuGELP6D	324	346	Motif-1
GtuGELP6D	348	368	Motif-3
GtuGELP6D	371	385	Motif-16
GtuGELP20D	2	16	Motif-83
GtuGELP20D	23	33	Motif-65
GtuGELP20D	37	57	Motif-4
GtuGELP20D	59	73	Motif-19
GtuGELP20D	74	94	Motif-5
GtuGELP20D	95	105	Motif-46
GtuGELP20D	108	128	Motif-6
GtuGELP20D	129	178	Motif-22
GtuGELP20D	180	194	Motif-74
GtuGELP20D	195	219	Motif-2
GtuGELP20D	220	227	Motif-115
GtuGELP20D	229	249	Motif-7
GtuGELP20D	251	291	Motif-29
GtuGELP20D	293	321	Motif-30
GtuGELP20D	323	343	Motif-3
GtuGELP20D	346	353	Motif-115
GtuGELP24D	3	31	Motif-41
GtuGELP24D	33	53	Motif-4
GtuGELP24D	62	76	Motif-19
GtuGELP24D	77	97	Motif-5
GtuGELP24D	98	108	Motif-15
GtuGELP24D	112	132	Motif-6
GtuGELP24D	133	161	Motif-33
GtuGELP24D	162	190	Motif-20
GtuGELP24D	196	206	Motif-111
GtuGELP24D	213	237	Motif-2
GtuGELP24D	239	253	Motif-34
GtuGELP24D	256	276	Motif-7
GtuGELP24D	277	287	Motif-57
GtuGELP24D	289	309	Motif-10
GtuGELP24D	310	320	Motif-13
GtuGELP24D	323	343	Motif-23
GtuGELP24D	346	366	Motif-3
GtuGELP24D	367	377	Motif-98
GtuGELP25D	3	31	Motif-41
GtuGELP25D	33	53	Motif-4
GtuGELP25D	62	76	Motif-19
GtuGELP25D	77	97	Motif-5
GtuGELP25D	98	108	Motif-15
GtuGELP25D	112	132	Motif-6
GtuGELP25D	133	161	Motif-33
GtuGELP25D	162	190	Motif-20
GtuGELP25D	191	211	Motif-18
GtuGELP25D	214	238	Motif-2
GtuGELP25D	240	254	Motif-34
GtuGELP25D	257	277	Motif-7
GtuGELP25D	278	288	Motif-57
GtuGELP25D	290	310	Motif-10
GtuGELP25D	311	321	Motif-13
GtuGELP25D	324	344	Motif-23
GtuGELP25D	347	367	Motif-3
GtuGELP25D	368	388	Motif-38
GtuGELP25D	389	399	Motif-75
GtuGELP26D	3	31	Motif-41
GtuGELP26D	33	53	Motif-4
GtuGELP26D	62	76	Motif-19
GtuGELP26D	77	97	Motif-5
GtuGELP26D	98	108	Motif-15
GtuGELP26D	112	132	Motif-6
GtuGELP26D	133	161	Motif-33
GtuGELP26D	162	190	Motif-20
GtuGELP26D	191	211	Motif-18
GtuGELP26D	214	238	Motif-2
GtuGELP26D	240	254	Motif-34
GtuGELP26D	257	277	Motif-7
GtuGELP26D	278	288	Motif-57
GtuGELP26D	290	310	Motif-10
GtuGELP26D	311	321	Motif-13
GtuGELP26D	324	344	Motif-23
GtuGELP26D	347	367	Motif-3
GtuGELP26D	368	388	Motif-38
GtuGELP73D	1	29	Motif-60
GtuGELP73D	31	51	Motif-4
GtuGELP73D	52	66	Motif-19
GtuGELP73D	67	87	Motif-5
GtuGELP73D	88	98	Motif-15
GtuGELP73D	99	119	Motif-6
GtuGELP73D	128	148	Motif-14
GtuGELP73D	150	160	Motif-96
GtuGELP73D	162	182	Motif-11
GtuGELP73D	185	205	Motif-18
GtuGELP73D	208	232	Motif-2
GtuGELP73D	235	249	Motif-76
GtuGELP73D	250	270	Motif-7
GtuGELP73D	272	282	Motif-28
GtuGELP73D	283	303	Motif-10
GtuGELP73D	304	314	Motif-13
GtuGELP73D	315	329	Motif-108
GtuGELP73D	330	344	Motif-47
GtuGELP73D	345	365	Motif-3
GtuGELP73D	368	382	Motif-25
GbaGELP99D	1	21	Motif-69
GbaGELP99D	24	52	Motif-39
GbaGELP99D	53	73	Motif-4
GbaGELP99D	76	90	Motif-8
GbaGELP99D	94	114	Motif-5
GbaGELP99D	115	125	Motif-15
GbaGELP99D	130	150	Motif-6
GbaGELP99D	154	174	Motif-24
GbaGELP99D	180	200	Motif-11
GbaGELP99D	201	211	Motif-100
GbaGELP99D	212	222	Motif-97
GbaGELP99D	229	253	Motif-2
GbaGELP99D	255	262	Motif-94
GbaGELP99D	263	283	Motif-7
GbaGELP99D	285	295	Motif-28
GbaGELP99D	296	316	Motif-10
GbaGELP99D	324	346	Motif-1
GbaGELP99D	348	368	Motif-3
GbaGELP99D	371	385	Motif-16
GhiGELP103D	1	21	Motif-69
GhiGELP103D	24	52	Motif-39
GhiGELP103D	53	73	Motif-4
GhiGELP103D	76	90	Motif-8
GhiGELP103D	94	114	Motif-5
GhiGELP103D	115	125	Motif-15
GhiGELP103D	130	150	Motif-6
GhiGELP103D	154	174	Motif-24
GhiGELP103D	180	200	Motif-11
GhiGELP103D	201	211	Motif-100
GhiGELP103D	212	222	Motif-97
GhiGELP103D	229	253	Motif-2
GhiGELP103D	255	262	Motif-94
GhiGELP103D	263	283	Motif-7
GhiGELP103D	285	295	Motif-28
GhiGELP103D	296	316	Motif-10
GhiGELP103D	324	346	Motif-1
GhiGELP103D	348	368	Motif-3
GhiGELP103D	371	385	Motif-16
GhiGELP17A	3	31	Motif-41
GhiGELP17A	33	53	Motif-4
GhiGELP17A	60	74	Motif-8
GhiGELP17A	77	97	Motif-5
GhiGELP17A	98	108	Motif-15
GhiGELP17A	112	132	Motif-6
GhiGELP17A	133	161	Motif-33
GhiGELP17A	162	190	Motif-20
GhiGELP17A	191	211	Motif-18
GhiGELP17A	214	238	Motif-2
GhiGELP17A	240	254	Motif-34
GhiGELP17A	257	277	Motif-7
GhiGELP17A	278	288	Motif-57
GhiGELP17A	290	310	Motif-10
GhiGELP17A	311	321	Motif-13
GhiGELP17A	324	344	Motif-23
GhiGELP17A	347	367	Motif-3
GhiGELP17A	378	388	Motif-102
GtuGELP23D	5	33	Motif-41
GtuGELP23D	35	55	Motif-4
GtuGELP23D	64	78	Motif-19
GtuGELP23D	79	99	Motif-5
GtuGELP23D	100	110	Motif-15
GtuGELP23D	114	134	Motif-6
GtuGELP23D	140	154	Motif-47
GtuGELP23D	157	185	Motif-20
GtuGELP23D	186	206	Motif-18
GtuGELP23D	209	233	Motif-2
GtuGELP23D	235	249	Motif-34
GtuGELP23D	252	272	Motif-7
GtuGELP23D	273	283	Motif-57
GtuGELP23D	285	305	Motif-10
GtuGELP23D	306	316	Motif-13
GtuGELP23D	319	339	Motif-23
GtuGELP23D	342	362	Motif-3
GtuGELP23D	363	383	Motif-38
GtuGELP23D	384	394	Motif-28
GhiGELP169D	1	29	Motif-44
GhiGELP169D	30	40	Motif-67
GhiGELP169D	41	61	Motif-4
GhiGELP169D	63	77	Motif-19
GhiGELP169D	78	98	Motif-5
GhiGELP169D	99	109	Motif-46
GhiGELP169D	112	132	Motif-6
GhiGELP169D	133	182	Motif-22
GhiGELP169D	184	198	Motif-74
GhiGELP169D	199	223	Motif-2
GhiGELP169D	224	231	Motif-107
GhiGELP169D	233	253	Motif-7
GhiGELP169D	258	298	Motif-29
GhiGELP169D	301	329	Motif-30
GhiGELP169D	331	351	Motif-3
GhiGELP169D	354	361	Motif-115
GtoGELP18A	3	31	Motif-41
GtoGELP18A	33	53	Motif-4
GtoGELP18A	62	76	Motif-19
GtoGELP18A	77	97	Motif-5
GtoGELP18A	98	108	Motif-15
GtoGELP18A	112	132	Motif-6
GtoGELP18A	133	161	Motif-33
GtoGELP18A	167	187	Motif-55
GtoGELP18A	196	206	Motif-111
GtoGELP18A	213	237	Motif-2
GtoGELP18A	239	253	Motif-34
GtoGELP18A	256	276	Motif-7
GtoGELP18A	277	287	Motif-57
GtoGELP18A	289	309	Motif-10
GtoGELP18A	310	320	Motif-13
GtoGELP18A	323	343	Motif-23
GtoGELP18A	346	366	Motif-3
GtoGELP18A	367	377	Motif-98
GbaGELP160D	8	22	Motif-52
GbaGELP160D	28	48	Motif-4
GbaGELP160D	50	64	Motif-8
GbaGELP160D	68	88	Motif-5
GbaGELP160D	89	99	Motif-15
GbaGELP160D	102	122	Motif-6
GbaGELP160D	127	167	Motif-12
GbaGELP160D	168	188	Motif-9
GbaGELP160D	189	203	Motif-26
GbaGELP160D	204	228	Motif-2
GbaGELP160D	229	236	Motif-61
GbaGELP160D	239	259	Motif-7
GbaGELP160D	261	271	Motif-66
GbaGELP160D	272	292	Motif-10
GbaGELP160D	293	300	Motif-93
GbaGELP160D	307	321	Motif-27
GbaGELP160D	324	344	Motif-3
GbaGELP160D	347	361	Motif-16
GdaGELP166D	8	22	Motif-52
GdaGELP166D	28	48	Motif-4
GdaGELP166D	50	64	Motif-8
GdaGELP166D	68	88	Motif-5
GdaGELP166D	89	99	Motif-15
GdaGELP166D	102	122	Motif-6
GdaGELP166D	127	167	Motif-12
GdaGELP166D	168	188	Motif-9
GdaGELP166D	189	203	Motif-26
GdaGELP166D	204	228	Motif-2
GdaGELP166D	229	236	Motif-61
GdaGELP166D	239	259	Motif-7
GdaGELP166D	261	271	Motif-66
GdaGELP166D	272	292	Motif-10
GdaGELP166D	293	300	Motif-93
GdaGELP166D	307	321	Motif-27
GdaGELP166D	324	344	Motif-3
GdaGELP166D	347	361	Motif-16
GtoGELP163D	8	22	Motif-52
GtoGELP163D	28	48	Motif-4
GtoGELP163D	50	64	Motif-8
GtoGELP163D	68	88	Motif-5
GtoGELP163D	89	99	Motif-15
GtoGELP163D	102	122	Motif-6
GtoGELP163D	127	167	Motif-12
GtoGELP163D	168	188	Motif-9
GtoGELP163D	189	203	Motif-26
GtoGELP163D	204	228	Motif-2
GtoGELP163D	229	236	Motif-61
GtoGELP163D	239	259	Motif-7
GtoGELP163D	261	271	Motif-66
GtoGELP163D	272	292	Motif-10
GtoGELP163D	293	300	Motif-93
GtoGELP163D	307	321	Motif-27
GtoGELP163D	324	344	Motif-3
GtoGELP163D	347	361	Motif-16
GmuGELP176D	1	29	Motif-44
GmuGELP176D	30	40	Motif-67
GmuGELP176D	41	61	Motif-4
GmuGELP176D	63	77	Motif-19
GmuGELP176D	78	98	Motif-5
GmuGELP176D	99	109	Motif-46
GmuGELP176D	112	132	Motif-6
GmuGELP176D	133	182	Motif-22
GmuGELP176D	184	198	Motif-74
GmuGELP176D	199	223	Motif-2
GmuGELP176D	224	231	Motif-107
GmuGELP176D	233	253	Motif-7
GmuGELP176D	258	298	Motif-29
GmuGELP176D	301	329	Motif-30
GmuGELP176D	331	351	Motif-3
GmuGELP176D	354	361	Motif-115
GtoGELP170D	1	29	Motif-44
GtoGELP170D	30	40	Motif-67
GtoGELP170D	41	61	Motif-4
GtoGELP170D	63	77	Motif-19
GtoGELP170D	78	98	Motif-5
GtoGELP170D	99	109	Motif-46
GtoGELP170D	112	132	Motif-6
GtoGELP170D	133	182	Motif-22
GtoGELP170D	184	198	Motif-74
GtoGELP170D	199	223	Motif-2
GtoGELP170D	224	231	Motif-107
GtoGELP170D	233	253	Motif-7
GtoGELP170D	258	298	Motif-29
GtoGELP170D	301	329	Motif-30
GtoGELP170D	331	351	Motif-3
GtoGELP170D	354	361	Motif-115
GraGELP52D	1	15	Motif-72
GraGELP52D	22	50	Motif-33
GraGELP52D	51	61	Motif-123
GraGELP52D	65	85	Motif-4
GraGELP52D	92	120	Motif-56
GraGELP52D	125	145	Motif-6
GraGELP52D	148	158	Motif-65
GraGELP52D	159	179	Motif-24
GraGELP52D	182	210	Motif-20
GraGELP52D	212	222	Motif-46
GraGELP52D	223	230	Motif-117
GraGELP52D	231	255	Motif-2
GraGELP52D	258	268	Motif-97
GraGELP52D	269	289	Motif-7
GraGELP52D	290	300	Motif-86
GraGELP52D	303	323	Motif-10
GraGELP52D	324	334	Motif-13
GraGELP52D	339	359	Motif-23
GraGELP52D	361	381	Motif-3
GraGELP52D	386	400	Motif-50
GbaGELP18A	3	31	Motif-41
GbaGELP18A	33	53	Motif-4
GbaGELP18A	62	76	Motif-19
GbaGELP18A	77	97	Motif-5
GbaGELP18A	98	108	Motif-15
GbaGELP18A	112	132	Motif-6
GbaGELP18A	133	161	Motif-33
GbaGELP18A	167	187	Motif-55
GbaGELP18A	196	206	Motif-111
GbaGELP18A	213	237	Motif-2
GbaGELP18A	239	253	Motif-34
GbaGELP18A	256	276	Motif-7
GbaGELP18A	277	287	Motif-57
GbaGELP18A	289	309	Motif-10
GbaGELP18A	310	320	Motif-13
GbaGELP18A	323	343	Motif-23
GbaGELP18A	346	366	Motif-3
GbaGELP18A	369	376	Motif-94
GmuGELP169D	8	22	Motif-52
GmuGELP169D	28	48	Motif-4
GmuGELP169D	50	64	Motif-8
GmuGELP169D	68	88	Motif-5
GmuGELP169D	89	99	Motif-15
GmuGELP169D	102	122	Motif-6
GmuGELP169D	127	167	Motif-12
GmuGELP169D	168	188	Motif-9
GmuGELP169D	189	203	Motif-26
GmuGELP169D	204	228	Motif-2
GmuGELP169D	229	236	Motif-61
GmuGELP169D	239	259	Motif-7
GmuGELP169D	261	271	Motif-66
GmuGELP169D	272	292	Motif-10
GmuGELP169D	293	300	Motif-93
GmuGELP169D	307	321	Motif-27
GmuGELP169D	324	344	Motif-3
GmuGELP169D	347	361	Motif-16
GhiGELP163D	8	22	Motif-52
GhiGELP163D	28	48	Motif-4
GhiGELP163D	50	64	Motif-8
GhiGELP163D	68	88	Motif-5
GhiGELP163D	89	99	Motif-15
GhiGELP163D	102	122	Motif-6
GhiGELP163D	127	167	Motif-12
GhiGELP163D	168	188	Motif-9
GhiGELP163D	189	203	Motif-26
GhiGELP163D	204	228	Motif-2
GhiGELP163D	229	236	Motif-61
GhiGELP163D	239	259	Motif-7
GhiGELP163D	261	271	Motif-66
GhiGELP163D	272	292	Motif-10
GhiGELP163D	293	300	Motif-93
GhiGELP163D	307	321	Motif-27
GhiGELP163D	324	344	Motif-3
GhiGELP163D	347	361	Motif-16
GbaGELP152D	3	23	Motif-38
GbaGELP152D	33	53	Motif-4
GbaGELP152D	54	68	Motif-19
GbaGELP152D	69	89	Motif-5
GbaGELP152D	90	100	Motif-15
GbaGELP152D	101	121	Motif-6
GbaGELP152D	123	143	Motif-14
GbaGELP152D	144	158	Motif-91
GbaGELP152D	160	180	Motif-11
GbaGELP152D	183	203	Motif-18
GbaGELP152D	206	230	Motif-2
GbaGELP152D	231	245	Motif-76
GbaGELP152D	246	266	Motif-7
GbaGELP152D	268	278	Motif-28
GbaGELP152D	279	299	Motif-10
GbaGELP152D	300	310	Motif-13
GbaGELP152D	311	321	Motif-105
GbaGELP152D	323	337	Motif-47
GbaGELP152D	338	358	Motif-3
GbaGELP152D	361	375	Motif-25
GtoGELP153D	3	23	Motif-38
GtoGELP153D	33	53	Motif-4
GtoGELP153D	54	68	Motif-19
GtoGELP153D	69	89	Motif-5
GtoGELP153D	90	100	Motif-15
GtoGELP153D	101	121	Motif-6
GtoGELP153D	123	143	Motif-14
GtoGELP153D	144	158	Motif-91
GtoGELP153D	160	180	Motif-11
GtoGELP153D	183	203	Motif-18
GtoGELP153D	206	230	Motif-2
GtoGELP153D	231	245	Motif-76
GtoGELP153D	246	266	Motif-7
GtoGELP153D	268	278	Motif-28
GtoGELP153D	279	299	Motif-10
GtoGELP153D	300	310	Motif-13
GtoGELP153D	311	321	Motif-105
GtoGELP153D	323	337	Motif-47
GtoGELP153D	338	358	Motif-3
GtoGELP153D	361	375	Motif-25
GhiGELP155D	3	23	Motif-38
GhiGELP155D	33	53	Motif-4
GhiGELP155D	54	68	Motif-19
GhiGELP155D	69	89	Motif-5
GhiGELP155D	90	100	Motif-15
GhiGELP155D	101	121	Motif-6
GhiGELP155D	123	143	Motif-14
GhiGELP155D	144	158	Motif-91
GhiGELP155D	160	180	Motif-11
GhiGELP155D	183	203	Motif-18
GhiGELP155D	206	230	Motif-2
GhiGELP155D	231	245	Motif-76
GhiGELP155D	246	266	Motif-7
GhiGELP155D	268	278	Motif-28
GhiGELP155D	279	299	Motif-10
GhiGELP155D	300	310	Motif-13
GhiGELP155D	311	321	Motif-105
GhiGELP155D	323	337	Motif-47
GhiGELP155D	338	358	Motif-3
GhiGELP155D	361	375	Motif-25
GdaGELP18A	3	31	Motif-41
GdaGELP18A	33	53	Motif-4
GdaGELP18A	60	74	Motif-8
GdaGELP18A	77	97	Motif-5
GdaGELP18A	98	108	Motif-15
GdaGELP18A	112	132	Motif-6
GdaGELP18A	133	161	Motif-33
GdaGELP18A	162	190	Motif-20
GdaGELP18A	191	211	Motif-18
GdaGELP18A	214	238	Motif-2
GdaGELP18A	240	254	Motif-34
GdaGELP18A	257	277	Motif-7
GdaGELP18A	278	288	Motif-57
GdaGELP18A	290	310	Motif-10
GdaGELP18A	311	321	Motif-13
GdaGELP18A	324	344	Motif-23
GdaGELP18A	347	367	Motif-3
GdaGELP18A	378	388	Motif-102
GtoGELP193D	1	29	Motif-131
GtoGELP193D	35	55	Motif-36
GtoGELP193D	65	85	Motif-4
GtoGELP193D	87	101	Motif-8
GtoGELP193D	107	127	Motif-5
GtoGELP193D	129	139	Motif-15
GtoGELP193D	142	162	Motif-6
GtoGELP193D	167	207	Motif-12
GtoGELP193D	209	229	Motif-9
GtoGELP193D	231	245	Motif-26
GtoGELP193D	246	270	Motif-2
GtoGELP193D	271	281	Motif-75
GtoGELP193D	282	302	Motif-7
GtoGELP193D	304	314	Motif-28
GtoGELP193D	315	335	Motif-10
GtoGELP193D	336	343	Motif-93
GtoGELP193D	344	366	Motif-1
GtoGELP193D	368	388	Motif-3
GtoGELP193D	391	405	Motif-16
GarGELP88A	3	13	Motif-124
GarGELP88A	14	21	Motif-140
GarGELP88A	22	50	Motif-131
GarGELP88A	56	76	Motif-36
GarGELP88A	86	106	Motif-4
GarGELP88A	108	122	Motif-8
GarGELP88A	128	148	Motif-5
GarGELP88A	150	160	Motif-15
GarGELP88A	163	183	Motif-6
GarGELP88A	188	228	Motif-12
GarGELP88A	230	250	Motif-9
GarGELP88A	252	266	Motif-26
GarGELP88A	267	291	Motif-2
GarGELP88A	292	302	Motif-75
GarGELP88A	303	323	Motif-7
GarGELP88A	325	335	Motif-28
GarGELP88A	336	356	Motif-10
GarGELP88A	357	364	Motif-93
GarGELP88A	365	387	Motif-1
GarGELP88A	389	409	Motif-3
GarGELP88A	412	426	Motif-16
GbaGELP165D	1	29	Motif-44
GbaGELP165D	30	40	Motif-67
GbaGELP165D	41	61	Motif-4
GbaGELP165D	63	77	Motif-19
GbaGELP165D	78	98	Motif-5
GbaGELP165D	99	109	Motif-46
GbaGELP165D	112	132	Motif-6
GbaGELP165D	133	182	Motif-22
GbaGELP165D	184	198	Motif-74
GbaGELP165D	199	223	Motif-2
GbaGELP165D	224	231	Motif-107
GbaGELP165D	233	253	Motif-7
GbaGELP165D	258	298	Motif-29
GbaGELP165D	301	329	Motif-30
GbaGELP165D	331	351	Motif-3
GbaGELP165D	354	361	Motif-115
GdaGELP171D	1	29	Motif-44
GdaGELP171D	30	40	Motif-67
GdaGELP171D	41	61	Motif-4
GdaGELP171D	63	77	Motif-19
GdaGELP171D	78	98	Motif-5
GdaGELP171D	99	109	Motif-46
GdaGELP171D	112	132	Motif-6
GdaGELP171D	133	182	Motif-22
GdaGELP171D	184	198	Motif-74
GdaGELP171D	199	223	Motif-2
GdaGELP171D	224	231	Motif-107
GdaGELP171D	233	253	Motif-7
GdaGELP171D	258	298	Motif-29
GdaGELP171D	301	329	Motif-30
GdaGELP171D	331	351	Motif-3
GdaGELP171D	354	361	Motif-115
GdaGELP20A	3	31	Motif-41
GdaGELP20A	33	53	Motif-4
GdaGELP20A	62	76	Motif-19
GdaGELP20A	77	97	Motif-5
GdaGELP20A	98	108	Motif-15
GdaGELP20A	112	132	Motif-6
GdaGELP20A	133	161	Motif-33
GdaGELP20A	167	187	Motif-55
GdaGELP20A	196	206	Motif-111
GdaGELP20A	213	237	Motif-2
GdaGELP20A	239	253	Motif-34
GdaGELP20A	256	276	Motif-7
GdaGELP20A	277	287	Motif-57
GdaGELP20A	289	309	Motif-10
GdaGELP20A	310	320	Motif-13
GdaGELP20A	323	343	Motif-23
GdaGELP20A	346	366	Motif-3
GdaGELP20A	369	376	Motif-94
GbaGELP47A	3	23	Motif-38
GbaGELP47A	33	53	Motif-4
GbaGELP47A	54	68	Motif-19
GbaGELP47A	69	89	Motif-5
GbaGELP47A	90	100	Motif-15
GbaGELP47A	101	121	Motif-6
GbaGELP47A	123	143	Motif-14
GbaGELP47A	144	158	Motif-91
GbaGELP47A	160	180	Motif-11
GbaGELP47A	183	203	Motif-18
GbaGELP47A	206	230	Motif-2
GbaGELP47A	231	245	Motif-76
GbaGELP47A	246	266	Motif-7
GbaGELP47A	268	278	Motif-28
GbaGELP47A	279	299	Motif-10
GbaGELP47A	300	310	Motif-13
GbaGELP47A	311	321	Motif-105
GbaGELP47A	323	337	Motif-47
GbaGELP47A	338	358	Motif-3
GbaGELP47A	361	375	Motif-25
GdaGELP53A	3	23	Motif-38
GdaGELP53A	33	53	Motif-4
GdaGELP53A	54	68	Motif-19
GdaGELP53A	69	89	Motif-5
GdaGELP53A	90	100	Motif-15
GdaGELP53A	101	121	Motif-6
GdaGELP53A	123	143	Motif-14
GdaGELP53A	144	158	Motif-91
GdaGELP53A	160	180	Motif-11
GdaGELP53A	183	203	Motif-18
GdaGELP53A	206	230	Motif-2
GdaGELP53A	231	245	Motif-76
GdaGELP53A	246	266	Motif-7
GdaGELP53A	268	278	Motif-28
GdaGELP53A	279	299	Motif-10
[truncated: 25,307 more rows]

## Sheet: Clade I_Motif
GdaGELP151D	1	8	Motif-117
GdaGELP151D	13	23	Motif-13
GdaGELP151D	28	38	Motif-80
GdaGELP151D	42	52	Motif-68
GdaGELP151D	53	63	Motif-46
GdaGELP151D	67	87	Motif-70
GdaGELP151D	88	102	Motif-127
GdaGELP151D	114	134	Motif-112
GdaGELP151D	135	142	Motif-95
GdaGELP151D	148	168	Motif-78
GdaGELP151D	169	179	Motif-111
GdaGELP151D	180	200	Motif-5
GdaGELP151D	206	220	Motif-45
GdaGELP151D	231	245	Motif-137
GdaGELP151D	250	270	Motif-36
GdaGELP151D	271	281	Motif-122
GdaGELP151D	299	313	Motif-137
GdaGELP151D	315	325	Motif-92
GdaGELP151D	329	343	Motif-108
GdaGELP151D	349	356	Motif-117
GdaGELP151D	362	372	Motif-75
GdaGELP151D	385	395	Motif-96
GdaGELP151D	397	407	Motif-81
GdaGELP151D	417	427	Motif-105
GdaGELP151D	431	445	Motif-109
GdaGELP151D	450	460	Motif-13
GdaGELP151D	467	487	Motif-82
GdaGELP151D	488	498	Motif-57
GdaGELP151D	500	507	Motif-117
GdaGELP151D	508	528	Motif-24
GdaGELP151D	530	537	Motif-93
GdaGELP151D	538	558	Motif-82
GdaGELP151D	562	569	Motif-94
GdaGELP151D	571	581	Motif-92
GdaGELP151D	584	604	Motif-4
GdaGELP151D	617	637	Motif-135
GdaGELP151D	642	656	Motif-108
GdaGELP151D	663	683	Motif-18
GdaGELP151D	687	701	Motif-52
GdaGELP151D	712	732	Motif-4
GdaGELP151D	734	748	Motif-8
GdaGELP151D	752	772	Motif-5
GdaGELP151D	774	784	Motif-15
GdaGELP151D	787	807	Motif-6
GdaGELP151D	811	851	Motif-12
GdaGELP151D	852	872	Motif-9
GdaGELP151D	874	884	Motif-48
GdaGELP151D	886	910	Motif-2
GdaGELP151D	911	921	Motif-51
GdaGELP151D	922	942	Motif-7
GdaGELP151D	944	954	Motif-28
GdaGELP151D	955	975	Motif-10
GdaGELP151D	984	1004	Motif-17
GdaGELP151D	1005	1025	Motif-3
GthGELP30D	1	29	Motif-62
GthGELP30D	38	58	Motif-4
GthGELP30D	60	74	Motif-8
GthGELP30D	78	98	Motif-5
GthGELP30D	100	110	Motif-15
GthGELP30D	113	133	Motif-6
GthGELP30D	137	177	Motif-12
GthGELP30D	178	198	Motif-9
GthGELP30D	200	210	Motif-48
GthGELP30D	212	236	Motif-2
GthGELP30D	237	247	Motif-68
GthGELP30D	248	268	Motif-7
GthGELP30D	270	280	Motif-28
GthGELP30D	281	301	Motif-10
GthGELP30D	302	312	Motif-13
GthGELP30D	313	333	Motif-17
GthGELP30D	334	354	Motif-3
GthGELP30D	370	384	Motif-8
GthGELP30D	388	408	Motif-5
GthGELP30D	410	420	Motif-15
GthGELP30D	423	443	Motif-6
GthGELP30D	447	467	Motif-11
GthGELP30D	482	492	Motif-48
GthGELP30D	494	518	Motif-2
GthGELP30D	519	529	Motif-68
GthGELP30D	530	550	Motif-7
GthGELP30D	552	562	Motif-28
GthGELP30D	565	575	Motif-121
GthGELP30D	576	583	Motif-117
GbaGELP199D	1	21	Motif-99
GbaGELP199D	24	44	Motif-4
GbaGELP199D	46	60	Motif-8
GbaGELP199D	64	84	Motif-5
GbaGELP199D	86	96	Motif-15
GbaGELP199D	99	119	Motif-6
GbaGELP199D	123	163	Motif-12
GbaGELP199D	164	184	Motif-9
GbaGELP199D	186	196	Motif-63
GbaGELP199D	198	222	Motif-2
GbaGELP199D	223	233	Motif-75
GbaGELP199D	234	254	Motif-7
GbaGELP199D	256	266	Motif-28
GbaGELP199D	267	287	Motif-10
GbaGELP199D	288	298	Motif-13
GbaGELP199D	299	319	Motif-17
GbaGELP199D	320	340	Motif-3
GbaGELP199D	342	349	Motif-115
GmuGELP211D	1	21	Motif-99
GmuGELP211D	24	44	Motif-4
GmuGELP211D	46	60	Motif-8
GmuGELP211D	64	84	Motif-5
GmuGELP211D	86	96	Motif-15
GmuGELP211D	99	119	Motif-6
GmuGELP211D	123	163	Motif-12
GmuGELP211D	164	184	Motif-9
GmuGELP211D	186	196	Motif-63
GmuGELP211D	198	222	Motif-2
GmuGELP211D	223	233	Motif-75
GmuGELP211D	234	254	Motif-7
GmuGELP211D	256	266	Motif-28
GmuGELP211D	267	287	Motif-10
GmuGELP211D	288	298	Motif-13
GmuGELP211D	299	319	Motif-17
GmuGELP211D	320	340	Motif-3
GmuGELP211D	342	349	Motif-115
GtoGELP205D	1	21	Motif-99
GtoGELP205D	24	44	Motif-4
GtoGELP205D	46	60	Motif-8
GtoGELP205D	64	84	Motif-5
GtoGELP205D	86	96	Motif-15
GtoGELP205D	99	119	Motif-6
GtoGELP205D	123	163	Motif-12
GtoGELP205D	164	184	Motif-9
GtoGELP205D	186	196	Motif-63
GtoGELP205D	198	222	Motif-2
GtoGELP205D	223	233	Motif-75
GtoGELP205D	234	254	Motif-7
GtoGELP205D	256	266	Motif-28
GtoGELP205D	267	287	Motif-10
GtoGELP205D	288	298	Motif-13
GtoGELP205D	299	319	Motif-17
GtoGELP205D	320	340	Motif-3
GtoGELP205D	342	349	Motif-115
GtuGELP100D	1	21	Motif-99
GtuGELP100D	24	44	Motif-4
GtuGELP100D	46	60	Motif-8
GtuGELP100D	64	84	Motif-5
GtuGELP100D	86	96	Motif-15
GtuGELP100D	99	119	Motif-6
GtuGELP100D	123	163	Motif-12
GtuGELP100D	164	184	Motif-9
GtuGELP100D	186	196	Motif-63
GtuGELP100D	198	222	Motif-2
GtuGELP100D	223	233	Motif-75
GtuGELP100D	234	254	Motif-7
GtuGELP100D	256	266	Motif-28
GtuGELP100D	267	287	Motif-10
GtuGELP100D	288	298	Motif-13
GtuGELP100D	299	319	Motif-17
GtuGELP100D	320	340	Motif-3
GtuGELP100D	342	349	Motif-115
GhiGELP203D	1	21	Motif-99
GhiGELP203D	24	44	Motif-4
GhiGELP203D	46	60	Motif-8
GhiGELP203D	64	84	Motif-5
GhiGELP203D	86	96	Motif-15
GhiGELP203D	99	119	Motif-6
GhiGELP203D	123	163	Motif-12
GhiGELP203D	164	184	Motif-9
GhiGELP203D	186	196	Motif-63
GhiGELP203D	198	222	Motif-2
GhiGELP203D	223	233	Motif-75
GhiGELP203D	234	254	Motif-7
GhiGELP203D	256	266	Motif-28
GhiGELP203D	267	287	Motif-10
GhiGELP203D	288	298	Motif-13
GhiGELP203D	299	319	Motif-17
GhiGELP203D	320	340	Motif-3
GhiGELP203D	343	350	Motif-93
GmuGELP44A	1	15	Motif-52
GmuGELP44A	18	25	Motif-117
GmuGELP44A	26	46	Motif-4
GmuGELP44A	48	62	Motif-8
GmuGELP44A	66	86	Motif-5
GmuGELP44A	88	98	Motif-15
GmuGELP44A	101	121	Motif-6
GmuGELP44A	125	165	Motif-12
GmuGELP44A	166	186	Motif-9
GmuGELP44A	188	198	Motif-48
GmuGELP44A	200	224	Motif-2
GmuGELP44A	225	235	Motif-51
GmuGELP44A	236	256	Motif-7
GmuGELP44A	258	268	Motif-28
GmuGELP44A	269	289	Motif-10
GmuGELP44A	290	300	Motif-13
GmuGELP44A	301	321	Motif-17
GmuGELP44A	322	342	Motif-3
GtoGELP44A	1	15	Motif-52
GtoGELP44A	18	25	Motif-117
GtoGELP44A	26	46	Motif-4
GtoGELP44A	48	62	Motif-8
GtoGELP44A	66	86	Motif-5
GtoGELP44A	88	98	Motif-15
GtoGELP44A	101	121	Motif-6
GtoGELP44A	125	165	Motif-12
GtoGELP44A	166	186	Motif-9
GtoGELP44A	188	198	Motif-48
GtoGELP44A	200	224	Motif-2
GtoGELP44A	225	235	Motif-51
GtoGELP44A	236	256	Motif-7
GtoGELP44A	258	268	Motif-28
GtoGELP44A	269	289	Motif-10
GtoGELP44A	290	300	Motif-13
GtoGELP44A	301	321	Motif-17
GtoGELP44A	322	342	Motif-3
GhiGELP44A	1	15	Motif-52
GhiGELP44A	18	25	Motif-117
GhiGELP44A	26	46	Motif-4
GhiGELP44A	48	62	Motif-8
GhiGELP44A	66	86	Motif-5
GhiGELP44A	88	98	Motif-15
GhiGELP44A	101	121	Motif-6
GhiGELP44A	125	165	Motif-12
GhiGELP44A	166	186	Motif-9
GhiGELP44A	188	198	Motif-48
GhiGELP44A	200	224	Motif-2
GhiGELP44A	225	235	Motif-51
GhiGELP44A	236	256	Motif-7
GhiGELP44A	258	268	Motif-28
GhiGELP44A	269	289	Motif-10
GhiGELP44A	290	300	Motif-13
GhiGELP44A	301	321	Motif-17
GhiGELP44A	322	342	Motif-3
GtoGELP148D	1	15	Motif-52
GtoGELP148D	26	46	Motif-4
GtoGELP148D	48	62	Motif-8
GtoGELP148D	66	86	Motif-5
GtoGELP148D	88	98	Motif-15
GtoGELP148D	101	121	Motif-6
GtoGELP148D	125	165	Motif-12
GtoGELP148D	166	186	Motif-9
GtoGELP148D	188	198	Motif-48
GtoGELP148D	200	224	Motif-2
GtoGELP148D	225	235	Motif-51
GtoGELP148D	236	256	Motif-7
GtoGELP148D	258	268	Motif-28
GtoGELP148D	269	289	Motif-10
GtoGELP148D	290	300	Motif-13
GtoGELP148D	301	321	Motif-17
GtoGELP148D	322	342	Motif-3
GbaGELP41A	1	15	Motif-52
GbaGELP41A	26	46	Motif-4
GbaGELP41A	48	62	Motif-8
GbaGELP41A	66	86	Motif-5
GbaGELP41A	88	98	Motif-15
GbaGELP41A	101	121	Motif-6
GbaGELP41A	125	165	Motif-12
GbaGELP41A	166	186	Motif-9
GbaGELP41A	188	198	Motif-48
GbaGELP41A	200	224	Motif-2
GbaGELP41A	225	235	Motif-51
GbaGELP41A	236	256	Motif-7
GbaGELP41A	258	268	Motif-28
GbaGELP41A	269	289	Motif-10
GbaGELP41A	290	300	Motif-13
GbaGELP41A	301	321	Motif-17
GbaGELP41A	322	342	Motif-3
GdaGELP47A	1	15	Motif-52
GdaGELP47A	26	46	Motif-4
GdaGELP47A	48	62	Motif-8
GdaGELP47A	66	86	Motif-5
GdaGELP47A	88	98	Motif-15
GdaGELP47A	101	121	Motif-6
GdaGELP47A	125	165	Motif-12
GdaGELP47A	166	186	Motif-9
GdaGELP47A	188	198	Motif-48
GdaGELP47A	200	224	Motif-2
GdaGELP47A	225	235	Motif-51
GdaGELP47A	236	256	Motif-7
GdaGELP47A	258	268	Motif-28
GdaGELP47A	269	289	Motif-10
GdaGELP47A	290	300	Motif-13
GdaGELP47A	301	321	Motif-17
GdaGELP47A	322	342	Motif-3
GhiGELP149D	1	15	Motif-52
GhiGELP149D	26	46	Motif-4
GhiGELP149D	48	62	Motif-8
GhiGELP149D	66	86	Motif-5
GhiGELP149D	88	98	Motif-15
GhiGELP149D	101	121	Motif-6
GhiGELP149D	125	165	Motif-12
GhiGELP149D	166	186	Motif-9
GhiGELP149D	188	198	Motif-48
GhiGELP149D	200	224	Motif-2
GhiGELP149D	225	235	Motif-51
GhiGELP149D	236	256	Motif-7
GhiGELP149D	258	268	Motif-28
GhiGELP149D	269	289	Motif-10
GhiGELP149D	290	300	Motif-13
GhiGELP149D	301	321	Motif-17
GhiGELP149D	322	342	Motif-3
GdaGELP100A	1	21	Motif-99
GdaGELP100A	24	44	Motif-4
GdaGELP100A	46	60	Motif-8
GdaGELP100A	64	84	Motif-5
GdaGELP100A	86	96	Motif-15
GdaGELP100A	99	119	Motif-6
GdaGELP100A	123	163	Motif-12
GdaGELP100A	164	184	Motif-9
GdaGELP100A	186	196	Motif-63
GdaGELP100A	198	222	Motif-2
GdaGELP100A	223	233	Motif-75
GdaGELP100A	234	254	Motif-7
GdaGELP100A	256	266	Motif-28
GdaGELP100A	267	287	Motif-10
GdaGELP100A	288	298	Motif-13
GdaGELP100A	299	319	Motif-17
GdaGELP100A	320	340	Motif-3
GdaGELP100A	342	349	Motif-115
GmuGELP100A	1	21	Motif-99
GmuGELP100A	24	44	Motif-4
GmuGELP100A	46	60	Motif-8
GmuGELP100A	64	84	Motif-5
GmuGELP100A	86	96	Motif-15
GmuGELP100A	99	119	Motif-6
GmuGELP100A	123	163	Motif-12
GmuGELP100A	164	184	Motif-9
GmuGELP100A	186	196	Motif-63
GmuGELP100A	198	222	Motif-2
GmuGELP100A	223	233	Motif-75
GmuGELP100A	234	254	Motif-7
GmuGELP100A	256	266	Motif-28
GmuGELP100A	267	287	Motif-10
GmuGELP100A	288	298	Motif-13
GmuGELP100A	299	319	Motif-17
GmuGELP100A	320	340	Motif-3
GmuGELP100A	342	349	Motif-115
GtoGELP99A	1	21	Motif-99
GtoGELP99A	24	44	Motif-4
GtoGELP99A	46	60	Motif-8
GtoGELP99A	64	84	Motif-5
GtoGELP99A	86	96	Motif-15
GtoGELP99A	99	119	Motif-6
GtoGELP99A	123	163	Motif-12
GtoGELP99A	164	184	Motif-9
GtoGELP99A	186	196	Motif-63
GtoGELP99A	198	222	Motif-2
GtoGELP99A	223	233	Motif-75
GtoGELP99A	234	254	Motif-7
GtoGELP99A	256	266	Motif-28
GtoGELP99A	267	287	Motif-10
GtoGELP99A	288	298	Motif-13
GtoGELP99A	299	319	Motif-17
GtoGELP99A	320	340	Motif-3
GtoGELP99A	342	349	Motif-115
GarGELP100A	1	21	Motif-99
GarGELP100A	24	44	Motif-4
GarGELP100A	46	60	Motif-8
GarGELP100A	64	84	Motif-5
GarGELP100A	86	96	Motif-15
GarGELP100A	99	119	Motif-6
GarGELP100A	123	163	Motif-12
GarGELP100A	164	184	Motif-9
GarGELP100A	186	196	Motif-63
GarGELP100A	198	222	Motif-2
GarGELP100A	223	233	Motif-75
GarGELP100A	234	254	Motif-7
GarGELP100A	256	266	Motif-28
GarGELP100A	267	287	Motif-10
GarGELP100A	288	298	Motif-13
GarGELP100A	299	319	Motif-17
GarGELP100A	320	340	Motif-3
GarGELP100A	342	349	Motif-115
GhiGELP99A	1	21	Motif-99
GhiGELP99A	24	44	Motif-4
GhiGELP99A	46	60	Motif-8
GhiGELP99A	64	84	Motif-5
GhiGELP99A	86	96	Motif-15
GhiGELP99A	99	119	Motif-6
GhiGELP99A	123	163	Motif-12
GhiGELP99A	164	184	Motif-9
GhiGELP99A	186	196	Motif-63
GhiGELP99A	198	222	Motif-2
GhiGELP99A	223	233	Motif-75
GhiGELP99A	234	254	Motif-7
GhiGELP99A	256	266	Motif-28
GhiGELP99A	267	287	Motif-10
GhiGELP99A	288	298	Motif-13
GhiGELP99A	299	319	Motif-17
GhiGELP99A	320	340	Motif-3
GhiGELP99A	343	350	Motif-93
GheGELP96A	1	21	Motif-99
GheGELP96A	24	44	Motif-4
GheGELP96A	46	60	Motif-8
GheGELP96A	64	84	Motif-5
GheGELP96A	86	96	Motif-15
GheGELP96A	99	119	Motif-6
GheGELP96A	123	163	Motif-12
GheGELP96A	164	184	Motif-9
GheGELP96A	186	196	Motif-63
GheGELP96A	198	222	Motif-2
GheGELP96A	223	233	Motif-75
GheGELP96A	234	254	Motif-7
GheGELP96A	256	266	Motif-28
GheGELP96A	267	287	Motif-10
GheGELP96A	288	298	Motif-13
GheGELP96A	299	319	Motif-17
GheGELP96A	320	340	Motif-3
GheGELP96A	342	349	Motif-115
GtuGELP75D	2	22	Motif-36
GtuGELP75D	23	30	Motif-140
GtuGELP75D	31	51	Motif-4
GtuGELP75D	53	67	Motif-8
GtuGELP75D	71	91	Motif-5
GtuGELP75D	93	103	Motif-15
GtuGELP75D	106	126	Motif-6
GtuGELP75D	130	170	Motif-12
GtuGELP75D	171	191	Motif-9
GtuGELP75D	193	203	Motif-63
GtuGELP75D	205	229	Motif-2
GtuGELP75D	230	240	Motif-68
GtuGELP75D	241	261	Motif-7
GtuGELP75D	263	273	Motif-28
GtuGELP75D	274	294	Motif-10
GtuGELP75D	295	305	Motif-13
GtuGELP75D	307	327	Motif-17
GtuGELP75D	328	348	Motif-3
GbaGELP104D	3	23	Motif-85
GbaGELP104D	27	47	Motif-4
GbaGELP104D	49	63	Motif-8
GbaGELP104D	67	87	Motif-5
GbaGELP104D	89	99	Motif-15
GbaGELP104D	102	122	Motif-6
GbaGELP104D	126	166	Motif-12
GbaGELP104D	167	187	Motif-9
GbaGELP104D	189	199	Motif-48
GbaGELP104D	201	225	Motif-2
GbaGELP104D	226	236	Motif-51
GbaGELP104D	237	257	Motif-7
GbaGELP104D	259	269	Motif-28
GbaGELP104D	270	290	Motif-10
GbaGELP104D	291	301	Motif-13
GbaGELP104D	302	322	Motif-17
GbaGELP104D	323	343	Motif-3
GdaGELP108D	3	23	Motif-85
GdaGELP108D	27	47	Motif-4
GdaGELP108D	49	63	Motif-8
GdaGELP108D	67	87	Motif-5
GdaGELP108D	89	99	Motif-15
GdaGELP108D	102	122	Motif-6
GdaGELP108D	126	166	Motif-12
GdaGELP108D	167	187	Motif-9
GdaGELP108D	189	199	Motif-48
GdaGELP108D	201	225	Motif-2
GdaGELP108D	226	236	Motif-51
GdaGELP108D	237	257	Motif-7
GdaGELP108D	259	269	Motif-28
GdaGELP108D	270	290	Motif-10
GdaGELP108D	291	301	Motif-13
GdaGELP108D	302	322	Motif-17
GdaGELP108D	323	343	Motif-3
GmuGELP109D	3	23	Motif-85
GmuGELP109D	27	47	Motif-4
GmuGELP109D	49	63	Motif-8
GmuGELP109D	67	87	Motif-5
GmuGELP109D	89	99	Motif-15
GmuGELP109D	102	122	Motif-6
GmuGELP109D	126	166	Motif-12
GmuGELP109D	167	187	Motif-9
GmuGELP109D	189	199	Motif-48
GmuGELP109D	201	225	Motif-2
GmuGELP109D	226	236	Motif-51
GmuGELP109D	237	257	Motif-7
GmuGELP109D	259	269	Motif-28
GmuGELP109D	270	290	Motif-10
GmuGELP109D	291	301	Motif-13
GmuGELP109D	302	322	Motif-17
GmuGELP109D	323	343	Motif-3
GraGELP5D	3	23	Motif-85
GraGELP5D	27	47	Motif-4
GraGELP5D	49	63	Motif-8
GraGELP5D	67	87	Motif-5
GraGELP5D	89	99	Motif-15
GraGELP5D	102	122	Motif-6
GraGELP5D	126	166	Motif-12
GraGELP5D	167	187	Motif-9
GraGELP5D	189	199	Motif-48
GraGELP5D	201	225	Motif-2
GraGELP5D	226	236	Motif-51
GraGELP5D	237	257	Motif-7
GraGELP5D	259	269	Motif-28
GraGELP5D	270	290	Motif-10
GraGELP5D	291	301	Motif-13
GraGELP5D	302	322	Motif-17
GraGELP5D	323	343	Motif-3
GtoGELP108D	3	23	Motif-85
GtoGELP108D	27	47	Motif-4
GtoGELP108D	49	63	Motif-8
GtoGELP108D	67	87	Motif-5
GtoGELP108D	89	99	Motif-15
GtoGELP108D	102	122	Motif-6
GtoGELP108D	126	166	Motif-12
GtoGELP108D	167	187	Motif-9
GtoGELP108D	189	199	Motif-48
GtoGELP108D	201	225	Motif-2
GtoGELP108D	226	236	Motif-51
GtoGELP108D	237	257	Motif-7
GtoGELP108D	259	269	Motif-28
GtoGELP108D	270	290	Motif-10
GtoGELP108D	291	301	Motif-13
GtoGELP108D	302	322	Motif-17
GtoGELP108D	323	343	Motif-3
GtuGELP1D	3	23	Motif-85
GtuGELP1D	27	47	Motif-4
GtuGELP1D	49	63	Motif-8
GtuGELP1D	67	87	Motif-5
GtuGELP1D	89	99	Motif-15
GtuGELP1D	102	122	Motif-6
GtuGELP1D	126	166	Motif-12
GtuGELP1D	167	187	Motif-9
GtuGELP1D	189	199	Motif-48
GtuGELP1D	201	225	Motif-2
GtuGELP1D	226	236	Motif-51
GtuGELP1D	237	257	Motif-7
GtuGELP1D	259	269	Motif-28
GtuGELP1D	270	290	Motif-10
GtuGELP1D	291	301	Motif-13
GtuGELP1D	302	322	Motif-17
GtuGELP1D	323	343	Motif-3
GhiGELP108D	3	23	Motif-85
GhiGELP108D	27	47	Motif-4
GhiGELP108D	49	63	Motif-8
GhiGELP108D	67	87	Motif-5
GhiGELP108D	89	99	Motif-15
GhiGELP108D	102	122	Motif-6
GhiGELP108D	126	166	Motif-12
GhiGELP108D	167	187	Motif-9
GhiGELP108D	189	199	Motif-48
GhiGELP108D	201	225	Motif-2
GhiGELP108D	226	236	Motif-51
GhiGELP108D	237	257	Motif-7
GhiGELP108D	259	269	Motif-28
GhiGELP108D	270	290	Motif-10
GhiGELP108D	291	301	Motif-13
GhiGELP108D	302	322	Motif-17
GhiGELP108D	323	343	Motif-3
GdaGELP147D	1	29	Motif-62
GdaGELP147D	38	58	Motif-4
GdaGELP147D	60	74	Motif-8
GdaGELP147D	78	98	Motif-5
GdaGELP147D	100	110	Motif-15
GdaGELP147D	113	133	Motif-6
GdaGELP147D	137	177	Motif-12
GdaGELP147D	178	198	Motif-9
GdaGELP147D	200	210	Motif-48
GdaGELP147D	212	236	Motif-2
GdaGELP147D	237	247	Motif-68
GdaGELP147D	248	268	Motif-7
GdaGELP147D	270	280	Motif-28
GdaGELP147D	281	301	Motif-10
GdaGELP147D	302	312	Motif-13
GdaGELP147D	313	333	Motif-17
GdaGELP147D	334	354	Motif-3
GdaGELP147D	356	363	Motif-115
GmuGELP149D	1	29	Motif-62
GmuGELP149D	38	58	Motif-4
GmuGELP149D	60	74	Motif-8
GmuGELP149D	78	98	Motif-5
GmuGELP149D	100	110	Motif-15
GmuGELP149D	113	133	Motif-6
GmuGELP149D	137	177	Motif-12
GmuGELP149D	178	198	Motif-9
GmuGELP149D	200	210	Motif-48
GmuGELP149D	212	236	Motif-2
GmuGELP149D	237	247	Motif-68
GmuGELP149D	248	268	Motif-7
GmuGELP149D	270	280	Motif-28
GmuGELP149D	281	301	Motif-10
GmuGELP149D	302	312	Motif-13
GmuGELP149D	313	333	Motif-17
GmuGELP149D	334	354	Motif-3
GmuGELP149D	356	363	Motif-115
GtoGELP142D	1	29	Motif-62
GtoGELP142D	38	58	Motif-4
GtoGELP142D	60	74	Motif-8
GtoGELP142D	78	98	Motif-5
GtoGELP142D	100	110	Motif-15
GtoGELP142D	113	133	Motif-6
GtoGELP142D	137	177	Motif-12
GtoGELP142D	178	198	Motif-9
GtoGELP142D	200	210	Motif-48
GtoGELP142D	212	236	Motif-2
GtoGELP142D	237	247	Motif-68
GtoGELP142D	248	268	Motif-7
GtoGELP142D	270	280	Motif-28
GtoGELP142D	281	301	Motif-10
GtoGELP142D	302	312	Motif-13
GtoGELP142D	313	333	Motif-17
GtoGELP142D	334	354	Motif-3
GtoGELP142D	356	363	Motif-115
GmuGELP153D	1	15	Motif-52
GmuGELP153D	26	46	Motif-4
GmuGELP153D	48	62	Motif-8
GmuGELP153D	66	86	Motif-5
GmuGELP153D	88	98	Motif-15
GmuGELP153D	101	121	Motif-6
GmuGELP153D	125	165	Motif-12
GmuGELP153D	166	186	Motif-9
GmuGELP153D	188	198	Motif-48
GmuGELP153D	200	224	Motif-2
GmuGELP153D	225	235	Motif-51
GmuGELP153D	236	256	Motif-7
GmuGELP153D	258	268	Motif-28
GmuGELP153D	269	289	Motif-10
GmuGELP153D	290	300	Motif-13
GmuGELP153D	301	321	Motif-17
GmuGELP153D	322	342	Motif-3
GarGELP4A	3	23	Motif-85
GarGELP4A	27	47	Motif-4
GarGELP4A	49	63	Motif-8
GarGELP4A	67	87	Motif-5
GarGELP4A	89	99	Motif-15
GarGELP4A	102	122	Motif-6
GarGELP4A	126	166	Motif-12
GarGELP4A	167	187	Motif-9
GarGELP4A	189	199	Motif-48
GarGELP4A	201	225	Motif-2
GarGELP4A	226	236	Motif-51
GarGELP4A	237	257	Motif-7
GarGELP4A	259	269	Motif-28
GarGELP4A	270	290	Motif-10
GarGELP4A	291	301	Motif-13
GarGELP4A	302	322	Motif-17
GarGELP4A	323	343	Motif-3
GdaGELP42A	1	29	Motif-62
GdaGELP42A	38	58	Motif-4
GdaGELP42A	60	74	Motif-8
GdaGELP42A	78	98	Motif-5
GdaGELP42A	100	110	Motif-15
GdaGELP42A	113	133	Motif-6
GdaGELP42A	137	177	Motif-12
GdaGELP42A	178	198	Motif-9
GdaGELP42A	200	210	Motif-48
GdaGELP42A	212	236	Motif-2
GdaGELP42A	237	247	Motif-68
GdaGELP42A	248	268	Motif-7
GdaGELP42A	270	280	Motif-28
GdaGELP42A	281	301	Motif-10
GdaGELP42A	302	312	Motif-13
GdaGELP42A	313	333	Motif-17
GdaGELP42A	334	354	Motif-3
GdaGELP42A	356	363	Motif-115
GmuGELP39A	1	29	Motif-62
GmuGELP39A	38	58	Motif-4
GmuGELP39A	60	74	Motif-8
GmuGELP39A	78	98	Motif-5
GmuGELP39A	100	110	Motif-15
GmuGELP39A	113	133	Motif-6
GmuGELP39A	137	177	Motif-12
GmuGELP39A	178	198	Motif-9
GmuGELP39A	200	210	Motif-48
GmuGELP39A	212	236	Motif-2
GmuGELP39A	237	247	Motif-68
GmuGELP39A	248	268	Motif-7
GmuGELP39A	270	280	Motif-28
GmuGELP39A	281	301	Motif-10
GmuGELP39A	302	312	Motif-13
GmuGELP39A	313	333	Motif-17
GmuGELP39A	334	354	Motif-3
GmuGELP39A	356	363	Motif-115
GarGELP74A	2	22	Motif-36
GarGELP74A	23	30	Motif-140
GarGELP74A	31	51	Motif-4
GarGELP74A	53	67	Motif-8
GarGELP74A	71	91	Motif-5
GarGELP74A	93	103	Motif-15
GarGELP74A	106	126	Motif-6
GarGELP74A	130	170	Motif-12
GarGELP74A	171	191	Motif-9
GarGELP74A	193	203	Motif-63
GarGELP74A	205	229	Motif-2
GarGELP74A	230	240	Motif-68
GarGELP74A	241	261	Motif-7
GarGELP74A	263	273	Motif-28
GarGELP74A	274	294	Motif-10
GarGELP74A	295	305	Motif-13
GarGELP74A	307	327	Motif-17
GarGELP74A	328	348	Motif-3
GbaGELP172D	2	22	Motif-36
GbaGELP172D	23	30	Motif-140
GbaGELP172D	31	51	Motif-4
GbaGELP172D	53	67	Motif-8
GbaGELP172D	71	91	Motif-5
GbaGELP172D	93	103	Motif-15
GbaGELP172D	106	126	Motif-6
GbaGELP172D	130	170	Motif-12
GbaGELP172D	171	191	Motif-9
GbaGELP172D	193	203	Motif-63
GbaGELP172D	205	229	Motif-2
GbaGELP172D	230	240	Motif-68
GbaGELP172D	241	261	Motif-7
GbaGELP172D	263	273	Motif-28
GbaGELP172D	274	294	Motif-10
GbaGELP172D	295	305	Motif-13
GbaGELP172D	307	327	Motif-17
GbaGELP172D	328	348	Motif-3
GmuGELP182D	2	22	Motif-36
GmuGELP182D	23	30	Motif-140
GmuGELP182D	31	51	Motif-4
GmuGELP182D	53	67	Motif-8
GmuGELP182D	71	91	Motif-5
GmuGELP182D	93	103	Motif-15
GmuGELP182D	106	126	Motif-6
GmuGELP182D	130	170	Motif-12
GmuGELP182D	171	191	Motif-9
GmuGELP182D	193	203	Motif-63
GmuGELP182D	205	229	Motif-2
GmuGELP182D	230	240	Motif-68
GmuGELP182D	241	261	Motif-7
GmuGELP182D	263	273	Motif-28
GmuGELP182D	274	294	Motif-10
GmuGELP182D	295	305	Motif-13
GmuGELP182D	307	327	Motif-17
GmuGELP182D	328	348	Motif-3
GtoGELP177D	2	22	Motif-36
GtoGELP177D	23	30	Motif-140
GtoGELP177D	31	51	Motif-4
GtoGELP177D	53	67	Motif-8
GtoGELP177D	71	91	Motif-5
GtoGELP177D	93	103	Motif-15
GtoGELP177D	106	126	Motif-6
GtoGELP177D	130	170	Motif-12
GtoGELP177D	171	191	Motif-9
GtoGELP177D	193	203	Motif-63
GtoGELP177D	205	229	Motif-2
GtoGELP177D	230	240	Motif-68
GtoGELP177D	241	261	Motif-7
GtoGELP177D	263	273	Motif-28
GtoGELP177D	274	294	Motif-10
GtoGELP177D	295	305	Motif-13
GtoGELP177D	307	327	Motif-17
GtoGELP177D	328	348	Motif-3
GbaGELP70A	2	22	Motif-36
GbaGELP70A	23	30	Motif-140
GbaGELP70A	31	51	Motif-4
GbaGELP70A	53	67	Motif-8
GbaGELP70A	71	91	Motif-5
GbaGELP70A	93	103	Motif-15
GbaGELP70A	106	126	Motif-6
GbaGELP70A	130	170	Motif-12
GbaGELP70A	171	191	Motif-9
GbaGELP70A	193	203	Motif-63
GbaGELP70A	205	229	Motif-2
GbaGELP70A	230	240	Motif-68
GbaGELP70A	241	261	Motif-7
GbaGELP70A	263	273	Motif-28
GbaGELP70A	274	294	Motif-10
GbaGELP70A	295	305	Motif-13
GbaGELP70A	307	327	Motif-17
GbaGELP70A	328	348	Motif-3
GdaGELP76A	2	22	Motif-36
GdaGELP76A	23	30	Motif-140
GdaGELP76A	31	51	Motif-4
GdaGELP76A	53	67	Motif-8
GdaGELP76A	71	91	Motif-5
GdaGELP76A	93	103	Motif-15
GdaGELP76A	106	126	Motif-6
GdaGELP76A	130	170	Motif-12
GdaGELP76A	171	191	Motif-9
GdaGELP76A	193	203	Motif-63
GdaGELP76A	205	229	Motif-2
GdaGELP76A	230	240	Motif-68
GdaGELP76A	241	261	Motif-7
GdaGELP76A	263	273	Motif-28
GdaGELP76A	274	294	Motif-10
GdaGELP76A	295	305	Motif-13
GdaGELP76A	307	327	Motif-17
GdaGELP76A	328	348	Motif-3
GmuGELP72A	2	22	Motif-36
GmuGELP72A	23	30	Motif-140
GmuGELP72A	31	51	Motif-4
GmuGELP72A	53	67	Motif-8
GmuGELP72A	71	91	Motif-5
GmuGELP72A	93	103	Motif-15
GmuGELP72A	106	126	Motif-6
GmuGELP72A	130	170	Motif-12
GmuGELP72A	171	191	Motif-9
GmuGELP72A	193	203	Motif-63
GmuGELP72A	205	229	Motif-2
GmuGELP72A	230	240	Motif-68
GmuGELP72A	241	261	Motif-7
GmuGELP72A	263	273	Motif-28
GmuGELP72A	274	294	Motif-10
GmuGELP72A	295	305	Motif-13
GmuGELP72A	307	327	Motif-17
GmuGELP72A	328	348	Motif-3
GtoGELP72A	2	22	Motif-36
GtoGELP72A	23	30	Motif-140
GtoGELP72A	31	51	Motif-4
GtoGELP72A	53	67	Motif-8
GtoGELP72A	71	91	Motif-5
GtoGELP72A	93	103	Motif-15
GtoGELP72A	106	126	Motif-6
GtoGELP72A	130	170	Motif-12
GtoGELP72A	171	191	Motif-9
GtoGELP72A	193	203	Motif-63
GtoGELP72A	205	229	Motif-2
GtoGELP72A	230	240	Motif-68
GtoGELP72A	241	261	Motif-7
GtoGELP72A	263	273	Motif-28
GtoGELP72A	274	294	Motif-10
GtoGELP72A	295	305	Motif-13
GtoGELP72A	307	327	Motif-17
GtoGELP72A	328	348	Motif-3
GhiGELP72A	2	22	Motif-36
GhiGELP72A	23	30	Motif-140
GhiGELP72A	31	51	Motif-4
GhiGELP72A	53	67	Motif-8
GhiGELP72A	71	91	Motif-5
GhiGELP72A	93	103	Motif-15
GhiGELP72A	106	126	Motif-6
GhiGELP72A	130	170	Motif-12
GhiGELP72A	171	191	Motif-9
GhiGELP72A	193	203	Motif-63
GhiGELP72A	205	229	Motif-2
GhiGELP72A	230	240	Motif-68
GhiGELP72A	241	261	Motif-7
GhiGELP72A	263	273	Motif-28
GhiGELP72A	274	294	Motif-10
GhiGELP72A	295	305	Motif-13
GhiGELP72A	307	327	Motif-17
GhiGELP72A	328	348	Motif-3
GdaGELP205D	1	21	Motif-99
GdaGELP205D	24	44	Motif-4
GdaGELP205D	46	60	Motif-8
GdaGELP205D	64	84	Motif-5
GdaGELP205D	86	96	Motif-15
GdaGELP205D	99	119	Motif-6
GdaGELP205D	123	163	Motif-12
GdaGELP205D	164	184	Motif-9
GdaGELP205D	186	196	Motif-63
GdaGELP205D	198	222	Motif-2
GdaGELP205D	223	233	Motif-75
GdaGELP205D	234	254	Motif-7
GdaGELP205D	256	266	Motif-28
GdaGELP205D	267	287	Motif-10
GdaGELP205D	288	298	Motif-13
GdaGELP205D	299	319	Motif-17
GdaGELP205D	320	340	Motif-3
GdaGELP205D	342	349	Motif-115
GhiGELP174D	2	22	Motif-36
GhiGELP174D	23	30	Motif-140
GhiGELP174D	31	51	Motif-4
GhiGELP174D	53	67	Motif-8
GhiGELP174D	71	91	Motif-5
GhiGELP174D	93	103	Motif-15
GhiGELP174D	106	126	Motif-6
GhiGELP174D	130	170	Motif-12
GhiGELP174D	171	191	Motif-9
GhiGELP174D	193	203	Motif-63
GhiGELP174D	205	229	Motif-2
GhiGELP174D	230	240	Motif-68
GhiGELP174D	241	261	Motif-7
GhiGELP174D	263	273	Motif-28
GhiGELP174D	274	294	Motif-10
GhiGELP174D	295	305	Motif-13
GhiGELP174D	307	327	Motif-17
GhiGELP174D	328	348	Motif-3
GarGELP42A	1	29	Motif-62
GarGELP42A	38	58	Motif-4
GarGELP42A	60	74	Motif-8
GarGELP42A	78	98	Motif-5
GarGELP42A	100	110	Motif-15
GarGELP42A	113	133	Motif-6
GarGELP42A	137	177	Motif-12
GarGELP42A	178	198	Motif-9
GarGELP42A	200	210	Motif-48
GarGELP42A	212	236	Motif-2
GarGELP42A	237	247	Motif-68
GarGELP42A	248	268	Motif-7
GarGELP42A	270	280	Motif-28
GarGELP42A	281	301	Motif-10
GarGELP42A	302	312	Motif-13
GarGELP42A	313	333	Motif-17
GarGELP42A	334	354	Motif-3
GarGELP42A	356	363	Motif-115
GdaGELP178D	2	22	Motif-36
GdaGELP178D	23	30	Motif-140
GdaGELP178D	31	51	Motif-4
GdaGELP178D	53	67	Motif-8
GdaGELP178D	71	91	Motif-5
GdaGELP178D	93	103	Motif-15
GdaGELP178D	106	126	Motif-6
GdaGELP178D	130	170	Motif-12
GdaGELP178D	171	191	Motif-9
GdaGELP178D	193	203	Motif-63
GdaGELP178D	205	229	Motif-2
GdaGELP178D	230	240	Motif-68
GdaGELP178D	241	261	Motif-7
GdaGELP178D	263	273	Motif-28
GdaGELP178D	274	294	Motif-10
GdaGELP178D	295	305	Motif-13
GdaGELP178D	307	327	Motif-17
GdaGELP178D	328	348	Motif-3
GtoGELP38A	1	29	Motif-62
GtoGELP38A	38	58	Motif-4
GtoGELP38A	60	74	Motif-8
GtoGELP38A	78	98	Motif-5
GtoGELP38A	100	110	Motif-15
GtoGELP38A	113	133	Motif-6
GtoGELP38A	137	177	Motif-12
GtoGELP38A	178	198	Motif-9
GtoGELP38A	200	210	Motif-48
GtoGELP38A	212	236	Motif-2
GtoGELP38A	237	247	Motif-68
GtoGELP38A	248	268	Motif-7
GtoGELP38A	270	280	Motif-28
GtoGELP38A	281	301	Motif-10
GtoGELP38A	302	312	Motif-13
GtoGELP38A	313	333	Motif-17
GtoGELP38A	334	354	Motif-3
GtoGELP38A	356	363	Motif-115
GheGELP43A	1	29	Motif-62
GheGELP43A	38	58	Motif-4
GheGELP43A	60	74	Motif-8
GheGELP43A	78	98	Motif-5
GheGELP43A	100	110	Motif-15
GheGELP43A	113	133	Motif-6
GheGELP43A	137	177	Motif-12
GheGELP43A	178	198	Motif-9
GheGELP43A	200	210	Motif-48
GheGELP43A	212	236	Motif-2
GheGELP43A	237	247	Motif-68
GheGELP43A	248	268	Motif-7
GheGELP43A	270	280	Motif-28
GheGELP43A	281	301	Motif-10
GheGELP43A	302	312	Motif-13
GheGELP43A	313	333	Motif-17
GheGELP43A	334	354	Motif-3
GheGELP43A	356	363	Motif-115
GbaGELP146D	1	15	Motif-52
GbaGELP146D	26	46	Motif-4
GbaGELP146D	48	62	Motif-8
GbaGELP146D	66	86	Motif-5
GbaGELP146D	88	98	Motif-15
GbaGELP146D	101	121	Motif-6
GbaGELP146D	125	165	Motif-12
GbaGELP146D	166	186	Motif-9
GbaGELP146D	188	198	Motif-48
GbaGELP146D	200	224	Motif-2
GbaGELP146D	225	235	Motif-51
GbaGELP146D	236	256	Motif-7
GbaGELP146D	258	268	Motif-28
GbaGELP146D	269	289	Motif-10
GbaGELP146D	298	318	Motif-17
GbaGELP146D	319	339	Motif-3
GmuGELP6A	3	23	Motif-85
GmuGELP6A	27	47	Motif-4
GmuGELP6A	49	63	Motif-8
GmuGELP6A	67	87	Motif-5
GmuGELP6A	89	99	Motif-15
GmuGELP6A	102	122	Motif-6
GmuGELP6A	126	166	Motif-12
GmuGELP6A	167	187	Motif-9
GmuGELP6A	189	199	Motif-48
GmuGELP6A	201	225	Motif-2
GmuGELP6A	226	236	Motif-51
GmuGELP6A	237	257	Motif-7
GmuGELP6A	259	269	Motif-28
GmuGELP6A	270	290	Motif-10
GmuGELP6A	291	301	Motif-13
GmuGELP6A	302	322	Motif-17
GmuGELP6A	323	343	Motif-3
GbaGELP6A	3	23	Motif-85
GbaGELP6A	27	47	Motif-4
GbaGELP6A	49	63	Motif-8
GbaGELP6A	67	87	Motif-5
GbaGELP6A	89	99	Motif-15
GbaGELP6A	102	122	Motif-6
GbaGELP6A	126	166	Motif-12
GbaGELP6A	167	187	Motif-9
GbaGELP6A	189	199	Motif-48
GbaGELP6A	201	225	Motif-2
GbaGELP6A	226	236	Motif-51
GbaGELP6A	237	257	Motif-7
GbaGELP6A	259	269	Motif-28
GbaGELP6A	270	290	Motif-10
GbaGELP6A	291	301	Motif-13
GbaGELP6A	302	322	Motif-17
GbaGELP6A	323	343	Motif-3
GdaGELP6A	3	23	Motif-85
GdaGELP6A	27	47	Motif-4
GdaGELP6A	49	63	Motif-8
GdaGELP6A	67	87	Motif-5
GdaGELP6A	89	99	Motif-15
GdaGELP6A	102	122	Motif-6
GdaGELP6A	126	166	Motif-12
GdaGELP6A	167	187	Motif-9
GdaGELP6A	189	199	Motif-48
GdaGELP6A	201	225	Motif-2
GdaGELP6A	226	236	Motif-51
GdaGELP6A	237	257	Motif-7
GdaGELP6A	259	269	Motif-28
GdaGELP6A	270	290	Motif-10
GdaGELP6A	291	301	Motif-13
GdaGELP6A	302	322	Motif-17
GdaGELP6A	323	343	Motif-3
GtoGELP6A	3	23	Motif-85
GtoGELP6A	27	47	Motif-4
GtoGELP6A	49	63	Motif-8
GtoGELP6A	67	87	Motif-5
GtoGELP6A	89	99	Motif-15
GtoGELP6A	102	122	Motif-6
GtoGELP6A	126	166	Motif-12
GtoGELP6A	167	187	Motif-9
GtoGELP6A	189	199	Motif-48
GtoGELP6A	201	225	Motif-2
GtoGELP6A	226	236	Motif-51
GtoGELP6A	237	257	Motif-7
GtoGELP6A	259	269	Motif-28
GtoGELP6A	270	290	Motif-10
GtoGELP6A	291	301	Motif-13
GtoGELP6A	302	322	Motif-17
GtoGELP6A	323	343	Motif-3
GtuGELP58D	1	15	Motif-52
GtuGELP58D	26	46	Motif-4
GtuGELP58D	48	62	Motif-8
GtuGELP58D	66	86	Motif-5
GtuGELP58D	88	98	Motif-15
GtuGELP58D	101	121	Motif-6
GtuGELP58D	125	165	Motif-12
GtuGELP58D	166	186	Motif-9
GtuGELP58D	188	198	Motif-48
GtuGELP58D	200	224	Motif-2
GtuGELP58D	225	235	Motif-51
GtuGELP58D	236	256	Motif-7
GtuGELP58D	258	268	Motif-28
GtuGELP58D	269	289	Motif-10
GtuGELP58D	290	300	Motif-13
GtuGELP58D	301	321	Motif-17
GtuGELP58D	322	342	Motif-3
GbaGELP141D	1	29	Motif-62
GbaGELP141D	38	58	Motif-4
GbaGELP141D	60	74	Motif-8
GbaGELP141D	78	98	Motif-5
GbaGELP141D	100	110	Motif-15
GbaGELP141D	113	133	Motif-6
GbaGELP141D	137	177	Motif-12
GbaGELP141D	178	198	Motif-9
GbaGELP141D	200	210	Motif-48
GbaGELP141D	212	236	Motif-2
GbaGELP141D	237	247	Motif-68
GbaGELP141D	248	268	Motif-7
GbaGELP141D	270	280	Motif-28
GbaGELP141D	281	301	Motif-10
GbaGELP141D	302	312	Motif-13
GbaGELP141D	313	333	Motif-17
GbaGELP141D	334	354	Motif-3
GbaGELP141D	356	363	Motif-115
GarGELP73A	11	21	Motif-15
GarGELP73A	22	42	Motif-135
GarGELP73A	55	75	Motif-36
GarGELP73A	82	102	Motif-4
GarGELP73A	104	118	Motif-8
GarGELP73A	122	142	Motif-5
GarGELP73A	144	154	Motif-15
GarGELP73A	157	177	Motif-6
GarGELP73A	181	221	Motif-12
GarGELP73A	222	242	Motif-9
GarGELP73A	244	254	Motif-63
GarGELP73A	256	280	Motif-2
GarGELP73A	281	291	Motif-68
GarGELP73A	292	312	Motif-7
GarGELP73A	314	324	Motif-28
GarGELP73A	325	345	Motif-10
GarGELP73A	346	356	Motif-13
GarGELP73A	358	378	Motif-17
GarGELP73A	379	399	Motif-3
GtoGELP47A	1	21	Motif-54
GtoGELP47A	29	49	Motif-4
GtoGELP47A	51	65	Motif-8
GtoGELP47A	69	89	Motif-5
GtoGELP47A	91	101	Motif-15
GtoGELP47A	104	124	Motif-6
GtoGELP47A	128	168	Motif-12
GtoGELP47A	169	189	Motif-9
GtoGELP47A	191	201	Motif-63
GtoGELP47A	203	227	Motif-2
GtoGELP47A	228	238	Motif-75
GtoGELP47A	239	259	Motif-7
GtoGELP47A	261	271	Motif-110
GtoGELP47A	272	292	Motif-10
GtoGELP47A	293	303	Motif-13
GtoGELP47A	304	324	Motif-17
GtoGELP47A	325	345	Motif-3
GtoGELP47A	347	354	Motif-115
GthGELP23D	2	22	Motif-36
GthGELP23D	23	30	Motif-140
GthGELP23D	31	51	Motif-4
GthGELP23D	53	67	Motif-8
GthGELP23D	71	91	Motif-5
GthGELP23D	93	103	Motif-15
GthGELP23D	106	126	Motif-6
GthGELP23D	130	170	Motif-12
GthGELP23D	171	191	Motif-9
GthGELP23D	193	203	Motif-63
GthGELP23D	214	238	Motif-2
GthGELP23D	239	249	Motif-68
GthGELP23D	250	270	Motif-7
GthGELP23D	272	282	Motif-28
GthGELP23D	283	303	Motif-10
GthGELP23D	304	314	Motif-13
GthGELP23D	316	336	Motif-17
GthGELP23D	337	357	Motif-3
GheGELP73A	2	22	Motif-36
GheGELP73A	23	30	Motif-140
GheGELP73A	31	51	Motif-4
GheGELP73A	53	67	Motif-8
GheGELP73A	71	91	Motif-5
GheGELP73A	93	103	Motif-15
GheGELP73A	106	126	Motif-6
GheGELP73A	130	170	Motif-12
GheGELP73A	171	191	Motif-9
GheGELP73A	193	203	Motif-63
GheGELP73A	205	229	Motif-2
GheGELP73A	230	240	Motif-68
GheGELP73A	241	261	Motif-7
GheGELP73A	263	273	Motif-28
GheGELP73A	274	294	Motif-10
GheGELP73A	295	305	Motif-13
GheGELP73A	307	327	Motif-17
GheGELP73A	328	348	Motif-3
GarGELP51A	1	21	Motif-54
GarGELP51A	29	49	Motif-4
GarGELP51A	51	65	Motif-8
GarGELP51A	69	89	Motif-5
GarGELP51A	91	101	Motif-15
GarGELP51A	104	124	Motif-6
GarGELP51A	128	168	Motif-12
GarGELP51A	169	189	Motif-9
GarGELP51A	191	201	Motif-63
GarGELP51A	203	227	Motif-2
GarGELP51A	228	238	Motif-75
GarGELP51A	239	259	Motif-7
GarGELP51A	261	271	Motif-110
GarGELP51A	272	292	Motif-10
GarGELP51A	293	303	Motif-13
GarGELP51A	304	324	Motif-17
GarGELP51A	325	345	Motif-3
GarGELP51A	347	354	Motif-115
GbaGELP44A	1	21	Motif-54
GbaGELP44A	29	49	Motif-4
GbaGELP44A	51	65	Motif-8
GbaGELP44A	69	89	Motif-5
GbaGELP44A	91	101	Motif-15
GbaGELP44A	104	124	Motif-6
GbaGELP44A	128	168	Motif-12
GbaGELP44A	169	189	Motif-9
GbaGELP44A	191	201	Motif-63
GbaGELP44A	203	227	Motif-2
GbaGELP44A	228	238	Motif-75
GbaGELP44A	239	259	Motif-7
GbaGELP44A	261	271	Motif-110
GbaGELP44A	272	292	Motif-10
GbaGELP44A	293	303	Motif-13
GbaGELP44A	304	324	Motif-17
GbaGELP44A	325	345	Motif-3
GbaGELP44A	347	354	Motif-115
GdaGELP50A	1	21	Motif-54
GdaGELP50A	29	49	Motif-4
GdaGELP50A	51	65	Motif-8
GdaGELP50A	69	89	Motif-5
GdaGELP50A	91	101	Motif-15
GdaGELP50A	104	124	Motif-6
GdaGELP50A	128	168	Motif-12
GdaGELP50A	169	189	Motif-9
GdaGELP50A	191	201	Motif-63
GdaGELP50A	203	227	Motif-2
GdaGELP50A	228	238	Motif-75
GdaGELP50A	239	259	Motif-7
GdaGELP50A	261	271	Motif-110
GdaGELP50A	272	292	Motif-10
GdaGELP50A	293	303	Motif-13
GdaGELP50A	304	324	Motif-17
GdaGELP50A	325	345	Motif-3
GdaGELP50A	347	354	Motif-115
GheGELP50A	1	21	Motif-54
GheGELP50A	29	49	Motif-4
GheGELP50A	51	65	Motif-8
GheGELP50A	69	89	Motif-5
GheGELP50A	91	101	Motif-15
GheGELP50A	104	124	Motif-6
GheGELP50A	128	168	Motif-12
GheGELP50A	169	189	Motif-9
GheGELP50A	191	201	Motif-63
GheGELP50A	203	227	Motif-2
GheGELP50A	228	238	Motif-75
GheGELP50A	239	259	Motif-7
GheGELP50A	261	271	Motif-110
GheGELP50A	272	292	Motif-10
GheGELP50A	293	303	Motif-13
GheGELP50A	304	324	Motif-17
GheGELP50A	325	345	Motif-3
GheGELP50A	347	354	Motif-115
GhiGELP46A	1	8	Motif-117
GhiGELP46A	16	26	Motif-122
GhiGELP46A	29	49	Motif-4
GhiGELP46A	51	65	Motif-8
GhiGELP46A	69	89	Motif-5
GhiGELP46A	91	101	Motif-15
GhiGELP46A	104	124	Motif-6
GhiGELP46A	128	168	Motif-12
GhiGELP46A	169	189	Motif-9
GhiGELP46A	191	201	Motif-63
GhiGELP46A	203	227	Motif-2
GhiGELP46A	228	238	Motif-75
GhiGELP46A	239	259	Motif-7
GhiGELP46A	261	271	Motif-110
GhiGELP46A	272	292	Motif-10
GhiGELP46A	293	303	Motif-13
GhiGELP46A	304	324	Motif-17
GhiGELP46A	325	345	Motif-3
GhiGELP46A	347	354	Motif-115
GmuGELP47A	1	21	Motif-54
GmuGELP47A	29	49	Motif-4
GmuGELP47A	51	65	Motif-8
GmuGELP47A	69	89	Motif-5
GmuGELP47A	91	101	Motif-15
GmuGELP47A	104	124	Motif-6
GmuGELP47A	128	168	Motif-12
GmuGELP47A	169	189	Motif-9
GmuGELP47A	191	201	Motif-63
GmuGELP47A	203	227	Motif-2
GmuGELP47A	228	238	Motif-75
GmuGELP47A	239	259	Motif-7
GmuGELP47A	261	271	Motif-110
GmuGELP47A	272	292	Motif-10
GmuGELP47A	293	303	Motif-13
GmuGELP47A	304	324	Motif-17
GmuGELP47A	325	345	Motif-3
GmuGELP47A	347	354	Motif-115
GtuGELP48D	1	29	Motif-62
GtuGELP48D	38	58	Motif-4
GtuGELP48D	60	74	Motif-8
GtuGELP48D	78	98	Motif-5
GtuGELP48D	100	110	Motif-15
GtuGELP48D	113	133	Motif-6
GtuGELP48D	137	177	Motif-12
GtuGELP48D	178	198	Motif-9
GtuGELP48D	200	210	Motif-48
GtuGELP48D	212	236	Motif-2
GtuGELP48D	237	247	Motif-68
GtuGELP48D	248	268	Motif-7
GtuGELP48D	270	280	Motif-28
GtuGELP48D	281	301	Motif-10
GtuGELP48D	302	312	Motif-13
GtuGELP48D	313	333	Motif-17
GtuGELP48D	334	354	Motif-3
GtuGELP48D	356	363	Motif-115
GbaGELP149D	1	21	Motif-54
GbaGELP149D	29	49	Motif-4
GbaGELP149D	51	65	Motif-8
GbaGELP149D	69	89	Motif-5
GbaGELP149D	91	101	Motif-15
GbaGELP149D	104	124	Motif-6
GbaGELP149D	128	168	Motif-12
GbaGELP149D	169	189	Motif-9
GbaGELP149D	191	201	Motif-63
GbaGELP149D	203	227	Motif-2
GbaGELP149D	228	238	Motif-75
GbaGELP149D	239	259	Motif-7
GbaGELP149D	261	271	Motif-110
GbaGELP149D	272	292	Motif-10
GbaGELP149D	293	303	Motif-13
GbaGELP149D	304	324	Motif-17
GbaGELP149D	325	345	Motif-3
GbaGELP149D	347	354	Motif-115
GdaGELP154D	1	21	Motif-54
GdaGELP154D	29	49	Motif-4
GdaGELP154D	51	65	Motif-8
GdaGELP154D	69	89	Motif-5
GdaGELP154D	91	101	Motif-15
GdaGELP154D	104	124	Motif-6
GdaGELP154D	128	168	Motif-12
GdaGELP154D	169	189	Motif-9
GdaGELP154D	191	201	Motif-63
GdaGELP154D	203	227	Motif-2
GdaGELP154D	228	238	Motif-75
GdaGELP154D	239	259	Motif-7
GdaGELP154D	261	271	Motif-110
GdaGELP154D	272	292	Motif-10
GdaGELP154D	293	303	Motif-13
GdaGELP154D	304	324	Motif-17
GdaGELP154D	325	345	Motif-3
GdaGELP154D	347	354	Motif-115
GmuGELP156D	1	21	Motif-54
GmuGELP156D	29	49	Motif-4
GmuGELP156D	51	65	Motif-8
GmuGELP156D	69	89	Motif-5
GmuGELP156D	91	101	Motif-15
GmuGELP156D	104	124	Motif-6
GmuGELP156D	128	168	Motif-12
GmuGELP156D	169	189	Motif-9
GmuGELP156D	191	201	Motif-63
GmuGELP156D	203	227	Motif-2
GmuGELP156D	228	238	Motif-75
GmuGELP156D	239	259	Motif-7
GmuGELP156D	261	271	Motif-110
GmuGELP156D	272	292	Motif-10
GmuGELP156D	293	303	Motif-13
GmuGELP156D	304	324	Motif-17
GmuGELP156D	325	345	Motif-3
GmuGELP156D	347	354	Motif-115
GraGELP40D	1	21	Motif-54
GraGELP40D	29	49	Motif-4
GraGELP40D	51	65	Motif-8
GraGELP40D	69	89	Motif-5
GraGELP40D	91	101	Motif-15
GraGELP40D	104	124	Motif-6
GraGELP40D	128	168	Motif-12
GraGELP40D	169	189	Motif-9
GraGELP40D	191	201	Motif-63
GraGELP40D	203	227	Motif-2
GraGELP40D	228	238	Motif-75
GraGELP40D	239	259	Motif-7
GraGELP40D	261	271	Motif-110
GraGELP40D	272	292	Motif-10
GraGELP40D	293	303	Motif-13
GraGELP40D	304	324	Motif-17
GraGELP40D	325	345	Motif-3
GraGELP40D	347	354	Motif-115
GtoGELP151D	1	21	Motif-54
GtoGELP151D	29	49	Motif-4
GtoGELP151D	51	65	Motif-8
GtoGELP151D	69	89	Motif-5
GtoGELP151D	91	101	Motif-15
GtoGELP151D	104	124	Motif-6
GtoGELP151D	128	168	Motif-12
GtoGELP151D	169	189	Motif-9
GtoGELP151D	191	201	Motif-63
GtoGELP151D	203	227	Motif-2
GtoGELP151D	228	238	Motif-75
GtoGELP151D	239	259	Motif-7
GtoGELP151D	261	271	Motif-110
GtoGELP151D	272	292	Motif-10
GtoGELP151D	293	303	Motif-13
GtoGELP151D	304	324	Motif-17
GtoGELP151D	325	345	Motif-3
GtoGELP151D	347	354	Motif-115
GtuGELP55D	1	21	Motif-54
GtuGELP55D	29	49	Motif-4
GtuGELP55D	51	65	Motif-8
GtuGELP55D	69	89	Motif-5
GtuGELP55D	91	101	Motif-15
GtuGELP55D	104	124	Motif-6
GtuGELP55D	128	168	Motif-12
GtuGELP55D	169	189	Motif-9
GtuGELP55D	191	201	Motif-63
GtuGELP55D	203	227	Motif-2
GtuGELP55D	228	238	Motif-75
GtuGELP55D	239	259	Motif-7
GtuGELP55D	261	271	Motif-110
GtuGELP55D	272	292	Motif-10
GtuGELP55D	293	303	Motif-13
GtuGELP55D	304	324	Motif-17
GtuGELP55D	325	345	Motif-3
GtuGELP55D	347	354	Motif-115
GhiGELP152D	1	21	Motif-54
GhiGELP152D	29	49	Motif-4
GhiGELP152D	51	65	Motif-8
GhiGELP152D	69	89	Motif-5
GhiGELP152D	91	101	Motif-15
GhiGELP152D	104	124	Motif-6
GhiGELP152D	128	168	Motif-12
GhiGELP152D	169	189	Motif-9
GhiGELP152D	191	201	Motif-63
GhiGELP152D	203	227	Motif-2
GhiGELP152D	228	238	Motif-75
GhiGELP152D	239	259	Motif-7
GhiGELP152D	261	271	Motif-110
GhiGELP152D	272	292	Motif-10
GhiGELP152D	293	303	Motif-13
GhiGELP152D	304	324	Motif-17
GhiGELP152D	325	345	Motif-3
GhiGELP152D	347	354	Motif-115
GhiGELP47A	3	17	Motif-83
GhiGELP47A	24	44	Motif-4
GhiGELP47A	46	60	Motif-8
GhiGELP47A	64	84	Motif-5
GhiGELP47A	86	96	Motif-15
GhiGELP47A	99	119	Motif-6
GhiGELP47A	123	163	Motif-12
GhiGELP47A	164	184	Motif-9
GhiGELP47A	186	196	Motif-63
GhiGELP47A	198	222	Motif-2
GhiGELP47A	223	233	Motif-75
GhiGELP47A	234	254	Motif-7
GhiGELP47A	256	266	Motif-28
GhiGELP47A	267	287	Motif-10
GhiGELP47A	288	298	Motif-13
GhiGELP47A	299	319	Motif-17
GhiGELP47A	320	340	Motif-3
GhiGELP47A	343	350	Motif-61
GraGELP37D	8	18	Motif-81
GraGELP37D	19	33	Motif-50
GraGELP37D	37	65	Motif-62
GraGELP37D	74	94	Motif-4
GraGELP37D	96	110	Motif-8
GraGELP37D	114	134	Motif-5
GraGELP37D	136	146	Motif-15
GraGELP37D	149	169	Motif-6
GraGELP37D	173	213	Motif-12
GraGELP37D	214	234	Motif-9
GraGELP37D	236	246	Motif-48
GraGELP37D	248	272	Motif-2
GraGELP37D	273	283	Motif-68
GraGELP37D	284	304	Motif-7
GraGELP37D	306	316	Motif-28
GraGELP37D	317	337	Motif-10
GraGELP37D	340	360	Motif-14
GraGELP37D	371	381	Motif-13
GraGELP37D	382	402	Motif-17
GraGELP37D	403	423	Motif-3
GraGELP37D	425	432	Motif-115
GmuGELP48A	3	17	Motif-83
GmuGELP48A	24	44	Motif-4
GmuGELP48A	46	60	Motif-8
GmuGELP48A	64	84	Motif-5
GmuGELP48A	86	96	Motif-15
GmuGELP48A	99	119	Motif-6
GmuGELP48A	123	163	Motif-12
GmuGELP48A	164	184	Motif-9
GmuGELP48A	186	196	Motif-63
GmuGELP48A	198	222	Motif-2
GmuGELP48A	223	233	Motif-75
GmuGELP48A	234	254	Motif-7
GmuGELP48A	256	266	Motif-28
GmuGELP48A	267	287	Motif-10
GmuGELP48A	288	298	Motif-13
GmuGELP48A	299	319	Motif-17
GmuGELP48A	320	340	Motif-3
GmuGELP48A	343	350	Motif-61
GtoGELP48A	3	17	Motif-83
GtoGELP48A	24	44	Motif-4
GtoGELP48A	46	60	Motif-8
GtoGELP48A	64	84	Motif-5
GtoGELP48A	86	96	Motif-15
GtoGELP48A	99	119	Motif-6
GtoGELP48A	123	163	Motif-12
GtoGELP48A	164	184	Motif-9
GtoGELP48A	186	196	Motif-63
GtoGELP48A	198	222	Motif-2
GtoGELP48A	223	233	Motif-75
GtoGELP48A	234	254	Motif-7
GtoGELP48A	256	266	Motif-28
GtoGELP48A	267	287	Motif-10
GtoGELP48A	288	298	Motif-13
GtoGELP48A	299	319	Motif-17
GtoGELP48A	320	340	Motif-3
GtoGELP48A	343	350	Motif-61
GmuGELP61A	1	15	Motif-52
GmuGELP61A	21	41	Motif-4
GmuGELP61A	43	57	Motif-8
GmuGELP61A	61	81	Motif-5
GmuGELP61A	83	93	Motif-15
GmuGELP61A	96	116	Motif-6
GmuGELP61A	120	160	Motif-12
GmuGELP61A	161	181	Motif-9
GmuGELP61A	183	193	Motif-48
GmuGELP61A	195	219	Motif-2
GmuGELP61A	220	230	Motif-51
GmuGELP61A	231	251	Motif-7
GmuGELP61A	253	263	Motif-28
GmuGELP61A	264	284	Motif-10
GmuGELP61A	285	295	Motif-13
GmuGELP61A	296	316	Motif-17
GmuGELP61A	317	337	Motif-3
GhiGELP60A	1	15	Motif-52
GhiGELP60A	21	41	Motif-4
GhiGELP60A	43	57	Motif-8
GhiGELP60A	61	81	Motif-5
GhiGELP60A	83	93	Motif-15
GhiGELP60A	96	116	Motif-6
GhiGELP60A	120	160	Motif-12
GhiGELP60A	161	181	Motif-9
GhiGELP60A	183	193	Motif-48
GhiGELP60A	195	219	Motif-2
GhiGELP60A	220	230	Motif-51
GhiGELP60A	231	251	Motif-7
GhiGELP60A	253	263	Motif-28
GhiGELP60A	264	284	Motif-10
GhiGELP60A	285	295	Motif-13
GhiGELP60A	296	316	Motif-17
GhiGELP60A	317	337	Motif-3
GhiGELP60A	341	348	Motif-115
GdaGELP64A	1	15	Motif-52
GdaGELP64A	21	41	Motif-4
GdaGELP64A	43	57	Motif-8
GdaGELP64A	61	81	Motif-5
GdaGELP64A	83	93	Motif-15
GdaGELP64A	96	116	Motif-6
GdaGELP64A	120	160	Motif-12
GdaGELP64A	161	181	Motif-9
GdaGELP64A	183	193	Motif-48
GdaGELP64A	195	219	Motif-2
GdaGELP64A	220	230	Motif-51
GdaGELP64A	231	251	Motif-7
GdaGELP64A	253	263	Motif-28
GdaGELP64A	264	284	Motif-10
GdaGELP64A	285	295	Motif-13
GdaGELP64A	296	316	Motif-17
GdaGELP64A	317	337	Motif-3
GbaGELP58A	1	15	Motif-52
GbaGELP58A	21	41	Motif-4
GbaGELP58A	43	57	Motif-8
GbaGELP58A	61	81	Motif-5
GbaGELP58A	83	93	Motif-15
GbaGELP58A	96	116	Motif-6
GbaGELP58A	120	160	Motif-12
GbaGELP58A	161	181	Motif-9
GbaGELP58A	183	193	Motif-48
GbaGELP58A	195	219	Motif-2
GbaGELP58A	220	230	Motif-51
GbaGELP58A	231	251	Motif-7
GbaGELP58A	253	263	Motif-28
GbaGELP58A	264	284	Motif-10
GbaGELP58A	285	295	Motif-13
GbaGELP58A	296	316	Motif-17
GbaGELP58A	317	337	Motif-3
GbaGELP45A	3	17	Motif-83
GbaGELP45A	24	44	Motif-4
GbaGELP45A	46	60	Motif-8
GbaGELP45A	64	84	Motif-5
GbaGELP45A	86	96	Motif-15
GbaGELP45A	99	119	Motif-6
GbaGELP45A	123	163	Motif-12
GbaGELP45A	164	184	Motif-9
GbaGELP45A	186	196	Motif-63
GbaGELP45A	198	222	Motif-2
GbaGELP45A	223	233	Motif-75
GbaGELP45A	234	254	Motif-7
GbaGELP45A	256	266	Motif-28
GbaGELP45A	267	287	Motif-10
GbaGELP45A	288	298	Motif-13
GbaGELP45A	299	319	Motif-17
GbaGELP45A	320	340	Motif-3
GbaGELP45A	343	350	Motif-61
GdaGELP51A	3	17	Motif-83
GdaGELP51A	24	44	Motif-4
GdaGELP51A	46	60	Motif-8
GdaGELP51A	64	84	Motif-5
GdaGELP51A	86	96	Motif-15
GdaGELP51A	99	119	Motif-6
GdaGELP51A	123	163	Motif-12
GdaGELP51A	164	184	Motif-9
GdaGELP51A	186	196	Motif-63
GdaGELP51A	198	222	Motif-2
GdaGELP51A	223	233	Motif-75
GdaGELP51A	234	254	Motif-7
GdaGELP51A	256	266	Motif-28
GdaGELP51A	267	287	Motif-10
GdaGELP51A	288	298	Motif-13
GdaGELP51A	299	319	Motif-17
GdaGELP51A	320	340	Motif-3
GdaGELP51A	343	350	Motif-61
GtoGELP60A	1	15	Motif-52
GtoGELP60A	21	41	Motif-4
GtoGELP60A	43	57	Motif-8
GtoGELP60A	61	81	Motif-5
GtoGELP60A	83	93	Motif-15
GtoGELP60A	96	116	Motif-6
GtoGELP60A	120	160	Motif-12
GtoGELP60A	161	181	Motif-9
GtoGELP60A	183	193	Motif-48
GtoGELP60A	195	219	Motif-2
GtoGELP60A	220	230	Motif-51
GtoGELP60A	231	251	Motif-7
GtoGELP60A	253	263	Motif-28
GtoGELP60A	264	284	Motif-10
GtoGELP60A	285	295	Motif-13
GtoGELP60A	296	316	Motif-17
GtoGELP60A	317	337	Motif-3
GhiGELP80A	6	20	Motif-83
GhiGELP80A	28	48	Motif-4
GhiGELP80A	50	64	Motif-8
GhiGELP80A	68	88	Motif-5
GhiGELP80A	90	100	Motif-15
GhiGELP80A	103	123	Motif-6
GhiGELP80A	127	167	Motif-12
GhiGELP80A	168	188	Motif-9
GhiGELP80A	190	200	Motif-63
GhiGELP80A	202	226	Motif-2
GhiGELP80A	227	237	Motif-75
GhiGELP80A	238	258	Motif-7
GhiGELP80A	260	270	Motif-110
GhiGELP80A	271	291	Motif-10
GhiGELP80A	292	302	Motif-13
GhiGELP80A	303	323	Motif-17
GhiGELP80A	324	344	Motif-3
GhiGELP80A	346	353	Motif-115
GdaGELP85A	6	20	Motif-83
GdaGELP85A	28	48	Motif-4
GdaGELP85A	50	64	Motif-8
GdaGELP85A	68	88	Motif-5
GdaGELP85A	90	100	Motif-15
GdaGELP85A	103	123	Motif-6
GdaGELP85A	127	167	Motif-12
GdaGELP85A	168	188	Motif-9
GdaGELP85A	190	200	Motif-63
GdaGELP85A	202	226	Motif-2
GdaGELP85A	227	237	Motif-75
GdaGELP85A	238	258	Motif-7
GdaGELP85A	260	270	Motif-110
GdaGELP85A	271	291	Motif-10
GdaGELP85A	292	302	Motif-13
GdaGELP85A	303	323	Motif-17
GdaGELP85A	324	344	Motif-3
GdaGELP85A	346	353	Motif-115
GtoGELP81A	6	20	Motif-83
GtoGELP81A	28	48	Motif-4
GtoGELP81A	50	64	Motif-8
GtoGELP81A	68	88	Motif-5
GtoGELP81A	90	100	Motif-15
GtoGELP81A	103	123	Motif-6
GtoGELP81A	127	167	Motif-12
GtoGELP81A	168	188	Motif-9
GtoGELP81A	190	200	Motif-63
GtoGELP81A	202	226	Motif-2
GtoGELP81A	227	237	Motif-75
GtoGELP81A	238	258	Motif-7
GtoGELP81A	260	270	Motif-110
GtoGELP81A	271	291	Motif-10
GtoGELP81A	292	302	Motif-13
GtoGELP81A	303	323	Motif-17
GtoGELP81A	324	344	Motif-3
GtoGELP81A	346	353	Motif-115
GarGELP60A	1	15	Motif-52
GarGELP60A	21	41	Motif-4
GarGELP60A	43	57	Motif-8
GarGELP60A	61	81	Motif-5
GarGELP60A	83	93	Motif-15
GarGELP60A	96	116	Motif-6
GarGELP60A	120	160	Motif-12
GarGELP60A	161	181	Motif-9
GarGELP60A	183	193	Motif-48
GarGELP60A	195	219	Motif-2
GarGELP60A	220	230	Motif-51
GarGELP60A	231	251	Motif-7
GarGELP60A	253	263	Motif-28
GarGELP60A	264	284	Motif-10
GarGELP60A	285	295	Motif-13
GarGELP60A	296	316	Motif-17
GarGELP60A	317	337	Motif-3
GheGELP98A	6	20	Motif-83
GheGELP98A	28	48	Motif-4
GheGELP98A	50	64	Motif-8
GheGELP98A	68	88	Motif-5
GheGELP98A	90	100	Motif-15
GheGELP98A	103	123	Motif-6
GheGELP98A	127	167	Motif-12
GheGELP98A	168	188	Motif-9
GheGELP98A	190	200	Motif-63
GheGELP98A	202	226	Motif-2
GheGELP98A	227	237	Motif-75
GheGELP98A	238	258	Motif-7
GheGELP98A	260	270	Motif-110
GheGELP98A	271	291	Motif-10
GheGELP98A	292	302	Motif-13
GheGELP98A	303	323	Motif-17
GheGELP98A	324	344	Motif-3
GheGELP98A	346	353	Motif-115
GraGELP67D	6	20	Motif-83
GraGELP67D	28	48	Motif-4
GraGELP67D	50	64	Motif-8
GraGELP67D	68	88	Motif-5
GraGELP67D	90	100	Motif-15
GraGELP67D	103	123	Motif-6
GraGELP67D	127	167	Motif-12
GraGELP67D	168	188	Motif-9
GraGELP67D	190	200	Motif-63
GraGELP67D	202	226	Motif-2
GraGELP67D	227	237	Motif-75
GraGELP67D	238	258	Motif-7
GraGELP67D	260	270	Motif-110
GraGELP67D	271	291	Motif-10
GraGELP67D	292	302	Motif-13
GraGELP67D	303	323	Motif-17
GraGELP67D	324	344	Motif-3
GraGELP67D	346	353	Motif-115
GtuGELP54D	3	17	Motif-83
GtuGELP54D	24	44	Motif-4
GtuGELP54D	46	60	Motif-8
GtuGELP54D	64	84	Motif-5
GtuGELP54D	86	96	Motif-15
GtuGELP54D	99	119	Motif-6
GtuGELP54D	123	163	Motif-12
GtuGELP54D	164	184	Motif-9
GtuGELP54D	186	196	Motif-63
GtuGELP54D	198	222	Motif-2
GtuGELP54D	223	233	Motif-75
GtuGELP54D	234	254	Motif-7
GtuGELP54D	256	266	Motif-28
GtuGELP54D	267	287	Motif-10
GtuGELP54D	288	298	Motif-13
GtuGELP54D	299	319	Motif-17
GtuGELP54D	320	340	Motif-3
GbaGELP79A	6	20	Motif-83
GbaGELP79A	28	48	Motif-4
GbaGELP79A	50	64	Motif-8
GbaGELP79A	68	88	Motif-5
GbaGELP79A	90	100	Motif-15
GbaGELP79A	103	123	Motif-6
GbaGELP79A	127	167	Motif-12
GbaGELP79A	168	188	Motif-9
GbaGELP79A	190	200	Motif-63
GbaGELP79A	202	226	Motif-2
GbaGELP79A	227	237	Motif-75
GbaGELP79A	238	258	Motif-7
GbaGELP79A	260	270	Motif-110
GbaGELP79A	271	291	Motif-10
GbaGELP79A	292	302	Motif-13
GbaGELP79A	303	323	Motif-17
GbaGELP79A	324	344	Motif-3
GbaGELP79A	346	353	Motif-115
GarGELP82A	6	20	Motif-83
GarGELP82A	28	48	Motif-4
GarGELP82A	50	64	Motif-8
GarGELP82A	68	88	Motif-5
GarGELP82A	90	100	Motif-15
GarGELP82A	103	123	Motif-6
GarGELP82A	127	167	Motif-12
GarGELP82A	168	188	Motif-9
GarGELP82A	190	200	Motif-63
GarGELP82A	202	226	Motif-2
GarGELP82A	227	237	Motif-75
GarGELP82A	238	258	Motif-7
GarGELP82A	260	270	Motif-110
GarGELP82A	271	291	Motif-10
GarGELP82A	292	302	Motif-13
GarGELP82A	303	323	Motif-17
GarGELP82A	324	344	Motif-3
GarGELP82A	346	353	Motif-115
GdaGELP155D	3	17	Motif-83
GdaGELP155D	24	44	Motif-4
GdaGELP155D	46	60	Motif-8
GdaGELP155D	64	84	Motif-5
GdaGELP155D	86	96	Motif-15
GdaGELP155D	99	119	Motif-6
GdaGELP155D	123	163	Motif-12
GdaGELP155D	164	184	Motif-9
GdaGELP155D	186	196	Motif-63
GdaGELP155D	198	222	Motif-2
GdaGELP155D	223	233	Motif-75
GdaGELP155D	234	254	Motif-7
GdaGELP155D	256	266	Motif-28
GdaGELP155D	267	287	Motif-10
GdaGELP155D	288	298	Motif-13
GdaGELP155D	299	319	Motif-17
GdaGELP155D	320	340	Motif-3
GdaGELP155D	343	350	Motif-61
GmuGELP157D	3	17	Motif-83
GmuGELP157D	24	44	Motif-4
GmuGELP157D	46	60	Motif-8
GmuGELP157D	64	84	Motif-5
GmuGELP157D	86	96	Motif-15
GmuGELP157D	99	119	Motif-6
GmuGELP157D	123	163	Motif-12
GmuGELP157D	164	184	Motif-9
GmuGELP157D	186	196	Motif-63
GmuGELP157D	198	222	Motif-2
GmuGELP157D	223	233	Motif-75
GmuGELP157D	234	254	Motif-7
GmuGELP157D	256	266	Motif-28
GmuGELP157D	267	287	Motif-10
GmuGELP157D	288	298	Motif-13
GmuGELP157D	299	319	Motif-17
GmuGELP157D	320	340	Motif-3
GmuGELP157D	343	350	Motif-61
GtoGELP152D	3	17	Motif-83
GtoGELP152D	24	44	Motif-4
GtoGELP152D	46	60	Motif-8
GtoGELP152D	64	84	Motif-5
GtoGELP152D	86	96	Motif-15
GtoGELP152D	99	119	Motif-6
GtoGELP152D	123	163	Motif-12
GtoGELP152D	164	184	Motif-9
GtoGELP152D	186	196	Motif-63
GtoGELP152D	198	222	Motif-2
GtoGELP152D	223	233	Motif-75
GtoGELP152D	234	254	Motif-7
GtoGELP152D	256	266	Motif-28
GtoGELP152D	267	287	Motif-10
GtoGELP152D	288	298	Motif-13
GtoGELP152D	299	319	Motif-17
GtoGELP152D	320	340	Motif-3
GtoGELP152D	343	350	Motif-61
GhiGELP153D	3	17	Motif-83
GhiGELP153D	24	44	Motif-4
GhiGELP153D	46	60	Motif-8
GhiGELP153D	64	84	Motif-5
GhiGELP153D	86	96	Motif-15
GhiGELP153D	99	119	Motif-6
GhiGELP153D	123	163	Motif-12
GhiGELP153D	164	184	Motif-9
GhiGELP153D	186	196	Motif-63
GhiGELP153D	198	222	Motif-2
GhiGELP153D	223	233	Motif-75
GhiGELP153D	234	254	Motif-7
GhiGELP153D	256	266	Motif-28
GhiGELP153D	267	287	Motif-10
GhiGELP153D	288	298	Motif-13
GhiGELP153D	299	319	Motif-17
GhiGELP153D	320	340	Motif-3
GhiGELP153D	343	350	Motif-61
GmuGELP81A	6	20	Motif-83
GmuGELP81A	28	48	Motif-4
GmuGELP81A	50	64	Motif-8
GmuGELP81A	68	88	Motif-5
GmuGELP81A	90	100	Motif-15
GmuGELP81A	103	123	Motif-6
GmuGELP81A	127	167	Motif-12
GmuGELP81A	168	188	Motif-9
GmuGELP81A	190	200	Motif-63
GmuGELP81A	202	226	Motif-2
GmuGELP81A	227	237	Motif-75
GmuGELP81A	238	258	Motif-7
GmuGELP81A	260	270	Motif-110
GmuGELP81A	271	291	Motif-10
GmuGELP81A	292	302	Motif-13
GmuGELP81A	303	323	Motif-17
GmuGELP81A	324	344	Motif-3
GmuGELP81A	346	353	Motif-115
GtuGELP82D	6	20	Motif-83
GtuGELP82D	28	48	Motif-4
GtuGELP82D	50	64	Motif-8
GtuGELP82D	68	88	Motif-5
GtuGELP82D	90	100	Motif-15
GtuGELP82D	103	123	Motif-6
GtuGELP82D	127	167	Motif-12
GtuGELP82D	168	188	Motif-9
GtuGELP82D	190	200	Motif-63
GtuGELP82D	202	226	Motif-2
GtuGELP82D	227	237	Motif-75
GtuGELP82D	238	258	Motif-7
GtuGELP82D	260	270	Motif-110
GtuGELP82D	271	291	Motif-10
GtuGELP82D	292	302	Motif-13
GtuGELP82D	303	323	Motif-17
GtuGELP82D	324	344	Motif-3
GtuGELP82D	346	353	Motif-115
GheGELP60A	1	15	Motif-52
GheGELP60A	21	41	Motif-4
GheGELP60A	43	57	Motif-8
GheGELP60A	61	81	Motif-5
GheGELP60A	83	93	Motif-15
GheGELP60A	96	116	Motif-6
GheGELP60A	120	160	Motif-12
GheGELP60A	161	181	Motif-9
GheGELP60A	183	193	Motif-48
GheGELP60A	195	219	Motif-2
GheGELP60A	220	230	Motif-51
GheGELP60A	231	251	Motif-7
GheGELP60A	253	263	Motif-28
GheGELP60A	264	284	Motif-10
GheGELP60A	285	295	Motif-13
GheGELP60A	296	316	Motif-17
GheGELP60A	317	337	Motif-3
GheGELP62A	1	15	Motif-52
GheGELP62A	21	41	Motif-4
GheGELP62A	43	57	Motif-8
GheGELP62A	61	81	Motif-5
GheGELP62A	83	93	Motif-15
GheGELP62A	96	116	Motif-6
GheGELP62A	120	160	Motif-12
GheGELP62A	161	181	Motif-9
GheGELP62A	183	193	Motif-48
GheGELP62A	195	219	Motif-2
GheGELP62A	220	230	Motif-51
GheGELP62A	231	251	Motif-7
GheGELP62A	253	263	Motif-28
GheGELP62A	264	284	Motif-10
GheGELP62A	285	295	Motif-13
GheGELP62A	296	316	Motif-17
GheGELP62A	317	337	Motif-3
GraGELP41D	3	17	Motif-83
GraGELP41D	24	44	Motif-4
GraGELP41D	46	60	Motif-8
GraGELP41D	64	84	Motif-5
GraGELP41D	86	96	Motif-15
GraGELP41D	99	119	Motif-6
GraGELP41D	123	163	Motif-12
GraGELP41D	164	184	Motif-9
GraGELP41D	186	196	Motif-63
GraGELP41D	198	222	Motif-2
GraGELP41D	223	233	Motif-75
GraGELP41D	234	254	Motif-7
GraGELP41D	256	266	Motif-28
GraGELP41D	267	287	Motif-10
GraGELP41D	288	298	Motif-13
GraGELP41D	299	319	Motif-17
GraGELP41D	320	340	Motif-3
GraGELP41D	343	350	Motif-61
GhiGELP61A	1	15	Motif-52
GhiGELP61A	21	41	Motif-4
GhiGELP61A	43	57	Motif-8
GhiGELP61A	61	81	Motif-5
GhiGELP61A	83	93	Motif-15
GhiGELP61A	96	116	Motif-6
GhiGELP61A	120	160	Motif-12
GhiGELP61A	161	181	Motif-9
GhiGELP61A	183	193	Motif-48
GhiGELP61A	195	219	Motif-2
GhiGELP61A	220	230	Motif-51
GhiGELP61A	231	251	Motif-7
GhiGELP61A	253	263	Motif-28
GhiGELP61A	264	284	Motif-10
GhiGELP61A	285	295	Motif-13
GhiGELP61A	296	316	Motif-17
GhiGELP61A	317	337	Motif-3
GhiGELP61A	341	348	Motif-115
GbaGELP148D	1	15	Motif-83
GbaGELP148D	17	24	Motif-93
GbaGELP148D	25	45	Motif-4
GbaGELP148D	47	61	Motif-8
GbaGELP148D	65	85	Motif-5
GbaGELP148D	87	97	Motif-15
GbaGELP148D	100	120	Motif-6
GbaGELP148D	124	164	Motif-12
GbaGELP148D	165	185	Motif-9
GbaGELP148D	187	197	Motif-63
GbaGELP148D	199	223	Motif-2
GbaGELP148D	224	234	Motif-75
GbaGELP148D	235	255	Motif-7
GbaGELP148D	257	267	Motif-28
GbaGELP148D	268	288	Motif-10
GbaGELP148D	289	299	Motif-13
GbaGELP148D	300	320	Motif-17
GbaGELP148D	321	341	Motif-3
GbaGELP148D	342	349	Motif-115
GdaGELP153D	1	15	Motif-83
GdaGELP153D	17	24	Motif-93
GdaGELP153D	25	45	Motif-4
GdaGELP153D	47	61	Motif-8
GdaGELP153D	65	85	Motif-5
GdaGELP153D	87	97	Motif-15
GdaGELP153D	100	120	Motif-6
GdaGELP153D	124	164	Motif-12
GdaGELP153D	165	185	Motif-9
GdaGELP153D	187	197	Motif-63
GdaGELP153D	199	223	Motif-2
GdaGELP153D	224	234	Motif-75
GdaGELP153D	235	255	Motif-7
GdaGELP153D	257	267	Motif-28
GdaGELP153D	268	288	Motif-10
GdaGELP153D	289	299	Motif-13
GdaGELP153D	300	320	Motif-17
GdaGELP153D	321	341	Motif-3
GdaGELP153D	342	349	Motif-115
GmuGELP155D	1	15	Motif-83
GmuGELP155D	17	24	Motif-93
GmuGELP155D	25	45	Motif-4
GmuGELP155D	47	61	Motif-8
GmuGELP155D	65	85	Motif-5
GmuGELP155D	87	97	Motif-15
GmuGELP155D	100	120	Motif-6
GmuGELP155D	124	164	Motif-12
GmuGELP155D	165	185	Motif-9
GmuGELP155D	187	197	Motif-63
GmuGELP155D	199	223	Motif-2
GmuGELP155D	224	234	Motif-75
GmuGELP155D	235	255	Motif-7
GmuGELP155D	257	267	Motif-28
GmuGELP155D	268	288	Motif-10
GmuGELP155D	289	299	Motif-13
GmuGELP155D	300	320	Motif-17
GmuGELP155D	321	341	Motif-3
GmuGELP155D	342	349	Motif-115
GtoGELP150D	1	15	Motif-83
GtoGELP150D	17	24	Motif-93
GtoGELP150D	25	45	Motif-4
GtoGELP150D	47	61	Motif-8
GtoGELP150D	65	85	Motif-5
GtoGELP150D	87	97	Motif-15
GtoGELP150D	100	120	Motif-6
GtoGELP150D	124	164	Motif-12
GtoGELP150D	165	185	Motif-9
GtoGELP150D	187	197	Motif-63
GtoGELP150D	199	223	Motif-2
GtoGELP150D	224	234	Motif-75
GtoGELP150D	235	255	Motif-7
GtoGELP150D	257	267	Motif-28
GtoGELP150D	268	288	Motif-10
GtoGELP150D	289	299	Motif-13
GtoGELP150D	300	320	Motif-17
GtoGELP150D	321	341	Motif-3
GtoGELP150D	342	349	Motif-115
GmuGELP62A	1	15	Motif-52
GmuGELP62A	21	41	Motif-4
GmuGELP62A	43	57	Motif-8
GmuGELP62A	61	81	Motif-5
GmuGELP62A	83	93	Motif-15
GmuGELP62A	96	116	Motif-6
GmuGELP62A	120	160	Motif-12
GmuGELP62A	161	181	Motif-9
GmuGELP62A	183	193	Motif-48
GmuGELP62A	195	219	Motif-2
[truncated: 3,591 more rows]

## Sheet: Clade II_Motif
GarGELP24A	6	26	Motif-4
GarGELP24A	29	43	Motif-50
GarGELP24A	44	54	Motif-15
GarGELP24A	57	77	Motif-6
GarGELP24A	82	122	Motif-12
GarGELP24A	128	142	Motif-139
GarGELP24A	155	179	Motif-2
GarGELP24A	181	188	Motif-130
GarGELP24A	189	209	Motif-7
GarGELP24A	211	221	Motif-28
GarGELP24A	222	242	Motif-10
GarGELP24A	243	253	Motif-13
GarGELP24A	256	284	Motif-116
GarGELP24A	288	308	Motif-85
GarGELP24A	309	329	Motif-82
GarGELP24A	334	383	Motif-88
GarGELP24A	389	396	Motif-95
GarGELP24A	401	449	Motif-79
GarGELP24A	452	480	Motif-35
GarGELP24A	481	509	Motif-60
GdaGELP103D	1	21	Motif-69
GdaGELP103D	24	52	Motif-39
GdaGELP103D	53	73	Motif-4
GdaGELP103D	76	90	Motif-8
GdaGELP103D	94	114	Motif-5
GdaGELP103D	115	125	Motif-15
GdaGELP103D	130	150	Motif-6
GdaGELP103D	154	174	Motif-24
GdaGELP103D	180	200	Motif-11
GdaGELP103D	201	211	Motif-100
GdaGELP103D	212	222	Motif-97
GdaGELP103D	229	253	Motif-2
GdaGELP103D	255	262	Motif-94
GdaGELP103D	263	283	Motif-7
GdaGELP103D	285	295	Motif-28
GdaGELP103D	296	316	Motif-10
GdaGELP103D	324	346	Motif-1
GdaGELP103D	348	368	Motif-3
GdaGELP103D	371	385	Motif-16
GheGELP26A	6	26	Motif-4
GheGELP26A	29	43	Motif-50
GheGELP26A	44	54	Motif-15
GheGELP26A	57	77	Motif-6
GheGELP26A	82	122	Motif-12
GheGELP26A	128	142	Motif-139
GheGELP26A	155	179	Motif-2
GheGELP26A	181	188	Motif-130
GheGELP26A	189	209	Motif-7
GheGELP26A	211	221	Motif-28
GheGELP26A	222	242	Motif-10
GheGELP26A	243	253	Motif-13
GheGELP26A	256	284	Motif-116
GheGELP26A	288	308	Motif-85
GheGELP26A	309	329	Motif-82
GheGELP26A	334	383	Motif-88
GheGELP26A	389	396	Motif-95
GheGELP26A	401	449	Motif-79
GheGELP26A	452	480	Motif-35
GheGELP26A	481	509	Motif-60
GhiGELP1A	1	21	Motif-69
GhiGELP1A	24	52	Motif-39
GhiGELP1A	53	73	Motif-4
GhiGELP1A	76	90	Motif-8
GhiGELP1A	94	114	Motif-5
GhiGELP1A	115	125	Motif-15
GhiGELP1A	130	150	Motif-6
GhiGELP1A	154	174	Motif-24
GhiGELP1A	180	200	Motif-11
GhiGELP1A	201	211	Motif-100
GhiGELP1A	212	222	Motif-97
GhiGELP1A	229	253	Motif-2
GhiGELP1A	255	262	Motif-94
GhiGELP1A	263	283	Motif-7
GhiGELP1A	285	295	Motif-28
GhiGELP1A	296	316	Motif-10
GhiGELP1A	324	346	Motif-1
GhiGELP1A	348	368	Motif-3
GhiGELP1A	371	385	Motif-16
GmuGELP104D	1	21	Motif-69
GmuGELP104D	24	52	Motif-39
GmuGELP104D	53	73	Motif-4
GmuGELP104D	76	90	Motif-8
GmuGELP104D	94	114	Motif-5
GmuGELP104D	115	125	Motif-15
GmuGELP104D	130	150	Motif-6
GmuGELP104D	154	174	Motif-24
GmuGELP104D	180	200	Motif-11
GmuGELP104D	201	211	Motif-100
GmuGELP104D	212	222	Motif-97
GmuGELP104D	229	253	Motif-2
GmuGELP104D	255	262	Motif-94
GmuGELP104D	263	283	Motif-7
GmuGELP104D	285	295	Motif-28
GmuGELP104D	296	316	Motif-10
GmuGELP104D	324	346	Motif-1
GmuGELP104D	348	368	Motif-3
GmuGELP104D	371	385	Motif-16
GraGELP1D	1	21	Motif-69
GraGELP1D	24	52	Motif-39
GraGELP1D	53	73	Motif-4
GraGELP1D	76	90	Motif-8
GraGELP1D	94	114	Motif-5
GraGELP1D	115	125	Motif-15
GraGELP1D	130	150	Motif-6
GraGELP1D	154	174	Motif-24
GraGELP1D	180	200	Motif-11
GraGELP1D	201	211	Motif-100
GraGELP1D	212	222	Motif-97
GraGELP1D	229	253	Motif-2
GraGELP1D	255	262	Motif-94
GraGELP1D	263	283	Motif-7
GraGELP1D	285	295	Motif-28
GraGELP1D	296	316	Motif-10
GraGELP1D	324	346	Motif-1
GraGELP1D	348	368	Motif-3
GraGELP1D	371	385	Motif-16
GtoGELP103D	1	21	Motif-69
GtoGELP103D	24	52	Motif-39
GtoGELP103D	53	73	Motif-4
GtoGELP103D	76	90	Motif-8
GtoGELP103D	94	114	Motif-5
GtoGELP103D	115	125	Motif-15
GtoGELP103D	130	150	Motif-6
GtoGELP103D	154	174	Motif-24
GtoGELP103D	180	200	Motif-11
GtoGELP103D	201	211	Motif-100
GtoGELP103D	212	222	Motif-97
GtoGELP103D	229	253	Motif-2
GtoGELP103D	255	262	Motif-94
GtoGELP103D	263	283	Motif-7
GtoGELP103D	285	295	Motif-28
GtoGELP103D	296	316	Motif-10
GtoGELP103D	324	346	Motif-1
GtoGELP103D	348	368	Motif-3
GtoGELP103D	371	385	Motif-16
GtuGELP6D	1	21	Motif-69
GtuGELP6D	24	52	Motif-39
GtuGELP6D	53	73	Motif-4
GtuGELP6D	76	90	Motif-8
GtuGELP6D	94	114	Motif-5
GtuGELP6D	115	125	Motif-15
GtuGELP6D	130	150	Motif-6
GtuGELP6D	154	174	Motif-24
GtuGELP6D	180	200	Motif-11
GtuGELP6D	201	211	Motif-100
GtuGELP6D	212	222	Motif-97
GtuGELP6D	229	253	Motif-2
GtuGELP6D	255	262	Motif-94
GtuGELP6D	263	283	Motif-7
GtuGELP6D	285	295	Motif-28
GtuGELP6D	296	316	Motif-10
GtuGELP6D	324	346	Motif-1
GtuGELP6D	348	368	Motif-3
GtuGELP6D	371	385	Motif-16
GbaGELP99D	1	21	Motif-69
GbaGELP99D	24	52	Motif-39
GbaGELP99D	53	73	Motif-4
GbaGELP99D	76	90	Motif-8
GbaGELP99D	94	114	Motif-5
GbaGELP99D	115	125	Motif-15
GbaGELP99D	130	150	Motif-6
GbaGELP99D	154	174	Motif-24
GbaGELP99D	180	200	Motif-11
GbaGELP99D	201	211	Motif-100
GbaGELP99D	212	222	Motif-97
GbaGELP99D	229	253	Motif-2
GbaGELP99D	255	262	Motif-94
GbaGELP99D	263	283	Motif-7
GbaGELP99D	285	295	Motif-28
GbaGELP99D	296	316	Motif-10
GbaGELP99D	324	346	Motif-1
GbaGELP99D	348	368	Motif-3
GbaGELP99D	371	385	Motif-16
GhiGELP103D	1	21	Motif-69
GhiGELP103D	24	52	Motif-39
GhiGELP103D	53	73	Motif-4
GhiGELP103D	76	90	Motif-8
GhiGELP103D	94	114	Motif-5
GhiGELP103D	115	125	Motif-15
GhiGELP103D	130	150	Motif-6
GhiGELP103D	154	174	Motif-24
GhiGELP103D	180	200	Motif-11
GhiGELP103D	201	211	Motif-100
GhiGELP103D	212	222	Motif-97
GhiGELP103D	229	253	Motif-2
GhiGELP103D	255	262	Motif-94
GhiGELP103D	263	283	Motif-7
GhiGELP103D	285	295	Motif-28
GhiGELP103D	296	316	Motif-10
GhiGELP103D	324	346	Motif-1
GhiGELP103D	348	368	Motif-3
GhiGELP103D	371	385	Motif-16
GbaGELP160D	8	22	Motif-52
GbaGELP160D	28	48	Motif-4
GbaGELP160D	50	64	Motif-8
GbaGELP160D	68	88	Motif-5
GbaGELP160D	89	99	Motif-15
GbaGELP160D	102	122	Motif-6
GbaGELP160D	127	167	Motif-12
GbaGELP160D	168	188	Motif-9
GbaGELP160D	189	203	Motif-26
GbaGELP160D	204	228	Motif-2
GbaGELP160D	229	236	Motif-61
GbaGELP160D	239	259	Motif-7
GbaGELP160D	261	271	Motif-66
GbaGELP160D	272	292	Motif-10
GbaGELP160D	293	300	Motif-93
GbaGELP160D	307	321	Motif-27
GbaGELP160D	324	344	Motif-3
GbaGELP160D	347	361	Motif-16
GdaGELP166D	8	22	Motif-52
GdaGELP166D	28	48	Motif-4
GdaGELP166D	50	64	Motif-8
GdaGELP166D	68	88	Motif-5
GdaGELP166D	89	99	Motif-15
GdaGELP166D	102	122	Motif-6
GdaGELP166D	127	167	Motif-12
GdaGELP166D	168	188	Motif-9
GdaGELP166D	189	203	Motif-26
GdaGELP166D	204	228	Motif-2
GdaGELP166D	229	236	Motif-61
GdaGELP166D	239	259	Motif-7
GdaGELP166D	261	271	Motif-66
GdaGELP166D	272	292	Motif-10
GdaGELP166D	293	300	Motif-93
GdaGELP166D	307	321	Motif-27
GdaGELP166D	324	344	Motif-3
GdaGELP166D	347	361	Motif-16
GtoGELP163D	8	22	Motif-52
GtoGELP163D	28	48	Motif-4
GtoGELP163D	50	64	Motif-8
GtoGELP163D	68	88	Motif-5
GtoGELP163D	89	99	Motif-15
GtoGELP163D	102	122	Motif-6
GtoGELP163D	127	167	Motif-12
GtoGELP163D	168	188	Motif-9
GtoGELP163D	189	203	Motif-26
GtoGELP163D	204	228	Motif-2
GtoGELP163D	229	236	Motif-61
GtoGELP163D	239	259	Motif-7
GtoGELP163D	261	271	Motif-66
GtoGELP163D	272	292	Motif-10
GtoGELP163D	293	300	Motif-93
GtoGELP163D	307	321	Motif-27
GtoGELP163D	324	344	Motif-3
GtoGELP163D	347	361	Motif-16
GmuGELP169D	8	22	Motif-52
GmuGELP169D	28	48	Motif-4
GmuGELP169D	50	64	Motif-8
GmuGELP169D	68	88	Motif-5
GmuGELP169D	89	99	Motif-15
GmuGELP169D	102	122	Motif-6
GmuGELP169D	127	167	Motif-12
GmuGELP169D	168	188	Motif-9
GmuGELP169D	189	203	Motif-26
GmuGELP169D	204	228	Motif-2
GmuGELP169D	229	236	Motif-61
GmuGELP169D	239	259	Motif-7
GmuGELP169D	261	271	Motif-66
GmuGELP169D	272	292	Motif-10
GmuGELP169D	293	300	Motif-93
GmuGELP169D	307	321	Motif-27
GmuGELP169D	324	344	Motif-3
GmuGELP169D	347	361	Motif-16
GhiGELP163D	8	22	Motif-52
GhiGELP163D	28	48	Motif-4
GhiGELP163D	50	64	Motif-8
GhiGELP163D	68	88	Motif-5
GhiGELP163D	89	99	Motif-15
GhiGELP163D	102	122	Motif-6
GhiGELP163D	127	167	Motif-12
GhiGELP163D	168	188	Motif-9
GhiGELP163D	189	203	Motif-26
GhiGELP163D	204	228	Motif-2
GhiGELP163D	229	236	Motif-61
GhiGELP163D	239	259	Motif-7
GhiGELP163D	261	271	Motif-66
GhiGELP163D	272	292	Motif-10
GhiGELP163D	293	300	Motif-93
GhiGELP163D	307	321	Motif-27
GhiGELP163D	324	344	Motif-3
GhiGELP163D	347	361	Motif-16
GtoGELP193D	1	29	Motif-131
GtoGELP193D	35	55	Motif-36
GtoGELP193D	65	85	Motif-4
GtoGELP193D	87	101	Motif-8
GtoGELP193D	107	127	Motif-5
GtoGELP193D	129	139	Motif-15
GtoGELP193D	142	162	Motif-6
GtoGELP193D	167	207	Motif-12
GtoGELP193D	209	229	Motif-9
GtoGELP193D	231	245	Motif-26
GtoGELP193D	246	270	Motif-2
GtoGELP193D	271	281	Motif-75
GtoGELP193D	282	302	Motif-7
GtoGELP193D	304	314	Motif-28
GtoGELP193D	315	335	Motif-10
GtoGELP193D	336	343	Motif-93
GtoGELP193D	344	366	Motif-1
GtoGELP193D	368	388	Motif-3
GtoGELP193D	391	405	Motif-16
GarGELP88A	3	13	Motif-124
GarGELP88A	14	21	Motif-140
GarGELP88A	22	50	Motif-131
GarGELP88A	56	76	Motif-36
GarGELP88A	86	106	Motif-4
GarGELP88A	108	122	Motif-8
GarGELP88A	128	148	Motif-5
GarGELP88A	150	160	Motif-15
GarGELP88A	163	183	Motif-6
GarGELP88A	188	228	Motif-12
GarGELP88A	230	250	Motif-9
GarGELP88A	252	266	Motif-26
GarGELP88A	267	291	Motif-2
GarGELP88A	292	302	Motif-75
GarGELP88A	303	323	Motif-7
GarGELP88A	325	335	Motif-28
GarGELP88A	336	356	Motif-10
GarGELP88A	357	364	Motif-93
GarGELP88A	365	387	Motif-1
GarGELP88A	389	409	Motif-3
GarGELP88A	412	426	Motif-16
GtuGELP60D	8	22	Motif-52
GtuGELP60D	28	48	Motif-4
GtuGELP60D	50	64	Motif-8
GtuGELP60D	68	88	Motif-5
GtuGELP60D	89	99	Motif-15
GtuGELP60D	102	122	Motif-6
GtuGELP60D	127	167	Motif-12
GtuGELP60D	168	188	Motif-9
GtuGELP60D	189	203	Motif-26
GtuGELP60D	204	228	Motif-2
GtuGELP60D	229	236	Motif-61
GtuGELP60D	239	259	Motif-7
GtuGELP60D	261	271	Motif-66
GtuGELP60D	272	292	Motif-10
GtuGELP60D	293	300	Motif-93
GtuGELP60D	307	321	Motif-27
GtuGELP60D	324	344	Motif-3
GtuGELP60D	347	361	Motif-16
GbaGELP128D	1	15	Motif-52
GbaGELP128D	28	48	Motif-4
GbaGELP128D	50	64	Motif-8
GbaGELP128D	67	87	Motif-5
GbaGELP128D	89	99	Motif-15
GbaGELP128D	100	120	Motif-6
GbaGELP128D	124	144	Motif-24
GbaGELP128D	145	165	Motif-40
GbaGELP128D	167	187	Motif-9
GbaGELP128D	188	202	Motif-26
GbaGELP128D	203	227	Motif-2
GbaGELP128D	228	238	Motif-102
GbaGELP128D	239	259	Motif-7
GbaGELP128D	261	271	Motif-81
GbaGELP128D	272	292	Motif-10
GbaGELP128D	300	322	Motif-1
GbaGELP128D	324	344	Motif-3
GbaGELP128D	348	362	Motif-16
GdaGELP133D	1	15	Motif-52
GdaGELP133D	28	48	Motif-4
GdaGELP133D	50	64	Motif-8
GdaGELP133D	67	87	Motif-5
GdaGELP133D	89	99	Motif-15
GdaGELP133D	100	120	Motif-6
GdaGELP133D	124	144	Motif-24
GdaGELP133D	145	165	Motif-40
GdaGELP133D	167	187	Motif-9
GdaGELP133D	188	202	Motif-26
GdaGELP133D	203	227	Motif-2
GdaGELP133D	228	238	Motif-102
GdaGELP133D	239	259	Motif-7
GdaGELP133D	261	271	Motif-81
GdaGELP133D	272	292	Motif-10
GdaGELP133D	300	322	Motif-1
GdaGELP133D	324	344	Motif-3
GdaGELP133D	348	362	Motif-16
GtoGELP130D	1	15	Motif-52
GtoGELP130D	28	48	Motif-4
GtoGELP130D	50	64	Motif-8
GtoGELP130D	67	87	Motif-5
GtoGELP130D	89	99	Motif-15
GtoGELP130D	100	120	Motif-6
GtoGELP130D	124	144	Motif-24
GtoGELP130D	145	165	Motif-40
GtoGELP130D	167	187	Motif-9
GtoGELP130D	188	202	Motif-26
GtoGELP130D	203	227	Motif-2
GtoGELP130D	228	238	Motif-102
GtoGELP130D	239	259	Motif-7
GtoGELP130D	261	271	Motif-81
GtoGELP130D	272	292	Motif-10
GtoGELP130D	300	322	Motif-1
GtoGELP130D	324	344	Motif-3
GtoGELP130D	348	362	Motif-16
GtoGELP87A	3	13	Motif-124
GtoGELP87A	14	21	Motif-140
GtoGELP87A	22	50	Motif-131
GtoGELP87A	56	76	Motif-36
GtoGELP87A	86	106	Motif-4
GtoGELP87A	108	122	Motif-8
GtoGELP87A	128	148	Motif-5
GtoGELP87A	150	160	Motif-15
GtoGELP87A	163	183	Motif-6
GtoGELP87A	188	228	Motif-12
GtoGELP87A	230	250	Motif-9
GtoGELP87A	252	266	Motif-26
GtoGELP87A	267	291	Motif-2
GtoGELP87A	292	302	Motif-75
GtoGELP87A	303	323	Motif-7
GtoGELP87A	325	335	Motif-28
GtoGELP87A	336	356	Motif-10
GtoGELP87A	357	364	Motif-93
GtoGELP87A	365	387	Motif-1
GtoGELP87A	389	409	Motif-3
GtoGELP87A	412	426	Motif-16
GbaGELP57A	8	22	Motif-52
GbaGELP57A	28	48	Motif-4
GbaGELP57A	50	64	Motif-8
GbaGELP57A	68	88	Motif-5
GbaGELP57A	89	99	Motif-15
GbaGELP57A	102	122	Motif-6
GbaGELP57A	127	167	Motif-12
GbaGELP57A	168	188	Motif-9
GbaGELP57A	189	203	Motif-26
GbaGELP57A	204	228	Motif-2
GbaGELP57A	229	236	Motif-61
GbaGELP57A	239	259	Motif-7
GbaGELP57A	261	271	Motif-66
GbaGELP57A	272	292	Motif-10
GbaGELP57A	293	300	Motif-93
GbaGELP57A	307	321	Motif-27
GbaGELP57A	324	344	Motif-3
GbaGELP57A	347	361	Motif-16
GdaGELP63A	8	22	Motif-52
GdaGELP63A	28	48	Motif-4
GdaGELP63A	50	64	Motif-8
GdaGELP63A	68	88	Motif-5
GdaGELP63A	89	99	Motif-15
GdaGELP63A	102	122	Motif-6
GdaGELP63A	127	167	Motif-12
GdaGELP63A	168	188	Motif-9
GdaGELP63A	189	203	Motif-26
GdaGELP63A	204	228	Motif-2
GdaGELP63A	229	236	Motif-61
GdaGELP63A	239	259	Motif-7
GdaGELP63A	261	271	Motif-66
GdaGELP63A	272	292	Motif-10
GdaGELP63A	293	300	Motif-93
GdaGELP63A	307	321	Motif-27
GdaGELP63A	324	344	Motif-3
GdaGELP63A	347	361	Motif-16
GtoGELP59A	8	22	Motif-52
GtoGELP59A	28	48	Motif-4
GtoGELP59A	50	64	Motif-8
GtoGELP59A	68	88	Motif-5
GtoGELP59A	89	99	Motif-15
GtoGELP59A	102	122	Motif-6
GtoGELP59A	127	167	Motif-12
GtoGELP59A	168	188	Motif-9
GtoGELP59A	189	203	Motif-26
GtoGELP59A	204	228	Motif-2
GtoGELP59A	229	236	Motif-61
GtoGELP59A	239	259	Motif-7
GtoGELP59A	261	271	Motif-66
GtoGELP59A	272	292	Motif-10
GtoGELP59A	293	300	Motif-93
GtoGELP59A	307	321	Motif-27
GtoGELP59A	324	344	Motif-3
GtoGELP59A	347	361	Motif-16
GmuGELP60A	8	22	Motif-52
GmuGELP60A	28	48	Motif-4
GmuGELP60A	50	64	Motif-8
GmuGELP60A	68	88	Motif-5
GmuGELP60A	89	99	Motif-15
GmuGELP60A	102	122	Motif-6
GmuGELP60A	127	167	Motif-12
GmuGELP60A	168	188	Motif-9
GmuGELP60A	189	203	Motif-26
GmuGELP60A	204	228	Motif-2
GmuGELP60A	229	236	Motif-61
GmuGELP60A	239	259	Motif-7
GmuGELP60A	261	271	Motif-66
GmuGELP60A	272	292	Motif-10
GmuGELP60A	293	300	Motif-93
GmuGELP60A	307	321	Motif-27
GmuGELP60A	324	344	Motif-3
GmuGELP60A	347	361	Motif-16
GhiGELP30A	1	15	Motif-52
GhiGELP30A	28	48	Motif-4
GhiGELP30A	50	64	Motif-8
GhiGELP30A	67	87	Motif-5
GhiGELP30A	89	99	Motif-15
GhiGELP30A	100	120	Motif-6
GhiGELP30A	124	144	Motif-24
GhiGELP30A	145	165	Motif-40
GhiGELP30A	167	187	Motif-9
GhiGELP30A	188	202	Motif-26
GhiGELP30A	203	227	Motif-2
GhiGELP30A	228	238	Motif-102
GhiGELP30A	239	259	Motif-7
GhiGELP30A	261	271	Motif-81
GhiGELP30A	272	292	Motif-10
GhiGELP30A	300	322	Motif-1
GhiGELP30A	324	344	Motif-3
GhiGELP30A	348	362	Motif-16
GhiGELP59A	8	22	Motif-52
GhiGELP59A	28	48	Motif-4
GhiGELP59A	50	64	Motif-8
GhiGELP59A	68	88	Motif-5
GhiGELP59A	89	99	Motif-15
GhiGELP59A	102	122	Motif-6
GhiGELP59A	127	167	Motif-12
GhiGELP59A	168	188	Motif-9
GhiGELP59A	189	203	Motif-26
GhiGELP59A	204	228	Motif-2
GhiGELP59A	229	236	Motif-61
GhiGELP59A	239	259	Motif-7
GhiGELP59A	261	271	Motif-66
GhiGELP59A	272	292	Motif-10
GhiGELP59A	293	300	Motif-93
GhiGELP59A	307	321	Motif-27
GhiGELP59A	324	344	Motif-3
GhiGELP59A	347	361	Motif-16
GbaGELP145D	1	15	Motif-52
GbaGELP145D	26	46	Motif-4
GbaGELP145D	48	62	Motif-8
GbaGELP145D	65	85	Motif-5
GbaGELP145D	87	97	Motif-15
GbaGELP145D	98	118	Motif-6
GbaGELP145D	122	142	Motif-24
GbaGELP145D	143	163	Motif-40
GbaGELP145D	165	185	Motif-9
GbaGELP145D	186	200	Motif-26
GbaGELP145D	201	225	Motif-2
GbaGELP145D	226	236	Motif-102
GbaGELP145D	237	257	Motif-7
GbaGELP145D	259	269	Motif-81
GbaGELP145D	270	290	Motif-10
GbaGELP145D	298	320	Motif-1
GbaGELP145D	322	342	Motif-3
GbaGELP145D	346	360	Motif-16
GdaGELP150D	1	15	Motif-52
GdaGELP150D	26	46	Motif-4
GdaGELP150D	48	62	Motif-8
GdaGELP150D	65	85	Motif-5
GdaGELP150D	87	97	Motif-15
GdaGELP150D	98	118	Motif-6
GdaGELP150D	122	142	Motif-24
GdaGELP150D	143	163	Motif-40
GdaGELP150D	165	185	Motif-9
GdaGELP150D	186	200	Motif-26
GdaGELP150D	201	225	Motif-2
GdaGELP150D	226	236	Motif-102
GdaGELP150D	237	257	Motif-7
GdaGELP150D	259	269	Motif-81
GdaGELP150D	270	290	Motif-10
GdaGELP150D	298	320	Motif-1
GdaGELP150D	322	342	Motif-3
GdaGELP150D	346	360	Motif-16
GmuGELP152D	1	15	Motif-52
GmuGELP152D	26	46	Motif-4
GmuGELP152D	48	62	Motif-8
GmuGELP152D	65	85	Motif-5
GmuGELP152D	87	97	Motif-15
GmuGELP152D	98	118	Motif-6
GmuGELP152D	122	142	Motif-24
GmuGELP152D	143	163	Motif-40
GmuGELP152D	165	185	Motif-9
GmuGELP152D	186	200	Motif-26
GmuGELP152D	201	225	Motif-2
GmuGELP152D	226	236	Motif-102
GmuGELP152D	237	257	Motif-7
GmuGELP152D	259	269	Motif-81
GmuGELP152D	270	290	Motif-10
GmuGELP152D	298	320	Motif-1
GmuGELP152D	322	342	Motif-3
GmuGELP152D	346	360	Motif-16
GhiGELP133D	1	21	Motif-85
GhiGELP133D	28	48	Motif-4
GhiGELP133D	50	64	Motif-8
GhiGELP133D	67	87	Motif-5
GhiGELP133D	89	99	Motif-15
GhiGELP133D	100	120	Motif-6
GhiGELP133D	124	144	Motif-24
GhiGELP133D	145	165	Motif-40
GhiGELP133D	167	187	Motif-9
GhiGELP133D	188	202	Motif-26
GhiGELP133D	203	227	Motif-2
GhiGELP133D	228	238	Motif-102
GhiGELP133D	239	259	Motif-7
GhiGELP133D	261	271	Motif-81
GhiGELP133D	272	292	Motif-10
GhiGELP133D	300	322	Motif-1
GhiGELP133D	324	344	Motif-3
GhiGELP133D	348	362	Motif-16
GtuGELP35D	1	15	Motif-52
GtuGELP35D	28	48	Motif-4
GtuGELP35D	50	64	Motif-8
GtuGELP35D	67	87	Motif-5
GtuGELP35D	89	99	Motif-15
GtuGELP35D	100	120	Motif-6
GtuGELP35D	124	144	Motif-24
GtuGELP35D	145	165	Motif-40
GtuGELP35D	167	187	Motif-9
GtuGELP35D	188	202	Motif-26
GtuGELP35D	203	227	Motif-2
GtuGELP35D	228	238	Motif-102
GtuGELP35D	239	259	Motif-7
GtuGELP35D	261	271	Motif-81
GtuGELP35D	272	292	Motif-10
GtuGELP35D	300	322	Motif-1
GtuGELP35D	324	344	Motif-3
GtuGELP35D	348	362	Motif-16
GheGELP87A	3	13	Motif-124
GheGELP87A	14	21	Motif-140
GheGELP87A	22	50	Motif-131
GheGELP87A	56	76	Motif-36
GheGELP87A	86	106	Motif-4
GheGELP87A	108	122	Motif-8
GheGELP87A	128	148	Motif-5
GheGELP87A	150	160	Motif-15
GheGELP87A	163	183	Motif-6
GheGELP87A	188	228	Motif-12
GheGELP87A	230	250	Motif-9
GheGELP87A	252	266	Motif-26
GheGELP87A	267	291	Motif-2
GheGELP87A	292	302	Motif-75
GheGELP87A	303	323	Motif-7
GheGELP87A	325	335	Motif-28
GheGELP87A	336	356	Motif-10
GheGELP87A	357	364	Motif-93
GheGELP87A	365	387	Motif-1
GheGELP87A	389	409	Motif-3
GheGELP87A	412	426	Motif-16
GhiGELP148D	1	15	Motif-52
GhiGELP148D	26	46	Motif-4
GhiGELP148D	48	62	Motif-8
GhiGELP148D	65	85	Motif-5
GhiGELP148D	87	97	Motif-15
GhiGELP148D	98	118	Motif-6
GhiGELP148D	122	142	Motif-24
GhiGELP148D	143	163	Motif-40
GhiGELP148D	165	185	Motif-9
GhiGELP148D	186	200	Motif-26
GhiGELP148D	201	225	Motif-2
GhiGELP148D	226	236	Motif-102
GhiGELP148D	237	257	Motif-7
GhiGELP148D	259	269	Motif-81
GhiGELP148D	270	290	Motif-10
GhiGELP148D	298	320	Motif-1
GhiGELP148D	322	342	Motif-3
GhiGELP148D	346	360	Motif-16
GthGELP52D	8	22	Motif-127
GthGELP52D	28	48	Motif-4
GthGELP52D	50	64	Motif-8
GthGELP52D	67	87	Motif-5
GthGELP52D	89	99	Motif-15
GthGELP52D	100	120	Motif-6
GthGELP52D	124	144	Motif-24
GthGELP52D	145	165	Motif-40
GthGELP52D	167	187	Motif-9
GthGELP52D	188	202	Motif-26
GthGELP52D	203	227	Motif-2
GthGELP52D	228	238	Motif-102
GthGELP52D	239	259	Motif-7
GthGELP52D	261	271	Motif-81
GthGELP52D	272	292	Motif-10
GthGELP52D	300	322	Motif-1
GthGELP52D	324	344	Motif-3
GthGELP52D	348	362	Motif-16
GarGELP25A	1	15	Motif-52
GarGELP25A	28	48	Motif-4
GarGELP25A	50	64	Motif-8
GarGELP25A	67	87	Motif-5
GarGELP25A	89	99	Motif-15
GarGELP25A	100	120	Motif-6
GarGELP25A	124	144	Motif-24
GarGELP25A	145	165	Motif-40
GarGELP25A	167	187	Motif-9
GarGELP25A	188	202	Motif-26
GarGELP25A	203	227	Motif-2
GarGELP25A	228	238	Motif-102
GarGELP25A	239	259	Motif-7
GarGELP25A	261	271	Motif-81
GarGELP25A	272	292	Motif-10
GarGELP25A	300	322	Motif-1
GarGELP25A	324	344	Motif-3
GarGELP25A	348	362	Motif-16
GbaGELP27A	1	15	Motif-52
GbaGELP27A	28	48	Motif-4
GbaGELP27A	50	64	Motif-8
GbaGELP27A	67	87	Motif-5
GbaGELP27A	89	99	Motif-15
GbaGELP27A	100	120	Motif-6
GbaGELP27A	124	144	Motif-24
GbaGELP27A	145	165	Motif-40
GbaGELP27A	167	187	Motif-9
GbaGELP27A	188	202	Motif-26
GbaGELP27A	203	227	Motif-2
GbaGELP27A	228	238	Motif-102
GbaGELP27A	239	259	Motif-7
GbaGELP27A	261	271	Motif-81
GbaGELP27A	272	292	Motif-10
GbaGELP27A	300	322	Motif-1
GbaGELP27A	324	344	Motif-3
GbaGELP27A	348	362	Motif-16
GdaGELP30A	1	15	Motif-52
GdaGELP30A	28	48	Motif-4
GdaGELP30A	50	64	Motif-8
GdaGELP30A	67	87	Motif-5
GdaGELP30A	89	99	Motif-15
GdaGELP30A	100	120	Motif-6
GdaGELP30A	124	144	Motif-24
GdaGELP30A	145	165	Motif-40
GdaGELP30A	167	187	Motif-9
GdaGELP30A	188	202	Motif-26
GdaGELP30A	203	227	Motif-2
GdaGELP30A	228	238	Motif-102
GdaGELP30A	239	259	Motif-7
GdaGELP30A	261	271	Motif-81
GdaGELP30A	272	292	Motif-10
GdaGELP30A	300	322	Motif-1
GdaGELP30A	324	344	Motif-3
GdaGELP30A	348	362	Motif-16
GmuGELP29A	1	15	Motif-52
GmuGELP29A	28	48	Motif-4
GmuGELP29A	50	64	Motif-8
GmuGELP29A	67	87	Motif-5
GmuGELP29A	89	99	Motif-15
GmuGELP29A	100	120	Motif-6
GmuGELP29A	124	144	Motif-24
GmuGELP29A	145	165	Motif-40
GmuGELP29A	167	187	Motif-9
GmuGELP29A	188	202	Motif-26
GmuGELP29A	203	227	Motif-2
GmuGELP29A	228	238	Motif-102
GmuGELP29A	239	259	Motif-7
GmuGELP29A	261	271	Motif-81
GmuGELP29A	272	292	Motif-10
GmuGELP29A	300	322	Motif-1
GmuGELP29A	324	344	Motif-3
GmuGELP29A	348	362	Motif-16
GheGELP27A	1	15	Motif-52
GheGELP27A	19	26	Motif-61
GheGELP27A	28	48	Motif-4
GheGELP27A	50	64	Motif-8
GheGELP27A	67	87	Motif-5
GheGELP27A	89	99	Motif-15
GheGELP27A	100	120	Motif-6
GheGELP27A	124	144	Motif-24
GheGELP27A	145	165	Motif-40
GheGELP27A	167	187	Motif-9
GheGELP27A	188	202	Motif-26
GheGELP27A	203	227	Motif-2
GheGELP27A	228	238	Motif-102
GheGELP27A	239	259	Motif-7
GheGELP27A	261	271	Motif-81
GheGELP27A	272	292	Motif-10
GheGELP27A	300	322	Motif-1
GheGELP27A	324	344	Motif-3
GheGELP27A	348	362	Motif-16
GmuGELP134D	1	15	Motif-52
GmuGELP134D	28	48	Motif-4
GmuGELP134D	50	64	Motif-8
GmuGELP134D	67	87	Motif-5
GmuGELP134D	89	99	Motif-15
GmuGELP134D	100	120	Motif-6
GmuGELP134D	124	144	Motif-24
GmuGELP134D	145	165	Motif-40
GmuGELP134D	167	187	Motif-9
GmuGELP134D	188	202	Motif-26
GmuGELP134D	203	227	Motif-2
GmuGELP134D	228	238	Motif-102
GmuGELP134D	239	259	Motif-7
GmuGELP134D	261	271	Motif-81
GmuGELP134D	272	292	Motif-10
GmuGELP134D	300	322	Motif-1
GmuGELP134D	324	344	Motif-3
GmuGELP134D	348	362	Motif-16
GtoGELP147D	1	15	Motif-52
GtoGELP147D	26	46	Motif-4
GtoGELP147D	48	62	Motif-8
GtoGELP147D	65	85	Motif-5
GtoGELP147D	87	97	Motif-15
GtoGELP147D	98	118	Motif-6
GtoGELP147D	122	142	Motif-24
GtoGELP147D	143	163	Motif-40
GtoGELP147D	165	185	Motif-9
GtoGELP147D	186	200	Motif-26
GtoGELP147D	201	225	Motif-2
GtoGELP147D	226	236	Motif-102
GtoGELP147D	237	257	Motif-7
GtoGELP147D	259	269	Motif-81
GtoGELP147D	270	290	Motif-10
GtoGELP147D	298	320	Motif-1
GtoGELP147D	322	342	Motif-3
GtoGELP147D	346	360	Motif-16
GraGELP6D	1	21	Motif-82
GraGELP6D	29	49	Motif-4
GraGELP6D	52	66	Motif-8
GraGELP6D	70	90	Motif-5
GraGELP6D	91	105	Motif-77
GraGELP6D	109	129	Motif-6
GraGELP6D	134	154	Motif-14
GraGELP6D	159	179	Motif-11
GraGELP6D	180	190	Motif-122
GraGELP6D	191	205	Motif-26
GraGELP6D	206	230	Motif-2
GraGELP6D	231	241	Motif-92
GraGELP6D	242	291	Motif-49
GraGELP6D	298	320	Motif-1
GraGELP6D	322	342	Motif-3
GraGELP6D	345	359	Motif-16
GheGELP71A	1	15	Motif-52
GheGELP71A	16	26	Motif-68
GheGELP71A	27	47	Motif-4
GheGELP71A	49	63	Motif-8
GheGELP71A	66	86	Motif-5
GheGELP71A	88	98	Motif-15
GheGELP71A	99	119	Motif-6
GheGELP71A	123	143	Motif-24
GheGELP71A	144	164	Motif-40
GheGELP71A	166	186	Motif-9
GheGELP71A	187	201	Motif-26
GheGELP71A	202	226	Motif-2
GheGELP71A	227	237	Motif-102
GheGELP71A	238	258	Motif-7
GheGELP71A	260	270	Motif-81
GheGELP71A	271	291	Motif-10
GheGELP71A	299	321	Motif-1
GheGELP71A	323	343	Motif-3
GheGELP71A	347	361	Motif-16
GthGELP25D	1	21	Motif-69
GthGELP25D	31	51	Motif-103
GthGELP25D	52	72	Motif-4
GthGELP25D	75	89	Motif-8
GthGELP25D	93	113	Motif-5
GthGELP25D	114	124	Motif-15
GthGELP25D	129	149	Motif-6
GthGELP25D	153	173	Motif-24
GthGELP25D	179	199	Motif-11
GthGELP25D	200	210	Motif-100
GthGELP25D	211	221	Motif-97
GthGELP25D	228	252	Motif-2
GthGELP25D	254	261	Motif-94
GthGELP25D	262	282	Motif-7
GthGELP25D	284	294	Motif-28
GthGELP25D	295	315	Motif-10
GthGELP25D	323	345	Motif-1
GthGELP25D	347	367	Motif-3
GthGELP25D	370	384	Motif-16
GtoGELP28A	1	15	Motif-52
GtoGELP28A	28	48	Motif-4
GtoGELP28A	50	64	Motif-8
GtoGELP28A	67	87	Motif-5
GtoGELP28A	89	99	Motif-15
GtoGELP28A	100	120	Motif-6
GtoGELP28A	124	144	Motif-24
GtoGELP28A	145	165	Motif-40
GtoGELP28A	167	187	Motif-9
GtoGELP28A	188	202	Motif-26
GtoGELP28A	203	227	Motif-2
GtoGELP28A	228	238	Motif-102
GtoGELP28A	239	259	Motif-7
GtoGELP28A	261	271	Motif-81
GtoGELP28A	272	292	Motif-10
GtoGELP28A	300	322	Motif-1
GtoGELP28A	324	344	Motif-3
GtoGELP28A	348	362	Motif-16
GarGELP47A	1	15	Motif-52
GarGELP47A	26	46	Motif-4
GarGELP47A	48	62	Motif-8
GarGELP47A	65	85	Motif-5
GarGELP47A	87	97	Motif-15
GarGELP47A	98	118	Motif-6
GarGELP47A	122	142	Motif-24
GarGELP47A	143	163	Motif-40
GarGELP47A	165	185	Motif-9
GarGELP47A	186	200	Motif-26
GarGELP47A	201	225	Motif-2
GarGELP47A	226	236	Motif-102
GarGELP47A	237	257	Motif-7
GarGELP47A	259	269	Motif-81
GarGELP47A	270	290	Motif-10
GarGELP47A	298	320	Motif-1
GarGELP47A	322	342	Motif-3
GarGELP47A	346	360	Motif-16
GbaGELP40A	1	15	Motif-52
GbaGELP40A	26	46	Motif-4
GbaGELP40A	48	62	Motif-8
GbaGELP40A	65	85	Motif-5
GbaGELP40A	87	97	Motif-15
GbaGELP40A	98	118	Motif-6
GbaGELP40A	122	142	Motif-24
GbaGELP40A	143	163	Motif-40
GbaGELP40A	165	185	Motif-9
GbaGELP40A	186	200	Motif-26
GbaGELP40A	201	225	Motif-2
GbaGELP40A	226	236	Motif-102
GbaGELP40A	237	257	Motif-7
GbaGELP40A	259	269	Motif-81
GbaGELP40A	270	290	Motif-10
GbaGELP40A	298	320	Motif-1
GbaGELP40A	322	342	Motif-3
GbaGELP40A	346	360	Motif-16
GdaGELP46A	1	15	Motif-52
GdaGELP46A	26	46	Motif-4
GdaGELP46A	48	62	Motif-8
GdaGELP46A	65	85	Motif-5
GdaGELP46A	87	97	Motif-15
GdaGELP46A	98	118	Motif-6
GdaGELP46A	122	142	Motif-24
GdaGELP46A	143	163	Motif-40
GdaGELP46A	165	185	Motif-9
GdaGELP46A	186	200	Motif-26
GdaGELP46A	201	225	Motif-2
GdaGELP46A	226	236	Motif-102
GdaGELP46A	237	257	Motif-7
GdaGELP46A	259	269	Motif-81
GdaGELP46A	270	290	Motif-10
GdaGELP46A	298	320	Motif-1
GdaGELP46A	322	342	Motif-3
GdaGELP46A	346	360	Motif-16
GtoGELP43A	1	15	Motif-52
GtoGELP43A	26	46	Motif-4
GtoGELP43A	48	62	Motif-8
GtoGELP43A	65	85	Motif-5
GtoGELP43A	87	97	Motif-15
GtoGELP43A	98	118	Motif-6
GtoGELP43A	122	142	Motif-24
GtoGELP43A	143	163	Motif-40
GtoGELP43A	165	185	Motif-9
GtoGELP43A	186	200	Motif-26
GtoGELP43A	201	225	Motif-2
GtoGELP43A	226	236	Motif-102
GtoGELP43A	237	257	Motif-7
GtoGELP43A	259	269	Motif-81
GtoGELP43A	270	290	Motif-10
GtoGELP43A	298	320	Motif-1
GtoGELP43A	322	342	Motif-3
GtoGELP43A	346	360	Motif-16
GhiGELP43A	1	15	Motif-52
GhiGELP43A	26	46	Motif-4
GhiGELP43A	48	62	Motif-8
GhiGELP43A	65	85	Motif-5
GhiGELP43A	87	97	Motif-15
GhiGELP43A	98	118	Motif-6
GhiGELP43A	122	142	Motif-24
GhiGELP43A	143	163	Motif-40
GhiGELP43A	165	185	Motif-9
GhiGELP43A	186	200	Motif-26
GhiGELP43A	201	225	Motif-2
GhiGELP43A	226	236	Motif-102
GhiGELP43A	237	257	Motif-7
GhiGELP43A	259	269	Motif-81
GhiGELP43A	270	290	Motif-10
GhiGELP43A	298	320	Motif-1
GhiGELP43A	322	342	Motif-3
GhiGELP43A	346	360	Motif-16
GbaGELP97A	3	17	Motif-52
GbaGELP97A	26	46	Motif-4
GbaGELP97A	48	62	Motif-8
GbaGELP97A	66	86	Motif-5
GbaGELP97A	87	97	Motif-15
GbaGELP97A	100	120	Motif-6
GbaGELP97A	125	165	Motif-12
GbaGELP97A	166	186	Motif-9
GbaGELP97A	187	201	Motif-26
GbaGELP97A	202	226	Motif-2
GbaGELP97A	227	234	Motif-61
GbaGELP97A	237	257	Motif-7
GbaGELP97A	259	269	Motif-66
GbaGELP97A	270	290	Motif-10
GbaGELP97A	298	320	Motif-1
GbaGELP97A	322	342	Motif-3
GbaGELP97A	345	359	Motif-16
GmuGELP102A	3	17	Motif-52
GmuGELP102A	26	46	Motif-4
GmuGELP102A	48	62	Motif-8
GmuGELP102A	66	86	Motif-5
GmuGELP102A	87	97	Motif-15
GmuGELP102A	100	120	Motif-6
GmuGELP102A	125	165	Motif-12
GmuGELP102A	166	186	Motif-9
GmuGELP102A	187	201	Motif-26
GmuGELP102A	202	226	Motif-2
GmuGELP102A	227	234	Motif-61
GmuGELP102A	237	257	Motif-7
GmuGELP102A	259	269	Motif-66
GmuGELP102A	270	290	Motif-10
GmuGELP102A	298	320	Motif-1
GmuGELP102A	322	342	Motif-3
GmuGELP102A	345	359	Motif-16
GheGELP46A	1	15	Motif-52
GheGELP46A	26	46	Motif-4
GheGELP46A	48	62	Motif-8
GheGELP46A	65	85	Motif-5
GheGELP46A	87	97	Motif-15
GheGELP46A	98	118	Motif-6
GheGELP46A	122	142	Motif-24
GheGELP46A	143	163	Motif-40
GheGELP46A	165	185	Motif-9
GheGELP46A	186	200	Motif-26
GheGELP46A	201	225	Motif-2
GheGELP46A	226	236	Motif-102
GheGELP46A	237	257	Motif-7
GheGELP46A	259	269	Motif-81
GheGELP46A	270	290	Motif-10
GheGELP46A	298	320	Motif-1
GheGELP46A	322	342	Motif-3
GheGELP46A	346	360	Motif-16
GraGELP85D	3	17	Motif-52
GraGELP85D	26	46	Motif-4
GraGELP85D	48	62	Motif-8
GraGELP85D	66	86	Motif-5
GraGELP85D	87	97	Motif-15
GraGELP85D	100	120	Motif-6
GraGELP85D	125	165	Motif-12
GraGELP85D	166	186	Motif-9
GraGELP85D	187	201	Motif-26
GraGELP85D	202	226	Motif-2
GraGELP85D	227	234	Motif-61
GraGELP85D	237	257	Motif-7
GraGELP85D	259	269	Motif-66
GraGELP85D	270	290	Motif-10
GraGELP85D	298	320	Motif-1
GraGELP85D	322	342	Motif-3
GraGELP85D	345	359	Motif-16
GmuGELP43A	1	15	Motif-52
GmuGELP43A	26	46	Motif-4
GmuGELP43A	48	62	Motif-8
GmuGELP43A	65	85	Motif-5
GmuGELP43A	87	97	Motif-15
GmuGELP43A	98	118	Motif-6
GmuGELP43A	122	142	Motif-24
GmuGELP43A	143	163	Motif-40
GmuGELP43A	165	185	Motif-9
GmuGELP43A	186	200	Motif-26
GmuGELP43A	201	225	Motif-2
GmuGELP43A	226	236	Motif-102
GmuGELP43A	237	257	Motif-7
GmuGELP43A	259	269	Motif-81
GmuGELP43A	270	290	Motif-10
GmuGELP43A	298	320	Motif-1
GmuGELP43A	322	342	Motif-3
GmuGELP43A	346	360	Motif-16
GtuGELP43D	1	15	Motif-52
GtuGELP43D	26	46	Motif-4
GtuGELP43D	48	62	Motif-8
GtuGELP43D	65	85	Motif-5
GtuGELP43D	87	97	Motif-15
GtuGELP43D	98	118	Motif-6
GtuGELP43D	122	142	Motif-24
GtuGELP43D	143	163	Motif-40
GtuGELP43D	165	185	Motif-9
GtuGELP43D	186	200	Motif-26
GtuGELP43D	201	225	Motif-2
GtuGELP43D	226	236	Motif-102
GtuGELP43D	237	257	Motif-7
GtuGELP43D	259	269	Motif-81
GtuGELP43D	270	290	Motif-10
GtuGELP43D	298	320	Motif-1
GtuGELP43D	322	342	Motif-3
GtuGELP43D	346	360	Motif-16
GbaGELP82A	3	23	Motif-54
GbaGELP82A	30	50	Motif-4
GbaGELP82A	52	66	Motif-8
GbaGELP82A	70	90	Motif-5
GbaGELP82A	92	102	Motif-15
GbaGELP82A	105	125	Motif-6
GbaGELP82A	130	170	Motif-12
GbaGELP82A	171	191	Motif-9
GbaGELP82A	192	206	Motif-26
GbaGELP82A	207	231	Motif-2
GbaGELP82A	232	239	Motif-61
GbaGELP82A	242	262	Motif-7
GbaGELP82A	264	274	Motif-66
GbaGELP82A	275	295	Motif-10
GbaGELP82A	296	303	Motif-93
GbaGELP82A	310	324	Motif-27
GbaGELP82A	327	347	Motif-3
GbaGELP82A	350	364	Motif-16
GdaGELP87A	3	23	Motif-54
GdaGELP87A	30	50	Motif-4
GdaGELP87A	52	66	Motif-8
GdaGELP87A	70	90	Motif-5
GdaGELP87A	92	102	Motif-15
GdaGELP87A	105	125	Motif-6
GdaGELP87A	130	170	Motif-12
GdaGELP87A	171	191	Motif-9
GdaGELP87A	192	206	Motif-26
GdaGELP87A	207	231	Motif-2
GdaGELP87A	232	239	Motif-61
GdaGELP87A	242	262	Motif-7
GdaGELP87A	264	274	Motif-66
GdaGELP87A	275	295	Motif-10
GdaGELP87A	296	303	Motif-93
GdaGELP87A	310	324	Motif-27
GdaGELP87A	327	347	Motif-3
GdaGELP87A	350	364	Motif-16
GtuGELP8D	1	21	Motif-82
GtuGELP8D	29	49	Motif-4
GtuGELP8D	52	66	Motif-8
GtuGELP8D	70	90	Motif-5
GtuGELP8D	91	105	Motif-77
GtuGELP8D	109	129	Motif-6
GtuGELP8D	134	154	Motif-14
GtuGELP8D	159	179	Motif-11
GtuGELP8D	180	190	Motif-122
GtuGELP8D	191	205	Motif-26
GtuGELP8D	206	230	Motif-2
GtuGELP8D	231	241	Motif-92
GtuGELP8D	242	291	Motif-49
GtuGELP8D	298	320	Motif-1
GtuGELP8D	322	342	Motif-3
GtuGELP8D	345	359	Motif-16
GtuGELP8D	365	379	Motif-58
GtuGELP8D	384	412	Motif-41
GtuGELP8D	416	423	Motif-94
GhiGELP83A	3	23	Motif-54
GhiGELP83A	30	50	Motif-4
GhiGELP83A	52	66	Motif-8
GhiGELP83A	70	90	Motif-5
GhiGELP83A	92	102	Motif-15
GhiGELP83A	105	125	Motif-6
GhiGELP83A	130	170	Motif-12
GhiGELP83A	171	191	Motif-9
GhiGELP83A	192	206	Motif-26
GhiGELP83A	207	231	Motif-2
GhiGELP83A	232	239	Motif-61
GhiGELP83A	242	262	Motif-7
GhiGELP83A	264	274	Motif-66
GhiGELP83A	275	295	Motif-10
GhiGELP83A	296	303	Motif-93
GhiGELP83A	310	324	Motif-27
GhiGELP83A	327	347	Motif-3
GhiGELP83A	350	364	Motif-16
GtoGELP101A	3	17	Motif-52
GtoGELP101A	26	46	Motif-4
GtoGELP101A	48	62	Motif-8
GtoGELP101A	66	86	Motif-5
GtoGELP101A	87	97	Motif-15
GtoGELP101A	100	120	Motif-6
GtoGELP101A	125	165	Motif-12
GtoGELP101A	166	186	Motif-9
GtoGELP101A	187	201	Motif-26
GtoGELP101A	202	226	Motif-2
GtoGELP101A	227	234	Motif-61
GtoGELP101A	237	257	Motif-7
GtoGELP101A	259	269	Motif-66
GtoGELP101A	270	290	Motif-10
GtoGELP101A	298	320	Motif-1
GtoGELP101A	322	342	Motif-3
GtoGELP101A	345	359	Motif-16
GhiGELP101A	3	17	Motif-52
GhiGELP101A	26	46	Motif-4
GhiGELP101A	48	62	Motif-8
GhiGELP101A	66	86	Motif-5
GhiGELP101A	87	97	Motif-15
GhiGELP101A	100	120	Motif-6
GhiGELP101A	125	165	Motif-12
GhiGELP101A	166	186	Motif-9
GhiGELP101A	187	201	Motif-26
GhiGELP101A	202	226	Motif-2
GhiGELP101A	227	234	Motif-61
GhiGELP101A	237	257	Motif-7
GhiGELP101A	259	269	Motif-66
GhiGELP101A	270	290	Motif-10
GhiGELP101A	298	320	Motif-1
GhiGELP101A	322	342	Motif-3
GhiGELP101A	345	359	Motif-16
GarGELP72A	1	15	Motif-52
GarGELP72A	25	45	Motif-4
GarGELP72A	47	61	Motif-8
GarGELP72A	64	84	Motif-5
GarGELP72A	86	96	Motif-15
GarGELP72A	97	117	Motif-6
GarGELP72A	121	141	Motif-24
GarGELP72A	142	162	Motif-40
GarGELP72A	164	184	Motif-9
GarGELP72A	185	199	Motif-26
GarGELP72A	200	224	Motif-2
GarGELP72A	225	235	Motif-102
GarGELP72A	236	256	Motif-7
GarGELP72A	258	268	Motif-81
GarGELP72A	269	289	Motif-10
GarGELP72A	297	319	Motif-1
GarGELP72A	321	341	Motif-3
GarGELP72A	345	359	Motif-16
GbaGELP69A	1	15	Motif-52
GbaGELP69A	25	45	Motif-4
GbaGELP69A	47	61	Motif-8
GbaGELP69A	64	84	Motif-5
GbaGELP69A	86	96	Motif-15
GbaGELP69A	97	117	Motif-6
GbaGELP69A	121	141	Motif-24
GbaGELP69A	142	162	Motif-40
GbaGELP69A	164	184	Motif-9
GbaGELP69A	185	199	Motif-26
GbaGELP69A	200	224	Motif-2
GbaGELP69A	225	235	Motif-102
GbaGELP69A	236	256	Motif-7
GbaGELP69A	258	268	Motif-81
GbaGELP69A	269	289	Motif-10
GbaGELP69A	297	319	Motif-1
GbaGELP69A	321	341	Motif-3
GbaGELP69A	345	359	Motif-16
GmuGELP70A	1	15	Motif-52
GmuGELP70A	25	45	Motif-4
GmuGELP70A	47	61	Motif-8
GmuGELP70A	64	84	Motif-5
GmuGELP70A	86	96	Motif-15
GmuGELP70A	97	117	Motif-6
GmuGELP70A	121	141	Motif-24
GmuGELP70A	142	162	Motif-40
GmuGELP70A	164	184	Motif-9
GmuGELP70A	185	199	Motif-26
GmuGELP70A	200	224	Motif-2
GmuGELP70A	225	235	Motif-102
GmuGELP70A	236	256	Motif-7
GmuGELP70A	258	268	Motif-81
GmuGELP70A	269	289	Motif-10
GmuGELP70A	297	319	Motif-1
GmuGELP70A	321	341	Motif-3
GmuGELP70A	345	359	Motif-16
GtoGELP71A	1	15	Motif-52
GtoGELP71A	25	45	Motif-4
GtoGELP71A	47	61	Motif-8
GtoGELP71A	64	84	Motif-5
GtoGELP71A	86	96	Motif-15
GtoGELP71A	97	117	Motif-6
GtoGELP71A	121	141	Motif-24
GtoGELP71A	142	162	Motif-40
GtoGELP71A	164	184	Motif-9
GtoGELP71A	185	199	Motif-26
GtoGELP71A	200	224	Motif-2
GtoGELP71A	225	235	Motif-102
GtoGELP71A	236	256	Motif-7
GtoGELP71A	258	268	Motif-81
GtoGELP71A	269	289	Motif-10
GtoGELP71A	297	319	Motif-1
GtoGELP71A	321	341	Motif-3
GtoGELP71A	345	359	Motif-16
GhiGELP70A	1	15	Motif-52
GhiGELP70A	25	45	Motif-4
GhiGELP70A	47	61	Motif-8
GhiGELP70A	64	84	Motif-5
GhiGELP70A	86	96	Motif-15
GhiGELP70A	97	117	Motif-6
GhiGELP70A	121	141	Motif-24
GhiGELP70A	142	162	Motif-40
GhiGELP70A	164	184	Motif-9
GhiGELP70A	185	199	Motif-26
GhiGELP70A	200	224	Motif-2
GhiGELP70A	225	235	Motif-102
GhiGELP70A	236	256	Motif-7
GhiGELP70A	258	268	Motif-81
GhiGELP70A	269	289	Motif-10
GhiGELP70A	297	319	Motif-1
GhiGELP70A	321	341	Motif-3
GhiGELP70A	345	359	Motif-16
GmuGELP84A	3	23	Motif-54
GmuGELP84A	30	50	Motif-4
GmuGELP84A	52	66	Motif-8
GmuGELP84A	70	90	Motif-5
GmuGELP84A	92	102	Motif-15
GmuGELP84A	105	125	Motif-6
GmuGELP84A	130	170	Motif-12
GmuGELP84A	171	191	Motif-9
GmuGELP84A	192	206	Motif-26
GmuGELP84A	207	231	Motif-2
GmuGELP84A	232	239	Motif-61
GmuGELP84A	242	262	Motif-7
GmuGELP84A	264	274	Motif-66
GmuGELP84A	275	295	Motif-10
GmuGELP84A	296	303	Motif-93
GmuGELP84A	310	324	Motif-27
GmuGELP84A	327	347	Motif-3
GmuGELP84A	350	364	Motif-16
GtuGELP102D	3	17	Motif-52
GtuGELP102D	26	46	Motif-4
GtuGELP102D	48	62	Motif-8
GtuGELP102D	66	86	Motif-5
GtuGELP102D	87	97	Motif-15
GtuGELP102D	100	120	Motif-6
GtuGELP102D	125	165	Motif-12
GtuGELP102D	166	186	Motif-9
GtuGELP102D	187	201	Motif-26
GtuGELP102D	202	226	Motif-2
GtuGELP102D	227	234	Motif-61
GtuGELP102D	237	257	Motif-7
GtuGELP102D	259	269	Motif-66
GtuGELP102D	270	290	Motif-10
GtuGELP102D	298	320	Motif-1
GtuGELP102D	322	342	Motif-3
GtuGELP102D	345	359	Motif-16
GthGELP15D	1	21	Motif-82
GthGELP15D	29	49	Motif-4
GthGELP15D	52	66	Motif-8
GthGELP15D	70	90	Motif-5
GthGELP15D	91	105	Motif-77
GthGELP15D	109	129	Motif-6
GthGELP15D	135	155	Motif-24
GthGELP15D	156	176	Motif-14
GthGELP15D	181	201	Motif-11
GthGELP15D	202	212	Motif-122
GthGELP15D	213	227	Motif-26
GthGELP15D	228	252	Motif-2
GthGELP15D	253	263	Motif-92
GthGELP15D	264	313	Motif-49
GthGELP15D	320	342	Motif-1
GthGELP15D	344	364	Motif-3
GthGELP15D	367	381	Motif-16
GbaGELP184D	4	18	Motif-52
GbaGELP184D	26	46	Motif-4
GbaGELP184D	48	62	Motif-8
GbaGELP184D	66	86	Motif-5
GbaGELP184D	87	97	Motif-15
GbaGELP184D	100	120	Motif-6
GbaGELP184D	125	165	Motif-12
GbaGELP184D	166	186	Motif-9
GbaGELP184D	187	201	Motif-26
GbaGELP184D	202	226	Motif-2
GbaGELP184D	227	234	Motif-61
GbaGELP184D	237	257	Motif-7
GbaGELP184D	259	269	Motif-66
GbaGELP184D	270	290	Motif-10
GbaGELP184D	291	298	Motif-93
GbaGELP184D	305	319	Motif-27
GbaGELP184D	322	342	Motif-3
GbaGELP184D	345	359	Motif-16
GdaGELP190D	4	18	Motif-52
GdaGELP190D	26	46	Motif-4
GdaGELP190D	48	62	Motif-8
GdaGELP190D	66	86	Motif-5
GdaGELP190D	87	97	Motif-15
GdaGELP190D	100	120	Motif-6
GdaGELP190D	125	165	Motif-12
GdaGELP190D	166	186	Motif-9
GdaGELP190D	187	201	Motif-26
GdaGELP190D	202	226	Motif-2
GdaGELP190D	227	234	Motif-61
GdaGELP190D	237	257	Motif-7
GdaGELP190D	259	269	Motif-66
GdaGELP190D	270	290	Motif-10
GdaGELP190D	291	298	Motif-93
GdaGELP190D	305	319	Motif-27
GdaGELP190D	322	342	Motif-3
GdaGELP190D	345	359	Motif-16
GmuGELP195D	4	18	Motif-52
GmuGELP195D	26	46	Motif-4
GmuGELP195D	48	62	Motif-8
GmuGELP195D	66	86	Motif-5
GmuGELP195D	87	97	Motif-15
GmuGELP195D	100	120	Motif-6
GmuGELP195D	125	165	Motif-12
GmuGELP195D	166	186	Motif-9
GmuGELP195D	187	201	Motif-26
GmuGELP195D	202	226	Motif-2
GmuGELP195D	227	234	Motif-61
GmuGELP195D	237	257	Motif-7
GmuGELP195D	259	269	Motif-66
GmuGELP195D	270	290	Motif-10
GmuGELP195D	291	298	Motif-93
GmuGELP195D	305	319	Motif-27
GmuGELP195D	322	342	Motif-3
GmuGELP195D	345	359	Motif-16
GhiGELP187D	4	18	Motif-52
GhiGELP187D	26	46	Motif-4
GhiGELP187D	48	62	Motif-8
GhiGELP187D	66	86	Motif-5
GhiGELP187D	87	97	Motif-15
GhiGELP187D	100	120	Motif-6
GhiGELP187D	125	165	Motif-12
GhiGELP187D	166	186	Motif-9
GhiGELP187D	187	201	Motif-26
GhiGELP187D	202	226	Motif-2
GhiGELP187D	227	234	Motif-61
GhiGELP187D	237	257	Motif-7
GhiGELP187D	259	269	Motif-66
GhiGELP187D	270	290	Motif-10
GhiGELP187D	291	298	Motif-93
GhiGELP187D	305	319	Motif-27
GhiGELP187D	322	342	Motif-3
GhiGELP187D	345	359	Motif-16
GbaGELP183D	3	23	Motif-54
GbaGELP183D	30	50	Motif-4
GbaGELP183D	52	66	Motif-8
GbaGELP183D	70	90	Motif-5
GbaGELP183D	92	102	Motif-15
GbaGELP183D	105	125	Motif-6
GbaGELP183D	130	170	Motif-12
GbaGELP183D	171	191	Motif-9
GbaGELP183D	192	206	Motif-26
GbaGELP183D	207	231	Motif-2
GbaGELP183D	232	239	Motif-61
GbaGELP183D	242	262	Motif-7
GbaGELP183D	264	274	Motif-66
GbaGELP183D	275	295	Motif-10
GbaGELP183D	296	303	Motif-93
GbaGELP183D	310	324	Motif-27
GbaGELP183D	327	347	Motif-3
GbaGELP183D	350	364	Motif-16
GdaGELP189D	3	23	Motif-54
GdaGELP189D	30	50	Motif-4
GdaGELP189D	52	66	Motif-8
GdaGELP189D	70	90	Motif-5
GdaGELP189D	92	102	Motif-15
GdaGELP189D	105	125	Motif-6
GdaGELP189D	130	170	Motif-12
GdaGELP189D	171	191	Motif-9
GdaGELP189D	192	206	Motif-26
GdaGELP189D	207	231	Motif-2
GdaGELP189D	232	239	Motif-61
GdaGELP189D	242	262	Motif-7
GdaGELP189D	264	274	Motif-66
GdaGELP189D	275	295	Motif-10
GdaGELP189D	296	303	Motif-93
GdaGELP189D	310	324	Motif-27
GdaGELP189D	327	347	Motif-3
GdaGELP189D	350	364	Motif-16
GtoGELP189D	3	23	Motif-54
GtoGELP189D	30	50	Motif-4
GtoGELP189D	52	66	Motif-8
GtoGELP189D	70	90	Motif-5
GtoGELP189D	92	102	Motif-15
GtoGELP189D	105	125	Motif-6
GtoGELP189D	130	170	Motif-12
GtoGELP189D	171	191	Motif-9
GtoGELP189D	192	206	Motif-26
GtoGELP189D	207	231	Motif-2
GtoGELP189D	232	239	Motif-61
GtoGELP189D	242	262	Motif-7
GtoGELP189D	264	274	Motif-66
GtoGELP189D	275	295	Motif-10
GtoGELP189D	296	303	Motif-93
GtoGELP189D	310	324	Motif-27
GtoGELP189D	327	347	Motif-3
GtoGELP189D	350	364	Motif-16
GhiGELP186D	3	23	Motif-54
GhiGELP186D	30	50	Motif-4
GhiGELP186D	52	66	Motif-8
GhiGELP186D	70	90	Motif-5
GhiGELP186D	92	102	Motif-15
GhiGELP186D	105	125	Motif-6
GhiGELP186D	130	170	Motif-12
GhiGELP186D	171	191	Motif-9
GhiGELP186D	192	206	Motif-26
GhiGELP186D	207	231	Motif-2
GhiGELP186D	232	239	Motif-61
GhiGELP186D	242	262	Motif-7
GhiGELP186D	264	274	Motif-66
GhiGELP186D	275	295	Motif-10
GhiGELP186D	296	303	Motif-93
GhiGELP186D	310	324	Motif-27
GhiGELP186D	327	347	Motif-3
GhiGELP186D	350	364	Motif-16
GarGELP9A	1	21	Motif-82
GarGELP9A	29	49	Motif-4
GarGELP9A	52	66	Motif-8
GarGELP9A	70	90	Motif-5
GarGELP9A	91	105	Motif-77
GarGELP9A	109	129	Motif-6
GarGELP9A	134	154	Motif-14
GarGELP9A	159	179	Motif-11
GarGELP9A	180	190	Motif-122
GarGELP9A	191	205	Motif-26
GarGELP9A	206	230	Motif-2
GarGELP9A	231	241	Motif-92
GarGELP9A	242	291	Motif-49
GarGELP9A	298	320	Motif-1
GarGELP9A	322	342	Motif-3
GarGELP9A	345	359	Motif-16
GtuGELP86D	4	18	Motif-52
GtuGELP86D	26	46	Motif-4
GtuGELP86D	48	62	Motif-8
GtuGELP86D	66	86	Motif-5
GtuGELP86D	87	97	Motif-15
GtuGELP86D	100	120	Motif-6
GtuGELP86D	125	165	Motif-12
GtuGELP86D	166	186	Motif-9
GtuGELP86D	187	201	Motif-26
GtuGELP86D	202	226	Motif-2
GtuGELP86D	227	234	Motif-61
GtuGELP86D	237	257	Motif-7
GtuGELP86D	259	269	Motif-66
GtuGELP86D	270	290	Motif-10
GtuGELP86D	291	298	Motif-93
GtuGELP86D	305	319	Motif-27
GtuGELP86D	322	342	Motif-3
GtuGELP86D	345	359	Motif-16
GtoGELP190D	4	18	Motif-52
GtoGELP190D	26	46	Motif-4
GtoGELP190D	48	62	Motif-8
GtoGELP190D	66	86	Motif-5
GtoGELP190D	87	97	Motif-15
GtoGELP190D	100	120	Motif-6
GtoGELP190D	125	165	Motif-12
GtoGELP190D	166	186	Motif-9
GtoGELP190D	187	201	Motif-26
GtoGELP190D	202	226	Motif-2
GtoGELP190D	227	234	Motif-61
GtoGELP190D	237	257	Motif-7
GtoGELP190D	259	269	Motif-66
GtoGELP190D	270	290	Motif-10
GtoGELP190D	291	298	Motif-93
GtoGELP190D	305	319	Motif-27
GtoGELP190D	322	342	Motif-3
GtoGELP190D	345	359	Motif-16
GbaGELP10A	1	21	Motif-82
GbaGELP10A	29	49	Motif-4
GbaGELP10A	52	66	Motif-8
GbaGELP10A	70	90	Motif-5
GbaGELP10A	91	105	Motif-77
GbaGELP10A	109	129	Motif-6
GbaGELP10A	134	154	Motif-14
GbaGELP10A	159	179	Motif-11
GbaGELP10A	180	190	Motif-122
GbaGELP10A	191	205	Motif-26
GbaGELP10A	206	230	Motif-2
GbaGELP10A	231	241	Motif-92
GbaGELP10A	242	291	Motif-49
GbaGELP10A	298	320	Motif-1
GbaGELP10A	322	342	Motif-3
GbaGELP10A	345	359	Motif-16
GmuGELP10A	1	21	Motif-82
GmuGELP10A	29	49	Motif-4
GmuGELP10A	52	66	Motif-8
GmuGELP10A	70	90	Motif-5
GmuGELP10A	91	105	Motif-77
GmuGELP10A	109	129	Motif-6
GmuGELP10A	134	154	Motif-14
GmuGELP10A	159	179	Motif-11
GmuGELP10A	180	190	Motif-122
GmuGELP10A	191	205	Motif-26
GmuGELP10A	206	230	Motif-2
GmuGELP10A	231	241	Motif-92
GmuGELP10A	242	291	Motif-49
GmuGELP10A	298	320	Motif-1
GmuGELP10A	322	342	Motif-3
GmuGELP10A	345	359	Motif-16
GtoGELP10A	1	21	Motif-82
GtoGELP10A	29	49	Motif-4
GtoGELP10A	52	66	Motif-8
GtoGELP10A	70	90	Motif-5
GtoGELP10A	91	105	Motif-77
GtoGELP10A	109	129	Motif-6
GtoGELP10A	134	154	Motif-14
GtoGELP10A	159	179	Motif-11
GtoGELP10A	180	190	Motif-122
GtoGELP10A	191	205	Motif-26
GtoGELP10A	206	230	Motif-2
GtoGELP10A	231	241	Motif-92
GtoGELP10A	242	291	Motif-49
GtoGELP10A	298	320	Motif-1
GtoGELP10A	322	342	Motif-3
GtoGELP10A	345	359	Motif-16
GmuGELP194D	3	23	Motif-54
GmuGELP194D	30	50	Motif-4
GmuGELP194D	52	66	Motif-8
GmuGELP194D	70	90	Motif-5
GmuGELP194D	92	102	Motif-15
GmuGELP194D	105	125	Motif-6
GmuGELP194D	130	170	Motif-12
GmuGELP194D	171	191	Motif-9
GmuGELP194D	192	206	Motif-26
GmuGELP194D	207	231	Motif-2
GmuGELP194D	232	239	Motif-61
GmuGELP194D	242	262	Motif-7
GmuGELP194D	264	274	Motif-66
GmuGELP194D	275	295	Motif-10
GmuGELP194D	296	303	Motif-93
GmuGELP194D	310	324	Motif-27
GmuGELP194D	327	347	Motif-3
GmuGELP194D	350	364	Motif-16
GmuGELP213D	3	17	Motif-52
GmuGELP213D	26	46	Motif-4
GmuGELP213D	48	62	Motif-8
GmuGELP213D	66	86	Motif-5
GmuGELP213D	87	97	Motif-15
GmuGELP213D	100	120	Motif-6
GmuGELP213D	125	165	Motif-12
GmuGELP213D	166	186	Motif-9
GmuGELP213D	187	201	Motif-26
GmuGELP213D	202	226	Motif-2
GmuGELP213D	227	234	Motif-61
GmuGELP213D	237	257	Motif-7
GmuGELP213D	259	269	Motif-66
GmuGELP213D	270	290	Motif-10
GmuGELP213D	298	320	Motif-1
GmuGELP213D	322	342	Motif-3
GmuGELP213D	345	359	Motif-16
GhiGELP9A	1	21	Motif-82
GhiGELP9A	29	49	Motif-4
GhiGELP9A	52	66	Motif-8
GhiGELP9A	70	90	Motif-5
GhiGELP9A	91	105	Motif-77
GhiGELP9A	109	129	Motif-6
GhiGELP9A	134	154	Motif-14
GhiGELP9A	159	179	Motif-11
GhiGELP9A	180	190	Motif-122
GhiGELP9A	191	205	Motif-26
GhiGELP9A	206	230	Motif-2
GhiGELP9A	231	241	Motif-92
GhiGELP9A	242	291	Motif-49
GhiGELP9A	298	320	Motif-1
GhiGELP9A	322	342	Motif-3
GhiGELP9A	345	359	Motif-16
GtoGELP175D	1	15	Motif-52
GtoGELP175D	25	45	Motif-4
GtoGELP175D	47	61	Motif-8
GtoGELP175D	64	84	Motif-5
GtoGELP175D	86	96	Motif-15
GtoGELP175D	97	117	Motif-6
GtoGELP175D	121	141	Motif-24
GtoGELP175D	142	162	Motif-40
GtoGELP175D	164	184	Motif-9
GtoGELP175D	185	199	Motif-26
GtoGELP175D	200	224	Motif-2
GtoGELP175D	225	235	Motif-102
GtoGELP175D	236	256	Motif-7
GtoGELP175D	258	268	Motif-81
GtoGELP175D	269	289	Motif-10
GtoGELP175D	297	319	Motif-1
GtoGELP175D	321	341	Motif-3
GtoGELP175D	345	359	Motif-16
GbaGELP170D	1	15	Motif-52
GbaGELP170D	25	45	Motif-4
GbaGELP170D	47	61	Motif-8
GbaGELP170D	64	84	Motif-5
GbaGELP170D	86	96	Motif-15
GbaGELP170D	97	117	Motif-6
GbaGELP170D	121	141	Motif-24
GbaGELP170D	142	162	Motif-40
GbaGELP170D	164	184	Motif-9
GbaGELP170D	185	199	Motif-26
GbaGELP170D	200	224	Motif-2
GbaGELP170D	225	235	Motif-102
GbaGELP170D	236	256	Motif-7
GbaGELP170D	258	268	Motif-81
GbaGELP170D	269	289	Motif-10
GbaGELP170D	297	319	Motif-1
GbaGELP170D	321	341	Motif-3
GbaGELP170D	345	359	Motif-16
GdaGELP176D	1	15	Motif-52
GdaGELP176D	25	45	Motif-4
GdaGELP176D	47	61	Motif-8
GdaGELP176D	64	84	Motif-5
GdaGELP176D	86	96	Motif-15
GdaGELP176D	97	117	Motif-6
GdaGELP176D	121	141	Motif-24
GdaGELP176D	142	162	Motif-40
GdaGELP176D	164	184	Motif-9
GdaGELP176D	185	199	Motif-26
GdaGELP176D	200	224	Motif-2
GdaGELP176D	225	235	Motif-102
GdaGELP176D	236	256	Motif-7
GdaGELP176D	258	268	Motif-81
GdaGELP176D	269	289	Motif-10
GdaGELP176D	297	319	Motif-1
GdaGELP176D	321	341	Motif-3
GdaGELP176D	345	359	Motif-16
GraGELP38D	1	15	Motif-52
GraGELP38D	26	46	Motif-4
GraGELP38D	48	62	Motif-8
GraGELP38D	65	85	Motif-5
GraGELP38D	96	106	Motif-67
GraGELP38D	108	118	Motif-15
GraGELP38D	119	139	Motif-6
GraGELP38D	143	163	Motif-24
GraGELP38D	164	184	Motif-40
GraGELP38D	186	206	Motif-9
GraGELP38D	207	221	Motif-26
GraGELP38D	222	246	Motif-2
GraGELP38D	247	257	Motif-102
GraGELP38D	258	278	Motif-7
GraGELP38D	280	290	Motif-81
GraGELP38D	291	311	Motif-10
GraGELP38D	319	341	Motif-1
GraGELP38D	343	363	Motif-3
GraGELP38D	367	381	Motif-16
GtuGELP85D	3	23	Motif-54
GtuGELP85D	30	50	Motif-4
GtuGELP85D	52	66	Motif-8
GtuGELP85D	70	90	Motif-5
GtuGELP85D	92	102	Motif-15
GtuGELP85D	105	125	Motif-6
GtuGELP85D	130	170	Motif-12
GtuGELP85D	171	191	Motif-9
GtuGELP85D	192	206	Motif-26
GtuGELP85D	207	231	Motif-2
GtuGELP85D	232	239	Motif-61
GtuGELP85D	242	262	Motif-7
GtuGELP85D	264	274	Motif-66
GtuGELP85D	275	295	Motif-10
GtuGELP85D	296	303	Motif-93
GtuGELP85D	310	324	Motif-27
GtuGELP85D	327	347	Motif-3
GtuGELP85D	350	364	Motif-16
GhiGELP173D	1	15	Motif-52
GhiGELP173D	25	45	Motif-4
GhiGELP173D	47	61	Motif-8
GhiGELP173D	64	84	Motif-5
GhiGELP173D	86	96	Motif-15
GhiGELP173D	97	117	Motif-6
GhiGELP173D	121	141	Motif-24
GhiGELP173D	142	162	Motif-40
GhiGELP173D	164	184	Motif-9
GhiGELP173D	185	199	Motif-26
GhiGELP173D	200	224	Motif-2
GhiGELP173D	225	235	Motif-102
GhiGELP173D	236	256	Motif-7
GhiGELP173D	258	268	Motif-81
GhiGELP173D	269	289	Motif-10
GhiGELP173D	297	319	Motif-1
GhiGELP173D	321	341	Motif-3
GhiGELP173D	345	359	Motif-16
GthGELP22D	1	15	Motif-52
GthGELP22D	16	26	Motif-68
GthGELP22D	27	47	Motif-4
GthGELP22D	49	63	Motif-8
GthGELP22D	66	86	Motif-5
GthGELP22D	88	98	Motif-15
GthGELP22D	99	119	Motif-6
GthGELP22D	123	143	Motif-24
GthGELP22D	144	164	Motif-40
GthGELP22D	166	186	Motif-9
GthGELP22D	187	201	Motif-26
GthGELP22D	202	226	Motif-2
GthGELP22D	227	237	Motif-102
GthGELP22D	238	258	Motif-7
GthGELP22D	260	270	Motif-81
GthGELP22D	271	291	Motif-10
GthGELP22D	299	321	Motif-1
GthGELP22D	323	343	Motif-3
GthGELP22D	347	361	Motif-16
GarGELP85A	4	18	Motif-52
GarGELP85A	26	46	Motif-4
GarGELP85A	48	62	Motif-8
GarGELP85A	66	86	Motif-5
GarGELP85A	87	97	Motif-15
GarGELP85A	100	120	Motif-6
GarGELP85A	125	165	Motif-12
GarGELP85A	166	186	Motif-9
GarGELP85A	187	201	Motif-26
GarGELP85A	202	226	Motif-2
GarGELP85A	227	234	Motif-61
GarGELP85A	237	257	Motif-7
GarGELP85A	259	269	Motif-66
GarGELP85A	270	290	Motif-10
GarGELP85A	291	298	Motif-93
GarGELP85A	305	319	Motif-27
GarGELP85A	322	342	Motif-3
GarGELP85A	345	359	Motif-16
GbaGELP196D	4	18	Motif-52
GbaGELP196D	28	48	Motif-4
GbaGELP196D	50	64	Motif-8
GbaGELP196D	68	88	Motif-5
GbaGELP196D	89	99	Motif-15
GbaGELP196D	102	122	Motif-6
GbaGELP196D	127	167	Motif-12
GbaGELP196D	168	188	Motif-9
GbaGELP196D	189	203	Motif-26
GbaGELP196D	204	228	Motif-2
GbaGELP196D	229	236	Motif-61
GbaGELP196D	239	259	Motif-7
GbaGELP196D	261	271	Motif-66
GbaGELP196D	272	292	Motif-10
GbaGELP196D	300	322	Motif-1
GbaGELP196D	324	344	Motif-3
GbaGELP196D	347	361	Motif-16
GdaGELP202D	4	18	Motif-52
GdaGELP202D	28	48	Motif-4
GdaGELP202D	50	64	Motif-8
GdaGELP202D	68	88	Motif-5
GdaGELP202D	89	99	Motif-15
GdaGELP202D	102	122	Motif-6
GdaGELP202D	127	167	Motif-12
GdaGELP202D	168	188	Motif-9
GdaGELP202D	189	203	Motif-26
GdaGELP202D	204	228	Motif-2
GdaGELP202D	229	236	Motif-61
GdaGELP202D	239	259	Motif-7
GdaGELP202D	261	271	Motif-66
GdaGELP202D	272	292	Motif-10
GdaGELP202D	300	322	Motif-1
GdaGELP202D	324	344	Motif-3
GdaGELP202D	347	361	Motif-16
GhiGELP200D	4	18	Motif-52
GhiGELP200D	28	48	Motif-4
GhiGELP200D	50	64	Motif-8
GhiGELP200D	68	88	Motif-5
GhiGELP200D	89	99	Motif-15
GhiGELP200D	102	122	Motif-6
GhiGELP200D	127	167	Motif-12
GhiGELP200D	168	188	Motif-9
GhiGELP200D	189	203	Motif-26
GhiGELP200D	204	228	Motif-2
GhiGELP200D	229	236	Motif-61
GhiGELP200D	239	259	Motif-7
GhiGELP200D	261	271	Motif-66
GhiGELP200D	272	292	Motif-10
GhiGELP200D	300	322	Motif-1
GhiGELP200D	324	344	Motif-3
GhiGELP200D	347	361	Motif-16
GmuGELP193D	4	24	Motif-82
GmuGELP193D	27	47	Motif-4
GmuGELP193D	50	64	Motif-8
GmuGELP193D	68	88	Motif-5
GmuGELP193D	89	103	Motif-77
GmuGELP193D	107	127	Motif-6
GmuGELP193D	134	154	Motif-14
GmuGELP193D	159	179	Motif-11
GmuGELP193D	180	190	Motif-122
GmuGELP193D	192	206	Motif-26
GmuGELP193D	207	231	Motif-2
GmuGELP193D	233	240	Motif-95
GmuGELP193D	241	290	Motif-49
GmuGELP193D	297	319	Motif-1
GmuGELP193D	321	341	Motif-3
GmuGELP193D	344	358	Motif-16
GbaGELP182D	4	24	Motif-82
GbaGELP182D	27	47	Motif-4
GbaGELP182D	50	64	Motif-8
GbaGELP182D	68	88	Motif-5
GbaGELP182D	89	103	Motif-77
GbaGELP182D	107	127	Motif-6
GbaGELP182D	134	154	Motif-14
GbaGELP182D	159	179	Motif-11
GbaGELP182D	180	190	Motif-122
GbaGELP182D	192	206	Motif-26
GbaGELP182D	207	231	Motif-2
GbaGELP182D	233	240	Motif-95
GbaGELP182D	241	290	Motif-49
GbaGELP182D	297	319	Motif-1
GbaGELP182D	321	341	Motif-3
GbaGELP182D	344	358	Motif-16
GdaGELP188D	4	24	Motif-82
GdaGELP188D	27	47	Motif-4
GdaGELP188D	50	64	Motif-8
GdaGELP188D	68	88	Motif-5
GdaGELP188D	89	103	Motif-77
GdaGELP188D	107	127	Motif-6
GdaGELP188D	134	154	Motif-14
GdaGELP188D	159	179	Motif-11
GdaGELP188D	180	190	Motif-122
GdaGELP188D	192	206	Motif-26
GdaGELP188D	207	231	Motif-2
GdaGELP188D	233	240	Motif-95
GdaGELP188D	241	290	Motif-49
GdaGELP188D	297	319	Motif-1
GdaGELP188D	321	341	Motif-3
GdaGELP188D	344	358	Motif-16
GtoGELP188D	4	24	Motif-82
GtoGELP188D	27	47	Motif-4
GtoGELP188D	50	64	Motif-8
GtoGELP188D	68	88	Motif-5
GtoGELP188D	89	103	Motif-77
GtoGELP188D	107	127	Motif-6
GtoGELP188D	134	154	Motif-14
GtoGELP188D	159	179	Motif-11
GtoGELP188D	180	190	Motif-122
GtoGELP188D	192	206	Motif-26
GtoGELP188D	207	231	Motif-2
GtoGELP188D	233	240	Motif-95
GtoGELP188D	241	290	Motif-49
GtoGELP188D	297	319	Motif-1
GtoGELP188D	321	341	Motif-3
GtoGELP188D	344	358	Motif-16
GhiGELP185D	4	24	Motif-82
GhiGELP185D	27	47	Motif-4
GhiGELP185D	50	64	Motif-8
GhiGELP185D	68	88	Motif-5
GhiGELP185D	89	103	Motif-77
GhiGELP185D	107	127	Motif-6
GhiGELP185D	134	154	Motif-14
GhiGELP185D	159	179	Motif-11
GhiGELP185D	180	190	Motif-122
GhiGELP185D	192	206	Motif-26
GhiGELP185D	207	231	Motif-2
GhiGELP185D	233	240	Motif-95
GhiGELP185D	241	290	Motif-49
GhiGELP185D	297	319	Motif-1
GhiGELP185D	321	341	Motif-3
GhiGELP185D	344	358	Motif-16
GbaGELP83A	4	18	Motif-52
GbaGELP83A	26	46	Motif-4
GbaGELP83A	48	62	Motif-8
GbaGELP83A	66	86	Motif-5
GbaGELP83A	87	97	Motif-15
GbaGELP83A	100	120	Motif-6
GbaGELP83A	125	165	Motif-12
GbaGELP83A	166	186	Motif-9
GbaGELP83A	187	201	Motif-26
GbaGELP83A	202	226	Motif-2
GbaGELP83A	227	234	Motif-61
GbaGELP83A	237	257	Motif-7
GbaGELP83A	259	269	Motif-66
GbaGELP83A	270	290	Motif-10
GbaGELP83A	291	298	Motif-93
GbaGELP83A	305	319	Motif-27
GbaGELP83A	322	342	Motif-3
GbaGELP83A	345	359	Motif-16
GdaGELP88A	4	18	Motif-52
GdaGELP88A	26	46	Motif-4
GdaGELP88A	48	62	Motif-8
GdaGELP88A	66	86	Motif-5
GdaGELP88A	87	97	Motif-15
GdaGELP88A	100	120	Motif-6
GdaGELP88A	125	165	Motif-12
GdaGELP88A	166	186	Motif-9
GdaGELP88A	187	201	Motif-26
GdaGELP88A	202	226	Motif-2
GdaGELP88A	227	234	Motif-61
GdaGELP88A	237	257	Motif-7
GdaGELP88A	259	269	Motif-66
GdaGELP88A	270	290	Motif-10
GdaGELP88A	291	298	Motif-93
GdaGELP88A	305	319	Motif-27
GdaGELP88A	322	342	Motif-3
GdaGELP88A	345	359	Motif-16
GmuGELP85A	4	18	Motif-52
GmuGELP85A	26	46	Motif-4
GmuGELP85A	48	62	Motif-8
GmuGELP85A	66	86	Motif-5
GmuGELP85A	87	97	Motif-15
GmuGELP85A	100	120	Motif-6
GmuGELP85A	125	165	Motif-12
GmuGELP85A	166	186	Motif-9
GmuGELP85A	187	201	Motif-26
GmuGELP85A	202	226	Motif-2
GmuGELP85A	227	234	Motif-61
GmuGELP85A	237	257	Motif-7
GmuGELP85A	259	269	Motif-66
GmuGELP85A	270	290	Motif-10
GmuGELP85A	291	298	Motif-93
GmuGELP85A	305	319	Motif-27
GmuGELP85A	322	342	Motif-3
GmuGELP85A	345	359	Motif-16
GtoGELP84A	4	18	Motif-52
GtoGELP84A	26	46	Motif-4
GtoGELP84A	48	62	Motif-8
GtoGELP84A	66	86	Motif-5
GtoGELP84A	87	97	Motif-15
GtoGELP84A	100	120	Motif-6
GtoGELP84A	125	165	Motif-12
GtoGELP84A	166	186	Motif-9
GtoGELP84A	187	201	Motif-26
GtoGELP84A	202	226	Motif-2
GtoGELP84A	227	234	Motif-61
GtoGELP84A	237	257	Motif-7
GtoGELP84A	259	269	Motif-66
GtoGELP84A	270	290	Motif-10
GtoGELP84A	291	298	Motif-93
GtoGELP84A	305	319	Motif-27
GtoGELP84A	322	342	Motif-3
GtoGELP84A	345	359	Motif-16
GhiGELP96A	4	18	Motif-52
GhiGELP96A	28	48	Motif-4
GhiGELP96A	50	64	Motif-8
GhiGELP96A	68	88	Motif-5
GhiGELP96A	89	99	Motif-15
GhiGELP96A	102	122	Motif-6
GhiGELP96A	127	167	Motif-12
GhiGELP96A	168	188	Motif-9
GhiGELP96A	189	203	Motif-26
GhiGELP96A	204	228	Motif-2
GhiGELP96A	229	236	Motif-61
GhiGELP96A	239	259	Motif-7
GhiGELP96A	261	271	Motif-66
GhiGELP96A	272	292	Motif-10
GhiGELP96A	300	322	Motif-1
GhiGELP96A	324	344	Motif-3
GhiGELP96A	347	361	Motif-16
GhiGELP64A	11	51	Motif-32
GhiGELP64A	52	72	Motif-4
GhiGELP64A	77	91	Motif-8
GhiGELP64A	94	114	Motif-5
GhiGELP64A	115	125	Motif-15
GhiGELP64A	129	149	Motif-6
GhiGELP64A	152	180	Motif-35
GhiGELP64A	182	202	Motif-11
GhiGELP64A	204	214	Motif-64
GhiGELP64A	215	229	Motif-26
GhiGELP64A	230	254	Motif-2
GhiGELP64A	257	264	Motif-107
GhiGELP64A	265	285	Motif-7
GhiGELP64A	287	297	Motif-28
GhiGELP64A	298	318	Motif-10
GhiGELP64A	319	329	Motif-13
GhiGELP64A	333	347	Motif-27
GhiGELP64A	350	370	Motif-3
GhiGELP64A	372	386	Motif-16
GtuGELP76D	1	15	Motif-52
GtuGELP76D	25	45	Motif-4
GtuGELP76D	47	61	Motif-8
GtuGELP76D	64	84	Motif-5
GtuGELP76D	86	96	Motif-15
GtuGELP76D	97	117	Motif-6
GtuGELP76D	121	141	Motif-24
[truncated: 7,734 more rows]

## Sheet: Clade III_Motif
GbaGELP21A	1	21	Motif-54
GbaGELP21A	24	34	Motif-65
GbaGELP21A	38	58	Motif-4
GbaGELP21A	60	74	Motif-19
GbaGELP21A	75	95	Motif-5
GbaGELP21A	96	106	Motif-46
GbaGELP21A	109	129	Motif-6
GbaGELP21A	130	179	Motif-22
GbaGELP21A	181	195	Motif-74
GbaGELP21A	196	220	Motif-2
GbaGELP21A	230	250	Motif-7
GbaGELP21A	252	292	Motif-29
GbaGELP21A	294	322	Motif-30
GbaGELP21A	324	344	Motif-3
GbaGELP21A	347	354	Motif-115
GbaGELP119D	1	21	Motif-54
GbaGELP119D	24	34	Motif-65
GbaGELP119D	38	58	Motif-4
GbaGELP119D	60	74	Motif-19
GbaGELP119D	75	95	Motif-5
GbaGELP119D	96	106	Motif-46
GbaGELP119D	109	129	Motif-6
GbaGELP119D	130	179	Motif-22
GbaGELP119D	181	195	Motif-74
GbaGELP119D	196	220	Motif-2
GbaGELP119D	221	228	Motif-115
GbaGELP119D	230	250	Motif-7
GbaGELP119D	252	292	Motif-29
GbaGELP119D	294	322	Motif-30
GbaGELP119D	324	344	Motif-3
GbaGELP119D	347	354	Motif-115
GdaGELP124D	1	21	Motif-54
GdaGELP124D	24	34	Motif-65
GdaGELP124D	38	58	Motif-4
GdaGELP124D	60	74	Motif-19
GdaGELP124D	75	95	Motif-5
GdaGELP124D	96	106	Motif-46
GdaGELP124D	109	129	Motif-6
GdaGELP124D	130	179	Motif-22
GdaGELP124D	181	195	Motif-74
GdaGELP124D	196	220	Motif-2
GdaGELP124D	221	228	Motif-115
GdaGELP124D	230	250	Motif-7
GdaGELP124D	252	292	Motif-29
GdaGELP124D	294	322	Motif-30
GdaGELP124D	324	344	Motif-3
GdaGELP124D	347	354	Motif-115
GdaGELP23A	1	21	Motif-54
GdaGELP23A	24	34	Motif-65
GdaGELP23A	38	58	Motif-4
GdaGELP23A	60	74	Motif-19
GdaGELP23A	75	95	Motif-5
GdaGELP23A	96	106	Motif-46
GdaGELP23A	109	129	Motif-6
GdaGELP23A	130	179	Motif-22
GdaGELP23A	181	195	Motif-74
GdaGELP23A	196	220	Motif-2
GdaGELP23A	230	250	Motif-7
GdaGELP23A	252	292	Motif-29
GdaGELP23A	294	322	Motif-30
GdaGELP23A	324	344	Motif-3
GdaGELP23A	347	354	Motif-115
GheGELP18A	1	21	Motif-54
GheGELP18A	24	34	Motif-65
GheGELP18A	38	58	Motif-4
GheGELP18A	60	74	Motif-19
GheGELP18A	75	95	Motif-5
GheGELP18A	96	106	Motif-46
GheGELP18A	109	129	Motif-6
GheGELP18A	130	179	Motif-22
GheGELP18A	181	195	Motif-74
GheGELP18A	196	220	Motif-2
GheGELP18A	230	250	Motif-7
GheGELP18A	252	292	Motif-29
GheGELP18A	294	322	Motif-30
GheGELP18A	324	344	Motif-3
GheGELP18A	347	354	Motif-115
GhiGELP22A	1	21	Motif-54
GhiGELP22A	24	34	Motif-65
GhiGELP22A	38	58	Motif-4
GhiGELP22A	60	74	Motif-19
GhiGELP22A	75	95	Motif-5
GhiGELP22A	96	106	Motif-46
GhiGELP22A	109	129	Motif-6
GhiGELP22A	130	179	Motif-22
GhiGELP22A	181	195	Motif-74
GhiGELP22A	196	220	Motif-2
GhiGELP22A	230	250	Motif-7
GhiGELP22A	252	292	Motif-29
GhiGELP22A	294	322	Motif-30
GhiGELP22A	324	344	Motif-3
GhiGELP22A	347	354	Motif-115
GhiGELP124D	1	21	Motif-54
GhiGELP124D	24	34	Motif-65
GhiGELP124D	38	58	Motif-4
GhiGELP124D	60	74	Motif-19
GhiGELP124D	75	95	Motif-5
GhiGELP124D	96	106	Motif-46
GhiGELP124D	109	129	Motif-6
GhiGELP124D	130	179	Motif-22
GhiGELP124D	181	195	Motif-74
GhiGELP124D	196	220	Motif-2
GhiGELP124D	221	228	Motif-115
GhiGELP124D	230	250	Motif-7
GhiGELP124D	252	292	Motif-29
GhiGELP124D	294	322	Motif-30
GhiGELP124D	324	344	Motif-3
GhiGELP124D	347	354	Motif-115
GmuGELP21A	1	21	Motif-54
GmuGELP21A	24	34	Motif-65
GmuGELP21A	38	58	Motif-4
GmuGELP21A	60	74	Motif-19
GmuGELP21A	75	95	Motif-5
GmuGELP21A	96	106	Motif-46
GmuGELP21A	109	129	Motif-6
GmuGELP21A	130	179	Motif-22
GmuGELP21A	181	195	Motif-74
GmuGELP21A	196	220	Motif-2
GmuGELP21A	230	250	Motif-7
GmuGELP21A	252	292	Motif-29
GmuGELP21A	294	322	Motif-30
GmuGELP21A	324	344	Motif-3
GmuGELP21A	347	354	Motif-115
GmuGELP125D	1	21	Motif-54
GmuGELP125D	24	34	Motif-65
GmuGELP125D	38	58	Motif-4
GmuGELP125D	60	74	Motif-19
GmuGELP125D	75	95	Motif-5
GmuGELP125D	96	106	Motif-46
GmuGELP125D	109	129	Motif-6
GmuGELP125D	130	179	Motif-22
GmuGELP125D	181	195	Motif-74
GmuGELP125D	196	220	Motif-2
GmuGELP125D	221	228	Motif-115
GmuGELP125D	230	250	Motif-7
GmuGELP125D	252	292	Motif-29
GmuGELP125D	294	322	Motif-30
GmuGELP125D	324	344	Motif-3
GmuGELP125D	347	354	Motif-115
GthGELP58D	1	21	Motif-54
GthGELP58D	24	34	Motif-65
GthGELP58D	38	58	Motif-4
GthGELP58D	60	74	Motif-19
GthGELP58D	75	95	Motif-5
GthGELP58D	97	107	Motif-46
GthGELP58D	110	130	Motif-6
GthGELP58D	131	180	Motif-22
GthGELP58D	182	196	Motif-74
GthGELP58D	197	221	Motif-2
GthGELP58D	222	229	Motif-115
GthGELP58D	231	251	Motif-7
GthGELP58D	253	293	Motif-29
GthGELP58D	295	323	Motif-30
GthGELP58D	325	345	Motif-3
GthGELP58D	348	355	Motif-115
GtoGELP123D	1	21	Motif-54
GtoGELP123D	24	34	Motif-65
GtoGELP123D	38	58	Motif-4
GtoGELP123D	60	74	Motif-19
GtoGELP123D	75	95	Motif-5
GtoGELP123D	96	106	Motif-46
GtoGELP123D	109	129	Motif-6
GtoGELP123D	130	179	Motif-22
GtoGELP123D	181	195	Motif-74
GtoGELP123D	196	220	Motif-2
GtoGELP123D	221	228	Motif-115
GtoGELP123D	230	250	Motif-7
GtoGELP123D	252	292	Motif-29
GtoGELP123D	294	322	Motif-30
GtoGELP123D	324	344	Motif-3
GtoGELP123D	347	354	Motif-115
GtoGELP21A	1	21	Motif-54
GtoGELP21A	24	34	Motif-65
GtoGELP21A	38	58	Motif-4
GtoGELP21A	60	74	Motif-19
GtoGELP21A	75	95	Motif-5
GtoGELP21A	96	106	Motif-46
GtoGELP21A	109	129	Motif-6
GtoGELP21A	130	179	Motif-22
GtoGELP21A	181	195	Motif-74
GtoGELP21A	196	220	Motif-2
GtoGELP21A	230	250	Motif-7
GtoGELP21A	252	292	Motif-29
GtoGELP21A	294	322	Motif-30
GtoGELP21A	324	344	Motif-3
GtoGELP21A	347	354	Motif-115
GtuGELP20D	2	16	Motif-83
GtuGELP20D	23	33	Motif-65
GtuGELP20D	37	57	Motif-4
GtuGELP20D	59	73	Motif-19
GtuGELP20D	74	94	Motif-5
GtuGELP20D	95	105	Motif-46
GtuGELP20D	108	128	Motif-6
GtuGELP20D	129	178	Motif-22
GtuGELP20D	180	194	Motif-74
GtuGELP20D	195	219	Motif-2
GtuGELP20D	220	227	Motif-115
GtuGELP20D	229	249	Motif-7
GtuGELP20D	251	291	Motif-29
GtuGELP20D	293	321	Motif-30
GtuGELP20D	323	343	Motif-3
GtuGELP20D	346	353	Motif-115
GhiGELP169D	1	29	Motif-44
GhiGELP169D	30	40	Motif-67
GhiGELP169D	41	61	Motif-4
GhiGELP169D	63	77	Motif-19
GhiGELP169D	78	98	Motif-5
GhiGELP169D	99	109	Motif-46
GhiGELP169D	112	132	Motif-6
GhiGELP169D	133	182	Motif-22
GhiGELP169D	184	198	Motif-74
GhiGELP169D	199	223	Motif-2
GhiGELP169D	224	231	Motif-107
GhiGELP169D	233	253	Motif-7
GhiGELP169D	258	298	Motif-29
GhiGELP169D	301	329	Motif-30
GhiGELP169D	331	351	Motif-3
GhiGELP169D	354	361	Motif-115
GmuGELP176D	1	29	Motif-44
GmuGELP176D	30	40	Motif-67
GmuGELP176D	41	61	Motif-4
GmuGELP176D	63	77	Motif-19
GmuGELP176D	78	98	Motif-5
GmuGELP176D	99	109	Motif-46
GmuGELP176D	112	132	Motif-6
GmuGELP176D	133	182	Motif-22
GmuGELP176D	184	198	Motif-74
GmuGELP176D	199	223	Motif-2
GmuGELP176D	224	231	Motif-107
GmuGELP176D	233	253	Motif-7
GmuGELP176D	258	298	Motif-29
GmuGELP176D	301	329	Motif-30
GmuGELP176D	331	351	Motif-3
GmuGELP176D	354	361	Motif-115
GtoGELP170D	1	29	Motif-44
GtoGELP170D	30	40	Motif-67
GtoGELP170D	41	61	Motif-4
GtoGELP170D	63	77	Motif-19
GtoGELP170D	78	98	Motif-5
GtoGELP170D	99	109	Motif-46
GtoGELP170D	112	132	Motif-6
GtoGELP170D	133	182	Motif-22
GtoGELP170D	184	198	Motif-74
GtoGELP170D	199	223	Motif-2
GtoGELP170D	224	231	Motif-107
GtoGELP170D	233	253	Motif-7
GtoGELP170D	258	298	Motif-29
GtoGELP170D	301	329	Motif-30
GtoGELP170D	331	351	Motif-3
GtoGELP170D	354	361	Motif-115
GbaGELP165D	1	29	Motif-44
GbaGELP165D	30	40	Motif-67
GbaGELP165D	41	61	Motif-4
GbaGELP165D	63	77	Motif-19
GbaGELP165D	78	98	Motif-5
GbaGELP165D	99	109	Motif-46
GbaGELP165D	112	132	Motif-6
GbaGELP165D	133	182	Motif-22
GbaGELP165D	184	198	Motif-74
GbaGELP165D	199	223	Motif-2
GbaGELP165D	224	231	Motif-107
GbaGELP165D	233	253	Motif-7
GbaGELP165D	258	298	Motif-29
GbaGELP165D	301	329	Motif-30
GbaGELP165D	331	351	Motif-3
GbaGELP165D	354	361	Motif-115
GdaGELP171D	1	29	Motif-44
GdaGELP171D	30	40	Motif-67
GdaGELP171D	41	61	Motif-4
GdaGELP171D	63	77	Motif-19
GdaGELP171D	78	98	Motif-5
GdaGELP171D	99	109	Motif-46
GdaGELP171D	112	132	Motif-6
GdaGELP171D	133	182	Motif-22
GdaGELP171D	184	198	Motif-74
GdaGELP171D	199	223	Motif-2
GdaGELP171D	224	231	Motif-107
GdaGELP171D	233	253	Motif-7
GdaGELP171D	258	298	Motif-29
GdaGELP171D	301	329	Motif-30
GdaGELP171D	331	351	Motif-3
GdaGELP171D	354	361	Motif-115
GthGELP61D	1	29	Motif-44
GthGELP61D	30	40	Motif-67
GthGELP61D	41	61	Motif-4
GthGELP61D	63	77	Motif-19
GthGELP61D	78	98	Motif-5
GthGELP61D	99	109	Motif-46
GthGELP61D	112	132	Motif-6
GthGELP61D	133	182	Motif-22
GthGELP61D	184	198	Motif-74
GthGELP61D	199	223	Motif-2
GthGELP61D	224	231	Motif-107
GthGELP61D	233	253	Motif-7
GthGELP61D	258	298	Motif-29
GthGELP61D	301	329	Motif-30
GthGELP61D	331	351	Motif-3
GthGELP61D	354	361	Motif-115
GthGELP29D	1	29	Motif-44
GthGELP29D	40	60	Motif-4
GthGELP29D	62	76	Motif-19
GthGELP29D	77	97	Motif-5
GthGELP29D	98	108	Motif-46
GthGELP29D	111	131	Motif-6
GthGELP29D	132	181	Motif-22
GthGELP29D	183	197	Motif-74
GthGELP29D	198	222	Motif-2
GthGELP29D	223	230	Motif-115
GthGELP29D	232	252	Motif-7
GthGELP29D	254	294	Motif-29
GthGELP29D	296	324	Motif-30
GthGELP29D	326	346	Motif-3
GthGELP29D	349	356	Motif-115
GbaGELP103D	1	29	Motif-44
GbaGELP103D	40	60	Motif-4
GbaGELP103D	62	76	Motif-19
GbaGELP103D	77	97	Motif-5
GbaGELP103D	98	108	Motif-46
GbaGELP103D	111	131	Motif-6
GbaGELP103D	132	181	Motif-22
GbaGELP103D	183	197	Motif-74
GbaGELP103D	198	222	Motif-2
GbaGELP103D	223	230	Motif-115
GbaGELP103D	232	252	Motif-7
GbaGELP103D	254	294	Motif-29
GbaGELP103D	296	324	Motif-30
GbaGELP103D	326	346	Motif-3
GbaGELP103D	349	356	Motif-115
GdaGELP107D	1	29	Motif-44
GdaGELP107D	40	60	Motif-4
GdaGELP107D	62	76	Motif-19
GdaGELP107D	77	97	Motif-5
GdaGELP107D	98	108	Motif-46
GdaGELP107D	111	131	Motif-6
GdaGELP107D	132	181	Motif-22
GdaGELP107D	183	197	Motif-74
GdaGELP107D	198	222	Motif-2
GdaGELP107D	223	230	Motif-115
GdaGELP107D	232	252	Motif-7
GdaGELP107D	254	294	Motif-29
GdaGELP107D	296	324	Motif-30
GdaGELP107D	326	346	Motif-3
GdaGELP107D	349	356	Motif-115
GtoGELP107D	1	29	Motif-44
GtoGELP107D	40	60	Motif-4
GtoGELP107D	62	76	Motif-19
GtoGELP107D	77	97	Motif-5
GtoGELP107D	98	108	Motif-46
GtoGELP107D	111	131	Motif-6
GtoGELP107D	132	181	Motif-22
GtoGELP107D	183	197	Motif-74
GtoGELP107D	198	222	Motif-2
GtoGELP107D	223	230	Motif-115
GtoGELP107D	232	252	Motif-7
GtoGELP107D	254	294	Motif-29
GtoGELP107D	296	324	Motif-30
GtoGELP107D	326	346	Motif-3
GtoGELP107D	349	356	Motif-115
GhiGELP107D	1	29	Motif-44
GhiGELP107D	40	60	Motif-4
GhiGELP107D	62	76	Motif-19
GhiGELP107D	77	97	Motif-5
GhiGELP107D	98	108	Motif-46
GhiGELP107D	111	131	Motif-6
GhiGELP107D	132	181	Motif-22
GhiGELP107D	183	197	Motif-74
GhiGELP107D	198	222	Motif-2
GhiGELP107D	223	230	Motif-115
GhiGELP107D	232	252	Motif-7
GhiGELP107D	254	294	Motif-29
GhiGELP107D	296	324	Motif-30
GhiGELP107D	326	346	Motif-3
GhiGELP107D	349	356	Motif-115
GtuGELP69D	1	29	Motif-44
GtuGELP69D	30	40	Motif-67
GtuGELP69D	41	61	Motif-4
GtuGELP69D	63	77	Motif-19
GtuGELP69D	78	98	Motif-5
GtuGELP69D	99	109	Motif-46
GtuGELP69D	112	132	Motif-6
GtuGELP69D	133	182	Motif-22
GtuGELP69D	184	198	Motif-74
GtuGELP69D	199	223	Motif-2
GtuGELP69D	224	231	Motif-107
GtuGELP69D	233	253	Motif-7
GtuGELP69D	258	298	Motif-29
GtuGELP69D	301	329	Motif-30
GtuGELP69D	331	351	Motif-3
GtuGELP69D	354	361	Motif-115
GmuGELP108D	1	29	Motif-44
GmuGELP108D	40	60	Motif-4
GmuGELP108D	62	76	Motif-19
GmuGELP108D	77	97	Motif-5
GmuGELP108D	98	108	Motif-46
GmuGELP108D	111	131	Motif-6
GmuGELP108D	132	181	Motif-22
GmuGELP108D	183	197	Motif-74
GmuGELP108D	198	222	Motif-2
GmuGELP108D	223	230	Motif-115
GmuGELP108D	232	252	Motif-7
GmuGELP108D	254	294	Motif-29
GmuGELP108D	296	324	Motif-30
GmuGELP108D	326	346	Motif-3
GmuGELP108D	349	356	Motif-115
GraGELP17D	1	21	Motif-54
GraGELP17D	24	34	Motif-65
GraGELP17D	38	58	Motif-4
GraGELP17D	60	74	Motif-19
GraGELP17D	75	95	Motif-5
GraGELP17D	97	107	Motif-46
GraGELP17D	110	130	Motif-6
GraGELP17D	131	180	Motif-22
GraGELP17D	182	196	Motif-74
GraGELP17D	197	221	Motif-2
GraGELP17D	222	229	Motif-115
GraGELP17D	231	251	Motif-7
GraGELP17D	253	293	Motif-29
GraGELP17D	294	304	Motif-64
GraGELP17D	306	320	Motif-74
GraGELP17D	321	349	Motif-30
GraGELP17D	351	371	Motif-3
GraGELP17D	374	381	Motif-115
GarGELP17A	8	18	Motif-65
GarGELP17A	22	42	Motif-4
GarGELP17A	44	58	Motif-19
GarGELP17A	59	79	Motif-5
GarGELP17A	80	90	Motif-46
GarGELP17A	93	113	Motif-6
GarGELP17A	114	163	Motif-22
GarGELP17A	165	179	Motif-74
GarGELP17A	180	204	Motif-2
GarGELP17A	214	234	Motif-7
GarGELP17A	236	276	Motif-29
GarGELP17A	278	306	Motif-30
GarGELP17A	308	328	Motif-3
GarGELP17A	331	338	Motif-115
GarGELP5A	1	29	Motif-44
GarGELP5A	40	60	Motif-4
GarGELP5A	62	76	Motif-19
GarGELP5A	77	97	Motif-5
GarGELP5A	98	108	Motif-46
GarGELP5A	111	131	Motif-6
GarGELP5A	132	181	Motif-22
GarGELP5A	183	197	Motif-74
GarGELP5A	198	222	Motif-2
GarGELP5A	223	230	Motif-115
GarGELP5A	232	252	Motif-7
GarGELP5A	254	294	Motif-29
GarGELP5A	296	324	Motif-30
GarGELP5A	326	346	Motif-3
GarGELP5A	349	356	Motif-115
GtoGELP5A	1	29	Motif-44
GtoGELP5A	40	60	Motif-4
GtoGELP5A	62	76	Motif-19
GtoGELP5A	77	97	Motif-5
GtoGELP5A	98	108	Motif-46
GtoGELP5A	111	131	Motif-6
GtoGELP5A	132	181	Motif-22
GtoGELP5A	183	197	Motif-74
GtoGELP5A	198	222	Motif-2
GtoGELP5A	223	230	Motif-115
GtoGELP5A	232	252	Motif-7
GtoGELP5A	254	294	Motif-29
GtoGELP5A	296	324	Motif-30
GtoGELP5A	326	346	Motif-3
GtoGELP5A	349	356	Motif-115
GbaGELP5A	1	29	Motif-44
GbaGELP5A	40	60	Motif-4
GbaGELP5A	62	76	Motif-19
GbaGELP5A	77	97	Motif-5
GbaGELP5A	98	108	Motif-46
GbaGELP5A	111	131	Motif-6
GbaGELP5A	132	181	Motif-22
GbaGELP5A	183	197	Motif-74
GbaGELP5A	198	222	Motif-2
GbaGELP5A	223	230	Motif-115
GbaGELP5A	232	252	Motif-7
GbaGELP5A	254	294	Motif-29
GbaGELP5A	296	324	Motif-30
GbaGELP5A	326	346	Motif-3
GbaGELP5A	349	356	Motif-115
GdaGELP5A	1	29	Motif-44
GdaGELP5A	40	60	Motif-4
GdaGELP5A	62	76	Motif-19
GdaGELP5A	77	97	Motif-5
GdaGELP5A	98	108	Motif-46
GdaGELP5A	111	131	Motif-6
GdaGELP5A	132	181	Motif-22
GdaGELP5A	183	197	Motif-74
GdaGELP5A	198	222	Motif-2
GdaGELP5A	223	230	Motif-115
GdaGELP5A	232	252	Motif-7
GdaGELP5A	254	294	Motif-29
GdaGELP5A	296	324	Motif-30
GdaGELP5A	326	346	Motif-3
GdaGELP5A	349	356	Motif-115
GhiGELP4A	1	29	Motif-44
GhiGELP4A	40	60	Motif-4
GhiGELP4A	62	76	Motif-19
GhiGELP4A	77	97	Motif-5
GhiGELP4A	98	108	Motif-46
GhiGELP4A	111	131	Motif-6
GhiGELP4A	132	181	Motif-22
GhiGELP4A	183	197	Motif-74
GhiGELP4A	198	222	Motif-2
GhiGELP4A	223	230	Motif-115
GhiGELP4A	232	252	Motif-7
GhiGELP4A	254	294	Motif-29
GhiGELP4A	296	324	Motif-30
GhiGELP4A	326	346	Motif-3
GhiGELP4A	349	356	Motif-115
GdaGELP69A	1	29	Motif-44
GdaGELP69A	30	40	Motif-67
GdaGELP69A	41	61	Motif-4
GdaGELP69A	63	77	Motif-19
GdaGELP69A	78	98	Motif-5
GdaGELP69A	99	109	Motif-46
GdaGELP69A	112	132	Motif-6
GdaGELP69A	133	182	Motif-22
GdaGELP69A	184	198	Motif-74
GdaGELP69A	199	223	Motif-2
GdaGELP69A	224	231	Motif-107
GdaGELP69A	233	253	Motif-7
GdaGELP69A	258	298	Motif-29
GdaGELP69A	301	329	Motif-30
GdaGELP69A	331	351	Motif-3
GdaGELP69A	354	361	Motif-115
GheGELP5A	1	29	Motif-44
GheGELP5A	40	60	Motif-4
GheGELP5A	62	76	Motif-19
GheGELP5A	77	97	Motif-5
GheGELP5A	98	108	Motif-46
GheGELP5A	111	131	Motif-6
GheGELP5A	132	181	Motif-22
GheGELP5A	183	197	Motif-74
GheGELP5A	198	222	Motif-2
GheGELP5A	223	230	Motif-115
GheGELP5A	232	252	Motif-7
GheGELP5A	254	294	Motif-29
GheGELP5A	296	324	Motif-30
GheGELP5A	326	346	Motif-3
GheGELP5A	349	356	Motif-115
GmuGELP5A	1	29	Motif-44
GmuGELP5A	40	60	Motif-4
GmuGELP5A	62	76	Motif-19
GmuGELP5A	77	97	Motif-5
GmuGELP5A	98	108	Motif-46
GmuGELP5A	111	131	Motif-6
GmuGELP5A	132	181	Motif-22
GmuGELP5A	183	197	Motif-74
GmuGELP5A	198	222	Motif-2
GmuGELP5A	223	230	Motif-115
GmuGELP5A	232	252	Motif-7
GmuGELP5A	254	294	Motif-29
GmuGELP5A	296	324	Motif-30
GmuGELP5A	326	346	Motif-3
GmuGELP5A	349	356	Motif-115
GtuGELP2D	1	29	Motif-44
GtuGELP2D	40	60	Motif-4
GtuGELP2D	62	76	Motif-19
GtuGELP2D	77	97	Motif-5
GtuGELP2D	98	108	Motif-46
GtuGELP2D	111	131	Motif-6
GtuGELP2D	132	181	Motif-22
GtuGELP2D	183	197	Motif-74
GtuGELP2D	198	222	Motif-2
GtuGELP2D	223	230	Motif-115
GtuGELP2D	232	252	Motif-7
GtuGELP2D	254	294	Motif-29
GtuGELP2D	296	324	Motif-30
GtuGELP2D	326	346	Motif-3
GtuGELP2D	349	356	Motif-115
GhiGELP65A	1	29	Motif-44
GhiGELP65A	30	40	Motif-67
GhiGELP65A	41	61	Motif-4
GhiGELP65A	63	77	Motif-19
GhiGELP65A	78	98	Motif-5
GhiGELP65A	99	109	Motif-46
GhiGELP65A	112	132	Motif-6
GhiGELP65A	133	182	Motif-22
GhiGELP65A	184	198	Motif-74
GhiGELP65A	199	223	Motif-2
GhiGELP65A	224	231	Motif-107
GhiGELP65A	233	253	Motif-7
GhiGELP65A	258	298	Motif-29
GhiGELP65A	301	329	Motif-30
GhiGELP65A	333	343	Motif-92
GtoGELP66A	1	29	Motif-44
GtoGELP66A	30	40	Motif-67
GtoGELP66A	41	61	Motif-4
GtoGELP66A	63	77	Motif-19
GtoGELP66A	78	98	Motif-5
GtoGELP66A	99	109	Motif-46
GtoGELP66A	112	132	Motif-6
GtoGELP66A	133	182	Motif-22
GtoGELP66A	184	198	Motif-74
GtoGELP66A	199	223	Motif-2
GtoGELP66A	224	231	Motif-107
GtoGELP66A	233	253	Motif-7
GtoGELP66A	258	298	Motif-29
GtoGELP66A	301	329	Motif-30
GbaGELP64A	1	29	Motif-44
GbaGELP64A	39	53	Motif-19
GbaGELP64A	54	74	Motif-5
GbaGELP64A	75	85	Motif-46
GbaGELP64A	88	108	Motif-6
GbaGELP64A	109	158	Motif-22
GbaGELP64A	160	174	Motif-74
GbaGELP64A	175	199	Motif-2
GbaGELP64A	200	207	Motif-107
GbaGELP64A	209	229	Motif-7
GbaGELP64A	234	274	Motif-29
GbaGELP64A	277	305	Motif-30
GbaGELP64A	307	327	Motif-3
GbaGELP64A	330	337	Motif-115
GheGELP66A	1	29	Motif-44
GheGELP66A	30	40	Motif-67
GheGELP66A	41	61	Motif-4
GheGELP66A	63	77	Motif-19
GheGELP66A	78	98	Motif-5
GheGELP66A	99	109	Motif-46
GheGELP66A	112	132	Motif-6
GheGELP66A	133	182	Motif-22
GheGELP66A	184	198	Motif-74
GheGELP66A	199	223	Motif-2
GheGELP66A	232	239	Motif-115
GheGELP66A	244	284	Motif-29
GheGELP66A	287	315	Motif-30
GheGELP66A	317	337	Motif-3
GheGELP66A	347	357	Motif-96
GheGELP66A	362	402	Motif-12
GheGELP66A	414	428	Motif-137
GheGELP66A	440	450	Motif-67
GheGELP66A	451	458	Motif-115
GheGELP66A	459	473	Motif-45
GheGELP66A	474	488	Motif-108
GheGELP66A	494	501	Motif-93
GheGELP66A	504	518	Motif-26
GheGELP66A	519	529	Motif-101
GheGELP66A	532	542	Motif-111
GheGELP66A	551	561	Motif-134
GheGELP66A	570	580	Motif-75
GheGELP66A	590	610	Motif-10
GheGELP66A	611	621	Motif-46
GheGELP66A	623	637	Motif-45
GheGELP66A	647	654	Motif-130
GheGELP66A	661	671	Motif-96
GheGELP66A	674	684	Motif-64
GheGELP66A	686	696	Motif-13
GdaGELP92A	1	29	Motif-53
GdaGELP92A	31	51	Motif-4
GdaGELP92A	53	67	Motif-19
GdaGELP92A	68	88	Motif-5
GdaGELP92A	89	99	Motif-46
GdaGELP92A	103	123	Motif-6
GdaGELP92A	124	173	Motif-22
GdaGELP92A	179	189	Motif-80
GdaGELP92A	191	215	Motif-2
GdaGELP92A	216	223	Motif-140
GdaGELP92A	225	245	Motif-7
GdaGELP92A	247	287	Motif-29
GdaGELP92A	288	316	Motif-30
GdaGELP92A	318	338	Motif-3
GmuGELP89A	1	29	Motif-53
GmuGELP89A	31	51	Motif-4
GmuGELP89A	53	67	Motif-19
GmuGELP89A	68	88	Motif-5
GmuGELP89A	89	99	Motif-46
GmuGELP89A	103	123	Motif-6
GmuGELP89A	124	173	Motif-22
GmuGELP89A	179	189	Motif-80
GmuGELP89A	191	215	Motif-2
GmuGELP89A	216	223	Motif-140
GmuGELP89A	225	245	Motif-7
GmuGELP89A	247	287	Motif-29
GmuGELP89A	288	316	Motif-30
GmuGELP89A	318	338	Motif-3
GhiGELP88A	1	29	Motif-53
GhiGELP88A	31	51	Motif-4
GhiGELP88A	53	67	Motif-19
GhiGELP88A	68	88	Motif-5
GhiGELP88A	89	99	Motif-46
GhiGELP88A	103	123	Motif-6
GhiGELP88A	124	173	Motif-22
GhiGELP88A	179	189	Motif-80
GhiGELP88A	191	215	Motif-2
GhiGELP88A	216	223	Motif-140
GhiGELP88A	225	245	Motif-7
GhiGELP88A	247	287	Motif-29
GhiGELP88A	288	316	Motif-30
GhiGELP88A	318	338	Motif-3
GarGELP89A	1	29	Motif-53
GarGELP89A	31	51	Motif-4
GarGELP89A	53	67	Motif-19
GarGELP89A	68	88	Motif-5
GarGELP89A	89	99	Motif-46
GarGELP89A	103	123	Motif-6
GarGELP89A	124	173	Motif-22
GarGELP89A	179	189	Motif-80
GarGELP89A	191	215	Motif-2
GarGELP89A	216	223	Motif-140
GarGELP89A	225	245	Motif-7
GarGELP89A	247	287	Motif-29
GarGELP89A	288	316	Motif-30
GarGELP89A	318	338	Motif-3
GheGELP86A	1	29	Motif-53
GheGELP86A	31	51	Motif-4
GheGELP86A	53	67	Motif-19
GheGELP86A	68	88	Motif-5
GheGELP86A	89	99	Motif-46
GheGELP86A	103	123	Motif-6
GheGELP86A	124	173	Motif-22
GheGELP86A	179	189	Motif-80
GheGELP86A	191	215	Motif-2
GheGELP86A	216	223	Motif-140
GheGELP86A	225	245	Motif-7
GheGELP86A	247	287	Motif-29
GheGELP86A	288	316	Motif-30
GheGELP86A	318	338	Motif-3
GtoGELP88A	1	29	Motif-53
GtoGELP88A	31	51	Motif-4
GtoGELP88A	53	67	Motif-19
GtoGELP88A	68	88	Motif-5
GtoGELP88A	89	99	Motif-46
GtoGELP88A	103	123	Motif-6
GtoGELP88A	124	173	Motif-22
GtoGELP88A	179	189	Motif-80
GtoGELP88A	191	215	Motif-2
GtoGELP88A	216	223	Motif-140
GtoGELP88A	225	245	Motif-7
GtoGELP88A	247	287	Motif-29
GtoGELP88A	293	315	Motif-1
GtoGELP88A	317	337	Motif-3
GbaGELP86A	1	29	Motif-53
GbaGELP86A	31	51	Motif-4
GbaGELP86A	53	67	Motif-19
GbaGELP86A	68	88	Motif-5
GbaGELP86A	89	99	Motif-46
GbaGELP86A	103	123	Motif-6
GbaGELP86A	124	173	Motif-22
GbaGELP86A	179	189	Motif-80
GbaGELP86A	191	215	Motif-2
GbaGELP86A	216	223	Motif-140
GbaGELP86A	225	245	Motif-7
GbaGELP86A	247	287	Motif-29
GbaGELP86A	293	315	Motif-1
GbaGELP86A	317	337	Motif-3
GhiGELP191D	1	29	Motif-53
GhiGELP191D	31	51	Motif-4
GhiGELP191D	53	67	Motif-19
GhiGELP191D	68	88	Motif-5
GhiGELP191D	89	99	Motif-46
GhiGELP191D	102	122	Motif-6
GhiGELP191D	123	172	Motif-22
GhiGELP191D	178	188	Motif-80
GhiGELP191D	190	214	Motif-2
GhiGELP191D	215	222	Motif-140
GhiGELP191D	224	244	Motif-7
GhiGELP191D	246	286	Motif-29
GhiGELP191D	287	315	Motif-30
GhiGELP191D	317	337	Motif-3
GtuGELP90D	1	29	Motif-53
GtuGELP90D	31	51	Motif-4
GtuGELP90D	53	67	Motif-19
GtuGELP90D	68	88	Motif-5
GtuGELP90D	89	99	Motif-46
GtuGELP90D	103	123	Motif-6
GtuGELP90D	124	173	Motif-22
GtuGELP90D	179	189	Motif-80
GtuGELP90D	191	215	Motif-2
GtuGELP90D	216	223	Motif-140
GtuGELP90D	225	245	Motif-7
GtuGELP90D	247	287	Motif-29
GtuGELP90D	288	316	Motif-30
GtuGELP90D	318	338	Motif-3
GmuGELP199D	1	29	Motif-53
GmuGELP199D	31	51	Motif-4
GmuGELP199D	53	67	Motif-19
GmuGELP199D	68	88	Motif-5
GmuGELP199D	89	99	Motif-46
GmuGELP199D	102	122	Motif-6
GmuGELP199D	123	172	Motif-22
GmuGELP199D	178	188	Motif-80
GmuGELP199D	190	214	Motif-2
GmuGELP199D	215	222	Motif-140
GmuGELP199D	224	244	Motif-7
GmuGELP199D	246	286	Motif-29
GmuGELP199D	287	315	Motif-30
GmuGELP199D	317	337	Motif-3
GdaGELP194D	1	29	Motif-53
GdaGELP194D	31	51	Motif-4
GdaGELP194D	53	67	Motif-19
GdaGELP194D	68	88	Motif-5
GdaGELP194D	89	99	Motif-46
GdaGELP194D	102	122	Motif-6
GdaGELP194D	123	172	Motif-22
GdaGELP194D	178	188	Motif-80
GdaGELP194D	190	214	Motif-2
GdaGELP194D	215	222	Motif-140
GdaGELP194D	224	244	Motif-7
GdaGELP194D	246	286	Motif-29
GdaGELP194D	292	314	Motif-1
GdaGELP194D	316	336	Motif-3
GraGELP4D	1	29	Motif-44
GraGELP4D	40	60	Motif-4
GraGELP4D	62	76	Motif-19
GraGELP4D	77	97	Motif-5
GraGELP4D	98	108	Motif-46
GraGELP4D	111	131	Motif-6
GraGELP4D	132	181	Motif-22
GraGELP4D	183	197	Motif-74
GraGELP4D	198	222	Motif-2
GraGELP4D	223	230	Motif-115
GraGELP4D	232	252	Motif-7
GraGELP4D	254	294	Motif-29
GraGELP4D	296	324	Motif-30
GraGELP4D	326	333	Motif-128
GraGELP4D	335	345	Motif-97
GraGELP4D	347	357	Motif-102
GraGELP4D	366	394	Motif-44
GraGELP4D	395	405	Motif-98
GraGELP4D	406	420	Motif-125
GraGELP4D	421	431	Motif-13
GraGELP4D	442	470	Motif-41
GraGELP4D	475	495	Motif-85
GraGELP4D	498	508	Motif-48
GbaGELP125D	8	28	Motif-114
GbaGELP125D	29	49	Motif-4
GbaGELP125D	51	65	Motif-8
GbaGELP125D	68	88	Motif-5
GbaGELP125D	89	99	Motif-15
GbaGELP125D	100	120	Motif-6
GbaGELP125D	122	142	Motif-24
GbaGELP125D	148	168	Motif-11
GbaGELP125D	169	179	Motif-66
GbaGELP125D	183	197	Motif-26
GbaGELP125D	198	222	Motif-2
GbaGELP125D	223	233	Motif-68
GbaGELP125D	234	254	Motif-7
GbaGELP125D	256	266	Motif-28
GbaGELP125D	273	287	Motif-87
GbaGELP125D	288	298	Motif-13
GbaGELP125D	299	319	Motif-78
GbaGELP125D	324	344	Motif-3
GbaGELP125D	347	361	Motif-16
GraGELP23D	8	28	Motif-114
GraGELP23D	29	49	Motif-4
GraGELP23D	51	65	Motif-8
GraGELP23D	68	88	Motif-5
GraGELP23D	89	99	Motif-15
GraGELP23D	100	120	Motif-6
GraGELP23D	127	147	Motif-24
GraGELP23D	153	173	Motif-11
GraGELP23D	174	184	Motif-66
GraGELP23D	188	202	Motif-26
GraGELP23D	203	227	Motif-2
GraGELP23D	240	260	Motif-7
GraGELP23D	262	272	Motif-28
GraGELP23D	279	293	Motif-87
GraGELP23D	294	304	Motif-13
GraGELP23D	305	325	Motif-78
GraGELP23D	330	350	Motif-3
GraGELP23D	360	374	Motif-27
GraGELP23D	388	408	Motif-5
GraGELP23D	409	419	Motif-15
GraGELP23D	420	440	Motif-6
GraGELP23D	442	462	Motif-24
GraGELP23D	468	488	Motif-11
GraGELP23D	490	500	Motif-81
GraGELP23D	503	517	Motif-26
GraGELP23D	518	542	Motif-2
GraGELP23D	543	553	Motif-68
GraGELP23D	555	575	Motif-7
GraGELP23D	577	587	Motif-28
GraGELP23D	592	606	Motif-76
GraGELP23D	609	619	Motif-13
GraGELP23D	620	640	Motif-78
GraGELP23D	645	665	Motif-3
GraGELP23D	668	682	Motif-16
GdaGELP130D	8	28	Motif-114
GdaGELP130D	29	49	Motif-4
GdaGELP130D	51	65	Motif-8
GdaGELP130D	68	88	Motif-5
GdaGELP130D	89	99	Motif-15
GdaGELP130D	100	120	Motif-6
GdaGELP130D	122	142	Motif-24
GdaGELP130D	148	168	Motif-11
GdaGELP130D	169	179	Motif-66
GdaGELP130D	183	197	Motif-26
GdaGELP130D	198	222	Motif-2
GdaGELP130D	223	233	Motif-68
GdaGELP130D	234	254	Motif-7
GdaGELP130D	256	266	Motif-28
GdaGELP130D	273	287	Motif-87
GdaGELP130D	288	298	Motif-13
GdaGELP130D	299	319	Motif-78
GdaGELP130D	324	344	Motif-3
GdaGELP130D	347	361	Motif-16
GhiGELP130D	8	28	Motif-114
GhiGELP130D	29	49	Motif-4
GhiGELP130D	51	65	Motif-8
GhiGELP130D	68	88	Motif-5
GhiGELP130D	89	99	Motif-15
GhiGELP130D	100	120	Motif-6
GhiGELP130D	122	142	Motif-24
GhiGELP130D	148	168	Motif-11
GhiGELP130D	169	179	Motif-66
GhiGELP130D	183	197	Motif-26
GhiGELP130D	198	222	Motif-2
GhiGELP130D	223	233	Motif-68
GhiGELP130D	234	254	Motif-7
GhiGELP130D	256	266	Motif-28
GhiGELP130D	273	287	Motif-87
GhiGELP130D	288	298	Motif-13
GhiGELP130D	299	319	Motif-78
GhiGELP130D	324	344	Motif-3
GhiGELP130D	347	361	Motif-16
GtoGELP127D	8	28	Motif-114
GtoGELP127D	29	49	Motif-4
GtoGELP127D	51	65	Motif-8
GtoGELP127D	68	88	Motif-5
GtoGELP127D	89	99	Motif-15
GtoGELP127D	100	120	Motif-6
GtoGELP127D	122	142	Motif-24
GtoGELP127D	148	168	Motif-11
GtoGELP127D	169	179	Motif-66
GtoGELP127D	183	197	Motif-26
GtoGELP127D	198	222	Motif-2
GtoGELP127D	223	233	Motif-68
GtoGELP127D	234	254	Motif-7
GtoGELP127D	256	266	Motif-28
GtoGELP127D	273	287	Motif-87
GtoGELP127D	288	298	Motif-13
GtoGELP127D	299	319	Motif-78
GtoGELP127D	324	344	Motif-3
GtoGELP127D	347	361	Motif-16
GmuGELP131D	8	28	Motif-114
GmuGELP131D	29	49	Motif-4
GmuGELP131D	51	65	Motif-8
GmuGELP131D	68	88	Motif-5
GmuGELP131D	89	99	Motif-15
GmuGELP131D	100	120	Motif-6
GmuGELP131D	122	142	Motif-24
GmuGELP131D	148	168	Motif-11
GmuGELP131D	169	179	Motif-66
GmuGELP131D	183	197	Motif-26
GmuGELP131D	198	222	Motif-2
GmuGELP131D	223	233	Motif-68
GmuGELP131D	234	254	Motif-7
GmuGELP131D	256	266	Motif-28
GmuGELP131D	273	287	Motif-87
GmuGELP131D	288	298	Motif-13
GmuGELP131D	299	319	Motif-78
GmuGELP131D	324	344	Motif-3
GmuGELP131D	347	361	Motif-16
GarGELP67A	7	17	Motif-105
GarGELP67A	20	34	Motif-19
GarGELP67A	35	55	Motif-5
GarGELP67A	56	66	Motif-46
GarGELP67A	69	89	Motif-6
GarGELP67A	90	139	Motif-22
GarGELP67A	141	155	Motif-74
GarGELP67A	156	180	Motif-2
GarGELP67A	181	188	Motif-107
GarGELP67A	190	210	Motif-7
GarGELP67A	215	255	Motif-29
GarGELP67A	258	286	Motif-30
GarGELP67A	288	308	Motif-3
GarGELP67A	311	318	Motif-115
GmuGELP26A	8	28	Motif-114
GmuGELP26A	29	49	Motif-4
GmuGELP26A	51	65	Motif-8
GmuGELP26A	68	88	Motif-5
GmuGELP26A	89	99	Motif-15
GmuGELP26A	100	120	Motif-6
GmuGELP26A	122	142	Motif-24
GmuGELP26A	148	168	Motif-11
GmuGELP26A	173	180	Motif-93
GmuGELP26A	183	197	Motif-26
GmuGELP26A	198	222	Motif-2
GmuGELP26A	223	233	Motif-68
GmuGELP26A	235	255	Motif-7
GmuGELP26A	257	267	Motif-28
GmuGELP26A	274	288	Motif-87
GmuGELP26A	289	299	Motif-13
GmuGELP26A	300	320	Motif-78
GmuGELP26A	325	345	Motif-3
GmuGELP26A	348	362	Motif-16
GarGELP22A	8	28	Motif-114
GarGELP22A	29	49	Motif-4
GarGELP22A	51	65	Motif-8
GarGELP22A	68	88	Motif-5
GarGELP22A	89	99	Motif-15
GarGELP22A	100	120	Motif-6
GarGELP22A	122	142	Motif-24
GarGELP22A	148	168	Motif-11
GarGELP22A	173	180	Motif-93
GarGELP22A	183	197	Motif-26
GarGELP22A	198	222	Motif-2
GarGELP22A	223	233	Motif-68
GarGELP22A	235	255	Motif-7
GarGELP22A	257	267	Motif-28
GarGELP22A	274	288	Motif-87
GarGELP22A	289	299	Motif-13
GarGELP22A	300	320	Motif-78
GarGELP22A	325	345	Motif-3
GarGELP22A	348	362	Motif-16
GbaGELP124D	8	28	Motif-114
GbaGELP124D	29	49	Motif-4
GbaGELP124D	51	65	Motif-8
GbaGELP124D	68	88	Motif-5
GbaGELP124D	89	99	Motif-15
GbaGELP124D	100	120	Motif-6
GbaGELP124D	122	142	Motif-24
GbaGELP124D	148	168	Motif-11
GbaGELP124D	170	180	Motif-81
GbaGELP124D	183	197	Motif-26
GbaGELP124D	198	222	Motif-2
GbaGELP124D	223	233	Motif-68
GbaGELP124D	235	255	Motif-7
GbaGELP124D	257	267	Motif-28
GbaGELP124D	272	286	Motif-76
GbaGELP124D	289	299	Motif-13
GbaGELP124D	300	320	Motif-78
GbaGELP124D	325	345	Motif-3
GbaGELP124D	348	362	Motif-16
GdaGELP129D	8	28	Motif-114
GdaGELP129D	29	49	Motif-4
GdaGELP129D	51	65	Motif-8
GdaGELP129D	68	88	Motif-5
GdaGELP129D	89	99	Motif-15
GdaGELP129D	100	120	Motif-6
GdaGELP129D	122	142	Motif-24
GdaGELP129D	148	168	Motif-11
GdaGELP129D	170	180	Motif-81
GdaGELP129D	183	197	Motif-26
GdaGELP129D	198	222	Motif-2
GdaGELP129D	223	233	Motif-68
GdaGELP129D	235	255	Motif-7
GdaGELP129D	257	267	Motif-28
GdaGELP129D	272	286	Motif-76
GdaGELP129D	289	299	Motif-13
GdaGELP129D	300	320	Motif-78
GdaGELP129D	325	345	Motif-3
GdaGELP129D	348	362	Motif-16
GbaGELP25A	8	28	Motif-114
GbaGELP25A	29	49	Motif-4
GbaGELP25A	51	65	Motif-8
GbaGELP25A	68	88	Motif-5
GbaGELP25A	89	99	Motif-15
GbaGELP25A	100	120	Motif-6
GbaGELP25A	122	142	Motif-24
GbaGELP25A	148	168	Motif-11
GbaGELP25A	173	180	Motif-93
GbaGELP25A	183	197	Motif-26
GbaGELP25A	198	222	Motif-2
GbaGELP25A	223	233	Motif-68
GbaGELP25A	235	255	Motif-7
GbaGELP25A	257	267	Motif-28
GbaGELP25A	274	288	Motif-87
GbaGELP25A	289	299	Motif-13
GbaGELP25A	300	320	Motif-78
GbaGELP25A	325	345	Motif-3
GbaGELP25A	348	362	Motif-16
GdaGELP27A	8	28	Motif-114
GdaGELP27A	29	49	Motif-4
GdaGELP27A	51	65	Motif-8
GdaGELP27A	68	88	Motif-5
GdaGELP27A	89	99	Motif-15
GdaGELP27A	100	120	Motif-6
GdaGELP27A	122	142	Motif-24
GdaGELP27A	148	168	Motif-11
GdaGELP27A	173	180	Motif-93
GdaGELP27A	183	197	Motif-26
GdaGELP27A	198	222	Motif-2
GdaGELP27A	223	233	Motif-68
GdaGELP27A	235	255	Motif-7
GdaGELP27A	257	267	Motif-28
GdaGELP27A	274	288	Motif-87
GdaGELP27A	289	299	Motif-13
GdaGELP27A	300	320	Motif-78
GdaGELP27A	325	345	Motif-3
GdaGELP27A	348	362	Motif-16
GtoGELP26A	8	28	Motif-114
GtoGELP26A	29	49	Motif-4
GtoGELP26A	51	65	Motif-8
GtoGELP26A	68	88	Motif-5
GtoGELP26A	89	99	Motif-15
GtoGELP26A	100	120	Motif-6
GtoGELP26A	122	142	Motif-24
GtoGELP26A	148	168	Motif-11
GtoGELP26A	173	180	Motif-93
GtoGELP26A	183	197	Motif-26
GtoGELP26A	198	222	Motif-2
GtoGELP26A	223	233	Motif-68
GtoGELP26A	235	255	Motif-7
GtoGELP26A	257	267	Motif-28
GtoGELP26A	274	288	Motif-87
GtoGELP26A	289	299	Motif-13
GtoGELP26A	300	320	Motif-78
GtoGELP26A	325	345	Motif-3
GtoGELP26A	348	362	Motif-16
GhiGELP27A	8	28	Motif-114
GhiGELP27A	29	49	Motif-4
GhiGELP27A	51	65	Motif-8
GhiGELP27A	68	88	Motif-5
GhiGELP27A	89	99	Motif-15
GhiGELP27A	100	120	Motif-6
GhiGELP27A	122	142	Motif-24
GhiGELP27A	148	168	Motif-11
GhiGELP27A	173	180	Motif-93
GhiGELP27A	183	197	Motif-26
GhiGELP27A	198	222	Motif-2
GhiGELP27A	223	233	Motif-68
GhiGELP27A	235	255	Motif-7
GhiGELP27A	257	267	Motif-28
GhiGELP27A	274	288	Motif-87
GhiGELP27A	289	299	Motif-13
GhiGELP27A	300	320	Motif-78
GhiGELP27A	325	345	Motif-3
GhiGELP27A	348	362	Motif-16
GheGELP24A	8	28	Motif-114
GheGELP24A	29	49	Motif-4
GheGELP24A	51	65	Motif-8
GheGELP24A	68	88	Motif-5
GheGELP24A	89	99	Motif-15
GheGELP24A	100	120	Motif-6
GheGELP24A	122	142	Motif-24
GheGELP24A	148	168	Motif-11
GheGELP24A	173	180	Motif-93
GheGELP24A	183	197	Motif-26
GheGELP24A	198	222	Motif-2
GheGELP24A	223	233	Motif-68
GheGELP24A	235	255	Motif-7
GheGELP24A	257	267	Motif-28
GheGELP24A	274	288	Motif-87
GheGELP24A	289	299	Motif-13
GheGELP24A	300	320	Motif-78
GheGELP24A	325	345	Motif-3
GheGELP24A	348	362	Motif-16
GtuGELP38D	8	28	Motif-114
GtuGELP38D	29	49	Motif-4
GtuGELP38D	51	65	Motif-8
GtuGELP38D	68	88	Motif-5
GtuGELP38D	89	99	Motif-15
GtuGELP38D	100	120	Motif-6
GtuGELP38D	122	142	Motif-24
GtuGELP38D	148	168	Motif-11
GtuGELP38D	169	179	Motif-66
GtuGELP38D	183	197	Motif-26
GtuGELP38D	198	222	Motif-2
GtuGELP38D	223	233	Motif-68
GtuGELP38D	235	255	Motif-7
GtuGELP38D	257	267	Motif-28
GtuGELP38D	274	288	Motif-87
GtuGELP38D	289	299	Motif-13
GtuGELP38D	300	320	Motif-78
GtuGELP38D	325	345	Motif-3
GtuGELP38D	348	362	Motif-16
GheGELP23A	8	28	Motif-114
GheGELP23A	29	49	Motif-4
GheGELP23A	51	65	Motif-8
GheGELP23A	68	88	Motif-5
GheGELP23A	89	99	Motif-15
GheGELP23A	100	120	Motif-6
GheGELP23A	122	142	Motif-24
GheGELP23A	148	168	Motif-11
GheGELP23A	169	179	Motif-67
GheGELP23A	183	197	Motif-26
GheGELP23A	198	222	Motif-2
GheGELP23A	223	233	Motif-68
GheGELP23A	235	255	Motif-7
GheGELP23A	257	267	Motif-28
GheGELP23A	272	286	Motif-76
GheGELP23A	289	299	Motif-13
GheGELP23A	300	320	Motif-78
GheGELP23A	325	345	Motif-3
GheGELP23A	348	362	Motif-16
GmuGELP130D	8	28	Motif-114
GmuGELP130D	29	49	Motif-4
GmuGELP130D	51	65	Motif-8
GmuGELP130D	68	88	Motif-5
GmuGELP130D	89	99	Motif-15
GmuGELP130D	100	120	Motif-6
GmuGELP130D	122	142	Motif-24
GmuGELP130D	148	168	Motif-11
GmuGELP130D	170	180	Motif-81
GmuGELP130D	183	197	Motif-26
GmuGELP130D	198	222	Motif-2
GmuGELP130D	223	233	Motif-68
GmuGELP130D	235	255	Motif-7
GmuGELP130D	257	267	Motif-28
GmuGELP130D	272	286	Motif-76
GmuGELP130D	289	299	Motif-13
GmuGELP130D	300	320	Motif-78
GmuGELP130D	325	345	Motif-3
GmuGELP130D	348	362	Motif-16
GarGELP21A	8	28	Motif-114
GarGELP21A	29	49	Motif-4
GarGELP21A	51	65	Motif-8
GarGELP21A	68	88	Motif-5
GarGELP21A	89	99	Motif-15
GarGELP21A	100	120	Motif-6
GarGELP21A	122	142	Motif-24
GarGELP21A	148	168	Motif-11
GarGELP21A	170	180	Motif-81
GarGELP21A	183	197	Motif-26
GarGELP21A	198	222	Motif-2
GarGELP21A	223	233	Motif-68
GarGELP21A	235	255	Motif-7
GarGELP21A	257	267	Motif-28
GarGELP21A	272	286	Motif-76
GarGELP21A	289	299	Motif-13
GarGELP21A	300	320	Motif-78
GarGELP21A	325	345	Motif-3
GarGELP21A	348	362	Motif-16
GbaGELP24A	8	28	Motif-114
GbaGELP24A	29	49	Motif-4
GbaGELP24A	51	65	Motif-8
GbaGELP24A	68	88	Motif-5
GbaGELP24A	89	99	Motif-15
GbaGELP24A	100	120	Motif-6
GbaGELP24A	122	142	Motif-24
GbaGELP24A	148	168	Motif-11
GbaGELP24A	170	180	Motif-81
GbaGELP24A	183	197	Motif-26
GbaGELP24A	198	222	Motif-2
GbaGELP24A	223	233	Motif-68
GbaGELP24A	235	255	Motif-7
GbaGELP24A	257	267	Motif-28
GbaGELP24A	272	286	Motif-76
GbaGELP24A	289	299	Motif-13
GbaGELP24A	300	320	Motif-78
GbaGELP24A	325	345	Motif-3
GbaGELP24A	348	362	Motif-16
GdaGELP26A	8	28	Motif-114
GdaGELP26A	29	49	Motif-4
GdaGELP26A	51	65	Motif-8
GdaGELP26A	68	88	Motif-5
GdaGELP26A	89	99	Motif-15
GdaGELP26A	100	120	Motif-6
GdaGELP26A	122	142	Motif-24
GdaGELP26A	148	168	Motif-11
GdaGELP26A	170	180	Motif-81
GdaGELP26A	183	197	Motif-26
GdaGELP26A	198	222	Motif-2
GdaGELP26A	223	233	Motif-68
GdaGELP26A	235	255	Motif-7
GdaGELP26A	257	267	Motif-28
GdaGELP26A	272	286	Motif-76
GdaGELP26A	289	299	Motif-13
GdaGELP26A	300	320	Motif-78
GdaGELP26A	325	345	Motif-3
GdaGELP26A	348	362	Motif-16
GmuGELP25A	8	28	Motif-114
GmuGELP25A	29	49	Motif-4
GmuGELP25A	51	65	Motif-8
GmuGELP25A	68	88	Motif-5
GmuGELP25A	89	99	Motif-15
GmuGELP25A	100	120	Motif-6
GmuGELP25A	122	142	Motif-24
GmuGELP25A	148	168	Motif-11
GmuGELP25A	170	180	Motif-81
GmuGELP25A	183	197	Motif-26
GmuGELP25A	198	222	Motif-2
GmuGELP25A	223	233	Motif-68
GmuGELP25A	235	255	Motif-7
GmuGELP25A	257	267	Motif-28
GmuGELP25A	272	286	Motif-76
GmuGELP25A	289	299	Motif-13
GmuGELP25A	300	320	Motif-78
GmuGELP25A	325	345	Motif-3
GmuGELP25A	348	362	Motif-16
GhiGELP26A	8	28	Motif-114
GhiGELP26A	29	49	Motif-4
GhiGELP26A	51	65	Motif-8
GhiGELP26A	68	88	Motif-5
GhiGELP26A	89	99	Motif-15
GhiGELP26A	100	120	Motif-6
GhiGELP26A	122	142	Motif-24
GhiGELP26A	148	168	Motif-11
GhiGELP26A	170	180	Motif-81
GhiGELP26A	183	197	Motif-26
GhiGELP26A	198	222	Motif-2
GhiGELP26A	223	233	Motif-68
GhiGELP26A	235	255	Motif-7
GhiGELP26A	257	267	Motif-28
GhiGELP26A	272	286	Motif-76
GhiGELP26A	289	299	Motif-13
GhiGELP26A	300	320	Motif-78
GhiGELP26A	325	345	Motif-3
GhiGELP26A	348	362	Motif-16
GtoGELP194D	1	29	Motif-53
GtoGELP194D	31	51	Motif-4
GtoGELP194D	53	67	Motif-19
GtoGELP194D	69	76	Motif-95
GtoGELP194D	81	91	Motif-46
GtoGELP194D	94	114	Motif-6
GtoGELP194D	115	164	Motif-22
GtoGELP194D	170	180	Motif-80
GtoGELP194D	182	206	Motif-2
GtoGELP194D	207	214	Motif-140
GtoGELP194D	216	236	Motif-7
GtoGELP194D	238	278	Motif-29
GtoGELP194D	284	306	Motif-1
GtoGELP194D	308	328	Motif-3
GtoGELP25A	8	28	Motif-114
GtoGELP25A	29	49	Motif-4
GtoGELP25A	51	65	Motif-8
GtoGELP25A	68	88	Motif-5
GtoGELP25A	89	99	Motif-15
GtoGELP25A	100	120	Motif-6
GtoGELP25A	122	142	Motif-24
GtoGELP25A	148	168	Motif-11
GtoGELP25A	170	180	Motif-81
GtoGELP25A	183	197	Motif-26
GtoGELP25A	198	222	Motif-2
GtoGELP25A	223	233	Motif-68
GtoGELP25A	235	255	Motif-7
GtoGELP25A	257	267	Motif-28
GtoGELP25A	272	286	Motif-76
GtoGELP25A	289	299	Motif-13
GtoGELP25A	300	320	Motif-78
GtoGELP25A	325	345	Motif-3
GtoGELP25A	348	362	Motif-16
GtuGELP39D	8	28	Motif-114
GtuGELP39D	29	49	Motif-4
GtuGELP39D	51	65	Motif-8
GtuGELP39D	68	88	Motif-5
GtuGELP39D	89	99	Motif-15
GtuGELP39D	100	120	Motif-6
GtuGELP39D	122	142	Motif-24
GtuGELP39D	148	168	Motif-11
GtuGELP39D	170	180	Motif-81
GtuGELP39D	183	197	Motif-26
GtuGELP39D	198	222	Motif-2
GtuGELP39D	227	237	Motif-28
GtuGELP39D	242	256	Motif-76
GtuGELP39D	259	269	Motif-13
GtuGELP39D	270	290	Motif-78
GtuGELP39D	295	315	Motif-3
GtuGELP39D	318	332	Motif-16
GdaGELP95A	8	18	Motif-102
GdaGELP95A	22	42	Motif-71
GdaGELP95A	44	84	Motif-31
GdaGELP95A	85	99	Motif-59
GdaGELP95A	102	122	Motif-7
GdaGELP95A	127	147	Motif-37
GdaGELP95A	152	201	Motif-21
GdaGELP95A	204	224	Motif-3
GdaGELP95A	232	260	Motif-42
GmuGELP66A	1	29	Motif-44
GmuGELP66A	34	44	Motif-67
GmuGELP66A	45	55	Motif-46
GmuGELP66A	58	78	Motif-6
GmuGELP66A	79	128	Motif-22
GmuGELP66A	130	144	Motif-74
GmuGELP66A	145	169	Motif-2
GmuGELP66A	170	177	Motif-107
GmuGELP66A	179	199	Motif-7
GmuGELP66A	204	244	Motif-29
GmuGELP66A	252	259	Motif-95
GmuGELP66A	261	281	Motif-3
GmuGELP66A	284	298	Motif-52
GmuGELP66A	300	307	Motif-128
GmuGELP66A	312	319	Motif-115
GhiGELP129D	8	28	Motif-114
GhiGELP129D	29	49	Motif-4
GhiGELP129D	51	65	Motif-8
GhiGELP129D	68	88	Motif-5
GhiGELP129D	89	99	Motif-15
GhiGELP129D	100	120	Motif-6
GhiGELP129D	122	142	Motif-24
GhiGELP129D	147	161	Motif-125
GhiGELP129D	164	178	Motif-26
GhiGELP129D	179	203	Motif-2
GhiGELP129D	204	214	Motif-68
GhiGELP129D	216	236	Motif-7
GhiGELP129D	238	248	Motif-28
GhiGELP129D	253	267	Motif-76
GhiGELP129D	270	280	Motif-13
GhiGELP129D	281	301	Motif-78
GhiGELP129D	306	326	Motif-3
GhiGELP129D	329	343	Motif-16
GbaGELP89A	2	22	Motif-71
GbaGELP89A	24	64	Motif-31
GbaGELP89A	65	79	Motif-59
GbaGELP89A	82	102	Motif-7
GbaGELP89A	107	127	Motif-37
GbaGELP89A	132	181	Motif-21
GbaGELP89A	184	204	Motif-3
GbaGELP89A	212	240	Motif-42
GheGELP91A	2	22	Motif-71
GheGELP91A	24	64	Motif-31
GheGELP91A	65	79	Motif-59
GheGELP91A	82	102	Motif-7
GheGELP91A	107	127	Motif-37
GheGELP91A	132	181	Motif-21
GheGELP91A	184	204	Motif-3
GheGELP91A	212	240	Motif-42
GarGELP93A	2	22	Motif-71
GarGELP93A	24	64	Motif-31
GarGELP93A	65	79	Motif-59
GarGELP93A	82	102	Motif-7
GarGELP93A	107	127	Motif-37
GarGELP93A	132	181	Motif-21
GarGELP93A	184	204	Motif-3
GarGELP93A	212	240	Motif-42
GthGELP14D	2	22	Motif-71
GthGELP14D	24	64	Motif-31
GthGELP14D	65	79	Motif-59
GthGELP14D	82	102	Motif-7
GthGELP14D	107	127	Motif-37
GthGELP14D	132	181	Motif-21
GthGELP14D	184	204	Motif-3
GthGELP14D	212	240	Motif-42
GbaGELP192D	2	22	Motif-71
GbaGELP192D	24	64	Motif-31
GbaGELP192D	65	79	Motif-59
GbaGELP192D	82	102	Motif-7
GbaGELP192D	107	127	Motif-37
GbaGELP192D	132	181	Motif-21
GbaGELP192D	184	204	Motif-3
GbaGELP192D	212	240	Motif-42
GmuGELP202D	2	22	Motif-71
GmuGELP202D	24	64	Motif-31
GmuGELP202D	65	79	Motif-59
GmuGELP202D	82	102	Motif-7
GmuGELP202D	107	127	Motif-37
GmuGELP202D	132	181	Motif-21
GmuGELP202D	184	204	Motif-3
GmuGELP202D	212	240	Motif-42
GraGELP72D	5	15	Motif-86
GraGELP72D	16	23	Motif-94
GraGELP72D	29	49	Motif-71
GraGELP72D	51	91	Motif-31
GraGELP72D	100	114	Motif-59
GraGELP72D	121	141	Motif-24
GraGELP72D	149	169	Motif-7
GraGELP72D	170	180	Motif-92
GraGELP72D	185	205	Motif-37
GraGELP72D	210	259	Motif-21
GraGELP72D	262	282	Motif-3
GraGELP72D	290	318	Motif-42
GtoGELP198D	2	22	Motif-71
GtoGELP198D	24	64	Motif-31
GtoGELP198D	65	79	Motif-59
GtoGELP198D	82	102	Motif-7
GtoGELP198D	107	127	Motif-37
GtoGELP198D	132	181	Motif-21
GtoGELP198D	184	204	Motif-3
GtoGELP198D	212	240	Motif-42
GhiGELP195D	2	22	Motif-71
GhiGELP195D	24	64	Motif-31
GhiGELP195D	65	79	Motif-59
GhiGELP195D	82	102	Motif-7
GhiGELP195D	107	127	Motif-37
GhiGELP195D	132	181	Motif-21
GhiGELP195D	184	204	Motif-3
GhiGELP195D	212	240	Motif-42
GtuGELP94D	2	22	Motif-71
GtuGELP94D	24	64	Motif-31
GtuGELP94D	65	79	Motif-59
GtuGELP94D	82	102	Motif-7
GtuGELP94D	107	127	Motif-37
GtuGELP94D	132	181	Motif-21
GtuGELP94D	184	204	Motif-3
GtuGELP94D	212	240	Motif-42
GthGELP10D	2	12	Motif-68
GthGELP10D	13	33	Motif-4
GthGELP10D	35	49	Motif-19
GthGELP10D	50	70	Motif-5
GthGELP10D	71	81	Motif-46
GthGELP10D	85	105	Motif-6
GthGELP10D	106	155	Motif-22
GthGELP10D	161	171	Motif-80
GthGELP10D	173	197	Motif-2
GthGELP10D	198	205	Motif-140
GthGELP10D	207	227	Motif-7
GthGELP10D	229	269	Motif-29
GthGELP10D	270	298	Motif-30
GthGELP10D	300	320	Motif-3
GhiGELP69A	2	22	Motif-71
GhiGELP69A	24	64	Motif-31
GhiGELP69A	70	84	Motif-59
GhiGELP69A	90	110	Motif-18
GhiGELP69A	112	132	Motif-37
GhiGELP69A	134	183	Motif-21
GhiGELP69A	186	206	Motif-3
GhiGELP69A	214	242	Motif-42
GraGELP62D	15	22	Motif-140
GraGELP62D	23	37	Motif-77
GraGELP62D	40	47	Motif-130
GraGELP62D	52	72	Motif-71
GraGELP62D	74	114	Motif-31
GraGELP62D	120	134	Motif-59
GraGELP62D	140	160	Motif-18
GraGELP62D	162	182	Motif-37
GraGELP62D	184	233	Motif-21
GraGELP62D	236	256	Motif-3
GraGELP62D	258	268	Motif-106
GraGELP62D	269	279	Motif-28
GraGELP62D	283	290	Motif-115
GtuGELP77D	2	22	Motif-71
GtuGELP77D	24	64	Motif-31
GtuGELP77D	70	84	Motif-59
GtuGELP77D	90	110	Motif-18
GtuGELP77D	112	132	Motif-37
GtuGELP77D	134	183	Motif-21
GtuGELP77D	186	206	Motif-3
GtuGELP77D	208	218	Motif-106
GtuGELP77D	219	229	Motif-28
GtuGELP77D	233	240	Motif-115
GthGELP21D	15	22	Motif-140
GthGELP21D	23	37	Motif-77
GthGELP21D	40	47	Motif-130
GthGELP21D	52	72	Motif-71
GthGELP21D	74	114	Motif-31
GthGELP21D	120	134	Motif-59
GthGELP21D	140	160	Motif-18
GthGELP21D	162	182	Motif-37
GthGELP21D	184	233	Motif-21
GthGELP21D	236	256	Motif-3
GthGELP21D	258	268	Motif-106
GthGELP21D	269	279	Motif-28
GthGELP21D	283	290	Motif-115
GarGELP71A	2	22	Motif-71
GarGELP71A	24	64	Motif-31
GarGELP71A	70	84	Motif-59
GarGELP71A	90	110	Motif-18
GarGELP71A	112	132	Motif-37
GarGELP71A	134	183	Motif-21
GarGELP71A	186	206	Motif-3
GarGELP71A	208	218	Motif-106
GarGELP71A	219	229	Motif-28
GarGELP71A	233	240	Motif-115
GheGELP70A	2	22	Motif-71
GheGELP70A	24	64	Motif-31
GheGELP70A	70	84	Motif-59
GheGELP70A	90	110	Motif-18
GheGELP70A	112	132	Motif-37
GheGELP70A	134	183	Motif-21
GheGELP70A	186	206	Motif-3
GheGELP70A	208	218	Motif-106
GheGELP70A	219	229	Motif-28
GheGELP70A	233	240	Motif-115
GbaGELP169D	2	22	Motif-71
GbaGELP169D	24	64	Motif-31
GbaGELP169D	70	84	Motif-59
GbaGELP169D	90	110	Motif-18
GbaGELP169D	112	132	Motif-37
GbaGELP169D	134	183	Motif-21
GbaGELP169D	186	206	Motif-3
GbaGELP169D	208	218	Motif-106
GbaGELP169D	219	229	Motif-28
GbaGELP169D	233	240	Motif-115
GdaGELP175D	2	22	Motif-71
GdaGELP175D	24	64	Motif-31
GdaGELP175D	70	84	Motif-59
GdaGELP175D	90	110	Motif-18
GdaGELP175D	112	132	Motif-37
GdaGELP175D	134	183	Motif-21
GdaGELP175D	186	206	Motif-3
GdaGELP175D	208	218	Motif-106
GdaGELP175D	219	229	Motif-28
GdaGELP175D	233	240	Motif-115
GtoGELP174D	2	22	Motif-71
GtoGELP174D	24	64	Motif-31
GtoGELP174D	70	84	Motif-59
GtoGELP174D	90	110	Motif-18
GtoGELP174D	112	132	Motif-37
GtoGELP174D	134	183	Motif-21
GtoGELP174D	186	206	Motif-3
GtoGELP174D	208	218	Motif-106
GtoGELP174D	219	229	Motif-28
GtoGELP174D	233	240	Motif-115
GbaGELP68A	2	22	Motif-71
GbaGELP68A	24	64	Motif-31
GbaGELP68A	70	84	Motif-59
GbaGELP68A	90	110	Motif-18
GbaGELP68A	112	132	Motif-37
GbaGELP68A	134	183	Motif-21
GbaGELP68A	186	206	Motif-3
GbaGELP68A	208	218	Motif-106
GbaGELP68A	219	229	Motif-28
GbaGELP68A	233	240	Motif-115
GmuGELP69A	2	22	Motif-71
GmuGELP69A	24	64	Motif-31
GmuGELP69A	70	84	Motif-59
GmuGELP69A	90	110	Motif-18
GmuGELP69A	112	132	Motif-37
GmuGELP69A	134	183	Motif-21
GmuGELP69A	186	206	Motif-3
GmuGELP69A	208	218	Motif-106
GmuGELP69A	219	229	Motif-28
GmuGELP69A	233	240	Motif-115
GtoGELP70A	2	22	Motif-71
GtoGELP70A	24	64	Motif-31
GtoGELP70A	70	84	Motif-59
GtoGELP70A	90	110	Motif-18
GtoGELP70A	112	132	Motif-37
GtoGELP70A	134	183	Motif-21
GtoGELP70A	186	206	Motif-3
GtoGELP70A	208	218	Motif-106
GtoGELP70A	219	229	Motif-28
GtoGELP70A	233	240	Motif-115
GheGELP21A	8	28	Motif-114
GheGELP21A	29	49	Motif-4
GheGELP21A	55	69	Motif-19
GheGELP21A	70	90	Motif-5
GheGELP21A	91	101	Motif-15
GheGELP21A	102	122	Motif-6
GheGELP21A	124	144	Motif-24
GheGELP21A	150	170	Motif-11
GheGELP21A	178	192	Motif-26
GheGELP21A	193	217	Motif-2
GheGELP21A	226	246	Motif-7
GheGELP21A	248	258	Motif-28
GheGELP21A	259	279	Motif-10
GheGELP21A	280	290	Motif-13
GheGELP21A	291	311	Motif-78
GheGELP21A	316	336	Motif-3
GheGELP21A	339	353	Motif-16
GheGELP21A	360	367	Motif-130
GthGELP73D	1	21	Motif-36
GthGELP73D	28	68	Motif-31
GthGELP73D	69	83	Motif-59
GthGELP73D	90	110	Motif-24
GthGELP73D	112	126	Motif-126
GthGELP73D	127	176	Motif-21
GthGELP73D	179	199	Motif-3
GthGELP73D	212	232	Motif-37
GarGELP19A	8	28	Motif-114
GarGELP19A	29	49	Motif-4
GarGELP19A	55	69	Motif-19
GarGELP19A	70	90	Motif-5
GarGELP19A	91	101	Motif-15
GarGELP19A	102	122	Motif-6
GarGELP19A	124	144	Motif-24
GarGELP19A	150	170	Motif-11
GarGELP19A	178	192	Motif-26
GarGELP19A	193	217	Motif-2
GarGELP19A	226	246	Motif-7
GarGELP19A	248	258	Motif-28
GarGELP19A	259	279	Motif-10
GarGELP19A	280	290	Motif-13
GarGELP19A	291	311	Motif-78
GarGELP19A	316	336	Motif-3
GarGELP19A	339	353	Motif-16
GarGELP19A	360	367	Motif-130
GmuGELP126D	1	21	Motif-36
GmuGELP126D	28	68	Motif-31
GmuGELP126D	69	83	Motif-59
GmuGELP126D	90	110	Motif-24
GmuGELP126D	112	126	Motif-126
GmuGELP126D	127	176	Motif-21
GmuGELP126D	179	199	Motif-3
GmuGELP126D	212	232	Motif-37
GraGELP21D	1	8	Motif-117
GraGELP21D	9	29	Motif-135
GraGELP21D	30	50	Motif-4
GraGELP21D	56	70	Motif-19
GraGELP21D	71	91	Motif-5
GraGELP21D	92	102	Motif-15
GraGELP21D	103	123	Motif-6
GraGELP21D	125	145	Motif-24
GraGELP21D	151	171	Motif-11
GraGELP21D	179	193	Motif-26
GraGELP21D	194	218	Motif-2
GraGELP21D	227	247	Motif-7
GraGELP21D	249	259	Motif-28
GraGELP21D	260	280	Motif-10
GraGELP21D	281	291	Motif-13
GraGELP21D	292	312	Motif-78
GraGELP21D	317	337	Motif-3
GraGELP21D	340	354	Motif-16
GbaGELP122D	1	8	Motif-117
GbaGELP122D	9	29	Motif-114
GbaGELP122D	30	50	Motif-4
GbaGELP122D	56	70	Motif-19
GbaGELP122D	71	91	Motif-5
GbaGELP122D	92	102	Motif-15
GbaGELP122D	103	123	Motif-6
GbaGELP122D	125	145	Motif-24
GbaGELP122D	151	171	Motif-11
GbaGELP122D	179	193	Motif-26
GbaGELP122D	194	218	Motif-2
GbaGELP122D	227	247	Motif-7
GbaGELP122D	249	259	Motif-28
GbaGELP122D	260	280	Motif-10
GbaGELP122D	281	291	Motif-13
GbaGELP122D	292	312	Motif-78
GbaGELP122D	317	337	Motif-3
GbaGELP122D	340	354	Motif-16
GdaGELP127D	1	8	Motif-117
GdaGELP127D	9	29	Motif-114
GdaGELP127D	30	50	Motif-4
GdaGELP127D	56	70	Motif-19
GdaGELP127D	71	91	Motif-5
GdaGELP127D	92	102	Motif-15
GdaGELP127D	103	123	Motif-6
GdaGELP127D	125	145	Motif-24
GdaGELP127D	151	171	Motif-11
GdaGELP127D	179	193	Motif-26
GdaGELP127D	194	218	Motif-2
GdaGELP127D	227	247	Motif-7
GdaGELP127D	249	259	Motif-28
GdaGELP127D	260	280	Motif-10
GdaGELP127D	281	291	Motif-13
GdaGELP127D	292	312	Motif-78
GdaGELP127D	317	337	Motif-3
GdaGELP127D	340	354	Motif-16
GdaGELP102D	2	16	Motif-83
GdaGELP102D	17	37	Motif-112
GdaGELP102D	38	58	Motif-4
GdaGELP102D	64	78	Motif-19
GdaGELP102D	79	99	Motif-5
GdaGELP102D	100	110	Motif-15
GdaGELP102D	111	131	Motif-6
GdaGELP102D	133	153	Motif-24
GdaGELP102D	159	179	Motif-11
GdaGELP102D	188	202	Motif-26
GdaGELP102D	203	227	Motif-2
GdaGELP102D	236	256	Motif-7
GdaGELP102D	258	268	Motif-28
GdaGELP102D	269	289	Motif-10
GdaGELP102D	300	320	Motif-78
GdaGELP102D	325	345	Motif-3
GdaGELP102D	348	362	Motif-16
GhiGELP127D	1	8	Motif-117
GhiGELP127D	9	29	Motif-114
GhiGELP127D	30	50	Motif-4
GhiGELP127D	56	70	Motif-19
GhiGELP127D	71	91	Motif-5
GhiGELP127D	92	102	Motif-15
GhiGELP127D	103	123	Motif-6
GhiGELP127D	125	145	Motif-24
GhiGELP127D	151	171	Motif-11
GhiGELP127D	179	193	Motif-26
GhiGELP127D	194	218	Motif-2
GhiGELP127D	227	247	Motif-7
GhiGELP127D	249	259	Motif-28
GhiGELP127D	260	280	Motif-10
GhiGELP127D	281	291	Motif-13
GhiGELP127D	292	312	Motif-78
GhiGELP127D	317	337	Motif-3
GhiGELP127D	340	354	Motif-16
GtuGELP41D	1	8	Motif-117
GtuGELP41D	9	29	Motif-114
GtuGELP41D	30	50	Motif-4
GtuGELP41D	56	70	Motif-19
GtuGELP41D	71	91	Motif-5
GtuGELP41D	92	102	Motif-15
GtuGELP41D	103	123	Motif-6
GtuGELP41D	125	145	Motif-24
GtuGELP41D	151	171	Motif-11
GtuGELP41D	179	193	Motif-26
GtuGELP41D	194	218	Motif-2
GtuGELP41D	227	247	Motif-7
GtuGELP41D	249	259	Motif-28
GtuGELP41D	260	280	Motif-10
GtuGELP41D	281	291	Motif-13
GtuGELP41D	292	312	Motif-78
GtuGELP41D	317	337	Motif-3
GtuGELP41D	340	354	Motif-16
GtuGELP41D	361	368	Motif-130
GtoGELP124D	1	21	Motif-36
GtoGELP124D	28	68	Motif-31
GtoGELP124D	69	83	Motif-59
GtoGELP124D	90	110	Motif-24
GtoGELP124D	112	126	Motif-126
GtoGELP124D	127	176	Motif-21
GtoGELP124D	179	199	Motif-3
GtoGELP124D	212	232	Motif-37
GbaGELP98D	2	16	Motif-83
GbaGELP98D	17	37	Motif-112
GbaGELP98D	38	58	Motif-4
GbaGELP98D	64	78	Motif-19
GbaGELP98D	79	99	Motif-5
GbaGELP98D	100	110	Motif-15
GbaGELP98D	111	131	Motif-6
GbaGELP98D	133	153	Motif-24
GbaGELP98D	159	179	Motif-11
GbaGELP98D	188	202	Motif-26
GbaGELP98D	203	227	Motif-2
GbaGELP98D	236	256	Motif-7
GbaGELP98D	258	268	Motif-28
GbaGELP98D	269	289	Motif-10
GbaGELP98D	300	320	Motif-78
GbaGELP98D	325	345	Motif-3
GbaGELP98D	348	362	Motif-16
GhiGELP125D	1	21	Motif-36
GhiGELP125D	28	68	Motif-31
GhiGELP125D	69	83	Motif-59
GhiGELP125D	90	110	Motif-24
GhiGELP125D	112	126	Motif-126
GhiGELP125D	127	176	Motif-21
GhiGELP125D	179	199	Motif-3
GhiGELP125D	212	232	Motif-37
GmuGELP103D	2	16	Motif-83
GmuGELP103D	17	37	Motif-112
GmuGELP103D	38	58	Motif-4
GmuGELP103D	64	78	Motif-19
GmuGELP103D	79	99	Motif-5
GmuGELP103D	100	110	Motif-15
GmuGELP103D	111	131	Motif-6
GmuGELP103D	133	153	Motif-24
GmuGELP103D	159	179	Motif-11
GmuGELP103D	188	202	Motif-26
GmuGELP103D	203	227	Motif-2
GmuGELP103D	236	256	Motif-7
GmuGELP103D	258	268	Motif-28
GmuGELP103D	269	289	Motif-10
GmuGELP103D	300	320	Motif-78
GmuGELP103D	325	345	Motif-3
GmuGELP103D	348	362	Motif-16
GtuGELP7D	1	8	Motif-117
GtuGELP7D	15	25	Motif-123
GtuGELP7D	30	50	Motif-4
GtuGELP7D	56	70	Motif-19
GtuGELP7D	71	91	Motif-5
GtuGELP7D	92	102	Motif-15
GtuGELP7D	103	123	Motif-6
GtuGELP7D	126	166	Motif-12
GtuGELP7D	169	179	Motif-86
GtuGELP7D	180	194	Motif-26
GtuGELP7D	195	219	Motif-2
GtuGELP7D	228	248	Motif-7
GtuGELP7D	250	260	Motif-28
GtuGELP7D	261	281	Motif-10
GtuGELP7D	292	312	Motif-78
GtuGELP7D	317	337	Motif-3
GtuGELP7D	340	354	Motif-16
GtoGELP102D	4	24	Motif-99
GtoGELP102D	31	51	Motif-4
GtoGELP102D	57	71	Motif-19
GtoGELP102D	72	92	Motif-5
GtoGELP102D	93	103	Motif-15
GtoGELP102D	104	124	Motif-6
GtoGELP102D	126	146	Motif-24
GtoGELP102D	152	172	Motif-11
GtoGELP102D	181	195	Motif-26
GtoGELP102D	196	220	Motif-2
GtoGELP102D	229	249	Motif-7
GtoGELP102D	251	261	Motif-28
GtoGELP102D	262	282	Motif-10
GtoGELP102D	293	313	Motif-78
GtoGELP102D	318	338	Motif-3
GtoGELP102D	341	355	Motif-16
GhiGELP102D	4	24	Motif-99
GhiGELP102D	31	51	Motif-4
GhiGELP102D	57	71	Motif-19
GhiGELP102D	72	92	Motif-5
GhiGELP102D	93	103	Motif-15
GhiGELP102D	104	124	Motif-6
GhiGELP102D	126	146	Motif-24
GhiGELP102D	152	172	Motif-11
GhiGELP102D	181	195	Motif-26
GhiGELP102D	196	220	Motif-2
GhiGELP102D	229	249	Motif-7
GhiGELP102D	251	261	Motif-28
GhiGELP102D	262	282	Motif-10
GhiGELP102D	293	313	Motif-78
GhiGELP102D	318	338	Motif-3
GhiGELP102D	341	355	Motif-16
GtuGELP21D	1	21	Motif-36
GtuGELP21D	28	68	Motif-31
GtuGELP21D	69	83	Motif-59
GtuGELP21D	90	110	Motif-24
GtuGELP21D	112	126	Motif-126
GtuGELP21D	127	176	Motif-21
GtuGELP21D	179	199	Motif-3
GtuGELP21D	212	232	Motif-37
GheGELP19A	1	21	Motif-36
GheGELP19A	28	68	Motif-31
GheGELP19A	69	83	Motif-59
GheGELP19A	90	110	Motif-24
GheGELP19A	112	126	Motif-126
GheGELP19A	127	176	Motif-21
GheGELP19A	179	199	Motif-3
GheGELP19A	212	232	Motif-37
GmuGELP22A	1	21	Motif-36
GmuGELP22A	28	68	Motif-31
GmuGELP22A	69	83	Motif-59
GmuGELP22A	90	110	Motif-24
GmuGELP22A	112	126	Motif-126
GmuGELP22A	127	176	Motif-21
GmuGELP22A	179	199	Motif-3
GmuGELP22A	212	232	Motif-37
GtoGELP22A	1	21	Motif-36
GtoGELP22A	28	68	Motif-31
GtoGELP22A	69	83	Motif-59
GtoGELP22A	90	110	Motif-24
GtoGELP22A	112	126	Motif-126
GtoGELP22A	127	176	Motif-21
GtoGELP22A	179	199	Motif-3
GtoGELP22A	212	232	Motif-37
GhiGELP23A	1	21	Motif-36
GhiGELP23A	28	68	Motif-31
GhiGELP23A	69	83	Motif-59
GhiGELP23A	90	110	Motif-24
GhiGELP23A	112	126	Motif-126
GhiGELP23A	127	176	Motif-21
GhiGELP23A	179	199	Motif-3
GhiGELP23A	212	232	Motif-37
GraGELP54D	2	12	Motif-67
GraGELP54D	13	23	Motif-46
GraGELP54D	26	46	Motif-6
GraGELP54D	47	96	Motif-22
GraGELP54D	98	112	Motif-74
GraGELP54D	113	137	Motif-2
GraGELP54D	138	145	Motif-107
GraGELP54D	147	167	Motif-7
GraGELP54D	171	211	Motif-29
GraGELP54D	229	257	Motif-30
GraGELP54D	259	279	Motif-3
GraGELP54D	282	289	Motif-115
GbaGELP22A	1	21	Motif-36
GbaGELP22A	28	68	Motif-31
GbaGELP22A	69	83	Motif-59
GbaGELP22A	90	110	Motif-24
GbaGELP22A	112	126	Motif-126
GbaGELP22A	127	176	Motif-21
GbaGELP22A	179	199	Motif-3
GbaGELP22A	212	232	Motif-37
GdaGELP24A	1	21	Motif-36
GdaGELP24A	28	68	Motif-31
GdaGELP24A	69	83	Motif-59
GdaGELP24A	90	110	Motif-24
GdaGELP24A	112	126	Motif-126
GdaGELP24A	127	176	Motif-21
GdaGELP24A	179	199	Motif-3
GdaGELP24A	212	232	Motif-37
GtuGELP37D	1	15	Motif-52
GtuGELP37D	18	28	Motif-68
GtuGELP37D	37	57	Motif-4
GtuGELP37D	61	75	Motif-8
GtuGELP37D	78	98	Motif-5
GtuGELP37D	99	109	Motif-15
GtuGELP37D	110	130	Motif-6
GtuGELP37D	132	152	Motif-24
GtuGELP37D	158	178	Motif-11
GtuGELP37D	193	207	Motif-26
GtuGELP37D	208	232	Motif-2
GtuGELP37D	233	240	Motif-107
GtuGELP37D	244	264	Motif-7
GtuGELP37D	266	276	Motif-28
GtuGELP37D	277	297	Motif-10
GtuGELP37D	298	308	Motif-13
GtuGELP37D	309	329	Motif-78
GtuGELP37D	334	354	Motif-3
GtuGELP37D	360	374	Motif-16
GbaGELP120D	1	21	Motif-36
GbaGELP120D	28	68	Motif-31
GbaGELP120D	69	83	Motif-59
GbaGELP120D	90	110	Motif-24
GbaGELP120D	112	119	Motif-93
GbaGELP120D	124	131	Motif-117
GbaGELP120D	144	164	Motif-135
GbaGELP120D	171	220	Motif-21
GbaGELP120D	223	243	Motif-3
GbaGELP120D	256	276	Motif-37
GdaGELP73A	2	22	Motif-71
GdaGELP73A	24	64	Motif-31
GdaGELP73A	70	84	Motif-59
GdaGELP73A	90	110	Motif-18
GdaGELP73A	112	132	Motif-37
GdaGELP73A	134	183	Motif-21
GdaGELP73A	186	200	Motif-87
GtoGELP27A	1	15	Motif-52
GtoGELP27A	16	26	Motif-13
GtoGELP27A	37	57	Motif-4
GtoGELP27A	61	75	Motif-8
GtoGELP27A	78	98	Motif-5
GtoGELP27A	99	109	Motif-15
GtoGELP27A	110	130	Motif-6
GtoGELP27A	132	152	Motif-24
GtoGELP27A	158	178	Motif-11
GtoGELP27A	193	207	Motif-26
GtoGELP27A	208	232	Motif-2
GtoGELP27A	233	240	Motif-107
GtoGELP27A	244	264	Motif-7
GtoGELP27A	266	276	Motif-28
GtoGELP27A	277	297	Motif-10
GtoGELP27A	298	308	Motif-13
GtoGELP27A	309	329	Motif-78
GtoGELP27A	334	354	Motif-3
GtoGELP27A	360	374	Motif-16
GtoGELP92A	2	22	Motif-71
GtoGELP92A	23	30	Motif-95
GtoGELP92A	39	53	Motif-59
GtoGELP92A	56	76	Motif-7
GtoGELP92A	81	101	Motif-37
GtoGELP92A	106	155	Motif-21
GtoGELP92A	158	178	Motif-3
GtoGELP92A	186	214	Motif-42
GhiGELP28A	1	15	Motif-52
GhiGELP28A	16	26	Motif-13
GhiGELP28A	37	57	Motif-4
GhiGELP28A	61	75	Motif-8
[truncated: 840 more rows]

## Sheet: Clade IV_Motif
GarGELP34A	3	31	Motif-41
GarGELP34A	33	53	Motif-4
GarGELP34A	62	76	Motif-19
GarGELP34A	77	97	Motif-5
GarGELP34A	98	108	Motif-15
GarGELP34A	112	132	Motif-6
GarGELP34A	133	161	Motif-33
GarGELP34A	162	190	Motif-20
GarGELP34A	191	211	Motif-18
GarGELP34A	214	238	Motif-2
GarGELP34A	240	254	Motif-34
GarGELP34A	257	277	Motif-7
GarGELP34A	278	288	Motif-57
GarGELP34A	290	310	Motif-10
GarGELP34A	311	321	Motif-13
GarGELP34A	324	344	Motif-23
GarGELP34A	347	367	Motif-3
GarGELP34A	368	388	Motif-38
GarGELP35A	3	31	Motif-41
GarGELP35A	33	53	Motif-4
GarGELP35A	62	76	Motif-19
GarGELP35A	77	97	Motif-5
GarGELP35A	98	108	Motif-15
GarGELP35A	112	132	Motif-6
GarGELP35A	133	161	Motif-33
GarGELP35A	162	190	Motif-20
GarGELP35A	191	211	Motif-18
GarGELP35A	214	238	Motif-2
GarGELP35A	240	254	Motif-34
GarGELP35A	257	277	Motif-7
GarGELP35A	278	288	Motif-57
GarGELP35A	290	310	Motif-10
GarGELP35A	311	321	Motif-13
GarGELP35A	324	344	Motif-23
GarGELP35A	347	367	Motif-3
GarGELP35A	368	388	Motif-38
GarGELP35A	389	399	Motif-28
GarGELP36A	3	31	Motif-41
GarGELP36A	33	53	Motif-4
GarGELP36A	62	76	Motif-19
GarGELP36A	77	97	Motif-5
GarGELP36A	98	108	Motif-15
GarGELP36A	112	132	Motif-6
GarGELP36A	133	161	Motif-33
GarGELP36A	167	187	Motif-55
GarGELP36A	196	206	Motif-111
GarGELP36A	213	237	Motif-2
GarGELP36A	239	253	Motif-34
GarGELP36A	256	276	Motif-7
GarGELP36A	277	287	Motif-57
GarGELP36A	289	309	Motif-10
GarGELP36A	310	320	Motif-13
GarGELP36A	323	343	Motif-23
GarGELP36A	346	366	Motif-3
GarGELP36A	367	377	Motif-98
GarGELP63A	1	15	Motif-72
GarGELP63A	22	50	Motif-33
GarGELP63A	51	61	Motif-123
GarGELP63A	65	85	Motif-4
GarGELP63A	92	120	Motif-56
GarGELP63A	125	145	Motif-6
GarGELP63A	148	158	Motif-65
GarGELP63A	159	179	Motif-24
GarGELP63A	182	210	Motif-20
GarGELP63A	212	222	Motif-46
GarGELP63A	223	230	Motif-117
GarGELP63A	231	255	Motif-2
GarGELP63A	258	268	Motif-97
GarGELP63A	269	289	Motif-7
GarGELP63A	290	300	Motif-86
GarGELP63A	303	323	Motif-10
GarGELP63A	324	334	Motif-13
GarGELP63A	339	359	Motif-23
GarGELP63A	361	381	Motif-3
GarGELP63A	386	400	Motif-50
GarGELP76A	1	29	Motif-60
GarGELP76A	31	51	Motif-4
GarGELP76A	52	66	Motif-19
GarGELP76A	67	87	Motif-5
GarGELP76A	88	98	Motif-15
GarGELP76A	99	119	Motif-6
GarGELP76A	128	148	Motif-14
GarGELP76A	150	160	Motif-96
GarGELP76A	162	182	Motif-11
GarGELP76A	185	205	Motif-18
GarGELP76A	208	232	Motif-2
GarGELP76A	235	249	Motif-76
GarGELP76A	250	270	Motif-7
GarGELP76A	272	282	Motif-28
GarGELP76A	283	303	Motif-10
GarGELP76A	304	314	Motif-13
GarGELP76A	315	329	Motif-108
GarGELP76A	330	344	Motif-47
GarGELP76A	345	365	Motif-3
GarGELP76A	368	382	Motif-25
GbaGELP20A	3	31	Motif-41
GbaGELP20A	33	53	Motif-4
GbaGELP20A	62	76	Motif-19
GbaGELP20A	77	97	Motif-5
GbaGELP20A	98	108	Motif-15
GbaGELP20A	112	132	Motif-6
GbaGELP20A	133	161	Motif-33
GbaGELP20A	162	190	Motif-20
GbaGELP20A	191	211	Motif-18
GbaGELP20A	214	238	Motif-2
GbaGELP20A	240	254	Motif-34
GbaGELP20A	257	277	Motif-7
GbaGELP20A	278	288	Motif-57
GbaGELP20A	290	310	Motif-10
GbaGELP20A	311	321	Motif-13
GbaGELP20A	324	344	Motif-23
GbaGELP20A	347	367	Motif-3
GbaGELP20A	368	388	Motif-38
GbaGELP20A	398	408	Motif-67
GbaGELP19A	3	31	Motif-41
GbaGELP19A	33	53	Motif-4
GbaGELP19A	62	76	Motif-19
GbaGELP19A	77	97	Motif-5
GbaGELP19A	98	108	Motif-15
GbaGELP19A	112	132	Motif-6
GbaGELP19A	133	161	Motif-33
GbaGELP19A	162	190	Motif-20
GbaGELP19A	191	211	Motif-18
GbaGELP19A	214	238	Motif-2
GbaGELP19A	240	254	Motif-34
GbaGELP19A	257	277	Motif-7
GbaGELP19A	278	288	Motif-57
GbaGELP19A	290	310	Motif-10
GbaGELP19A	311	321	Motif-13
GbaGELP19A	324	344	Motif-23
GbaGELP19A	347	367	Motif-3
GbaGELP19A	368	388	Motif-38
GbaGELP19A	389	399	Motif-28
GbaGELP61A	1	15	Motif-72
GbaGELP61A	22	50	Motif-33
GbaGELP61A	51	61	Motif-123
GbaGELP61A	65	85	Motif-4
GbaGELP61A	92	120	Motif-56
GbaGELP61A	125	145	Motif-6
GbaGELP61A	148	158	Motif-65
GbaGELP61A	159	179	Motif-24
GbaGELP61A	182	210	Motif-20
GbaGELP61A	212	222	Motif-46
GbaGELP61A	223	230	Motif-117
GbaGELP61A	231	255	Motif-2
GbaGELP61A	258	268	Motif-97
GbaGELP61A	269	289	Motif-7
GbaGELP61A	290	300	Motif-86
GbaGELP61A	303	323	Motif-10
GbaGELP61A	324	334	Motif-13
GbaGELP61A	339	359	Motif-23
GbaGELP61A	361	381	Motif-3
GbaGELP61A	386	400	Motif-50
GbaGELP72A	1	29	Motif-60
GbaGELP72A	31	51	Motif-4
GbaGELP72A	52	66	Motif-19
GbaGELP72A	67	87	Motif-5
GbaGELP72A	88	98	Motif-15
GbaGELP72A	99	119	Motif-6
GbaGELP72A	128	148	Motif-14
GbaGELP72A	150	160	Motif-96
GbaGELP72A	162	182	Motif-11
GbaGELP72A	185	205	Motif-18
GbaGELP72A	208	232	Motif-2
GbaGELP72A	235	249	Motif-76
GbaGELP72A	250	270	Motif-7
GbaGELP72A	272	282	Motif-28
GbaGELP72A	283	303	Motif-10
GbaGELP72A	304	314	Motif-13
GbaGELP72A	315	329	Motif-108
GbaGELP72A	330	344	Motif-47
GbaGELP72A	345	365	Motif-3
GbaGELP72A	368	382	Motif-25
GbaGELP138D	6	34	Motif-41
GbaGELP138D	36	56	Motif-4
GbaGELP138D	65	79	Motif-19
GbaGELP138D	80	100	Motif-5
GbaGELP138D	102	112	Motif-123
GbaGELP138D	115	135	Motif-6
GbaGELP138D	136	164	Motif-33
GbaGELP138D	165	193	Motif-20
GbaGELP138D	199	209	Motif-111
GbaGELP138D	216	240	Motif-2
GbaGELP138D	242	256	Motif-34
GbaGELP138D	259	279	Motif-7
GbaGELP138D	280	290	Motif-57
GbaGELP138D	292	312	Motif-10
GbaGELP138D	313	323	Motif-13
GbaGELP138D	326	346	Motif-23
GbaGELP138D	349	369	Motif-3
GbaGELP138D	370	380	Motif-122
GbaGELP137D	3	31	Motif-41
GbaGELP137D	33	53	Motif-4
GbaGELP137D	62	76	Motif-19
GbaGELP137D	77	97	Motif-5
GbaGELP137D	98	108	Motif-15
GbaGELP137D	112	132	Motif-6
GbaGELP137D	133	161	Motif-33
GbaGELP137D	162	190	Motif-20
GbaGELP137D	191	211	Motif-18
GbaGELP137D	214	238	Motif-2
GbaGELP137D	240	254	Motif-34
GbaGELP137D	257	277	Motif-7
GbaGELP137D	278	288	Motif-57
GbaGELP137D	290	310	Motif-10
GbaGELP137D	311	321	Motif-13
GbaGELP137D	324	344	Motif-23
GbaGELP137D	347	367	Motif-3
GbaGELP137D	368	388	Motif-38
GbaGELP136D	3	31	Motif-41
GbaGELP136D	33	53	Motif-4
GbaGELP136D	62	76	Motif-19
GbaGELP136D	77	97	Motif-5
GbaGELP136D	98	108	Motif-15
GbaGELP136D	112	132	Motif-6
GbaGELP136D	133	161	Motif-33
GbaGELP136D	162	190	Motif-20
GbaGELP136D	191	211	Motif-18
GbaGELP136D	214	238	Motif-2
GbaGELP136D	240	254	Motif-34
GbaGELP136D	257	277	Motif-7
GbaGELP136D	278	288	Motif-57
GbaGELP136D	290	310	Motif-10
GbaGELP136D	311	321	Motif-13
GbaGELP136D	324	344	Motif-23
GbaGELP136D	347	367	Motif-3
GbaGELP136D	368	388	Motif-38
GbaGELP162D	1	15	Motif-72
GbaGELP162D	22	50	Motif-33
GbaGELP162D	51	61	Motif-123
GbaGELP162D	65	85	Motif-4
GbaGELP162D	92	120	Motif-56
GbaGELP162D	125	145	Motif-6
GbaGELP162D	148	158	Motif-65
GbaGELP162D	159	179	Motif-24
GbaGELP162D	182	210	Motif-20
GbaGELP162D	212	222	Motif-46
GbaGELP162D	223	230	Motif-117
GbaGELP162D	231	255	Motif-2
GbaGELP162D	258	268	Motif-97
GbaGELP162D	269	289	Motif-7
GbaGELP162D	290	300	Motif-86
GbaGELP162D	303	323	Motif-10
GbaGELP162D	324	334	Motif-13
GbaGELP162D	339	359	Motif-23
GbaGELP162D	361	381	Motif-3
GbaGELP162D	386	400	Motif-50
GbaGELP174D	1	29	Motif-60
GbaGELP174D	31	51	Motif-4
GbaGELP174D	52	66	Motif-19
GbaGELP174D	67	87	Motif-5
GbaGELP174D	88	98	Motif-15
GbaGELP174D	99	119	Motif-6
GbaGELP174D	128	148	Motif-14
GbaGELP174D	150	160	Motif-96
GbaGELP174D	162	182	Motif-11
GbaGELP174D	185	205	Motif-18
GbaGELP174D	208	232	Motif-2
GbaGELP174D	235	249	Motif-76
GbaGELP174D	250	270	Motif-7
GbaGELP174D	272	282	Motif-28
GbaGELP174D	283	303	Motif-10
GbaGELP174D	304	314	Motif-13
GbaGELP174D	315	329	Motif-108
GbaGELP174D	330	344	Motif-47
GbaGELP174D	345	365	Motif-3
GbaGELP174D	368	382	Motif-25
GdaGELP180D	1	29	Motif-60
GdaGELP180D	31	51	Motif-4
GdaGELP180D	52	66	Motif-19
GdaGELP180D	67	87	Motif-5
GdaGELP180D	88	98	Motif-15
GdaGELP180D	99	119	Motif-6
GdaGELP180D	128	148	Motif-14
GdaGELP180D	150	160	Motif-96
GdaGELP180D	162	182	Motif-11
GdaGELP180D	185	205	Motif-18
GdaGELP180D	208	232	Motif-2
GdaGELP180D	235	249	Motif-76
GdaGELP180D	250	270	Motif-7
GdaGELP180D	272	282	Motif-28
GdaGELP180D	283	303	Motif-10
GdaGELP180D	304	314	Motif-13
GdaGELP180D	315	329	Motif-108
GdaGELP180D	330	344	Motif-47
GdaGELP180D	345	365	Motif-3
GdaGELP180D	368	382	Motif-25
GdaGELP168D	1	15	Motif-72
GdaGELP168D	22	50	Motif-33
GdaGELP168D	51	61	Motif-123
GdaGELP168D	65	85	Motif-4
GdaGELP168D	92	120	Motif-56
GdaGELP168D	125	145	Motif-6
GdaGELP168D	148	158	Motif-65
GdaGELP168D	159	179	Motif-24
GdaGELP168D	182	210	Motif-20
GdaGELP168D	212	222	Motif-46
GdaGELP168D	223	230	Motif-117
GdaGELP168D	231	255	Motif-2
GdaGELP168D	258	268	Motif-97
GdaGELP168D	269	289	Motif-7
GdaGELP168D	290	300	Motif-86
GdaGELP168D	303	323	Motif-10
GdaGELP168D	324	334	Motif-13
GdaGELP168D	339	359	Motif-23
GdaGELP168D	361	381	Motif-3
GdaGELP168D	386	400	Motif-50
GdaGELP142D	3	31	Motif-41
GdaGELP142D	33	53	Motif-4
GdaGELP142D	62	76	Motif-19
GdaGELP142D	77	97	Motif-5
GdaGELP142D	98	108	Motif-15
GdaGELP142D	112	132	Motif-6
GdaGELP142D	133	161	Motif-33
GdaGELP142D	162	190	Motif-20
GdaGELP142D	191	211	Motif-18
GdaGELP142D	214	238	Motif-2
GdaGELP142D	240	254	Motif-34
GdaGELP142D	257	277	Motif-7
GdaGELP142D	278	288	Motif-57
GdaGELP142D	290	310	Motif-10
GdaGELP142D	311	321	Motif-13
GdaGELP142D	324	344	Motif-23
GdaGELP142D	347	367	Motif-3
GdaGELP142D	368	388	Motif-38
GdaGELP143D	6	34	Motif-41
GdaGELP143D	36	56	Motif-4
GdaGELP143D	65	79	Motif-19
GdaGELP143D	80	100	Motif-5
GdaGELP143D	102	112	Motif-123
GdaGELP143D	115	135	Motif-6
GdaGELP143D	136	164	Motif-33
GdaGELP143D	165	193	Motif-20
GdaGELP143D	199	209	Motif-111
GdaGELP143D	216	240	Motif-2
GdaGELP143D	242	256	Motif-34
GdaGELP143D	259	279	Motif-7
GdaGELP143D	280	290	Motif-57
GdaGELP143D	292	312	Motif-10
GdaGELP143D	313	323	Motif-13
GdaGELP143D	326	346	Motif-23
GdaGELP143D	349	369	Motif-3
GdaGELP143D	370	380	Motif-122
GdaGELP78A	1	29	Motif-60
GdaGELP78A	31	51	Motif-4
GdaGELP78A	52	66	Motif-19
GdaGELP78A	67	87	Motif-5
GdaGELP78A	88	98	Motif-15
GdaGELP78A	99	119	Motif-6
GdaGELP78A	128	148	Motif-14
GdaGELP78A	150	160	Motif-96
GdaGELP78A	162	182	Motif-11
GdaGELP78A	185	205	Motif-18
GdaGELP78A	208	232	Motif-2
GdaGELP78A	235	249	Motif-76
GdaGELP78A	250	270	Motif-7
GdaGELP78A	272	282	Motif-28
GdaGELP78A	283	303	Motif-10
GdaGELP78A	304	314	Motif-13
GdaGELP78A	315	329	Motif-108
GdaGELP78A	330	344	Motif-47
GdaGELP78A	345	365	Motif-3
GdaGELP78A	368	382	Motif-25
GdaGELP67A	1	15	Motif-72
GdaGELP67A	22	50	Motif-33
GdaGELP67A	51	61	Motif-123
GdaGELP67A	65	85	Motif-4
GdaGELP67A	92	120	Motif-56
GdaGELP67A	125	145	Motif-6
GdaGELP67A	148	158	Motif-65
GdaGELP67A	159	179	Motif-24
GdaGELP67A	182	210	Motif-20
GdaGELP67A	212	222	Motif-46
GdaGELP67A	223	230	Motif-117
GdaGELP67A	231	255	Motif-2
GdaGELP67A	258	268	Motif-97
GdaGELP67A	269	289	Motif-7
GdaGELP67A	290	300	Motif-86
GdaGELP67A	303	323	Motif-10
GdaGELP67A	324	334	Motif-13
GdaGELP67A	339	359	Motif-23
GdaGELP67A	361	381	Motif-3
GdaGELP67A	386	400	Motif-50
GdaGELP19A	3	31	Motif-41
GdaGELP19A	33	53	Motif-4
GdaGELP19A	60	74	Motif-8
GdaGELP19A	77	97	Motif-5
GdaGELP19A	98	108	Motif-15
GdaGELP19A	112	132	Motif-6
GdaGELP19A	133	161	Motif-33
GdaGELP19A	162	190	Motif-20
GdaGELP19A	191	211	Motif-18
GdaGELP19A	214	238	Motif-2
GdaGELP19A	240	254	Motif-34
GdaGELP19A	257	277	Motif-7
GdaGELP19A	278	288	Motif-57
GdaGELP19A	290	310	Motif-10
GdaGELP19A	317	327	Motif-13
GdaGELP19A	330	350	Motif-23
GdaGELP19A	353	373	Motif-3
GdaGELP19A	388	398	Motif-98
GdaGELP19A	408	422	Motif-19
GdaGELP19A	423	443	Motif-5
GdaGELP19A	444	454	Motif-15
GdaGELP19A	458	478	Motif-6
GdaGELP19A	483	497	Motif-127
GdaGELP19A	501	529	Motif-20
GdaGELP19A	530	550	Motif-18
GdaGELP19A	553	577	Motif-2
GdaGELP19A	579	593	Motif-34
GdaGELP19A	596	616	Motif-7
GdaGELP19A	617	627	Motif-57
GdaGELP19A	629	649	Motif-10
GdaGELP19A	650	660	Motif-13
GdaGELP19A	663	683	Motif-23
GdaGELP19A	686	706	Motif-3
GdaGELP19A	707	727	Motif-38
GdaGELP19A	728	738	Motif-28
GdaGELP21A	3	31	Motif-41
GdaGELP21A	33	53	Motif-4
GdaGELP21A	62	76	Motif-19
GdaGELP21A	77	97	Motif-5
GdaGELP21A	98	108	Motif-15
GdaGELP21A	112	132	Motif-6
GdaGELP21A	133	161	Motif-33
GdaGELP21A	162	190	Motif-20
GdaGELP21A	191	211	Motif-18
GdaGELP21A	214	238	Motif-2
GdaGELP21A	240	254	Motif-34
GdaGELP21A	257	277	Motif-7
GdaGELP21A	278	288	Motif-57
GdaGELP21A	290	310	Motif-10
GdaGELP21A	311	321	Motif-13
GdaGELP21A	324	344	Motif-23
GdaGELP21A	347	367	Motif-3
GdaGELP21A	368	388	Motif-38
GdaGELP21A	389	399	Motif-28
GdaGELP22A	3	31	Motif-41
GdaGELP22A	33	53	Motif-4
GdaGELP22A	62	76	Motif-19
GdaGELP22A	77	97	Motif-5
GdaGELP22A	98	108	Motif-15
GdaGELP22A	112	132	Motif-6
GdaGELP22A	133	161	Motif-33
GdaGELP22A	162	190	Motif-20
GdaGELP22A	191	211	Motif-18
GdaGELP22A	214	238	Motif-2
GdaGELP22A	240	254	Motif-34
GdaGELP22A	257	277	Motif-7
GdaGELP22A	278	288	Motif-57
GdaGELP22A	290	310	Motif-10
GdaGELP22A	311	321	Motif-13
GdaGELP22A	324	344	Motif-23
GdaGELP22A	347	367	Motif-3
GdaGELP22A	368	388	Motif-38
GdaGELP22A	389	417	Motif-62
GheGELP36A	3	31	Motif-41
GheGELP36A	33	53	Motif-4
GheGELP36A	62	76	Motif-19
GheGELP36A	77	97	Motif-5
GheGELP36A	98	108	Motif-15
GheGELP36A	112	132	Motif-6
GheGELP36A	133	161	Motif-33
GheGELP36A	162	190	Motif-20
GheGELP36A	191	211	Motif-18
GheGELP36A	214	238	Motif-2
GheGELP36A	240	254	Motif-34
GheGELP36A	257	277	Motif-7
GheGELP36A	278	288	Motif-57
GheGELP36A	290	310	Motif-10
GheGELP36A	311	321	Motif-13
GheGELP36A	324	344	Motif-23
GheGELP36A	347	367	Motif-3
GheGELP36A	368	388	Motif-38
GheGELP37A	3	31	Motif-41
GheGELP37A	33	53	Motif-4
GheGELP37A	62	76	Motif-19
GheGELP37A	77	97	Motif-5
GheGELP37A	98	108	Motif-15
GheGELP37A	112	132	Motif-6
GheGELP37A	133	161	Motif-33
GheGELP37A	162	190	Motif-20
GheGELP37A	191	211	Motif-18
GheGELP37A	214	238	Motif-2
GheGELP37A	240	254	Motif-34
GheGELP37A	257	277	Motif-7
GheGELP37A	278	288	Motif-57
GheGELP37A	290	310	Motif-10
GheGELP37A	311	321	Motif-13
GheGELP37A	324	344	Motif-23
GheGELP37A	347	367	Motif-3
GheGELP37A	368	388	Motif-38
GheGELP37A	389	399	Motif-28
GheGELP63A	1	15	Motif-72
GheGELP63A	22	50	Motif-33
GheGELP63A	51	61	Motif-123
GheGELP63A	65	85	Motif-4
GheGELP63A	92	120	Motif-56
GheGELP63A	125	145	Motif-6
GheGELP63A	148	158	Motif-65
GheGELP63A	159	179	Motif-24
GheGELP63A	182	210	Motif-20
GheGELP63A	212	222	Motif-46
GheGELP63A	223	230	Motif-117
GheGELP63A	231	255	Motif-2
GheGELP63A	258	268	Motif-97
GheGELP63A	269	289	Motif-7
GheGELP63A	290	300	Motif-86
GheGELP63A	303	323	Motif-10
GheGELP63A	324	334	Motif-13
GheGELP63A	339	359	Motif-23
GheGELP63A	361	381	Motif-3
GheGELP63A	386	400	Motif-50
GheGELP75A	1	29	Motif-60
GheGELP75A	31	51	Motif-4
GheGELP75A	52	66	Motif-19
GheGELP75A	67	87	Motif-5
GheGELP75A	88	98	Motif-15
GheGELP75A	99	119	Motif-6
GheGELP75A	128	148	Motif-14
GheGELP75A	150	160	Motif-96
GheGELP75A	162	182	Motif-11
GheGELP75A	185	205	Motif-18
GheGELP75A	208	232	Motif-2
GheGELP75A	235	249	Motif-76
GheGELP75A	250	270	Motif-7
GheGELP75A	272	282	Motif-28
GheGELP75A	283	303	Motif-10
GheGELP75A	304	314	Motif-13
GheGELP75A	315	329	Motif-108
GheGELP75A	330	344	Motif-47
GheGELP75A	345	365	Motif-3
GheGELP75A	368	382	Motif-25
GhiGELP166D	1	15	Motif-72
GhiGELP166D	22	50	Motif-33
GhiGELP166D	51	61	Motif-123
GhiGELP166D	65	85	Motif-4
GhiGELP166D	92	120	Motif-56
GhiGELP166D	125	145	Motif-6
GhiGELP166D	148	158	Motif-65
GhiGELP166D	159	179	Motif-24
GhiGELP166D	182	210	Motif-20
GhiGELP166D	212	222	Motif-46
GhiGELP166D	223	230	Motif-117
GhiGELP166D	231	255	Motif-2
GhiGELP166D	258	268	Motif-97
GhiGELP166D	269	289	Motif-7
GhiGELP166D	290	300	Motif-86
GhiGELP166D	303	323	Motif-10
GhiGELP166D	324	334	Motif-13
GhiGELP166D	339	359	Motif-23
GhiGELP166D	361	381	Motif-3
GhiGELP166D	386	400	Motif-50
GhiGELP62A	1	15	Motif-72
GhiGELP62A	22	50	Motif-33
GhiGELP62A	51	61	Motif-123
GhiGELP62A	65	85	Motif-4
GhiGELP62A	92	120	Motif-56
GhiGELP62A	125	145	Motif-6
GhiGELP62A	148	158	Motif-65
GhiGELP62A	159	179	Motif-24
GhiGELP62A	182	210	Motif-20
GhiGELP62A	212	222	Motif-46
GhiGELP62A	223	230	Motif-117
GhiGELP62A	231	255	Motif-2
GhiGELP62A	258	268	Motif-97
GhiGELP62A	269	289	Motif-7
GhiGELP62A	290	300	Motif-86
GhiGELP62A	303	323	Motif-10
GhiGELP62A	324	334	Motif-13
GhiGELP62A	339	359	Motif-23
GhiGELP62A	361	381	Motif-3
GhiGELP62A	386	400	Motif-50
GhiGELP74A	1	29	Motif-60
GhiGELP74A	31	51	Motif-4
GhiGELP74A	52	66	Motif-19
GhiGELP74A	67	87	Motif-5
GhiGELP74A	88	98	Motif-15
GhiGELP74A	99	119	Motif-6
GhiGELP74A	128	148	Motif-14
GhiGELP74A	150	160	Motif-96
GhiGELP74A	162	182	Motif-11
GhiGELP74A	185	205	Motif-18
GhiGELP74A	208	232	Motif-2
GhiGELP74A	235	249	Motif-76
GhiGELP74A	250	270	Motif-7
GhiGELP74A	272	282	Motif-28
GhiGELP74A	283	303	Motif-10
GhiGELP74A	304	314	Motif-13
GhiGELP74A	315	329	Motif-108
GhiGELP74A	330	344	Motif-47
GhiGELP74A	345	365	Motif-3
GhiGELP74A	368	382	Motif-25
GhiGELP21A	3	31	Motif-41
GhiGELP21A	33	53	Motif-4
GhiGELP21A	62	76	Motif-19
GhiGELP21A	77	97	Motif-5
GhiGELP21A	98	108	Motif-15
GhiGELP21A	112	132	Motif-6
GhiGELP21A	133	161	Motif-33
GhiGELP21A	162	190	Motif-20
GhiGELP21A	191	211	Motif-18
GhiGELP21A	214	238	Motif-2
GhiGELP21A	240	254	Motif-34
GhiGELP21A	257	277	Motif-7
GhiGELP21A	278	288	Motif-57
GhiGELP21A	290	310	Motif-10
GhiGELP21A	311	321	Motif-13
GhiGELP21A	324	344	Motif-23
GhiGELP21A	347	367	Motif-3
GhiGELP21A	368	388	Motif-38
GhiGELP21A	389	399	Motif-28
GhiGELP19A	6	34	Motif-41
GhiGELP19A	36	56	Motif-4
GhiGELP19A	65	79	Motif-19
GhiGELP19A	80	100	Motif-5
GhiGELP19A	101	111	Motif-15
GhiGELP19A	115	135	Motif-6
GhiGELP19A	140	154	Motif-127
GhiGELP19A	158	186	Motif-20
GhiGELP19A	187	207	Motif-18
GhiGELP19A	210	234	Motif-2
GhiGELP19A	236	250	Motif-34
GhiGELP19A	253	273	Motif-7
GhiGELP19A	274	284	Motif-57
GhiGELP19A	286	306	Motif-10
GhiGELP19A	307	317	Motif-13
GhiGELP19A	320	340	Motif-23
GhiGELP19A	343	363	Motif-3
GhiGELP19A	364	384	Motif-38
GhiGELP19A	385	395	Motif-28
GhiGELP141D	3	31	Motif-41
GhiGELP141D	33	53	Motif-4
GhiGELP141D	62	76	Motif-19
GhiGELP141D	77	97	Motif-5
GhiGELP141D	98	108	Motif-15
GhiGELP141D	112	132	Motif-6
GhiGELP141D	133	161	Motif-33
GhiGELP141D	162	190	Motif-20
GhiGELP141D	191	211	Motif-18
GhiGELP141D	214	238	Motif-2
GhiGELP141D	240	254	Motif-34
GhiGELP141D	257	277	Motif-7
GhiGELP141D	278	288	Motif-57
GhiGELP141D	290	310	Motif-10
GhiGELP141D	311	321	Motif-13
GhiGELP141D	324	344	Motif-23
GhiGELP141D	347	367	Motif-3
GhiGELP141D	368	388	Motif-38
GhiGELP140D	3	31	Motif-41
GhiGELP140D	33	53	Motif-4
GhiGELP140D	62	76	Motif-19
GhiGELP140D	77	97	Motif-5
GhiGELP140D	98	108	Motif-15
GhiGELP140D	112	132	Motif-6
GhiGELP140D	133	161	Motif-33
GhiGELP140D	162	190	Motif-20
GhiGELP140D	191	211	Motif-18
GhiGELP140D	214	238	Motif-2
GhiGELP140D	240	254	Motif-34
GhiGELP140D	257	277	Motif-7
GhiGELP140D	278	288	Motif-57
GhiGELP140D	290	310	Motif-10
GhiGELP140D	311	321	Motif-13
GhiGELP140D	324	344	Motif-23
GhiGELP140D	347	367	Motif-3
GhiGELP140D	368	388	Motif-38
GhiGELP176D	1	29	Motif-60
GhiGELP176D	31	51	Motif-4
GhiGELP176D	52	66	Motif-19
GhiGELP176D	67	87	Motif-5
GhiGELP176D	88	98	Motif-15
GhiGELP176D	99	119	Motif-6
GhiGELP176D	128	148	Motif-14
GhiGELP176D	150	160	Motif-96
GhiGELP176D	162	182	Motif-11
GhiGELP176D	185	205	Motif-18
GhiGELP176D	208	232	Motif-2
GhiGELP176D	235	249	Motif-76
GhiGELP176D	250	270	Motif-7
GhiGELP176D	272	282	Motif-28
GhiGELP176D	283	303	Motif-10
GhiGELP176D	304	314	Motif-13
GhiGELP176D	315	329	Motif-108
GhiGELP176D	330	344	Motif-47
GhiGELP176D	345	365	Motif-3
GhiGELP176D	368	382	Motif-25
GmuGELP20A	3	31	Motif-41
GmuGELP20A	33	53	Motif-4
GmuGELP20A	62	76	Motif-19
GmuGELP20A	77	97	Motif-5
GmuGELP20A	98	108	Motif-15
GmuGELP20A	112	132	Motif-6
GmuGELP20A	133	161	Motif-33
GmuGELP20A	162	190	Motif-20
GmuGELP20A	191	211	Motif-18
GmuGELP20A	214	238	Motif-2
GmuGELP20A	240	254	Motif-34
GmuGELP20A	257	277	Motif-7
GmuGELP20A	278	288	Motif-57
GmuGELP20A	290	310	Motif-10
GmuGELP20A	311	321	Motif-13
GmuGELP20A	324	344	Motif-23
GmuGELP20A	347	367	Motif-3
GmuGELP20A	368	388	Motif-38
GmuGELP19A	3	31	Motif-41
GmuGELP19A	33	53	Motif-4
GmuGELP19A	62	76	Motif-19
GmuGELP19A	77	97	Motif-5
GmuGELP19A	98	108	Motif-15
GmuGELP19A	112	132	Motif-6
GmuGELP19A	133	161	Motif-33
GmuGELP19A	162	190	Motif-20
GmuGELP19A	191	211	Motif-18
GmuGELP19A	214	238	Motif-2
GmuGELP19A	240	254	Motif-34
GmuGELP19A	257	277	Motif-7
GmuGELP19A	278	288	Motif-57
GmuGELP19A	290	310	Motif-10
GmuGELP19A	311	321	Motif-13
GmuGELP19A	324	344	Motif-23
GmuGELP19A	347	367	Motif-3
GmuGELP19A	368	388	Motif-38
GmuGELP19A	389	399	Motif-28
GmuGELP18A	3	31	Motif-41
GmuGELP18A	33	53	Motif-4
GmuGELP18A	62	76	Motif-19
GmuGELP18A	77	97	Motif-5
GmuGELP18A	98	108	Motif-15
GmuGELP18A	112	132	Motif-6
GmuGELP18A	133	161	Motif-33
GmuGELP18A	167	187	Motif-55
GmuGELP18A	196	206	Motif-111
GmuGELP18A	213	237	Motif-2
GmuGELP18A	239	253	Motif-34
GmuGELP18A	256	276	Motif-7
GmuGELP18A	277	287	Motif-57
GmuGELP18A	289	309	Motif-10
GmuGELP18A	310	320	Motif-13
GmuGELP18A	323	343	Motif-23
GmuGELP18A	346	366	Motif-3
GmuGELP18A	367	377	Motif-98
GmuGELP74A	1	29	Motif-60
GmuGELP74A	31	51	Motif-4
GmuGELP74A	52	66	Motif-19
GmuGELP74A	67	87	Motif-5
GmuGELP74A	88	98	Motif-15
GmuGELP74A	99	119	Motif-6
GmuGELP74A	128	148	Motif-14
GmuGELP74A	150	160	Motif-96
GmuGELP74A	162	182	Motif-11
GmuGELP74A	185	205	Motif-18
GmuGELP74A	208	232	Motif-2
GmuGELP74A	235	249	Motif-76
GmuGELP74A	250	270	Motif-7
GmuGELP74A	272	282	Motif-28
GmuGELP74A	283	303	Motif-10
GmuGELP74A	304	314	Motif-13
GmuGELP74A	315	329	Motif-108
GmuGELP74A	330	344	Motif-47
GmuGELP74A	345	365	Motif-3
GmuGELP74A	368	382	Motif-25
GmuGELP145D	6	34	Motif-41
GmuGELP145D	36	56	Motif-4
GmuGELP145D	65	79	Motif-19
GmuGELP145D	80	100	Motif-5
GmuGELP145D	102	112	Motif-123
GmuGELP145D	115	135	Motif-6
GmuGELP145D	136	164	Motif-33
GmuGELP145D	165	193	Motif-20
GmuGELP145D	199	209	Motif-111
GmuGELP145D	216	240	Motif-2
GmuGELP145D	242	256	Motif-34
GmuGELP145D	259	279	Motif-7
GmuGELP145D	280	290	Motif-57
GmuGELP145D	292	312	Motif-10
GmuGELP145D	313	323	Motif-13
GmuGELP145D	326	346	Motif-23
GmuGELP145D	349	369	Motif-3
GmuGELP145D	370	380	Motif-122
GmuGELP144D	3	31	Motif-41
GmuGELP144D	33	53	Motif-4
GmuGELP144D	62	76	Motif-19
GmuGELP144D	77	97	Motif-5
GmuGELP144D	98	108	Motif-15
GmuGELP144D	112	132	Motif-6
GmuGELP144D	133	161	Motif-33
GmuGELP144D	162	190	Motif-20
GmuGELP144D	191	211	Motif-18
GmuGELP144D	214	238	Motif-2
GmuGELP144D	240	254	Motif-34
GmuGELP144D	257	277	Motif-7
GmuGELP144D	278	288	Motif-57
GmuGELP144D	290	310	Motif-10
GmuGELP144D	311	321	Motif-13
GmuGELP144D	324	344	Motif-23
GmuGELP144D	347	367	Motif-3
GmuGELP144D	368	388	Motif-38
GmuGELP143D	3	31	Motif-41
GmuGELP143D	33	53	Motif-4
GmuGELP143D	62	76	Motif-19
GmuGELP143D	77	97	Motif-5
GmuGELP143D	98	108	Motif-15
GmuGELP143D	112	132	Motif-6
GmuGELP143D	133	161	Motif-33
GmuGELP143D	162	190	Motif-20
GmuGELP143D	191	211	Motif-18
GmuGELP143D	214	238	Motif-2
GmuGELP143D	240	254	Motif-34
GmuGELP143D	257	277	Motif-7
GmuGELP143D	278	288	Motif-57
GmuGELP143D	290	310	Motif-10
GmuGELP143D	311	321	Motif-13
GmuGELP143D	324	344	Motif-23
GmuGELP143D	347	367	Motif-3
GmuGELP143D	368	388	Motif-38
GmuGELP184D	1	29	Motif-60
GmuGELP184D	31	51	Motif-4
GmuGELP184D	52	66	Motif-19
GmuGELP184D	67	87	Motif-5
GmuGELP184D	88	98	Motif-15
GmuGELP184D	99	119	Motif-6
GmuGELP184D	128	148	Motif-14
GmuGELP184D	150	160	Motif-96
GmuGELP184D	162	182	Motif-11
GmuGELP184D	185	205	Motif-18
GmuGELP184D	208	232	Motif-2
GmuGELP184D	235	249	Motif-76
GmuGELP184D	250	270	Motif-7
GmuGELP184D	272	282	Motif-28
GmuGELP184D	283	303	Motif-10
GmuGELP184D	304	314	Motif-13
GmuGELP184D	315	329	Motif-108
GmuGELP184D	330	344	Motif-47
GmuGELP184D	345	365	Motif-3
GmuGELP184D	368	382	Motif-25
GraGELP58D	1	29	Motif-60
GraGELP58D	31	51	Motif-4
GraGELP58D	52	66	Motif-19
GraGELP58D	67	87	Motif-5
GraGELP58D	88	98	Motif-15
GraGELP58D	99	119	Motif-6
GraGELP58D	128	148	Motif-14
GraGELP58D	150	160	Motif-96
GraGELP58D	162	182	Motif-11
GraGELP58D	185	205	Motif-18
GraGELP58D	214	238	Motif-2
GraGELP58D	241	255	Motif-76
GraGELP58D	256	276	Motif-7
GraGELP58D	278	288	Motif-28
GraGELP58D	289	309	Motif-10
GraGELP58D	310	320	Motif-13
GraGELP58D	321	335	Motif-108
GraGELP58D	336	350	Motif-47
GraGELP58D	351	371	Motif-3
GraGELP58D	374	388	Motif-25
GraGELP33D	3	31	Motif-41
GraGELP33D	33	53	Motif-4
GraGELP33D	62	76	Motif-19
GraGELP33D	77	97	Motif-5
GraGELP33D	98	108	Motif-15
GraGELP33D	112	132	Motif-6
GraGELP33D	133	161	Motif-33
GraGELP33D	162	190	Motif-20
GraGELP33D	191	211	Motif-18
GraGELP33D	214	238	Motif-2
GraGELP33D	248	258	Motif-13
GraGELP33D	261	281	Motif-23
GraGELP33D	284	304	Motif-3
GraGELP33D	305	325	Motif-38
GraGELP34D	6	34	Motif-41
GraGELP34D	36	56	Motif-4
GraGELP34D	65	79	Motif-19
GraGELP34D	80	100	Motif-5
GraGELP34D	102	112	Motif-123
GraGELP34D	115	135	Motif-6
GraGELP34D	136	164	Motif-33
GraGELP34D	165	193	Motif-20
GraGELP34D	199	209	Motif-111
GraGELP34D	216	240	Motif-2
GraGELP34D	242	256	Motif-34
GraGELP34D	259	279	Motif-7
GraGELP34D	280	290	Motif-57
GraGELP34D	292	312	Motif-10
GraGELP34D	313	323	Motif-13
GraGELP34D	326	346	Motif-23
GraGELP34D	349	369	Motif-3
GraGELP34D	370	380	Motif-122
GthGELP44D	1	29	Motif-60
GthGELP44D	31	51	Motif-4
GthGELP44D	52	66	Motif-19
GthGELP44D	67	87	Motif-5
GthGELP44D	88	98	Motif-15
GthGELP44D	99	119	Motif-6
GthGELP44D	128	148	Motif-14
GthGELP44D	150	160	Motif-96
GthGELP44D	162	182	Motif-11
GthGELP44D	185	205	Motif-18
GthGELP44D	208	232	Motif-2
GthGELP44D	235	249	Motif-76
GthGELP44D	250	270	Motif-7
GthGELP44D	272	282	Motif-28
GthGELP44D	283	303	Motif-10
GthGELP44D	304	314	Motif-13
GthGELP44D	315	329	Motif-108
GthGELP44D	330	344	Motif-47
GthGELP44D	345	365	Motif-3
GthGELP44D	368	382	Motif-25
GthGELP59D	6	34	Motif-41
GthGELP59D	36	56	Motif-4
GthGELP59D	65	79	Motif-19
GthGELP59D	80	100	Motif-5
GthGELP59D	101	111	Motif-15
GthGELP59D	115	135	Motif-6
GthGELP59D	136	164	Motif-33
GthGELP59D	165	193	Motif-20
GthGELP59D	199	209	Motif-111
GthGELP59D	216	240	Motif-2
GthGELP59D	242	256	Motif-34
GthGELP59D	259	279	Motif-7
GthGELP59D	280	290	Motif-57
GthGELP59D	292	312	Motif-10
GthGELP59D	313	323	Motif-13
GthGELP59D	326	346	Motif-23
GthGELP59D	349	369	Motif-3
GthGELP59D	370	380	Motif-98
GtoGELP179D	1	29	Motif-60
GtoGELP179D	31	51	Motif-4
GtoGELP179D	52	66	Motif-19
GtoGELP179D	67	87	Motif-5
GtoGELP179D	88	98	Motif-15
GtoGELP179D	99	119	Motif-6
GtoGELP179D	128	148	Motif-14
GtoGELP179D	150	160	Motif-96
GtoGELP179D	162	182	Motif-11
GtoGELP179D	185	205	Motif-18
GtoGELP179D	214	238	Motif-2
GtoGELP179D	241	255	Motif-76
GtoGELP179D	256	276	Motif-7
GtoGELP179D	278	288	Motif-28
GtoGELP179D	289	309	Motif-10
GtoGELP179D	310	320	Motif-13
GtoGELP179D	321	335	Motif-108
GtoGELP179D	336	350	Motif-47
GtoGELP179D	351	371	Motif-3
GtoGELP179D	374	388	Motif-25
GtoGELP167D	1	15	Motif-72
GtoGELP167D	22	50	Motif-33
GtoGELP167D	51	61	Motif-123
GtoGELP167D	65	85	Motif-4
GtoGELP167D	92	120	Motif-56
GtoGELP167D	125	145	Motif-6
GtoGELP167D	148	158	Motif-65
GtoGELP167D	159	179	Motif-24
GtoGELP167D	182	210	Motif-20
GtoGELP167D	212	222	Motif-46
GtoGELP167D	223	230	Motif-117
GtoGELP167D	231	255	Motif-2
GtoGELP167D	258	268	Motif-97
GtoGELP167D	269	289	Motif-7
GtoGELP167D	290	300	Motif-86
GtoGELP167D	303	323	Motif-10
GtoGELP167D	324	334	Motif-13
GtoGELP167D	339	359	Motif-23
GtoGELP167D	361	381	Motif-3
GtoGELP167D	386	400	Motif-50
GtoGELP137D	3	31	Motif-41
GtoGELP137D	33	53	Motif-4
GtoGELP137D	62	76	Motif-19
GtoGELP137D	77	97	Motif-5
GtoGELP137D	98	108	Motif-15
GtoGELP137D	112	132	Motif-6
GtoGELP137D	133	161	Motif-33
GtoGELP137D	162	190	Motif-20
GtoGELP137D	191	211	Motif-18
GtoGELP137D	214	238	Motif-2
GtoGELP137D	240	254	Motif-34
GtoGELP137D	257	277	Motif-7
GtoGELP137D	278	288	Motif-57
GtoGELP137D	290	310	Motif-10
GtoGELP137D	311	321	Motif-13
GtoGELP137D	324	344	Motif-23
GtoGELP137D	347	367	Motif-3
GtoGELP137D	368	388	Motif-38
GtoGELP138D	3	31	Motif-41
GtoGELP138D	33	53	Motif-4
GtoGELP138D	62	76	Motif-19
GtoGELP138D	77	97	Motif-5
GtoGELP138D	98	108	Motif-15
GtoGELP138D	114	121	Motif-95
GtoGELP138D	123	151	Motif-33
GtoGELP138D	152	180	Motif-20
GtoGELP138D	181	201	Motif-18
GtoGELP138D	204	228	Motif-2
GtoGELP138D	230	244	Motif-34
GtoGELP138D	247	267	Motif-7
GtoGELP138D	268	278	Motif-57
GtoGELP138D	280	300	Motif-10
GtoGELP138D	301	311	Motif-13
GtoGELP138D	314	334	Motif-23
GtoGELP138D	337	357	Motif-3
GtoGELP138D	358	378	Motif-38
GtoGELP139D	6	34	Motif-41
GtoGELP139D	36	56	Motif-4
GtoGELP139D	65	79	Motif-19
GtoGELP139D	80	100	Motif-5
GtoGELP139D	102	112	Motif-123
GtoGELP139D	115	135	Motif-6
GtoGELP139D	136	164	Motif-33
GtoGELP139D	165	193	Motif-20
GtoGELP139D	199	209	Motif-111
GtoGELP139D	216	240	Motif-2
GtoGELP139D	242	256	Motif-34
GtoGELP139D	259	279	Motif-7
GtoGELP139D	280	290	Motif-57
GtoGELP139D	292	312	Motif-10
GtoGELP139D	313	323	Motif-13
GtoGELP139D	326	346	Motif-23
GtoGELP139D	349	369	Motif-3
GtoGELP139D	370	380	Motif-122
GtoGELP74A	1	29	Motif-60
GtoGELP74A	31	51	Motif-4
GtoGELP74A	52	66	Motif-19
GtoGELP74A	67	87	Motif-5
GtoGELP74A	88	98	Motif-15
GtoGELP74A	99	119	Motif-6
GtoGELP74A	128	148	Motif-14
GtoGELP74A	150	160	Motif-96
GtoGELP74A	162	182	Motif-11
GtoGELP74A	185	205	Motif-18
GtoGELP74A	208	232	Motif-2
GtoGELP74A	235	249	Motif-76
GtoGELP74A	250	270	Motif-7
GtoGELP74A	272	282	Motif-28
GtoGELP74A	283	303	Motif-10
GtoGELP74A	304	314	Motif-13
GtoGELP74A	315	329	Motif-108
GtoGELP74A	330	344	Motif-47
GtoGELP74A	345	365	Motif-3
GtoGELP74A	368	382	Motif-25
GtoGELP63A	1	15	Motif-72
GtoGELP63A	22	50	Motif-33
GtoGELP63A	51	61	Motif-123
GtoGELP63A	65	85	Motif-4
GtoGELP63A	92	120	Motif-56
GtoGELP63A	125	145	Motif-6
GtoGELP63A	148	158	Motif-65
GtoGELP63A	159	179	Motif-24
GtoGELP63A	182	210	Motif-20
GtoGELP63A	212	222	Motif-46
GtoGELP63A	223	230	Motif-117
GtoGELP63A	231	255	Motif-2
GtoGELP63A	258	268	Motif-97
GtoGELP63A	269	289	Motif-7
GtoGELP63A	290	300	Motif-86
GtoGELP63A	303	323	Motif-10
GtoGELP63A	324	334	Motif-13
GtoGELP63A	339	359	Motif-23
GtoGELP63A	361	381	Motif-3
GtoGELP63A	386	400	Motif-50
GtoGELP19A	3	31	Motif-41
GtoGELP19A	33	53	Motif-4
GtoGELP19A	62	76	Motif-19
GtoGELP19A	77	97	Motif-5
GtoGELP19A	98	108	Motif-15
GtoGELP19A	112	132	Motif-6
GtoGELP19A	133	161	Motif-33
GtoGELP19A	162	190	Motif-20
GtoGELP19A	191	211	Motif-18
GtoGELP19A	214	238	Motif-2
GtoGELP19A	240	254	Motif-34
GtoGELP19A	257	277	Motif-7
GtoGELP19A	278	288	Motif-57
GtoGELP19A	290	310	Motif-10
GtoGELP19A	311	321	Motif-13
GtoGELP19A	324	344	Motif-23
GtoGELP19A	347	367	Motif-3
GtoGELP19A	368	388	Motif-38
GtoGELP19A	389	399	Motif-28
GtoGELP20A	3	31	Motif-41
GtoGELP20A	33	53	Motif-4
GtoGELP20A	62	76	Motif-19
GtoGELP20A	77	97	Motif-5
GtoGELP20A	98	108	Motif-15
GtoGELP20A	112	132	Motif-6
GtoGELP20A	133	161	Motif-33
GtoGELP20A	162	190	Motif-20
GtoGELP20A	191	211	Motif-18
GtoGELP20A	214	238	Motif-2
GtoGELP20A	240	254	Motif-34
GtoGELP20A	257	277	Motif-7
GtoGELP20A	278	288	Motif-57
GtoGELP20A	290	310	Motif-10
GtoGELP20A	311	321	Motif-13
GtoGELP20A	324	344	Motif-23
GtoGELP20A	347	367	Motif-3
GtoGELP20A	368	388	Motif-38
GtuGELP24D	3	31	Motif-41
GtuGELP24D	33	53	Motif-4
GtuGELP24D	62	76	Motif-19
GtuGELP24D	77	97	Motif-5
GtuGELP24D	98	108	Motif-15
GtuGELP24D	112	132	Motif-6
GtuGELP24D	133	161	Motif-33
GtuGELP24D	162	190	Motif-20
GtuGELP24D	196	206	Motif-111
GtuGELP24D	213	237	Motif-2
GtuGELP24D	239	253	Motif-34
GtuGELP24D	256	276	Motif-7
GtuGELP24D	277	287	Motif-57
GtuGELP24D	289	309	Motif-10
GtuGELP24D	310	320	Motif-13
GtuGELP24D	323	343	Motif-23
GtuGELP24D	346	366	Motif-3
GtuGELP24D	367	377	Motif-98
GtuGELP25D	3	31	Motif-41
GtuGELP25D	33	53	Motif-4
GtuGELP25D	62	76	Motif-19
GtuGELP25D	77	97	Motif-5
GtuGELP25D	98	108	Motif-15
GtuGELP25D	112	132	Motif-6
GtuGELP25D	133	161	Motif-33
GtuGELP25D	162	190	Motif-20
GtuGELP25D	191	211	Motif-18
GtuGELP25D	214	238	Motif-2
GtuGELP25D	240	254	Motif-34
GtuGELP25D	257	277	Motif-7
GtuGELP25D	278	288	Motif-57
GtuGELP25D	290	310	Motif-10
GtuGELP25D	311	321	Motif-13
GtuGELP25D	324	344	Motif-23
GtuGELP25D	347	367	Motif-3
GtuGELP25D	368	388	Motif-38
GtuGELP25D	389	399	Motif-75
GtuGELP26D	3	31	Motif-41
GtuGELP26D	33	53	Motif-4
GtuGELP26D	62	76	Motif-19
GtuGELP26D	77	97	Motif-5
GtuGELP26D	98	108	Motif-15
GtuGELP26D	112	132	Motif-6
GtuGELP26D	133	161	Motif-33
GtuGELP26D	162	190	Motif-20
GtuGELP26D	191	211	Motif-18
GtuGELP26D	214	238	Motif-2
GtuGELP26D	240	254	Motif-34
GtuGELP26D	257	277	Motif-7
GtuGELP26D	278	288	Motif-57
GtuGELP26D	290	310	Motif-10
GtuGELP26D	311	321	Motif-13
GtuGELP26D	324	344	Motif-23
GtuGELP26D	347	367	Motif-3
GtuGELP26D	368	388	Motif-38
GtuGELP73D	1	29	Motif-60
GtuGELP73D	31	51	Motif-4
GtuGELP73D	52	66	Motif-19
GtuGELP73D	67	87	Motif-5
GtuGELP73D	88	98	Motif-15
GtuGELP73D	99	119	Motif-6
GtuGELP73D	128	148	Motif-14
GtuGELP73D	150	160	Motif-96
GtuGELP73D	162	182	Motif-11
GtuGELP73D	185	205	Motif-18
GtuGELP73D	208	232	Motif-2
GtuGELP73D	235	249	Motif-76
GtuGELP73D	250	270	Motif-7
GtuGELP73D	272	282	Motif-28
GtuGELP73D	283	303	Motif-10
GtuGELP73D	304	314	Motif-13
GtuGELP73D	315	329	Motif-108
GtuGELP73D	330	344	Motif-47
GtuGELP73D	345	365	Motif-3
GtuGELP73D	368	382	Motif-25
GhiGELP17A	3	31	Motif-41
GhiGELP17A	33	53	Motif-4
GhiGELP17A	60	74	Motif-8
GhiGELP17A	77	97	Motif-5
GhiGELP17A	98	108	Motif-15
GhiGELP17A	112	132	Motif-6
GhiGELP17A	133	161	Motif-33
GhiGELP17A	162	190	Motif-20
GhiGELP17A	191	211	Motif-18
GhiGELP17A	214	238	Motif-2
GhiGELP17A	240	254	Motif-34
GhiGELP17A	257	277	Motif-7
GhiGELP17A	278	288	Motif-57
GhiGELP17A	290	310	Motif-10
GhiGELP17A	311	321	Motif-13
GhiGELP17A	324	344	Motif-23
GhiGELP17A	347	367	Motif-3
GhiGELP17A	378	388	Motif-102
GtuGELP23D	5	33	Motif-41
GtuGELP23D	35	55	Motif-4
GtuGELP23D	64	78	Motif-19
GtuGELP23D	79	99	Motif-5
GtuGELP23D	100	110	Motif-15
GtuGELP23D	114	134	Motif-6
GtuGELP23D	140	154	Motif-47
GtuGELP23D	157	185	Motif-20
GtuGELP23D	186	206	Motif-18
GtuGELP23D	209	233	Motif-2
GtuGELP23D	235	249	Motif-34
GtuGELP23D	252	272	Motif-7
GtuGELP23D	273	283	Motif-57
GtuGELP23D	285	305	Motif-10
GtuGELP23D	306	316	Motif-13
GtuGELP23D	319	339	Motif-23
GtuGELP23D	342	362	Motif-3
GtuGELP23D	363	383	Motif-38
GtuGELP23D	384	394	Motif-28
GtoGELP18A	3	31	Motif-41
GtoGELP18A	33	53	Motif-4
GtoGELP18A	62	76	Motif-19
GtoGELP18A	77	97	Motif-5
GtoGELP18A	98	108	Motif-15
GtoGELP18A	112	132	Motif-6
GtoGELP18A	133	161	Motif-33
GtoGELP18A	167	187	Motif-55
GtoGELP18A	196	206	Motif-111
GtoGELP18A	213	237	Motif-2
GtoGELP18A	239	253	Motif-34
GtoGELP18A	256	276	Motif-7
GtoGELP18A	277	287	Motif-57
GtoGELP18A	289	309	Motif-10
GtoGELP18A	310	320	Motif-13
GtoGELP18A	323	343	Motif-23
GtoGELP18A	346	366	Motif-3
GtoGELP18A	367	377	Motif-98
GraGELP52D	1	15	Motif-72
GraGELP52D	22	50	Motif-33
GraGELP52D	51	61	Motif-123
GraGELP52D	65	85	Motif-4
GraGELP52D	92	120	Motif-56
GraGELP52D	125	145	Motif-6
GraGELP52D	148	158	Motif-65
GraGELP52D	159	179	Motif-24
GraGELP52D	182	210	Motif-20
GraGELP52D	212	222	Motif-46
GraGELP52D	223	230	Motif-117
GraGELP52D	231	255	Motif-2
GraGELP52D	258	268	Motif-97
GraGELP52D	269	289	Motif-7
GraGELP52D	290	300	Motif-86
GraGELP52D	303	323	Motif-10
GraGELP52D	324	334	Motif-13
GraGELP52D	339	359	Motif-23
GraGELP52D	361	381	Motif-3
GraGELP52D	386	400	Motif-50
GbaGELP18A	3	31	Motif-41
GbaGELP18A	33	53	Motif-4
GbaGELP18A	62	76	Motif-19
GbaGELP18A	77	97	Motif-5
GbaGELP18A	98	108	Motif-15
GbaGELP18A	112	132	Motif-6
GbaGELP18A	133	161	Motif-33
GbaGELP18A	167	187	Motif-55
GbaGELP18A	196	206	Motif-111
GbaGELP18A	213	237	Motif-2
GbaGELP18A	239	253	Motif-34
GbaGELP18A	256	276	Motif-7
GbaGELP18A	277	287	Motif-57
GbaGELP18A	289	309	Motif-10
GbaGELP18A	310	320	Motif-13
GbaGELP18A	323	343	Motif-23
GbaGELP18A	346	366	Motif-3
GbaGELP18A	369	376	Motif-94
GbaGELP152D	3	23	Motif-38
GbaGELP152D	33	53	Motif-4
GbaGELP152D	54	68	Motif-19
GbaGELP152D	69	89	Motif-5
GbaGELP152D	90	100	Motif-15
GbaGELP152D	101	121	Motif-6
GbaGELP152D	123	143	Motif-14
GbaGELP152D	144	158	Motif-91
GbaGELP152D	160	180	Motif-11
GbaGELP152D	183	203	Motif-18
GbaGELP152D	206	230	Motif-2
GbaGELP152D	231	245	Motif-76
GbaGELP152D	246	266	Motif-7
GbaGELP152D	268	278	Motif-28
GbaGELP152D	279	299	Motif-10
GbaGELP152D	300	310	Motif-13
GbaGELP152D	311	321	Motif-105
GbaGELP152D	323	337	Motif-47
GbaGELP152D	338	358	Motif-3
GbaGELP152D	361	375	Motif-25
GtoGELP153D	3	23	Motif-38
GtoGELP153D	33	53	Motif-4
GtoGELP153D	54	68	Motif-19
GtoGELP153D	69	89	Motif-5
GtoGELP153D	90	100	Motif-15
GtoGELP153D	101	121	Motif-6
GtoGELP153D	123	143	Motif-14
GtoGELP153D	144	158	Motif-91
GtoGELP153D	160	180	Motif-11
GtoGELP153D	183	203	Motif-18
GtoGELP153D	206	230	Motif-2
GtoGELP153D	231	245	Motif-76
GtoGELP153D	246	266	Motif-7
GtoGELP153D	268	278	Motif-28
GtoGELP153D	279	299	Motif-10
GtoGELP153D	300	310	Motif-13
GtoGELP153D	311	321	Motif-105
GtoGELP153D	323	337	Motif-47
GtoGELP153D	338	358	Motif-3
GtoGELP153D	361	375	Motif-25
GhiGELP155D	3	23	Motif-38
GhiGELP155D	33	53	Motif-4
GhiGELP155D	54	68	Motif-19
GhiGELP155D	69	89	Motif-5
GhiGELP155D	90	100	Motif-15
GhiGELP155D	101	121	Motif-6
GhiGELP155D	123	143	Motif-14
GhiGELP155D	144	158	Motif-91
GhiGELP155D	160	180	Motif-11
GhiGELP155D	183	203	Motif-18
GhiGELP155D	206	230	Motif-2
GhiGELP155D	231	245	Motif-76
GhiGELP155D	246	266	Motif-7
GhiGELP155D	268	278	Motif-28
GhiGELP155D	279	299	Motif-10
GhiGELP155D	300	310	Motif-13
GhiGELP155D	311	321	Motif-105
GhiGELP155D	323	337	Motif-47
GhiGELP155D	338	358	Motif-3
GhiGELP155D	361	375	Motif-25
GdaGELP18A	3	31	Motif-41
GdaGELP18A	33	53	Motif-4
GdaGELP18A	60	74	Motif-8
GdaGELP18A	77	97	Motif-5
GdaGELP18A	98	108	Motif-15
GdaGELP18A	112	132	Motif-6
GdaGELP18A	133	161	Motif-33
GdaGELP18A	162	190	Motif-20
GdaGELP18A	191	211	Motif-18
GdaGELP18A	214	238	Motif-2
GdaGELP18A	240	254	Motif-34
GdaGELP18A	257	277	Motif-7
GdaGELP18A	278	288	Motif-57
GdaGELP18A	290	310	Motif-10
GdaGELP18A	311	321	Motif-13
GdaGELP18A	324	344	Motif-23
GdaGELP18A	347	367	Motif-3
GdaGELP18A	378	388	Motif-102
GdaGELP20A	3	31	Motif-41
GdaGELP20A	33	53	Motif-4
GdaGELP20A	62	76	Motif-19
GdaGELP20A	77	97	Motif-5
GdaGELP20A	98	108	Motif-15
GdaGELP20A	112	132	Motif-6
GdaGELP20A	133	161	Motif-33
GdaGELP20A	167	187	Motif-55
GdaGELP20A	196	206	Motif-111
GdaGELP20A	213	237	Motif-2
GdaGELP20A	239	253	Motif-34
GdaGELP20A	256	276	Motif-7
GdaGELP20A	277	287	Motif-57
GdaGELP20A	289	309	Motif-10
GdaGELP20A	310	320	Motif-13
GdaGELP20A	323	343	Motif-23
GdaGELP20A	346	366	Motif-3
GdaGELP20A	369	376	Motif-94
GbaGELP47A	3	23	Motif-38
GbaGELP47A	33	53	Motif-4
GbaGELP47A	54	68	Motif-19
GbaGELP47A	69	89	Motif-5
GbaGELP47A	90	100	Motif-15
GbaGELP47A	101	121	Motif-6
GbaGELP47A	123	143	Motif-14
GbaGELP47A	144	158	Motif-91
GbaGELP47A	160	180	Motif-11
GbaGELP47A	183	203	Motif-18
GbaGELP47A	206	230	Motif-2
GbaGELP47A	231	245	Motif-76
GbaGELP47A	246	266	Motif-7
GbaGELP47A	268	278	Motif-28
GbaGELP47A	279	299	Motif-10
GbaGELP47A	300	310	Motif-13
GbaGELP47A	311	321	Motif-105
GbaGELP47A	323	337	Motif-47
GbaGELP47A	338	358	Motif-3
GbaGELP47A	361	375	Motif-25
GdaGELP53A	3	23	Motif-38
GdaGELP53A	33	53	Motif-4
GdaGELP53A	54	68	Motif-19
GdaGELP53A	69	89	Motif-5
GdaGELP53A	90	100	Motif-15
GdaGELP53A	101	121	Motif-6
GdaGELP53A	123	143	Motif-14
GdaGELP53A	144	158	Motif-91
GdaGELP53A	160	180	Motif-11
GdaGELP53A	183	203	Motif-18
GdaGELP53A	206	230	Motif-2
GdaGELP53A	231	245	Motif-76
GdaGELP53A	246	266	Motif-7
GdaGELP53A	268	278	Motif-28
GdaGELP53A	279	299	Motif-10
GdaGELP53A	300	310	Motif-13
GdaGELP53A	311	321	Motif-105
GdaGELP53A	323	337	Motif-47
GdaGELP53A	338	358	Motif-3
GdaGELP53A	361	375	Motif-25
GmuGELP50A	3	23	Motif-38
GmuGELP50A	33	53	Motif-4
GmuGELP50A	54	68	Motif-19
GmuGELP50A	69	89	Motif-5
GmuGELP50A	90	100	Motif-15
GmuGELP50A	101	121	Motif-6
GmuGELP50A	123	143	Motif-14
GmuGELP50A	144	158	Motif-91
GmuGELP50A	160	180	Motif-11
GmuGELP50A	183	203	Motif-18
GmuGELP50A	206	230	Motif-2
GmuGELP50A	231	245	Motif-76
GmuGELP50A	246	266	Motif-7
GmuGELP50A	268	278	Motif-28
GmuGELP50A	279	299	Motif-10
GmuGELP50A	300	310	Motif-13
GmuGELP50A	311	321	Motif-105
GmuGELP50A	323	337	Motif-47
GmuGELP50A	338	358	Motif-3
GmuGELP50A	361	375	Motif-25
GmuGELP146D	5	19	Motif-19
GmuGELP146D	20	40	Motif-5
GmuGELP146D	41	51	Motif-15
GmuGELP146D	55	75	Motif-6
GmuGELP146D	76	104	Motif-33
GmuGELP146D	105	133	Motif-20
GmuGELP146D	134	154	Motif-18
GmuGELP146D	157	181	Motif-2
GmuGELP146D	183	197	Motif-34
GmuGELP146D	200	220	Motif-7
GmuGELP146D	221	231	Motif-57
GmuGELP146D	233	253	Motif-10
GmuGELP146D	254	264	Motif-13
GmuGELP146D	267	287	Motif-23
GmuGELP146D	290	310	Motif-3
GmuGELP146D	318	328	Motif-15
GmuGELP146D	331	351	Motif-4
GmuGELP146D	360	374	Motif-19
GmuGELP146D	375	395	Motif-5
GmuGELP146D	409	429	Motif-6
GmuGELP146D	435	445	Motif-97
GmuGELP146D	452	480	Motif-20
GmuGELP146D	481	501	Motif-18
GmuGELP146D	504	528	Motif-2
GmuGELP146D	530	544	Motif-34
GmuGELP146D	547	567	Motif-7
GmuGELP146D	568	578	Motif-57
GmuGELP146D	580	600	Motif-10
GmuGELP146D	601	611	Motif-13
GmuGELP146D	614	634	Motif-23
GmuGELP146D	637	657	Motif-3
GmuGELP146D	658	678	Motif-38
GmuGELP146D	679	689	Motif-28
GtoGELP17A	5	33	Motif-41
GtoGELP17A	35	55	Motif-4
GtoGELP17A	64	78	Motif-19
GtoGELP17A	79	99	Motif-5
GtoGELP17A	100	110	Motif-15
GtoGELP17A	114	134	Motif-6
GtoGELP17A	139	149	Motif-65
GtoGELP17A	157	185	Motif-20
GtoGELP17A	186	206	Motif-18
GtoGELP17A	209	233	Motif-2
GtoGELP17A	235	249	Motif-34
GtoGELP17A	252	272	Motif-7
GtoGELP17A	273	283	Motif-57
GtoGELP17A	285	305	Motif-10
GtoGELP17A	306	316	Motif-13
GtoGELP17A	319	339	Motif-23
GtoGELP17A	342	362	Motif-3
GtoGELP17A	363	383	Motif-38
GtoGELP17A	384	394	Motif-28
GtoGELP50A	3	23	Motif-38
GtoGELP50A	33	53	Motif-4
GtoGELP50A	54	68	Motif-19
GtoGELP50A	69	89	Motif-5
GtoGELP50A	90	100	Motif-15
GtoGELP50A	101	121	Motif-6
GtoGELP50A	123	143	Motif-14
GtoGELP50A	144	158	Motif-91
GtoGELP50A	160	180	Motif-11
GtoGELP50A	183	203	Motif-18
GtoGELP50A	206	230	Motif-2
GtoGELP50A	231	245	Motif-76
GtoGELP50A	246	266	Motif-7
GtoGELP50A	268	278	Motif-28
GtoGELP50A	279	299	Motif-10
GtoGELP50A	300	310	Motif-13
GtoGELP50A	311	321	Motif-105
GtoGELP50A	323	337	Motif-47
GtoGELP50A	338	358	Motif-3
GtoGELP50A	361	375	Motif-25
GmuGELP159D	3	23	Motif-38
GmuGELP159D	33	53	Motif-4
GmuGELP159D	54	68	Motif-19
GmuGELP159D	69	89	Motif-5
GmuGELP159D	90	100	Motif-15
GmuGELP159D	101	121	Motif-6
GmuGELP159D	123	143	Motif-14
GmuGELP159D	144	158	Motif-91
GmuGELP159D	160	180	Motif-11
GmuGELP159D	183	203	Motif-18
GmuGELP159D	206	230	Motif-2
GmuGELP159D	231	245	Motif-76
GmuGELP159D	246	266	Motif-7
GmuGELP159D	268	278	Motif-28
GmuGELP159D	279	299	Motif-10
GmuGELP159D	300	310	Motif-13
GmuGELP159D	311	321	Motif-105
GmuGELP159D	323	337	Motif-47
GmuGELP159D	338	358	Motif-3
GmuGELP159D	361	375	Motif-25
GhiGELP49A	3	23	Motif-38
GhiGELP49A	33	53	Motif-4
GhiGELP49A	54	68	Motif-19
GhiGELP49A	69	89	Motif-5
GhiGELP49A	90	100	Motif-15
GhiGELP49A	101	121	Motif-6
GhiGELP49A	123	143	Motif-14
GhiGELP49A	144	158	Motif-91
GhiGELP49A	160	180	Motif-11
GhiGELP49A	183	203	Motif-18
GhiGELP49A	206	230	Motif-2
GhiGELP49A	231	245	Motif-76
GhiGELP49A	246	266	Motif-7
GhiGELP49A	268	278	Motif-28
GhiGELP49A	279	299	Motif-10
GhiGELP49A	300	310	Motif-13
GhiGELP49A	311	321	Motif-105
GhiGELP49A	323	337	Motif-47
GhiGELP49A	338	358	Motif-3
GhiGELP49A	361	375	Motif-25
GarGELP38A	5	25	Motif-4
GarGELP38A	34	48	Motif-19
GarGELP38A	49	69	Motif-5
GarGELP38A	70	80	Motif-15
GarGELP38A	84	104	Motif-6
GarGELP38A	109	123	Motif-127
GarGELP38A	127	155	Motif-20
GarGELP38A	156	176	Motif-18
GarGELP38A	179	203	Motif-2
GarGELP38A	205	219	Motif-34
GarGELP38A	222	242	Motif-7
GarGELP38A	243	253	Motif-57
GarGELP38A	255	275	Motif-10
GarGELP38A	276	286	Motif-13
GarGELP38A	289	309	Motif-23
GarGELP38A	312	332	Motif-3
GarGELP38A	333	353	Motif-38
GarGELP38A	354	364	Motif-28
GhiGELP142D	3	31	Motif-41
GhiGELP142D	33	53	Motif-4
GhiGELP142D	62	76	Motif-19
GhiGELP142D	77	97	Motif-5
GhiGELP142D	99	109	Motif-123
GhiGELP142D	112	132	Motif-6
GhiGELP142D	133	161	Motif-33
GhiGELP142D	162	190	Motif-20
GhiGELP142D	196	206	Motif-111
GhiGELP142D	213	237	Motif-2
GhiGELP142D	239	253	Motif-34
GhiGELP142D	256	276	Motif-7
GhiGELP142D	277	287	Motif-57
GhiGELP142D	289	309	Motif-10
GhiGELP142D	310	320	Motif-13
GhiGELP142D	323	343	Motif-23
GhiGELP142D	350	364	Motif-83
GbaGELP108D	1	21	Motif-36
GbaGELP108D	28	56	Motif-90
GbaGELP108D	61	68	Motif-95
GbaGELP108D	72	86	Motif-109
GbaGELP108D	91	101	Motif-111
GbaGELP108D	105	119	Motif-109
GbaGELP108D	122	132	Motif-66
GbaGELP108D	134	154	Motif-4
GbaGELP108D	158	178	Motif-135
GbaGELP108D	179	199	Motif-5
GbaGELP108D	200	210	Motif-46
GbaGELP108D	214	234	Motif-6
GbaGELP108D	237	247	Motif-65
GbaGELP108D	250	270	Motif-14
GbaGELP108D	271	299	Motif-20
GbaGELP108D	300	314	Motif-83
GbaGELP108D	320	344	Motif-2
GbaGELP108D	348	358	Motif-97
GbaGELP108D	359	379	Motif-7
GbaGELP108D	380	390	Motif-86
GbaGELP108D	393	413	Motif-10
GbaGELP108D	414	424	Motif-13
GbaGELP108D	428	448	Motif-23
GbaGELP108D	450	470	Motif-3
GbaGELP108D	472	492	Motif-104
GdaGELP112D	1	21	Motif-36
GdaGELP112D	28	56	Motif-90
GdaGELP112D	61	68	Motif-95
GdaGELP112D	72	86	Motif-109
GdaGELP112D	91	101	Motif-111
GdaGELP112D	105	119	Motif-109
GdaGELP112D	122	132	Motif-66
GdaGELP112D	134	154	Motif-4
GdaGELP112D	158	178	Motif-135
GdaGELP112D	179	199	Motif-5
GdaGELP112D	200	210	Motif-46
GdaGELP112D	214	234	Motif-6
GdaGELP112D	237	247	Motif-65
GdaGELP112D	250	270	Motif-14
GdaGELP112D	271	299	Motif-20
GdaGELP112D	300	314	Motif-83
GdaGELP112D	320	344	Motif-2
GdaGELP112D	348	358	Motif-97
GdaGELP112D	359	379	Motif-7
GdaGELP112D	380	390	Motif-86
GdaGELP112D	393	413	Motif-10
GdaGELP112D	414	424	Motif-13
GdaGELP112D	428	448	Motif-23
GdaGELP112D	450	470	Motif-3
GdaGELP112D	472	492	Motif-104
GtoGELP112D	1	21	Motif-36
GtoGELP112D	28	56	Motif-90
GtoGELP112D	61	68	Motif-95
GtoGELP112D	72	86	Motif-109
GtoGELP112D	91	101	Motif-111
GtoGELP112D	105	119	Motif-109
GtoGELP112D	122	132	Motif-66
GtoGELP112D	134	154	Motif-4
GtoGELP112D	158	178	Motif-135
GtoGELP112D	179	199	Motif-5
GtoGELP112D	200	210	Motif-46
GtoGELP112D	214	234	Motif-6
GtoGELP112D	237	247	Motif-65
GtoGELP112D	250	270	Motif-14
GtoGELP112D	271	299	Motif-20
GtoGELP112D	300	314	Motif-83
GtoGELP112D	320	344	Motif-2
GtoGELP112D	348	358	Motif-97
GtoGELP112D	359	379	Motif-7
GtoGELP112D	380	390	Motif-86
GtoGELP112D	393	413	Motif-10
GtoGELP112D	414	424	Motif-13
GtoGELP112D	428	448	Motif-23
GtoGELP112D	450	470	Motif-3
GtoGELP112D	472	492	Motif-104
GtoGELP16A	12	19	Motif-140
GtoGELP16A	29	39	Motif-98
GtoGELP16A	42	70	Motif-41
GtoGELP16A	72	92	Motif-4
GtoGELP16A	99	113	Motif-8
GtoGELP16A	116	136	Motif-5
GtoGELP16A	137	147	Motif-15
GtoGELP16A	151	171	Motif-6
GtoGELP16A	172	200	Motif-33
GtoGELP16A	201	229	Motif-20
GtoGELP16A	230	250	Motif-18
GtoGELP16A	253	277	Motif-2
GtoGELP16A	279	293	Motif-34
GtoGELP16A	296	316	Motif-7
GtoGELP16A	317	327	Motif-57
GtoGELP16A	341	351	Motif-13
GtoGELP16A	354	374	Motif-23
GtoGELP16A	377	397	Motif-3
GtoGELP16A	408	418	Motif-102
GtoGELP16A	419	426	Motif-94
GtoGELP16A	436	443	Motif-95
GtoGELP16A	450	478	Motif-90
GtoGELP16A	480	490	Motif-15
GtoGELP16A	492	502	Motif-97
GtoGELP16A	509	537	Motif-20
GtoGELP16A	544	568	Motif-2
GtoGELP16A	578	588	Motif-57
GtoGELP16A	590	610	Motif-10
GtoGELP16A	612	622	Motif-13
GtoGELP16A	625	645	Motif-23
GtoGELP16A	646	666	Motif-18
GhiGELP112D	1	21	Motif-36
GhiGELP112D	28	56	Motif-90
GhiGELP112D	61	68	Motif-95
GhiGELP112D	72	86	Motif-109
GhiGELP112D	91	101	Motif-111
GhiGELP112D	105	119	Motif-109
GhiGELP112D	122	132	Motif-66
GhiGELP112D	134	154	Motif-4
GhiGELP112D	158	178	Motif-135
GhiGELP112D	179	199	Motif-5
GhiGELP112D	200	210	Motif-46
GhiGELP112D	214	234	Motif-6
GhiGELP112D	237	247	Motif-65
GhiGELP112D	250	270	Motif-14
GhiGELP112D	271	299	Motif-20
GhiGELP112D	300	314	Motif-83
GhiGELP112D	320	344	Motif-2
GhiGELP112D	348	358	Motif-97
GhiGELP112D	359	379	Motif-7
GhiGELP112D	380	390	Motif-86
GhiGELP112D	393	413	Motif-10
GhiGELP112D	414	424	Motif-13
GhiGELP112D	428	448	Motif-23
GhiGELP112D	450	470	Motif-3
GhiGELP112D	472	492	Motif-104
GmuGELP16A	6	34	Motif-41
GmuGELP16A	36	56	Motif-4
GmuGELP16A	65	79	Motif-19
GmuGELP16A	80	100	Motif-5
GmuGELP16A	101	111	Motif-15
GmuGELP16A	115	143	Motif-20
GmuGELP16A	144	164	Motif-18
GmuGELP16A	167	191	Motif-2
GmuGELP16A	193	207	Motif-34
GmuGELP16A	210	230	Motif-7
GmuGELP16A	231	241	Motif-57
GmuGELP16A	243	263	Motif-10
GmuGELP16A	264	274	Motif-13
GmuGELP16A	277	297	Motif-23
GmuGELP16A	300	320	Motif-3
GmuGELP16A	321	341	Motif-38
GmuGELP16A	342	352	Motif-28
GdaGELP141D	1	8	Motif-117
GdaGELP141D	12	19	Motif-94
GdaGELP141D	29	43	Motif-19
GdaGELP141D	44	64	Motif-5
GdaGELP141D	65	75	Motif-15
GdaGELP141D	79	99	Motif-6
GdaGELP141D	100	128	Motif-33
GdaGELP141D	129	157	Motif-20
GdaGELP141D	158	178	Motif-18
GdaGELP141D	181	205	Motif-2
GdaGELP141D	207	221	Motif-34
GdaGELP141D	224	244	Motif-7
GdaGELP141D	245	255	Motif-57
GdaGELP141D	257	277	Motif-10
GdaGELP141D	278	288	Motif-13
GdaGELP141D	291	311	Motif-23
GdaGELP141D	314	334	Motif-3
GdaGELP141D	335	355	Motif-38
GhiGELP20A	5	33	Motif-41
GhiGELP20A	35	55	Motif-4
GhiGELP20A	64	78	Motif-19
GhiGELP20A	79	99	Motif-5
GhiGELP20A	100	110	Motif-15
GhiGELP20A	114	134	Motif-6
GhiGELP20A	139	149	Motif-65
GhiGELP20A	157	185	Motif-20
GhiGELP20A	186	206	Motif-18
GhiGELP20A	209	233	Motif-2
GhiGELP20A	235	249	Motif-34
GhiGELP20A	252	272	Motif-7
GhiGELP20A	273	283	Motif-57
GhiGELP20A	285	305	Motif-10
GhiGELP20A	306	316	Motif-13
GhiGELP20A	319	339	Motif-23
GhiGELP20A	342	362	Motif-3
GhiGELP20A	363	383	Motif-38
GhiGELP20A	384	394	Motif-28
GthGELP36D	1	21	Motif-36
GthGELP36D	28	56	Motif-90
GthGELP36D	61	68	Motif-95
GthGELP36D	70	80	Motif-100
GthGELP36D	85	105	Motif-54
GthGELP36D	110	120	Motif-51
GthGELP36D	122	132	Motif-66
GthGELP36D	134	154	Motif-4
GthGELP36D	158	178	Motif-135
GthGELP36D	179	199	Motif-5
GthGELP36D	200	210	Motif-46
GthGELP36D	214	234	Motif-6
GthGELP36D	237	247	Motif-65
GthGELP36D	250	270	Motif-14
GthGELP36D	271	299	Motif-20
GthGELP36D	300	314	Motif-83
GthGELP36D	320	344	Motif-2
GthGELP36D	348	358	Motif-97
GthGELP36D	359	379	Motif-7
GthGELP36D	380	390	Motif-86
GthGELP36D	393	413	Motif-10
GthGELP36D	414	424	Motif-13
GthGELP36D	428	448	Motif-23
GthGELP36D	450	470	Motif-3
GthGELP36D	472	492	Motif-104
GhiGELP122D	1	21	Motif-36
GhiGELP122D	25	35	Motif-68
GhiGELP122D	36	56	Motif-4
GhiGELP122D	57	71	Motif-19
GhiGELP122D	72	92	Motif-5
GhiGELP122D	93	103	Motif-15
GhiGELP122D	104	124	Motif-6
GhiGELP122D	126	146	Motif-14
GhiGELP122D	147	161	Motif-91
GhiGELP122D	163	183	Motif-11
GhiGELP122D	186	206	Motif-18
GhiGELP122D	209	233	Motif-2
GhiGELP122D	235	249	Motif-76
GhiGELP122D	250	270	Motif-7
GhiGELP122D	272	282	Motif-28
GhiGELP122D	283	303	Motif-10
GhiGELP122D	304	314	Motif-13
GhiGELP122D	320	334	Motif-47
GhiGELP122D	335	355	Motif-3
GhiGELP122D	358	372	Motif-25
GmuGELP38A	1	21	Motif-36
GmuGELP38A	25	35	Motif-68
GmuGELP38A	36	56	Motif-4
GmuGELP38A	57	71	Motif-19
GmuGELP38A	72	92	Motif-5
GmuGELP38A	93	103	Motif-15
GmuGELP38A	104	124	Motif-6
GmuGELP38A	126	146	Motif-14
GmuGELP38A	147	161	Motif-91
GmuGELP38A	163	183	Motif-11
GmuGELP38A	186	206	Motif-18
GmuGELP38A	209	233	Motif-2
GmuGELP38A	235	249	Motif-76
GmuGELP38A	250	270	Motif-7
GmuGELP38A	272	282	Motif-28
GmuGELP38A	283	303	Motif-10
GmuGELP38A	304	314	Motif-13
GmuGELP38A	320	334	Motif-47
GmuGELP38A	335	355	Motif-3
GmuGELP38A	358	372	Motif-25
GtoGELP37A	1	21	Motif-36
GtoGELP37A	25	35	Motif-68
GtoGELP37A	36	56	Motif-4
GtoGELP37A	57	71	Motif-19
GtoGELP37A	72	92	Motif-5
GtoGELP37A	93	103	Motif-15
GtoGELP37A	104	124	Motif-6
GtoGELP37A	126	146	Motif-14
GtoGELP37A	147	161	Motif-91
GtoGELP37A	163	183	Motif-11
GtoGELP37A	186	206	Motif-18
GtoGELP37A	209	233	Motif-2
GtoGELP37A	235	249	Motif-76
GtoGELP37A	250	270	Motif-7
GtoGELP37A	272	282	Motif-28
GtoGELP37A	283	303	Motif-10
GtoGELP37A	304	314	Motif-13
GtoGELP37A	320	334	Motif-47
GtoGELP37A	335	355	Motif-3
GtoGELP37A	358	372	Motif-25
GtuGELP14D	1	21	Motif-36
GtuGELP14D	28	56	Motif-90
GtuGELP14D	61	68	Motif-95
GtuGELP14D	70	80	Motif-100
GtuGELP14D	85	105	Motif-54
GtuGELP14D	110	120	Motif-51
GtuGELP14D	125	132	Motif-107
GtuGELP14D	134	154	Motif-4
GtuGELP14D	158	178	Motif-135
GtuGELP14D	179	199	Motif-5
GtuGELP14D	200	210	Motif-46
GtuGELP14D	214	234	Motif-6
GtuGELP14D	237	247	Motif-65
GtuGELP14D	250	270	Motif-14
GtuGELP14D	271	299	Motif-20
GtuGELP14D	300	314	Motif-83
GtuGELP14D	320	344	Motif-2
GtuGELP14D	348	358	Motif-97
GtuGELP14D	359	379	Motif-7
GtuGELP14D	380	390	Motif-86
GtuGELP14D	393	413	Motif-10
GtuGELP14D	414	424	Motif-13
GtuGELP14D	428	448	Motif-23
GtuGELP14D	450	470	Motif-3
GtuGELP14D	472	492	Motif-104
GbaGELP117D	1	21	Motif-36
GbaGELP117D	25	35	Motif-68
GbaGELP117D	36	56	Motif-4
GbaGELP117D	57	71	Motif-19
GbaGELP117D	72	92	Motif-5
GbaGELP117D	93	103	Motif-15
GbaGELP117D	104	124	Motif-6
GbaGELP117D	126	146	Motif-14
GbaGELP117D	147	161	Motif-91
GbaGELP117D	163	183	Motif-11
GbaGELP117D	186	206	Motif-18
GbaGELP117D	209	233	Motif-2
GbaGELP117D	235	249	Motif-76
GbaGELP117D	250	270	Motif-7
GbaGELP117D	272	282	Motif-28
GbaGELP117D	283	303	Motif-10
GbaGELP117D	304	314	Motif-13
GbaGELP117D	320	334	Motif-47
GbaGELP117D	335	355	Motif-3
GbaGELP117D	358	372	Motif-25
GmuGELP123D	1	21	Motif-36
GmuGELP123D	25	35	Motif-68
GmuGELP123D	36	56	Motif-4
GmuGELP123D	57	71	Motif-19
GmuGELP123D	72	92	Motif-5
GmuGELP123D	93	103	Motif-15
GmuGELP123D	104	124	Motif-6
GmuGELP123D	126	146	Motif-14
GmuGELP123D	147	161	Motif-91
GmuGELP123D	163	183	Motif-11
GmuGELP123D	186	206	Motif-18
GmuGELP123D	209	233	Motif-2
GmuGELP123D	235	249	Motif-76
GmuGELP123D	250	270	Motif-7
GmuGELP123D	272	282	Motif-28
GmuGELP123D	283	303	Motif-10
GmuGELP123D	304	314	Motif-13
GmuGELP123D	320	334	Motif-47
GmuGELP123D	335	355	Motif-3
GmuGELP123D	358	372	Motif-25
GmuGELP15A	3	31	Motif-41
GmuGELP15A	33	53	Motif-4
GmuGELP15A	60	74	Motif-8
GmuGELP15A	77	97	Motif-5
GmuGELP15A	98	108	Motif-15
GmuGELP15A	112	132	Motif-6
GmuGELP15A	133	161	Motif-33
GmuGELP15A	162	190	Motif-20
GmuGELP15A	191	211	Motif-18
GmuGELP15A	214	238	Motif-2
GmuGELP15A	240	254	Motif-34
GmuGELP15A	257	277	Motif-7
GmuGELP15A	278	288	Motif-57
GmuGELP15A	290	310	Motif-10
GmuGELP15A	311	321	Motif-13
GmuGELP15A	324	344	Motif-23
GmuGELP15A	347	367	Motif-3
GmuGELP15A	376	390	Motif-16
GhiGELP38A	1	21	Motif-36
GhiGELP38A	25	35	Motif-68
GhiGELP38A	36	56	Motif-4
GhiGELP38A	57	71	Motif-19
GhiGELP38A	72	92	Motif-5
GhiGELP38A	93	103	Motif-15
GhiGELP38A	104	124	Motif-6
GhiGELP38A	126	146	Motif-14
GhiGELP38A	147	161	Motif-91
GhiGELP38A	163	183	Motif-11
GhiGELP38A	186	206	Motif-18
GhiGELP38A	209	233	Motif-2
GhiGELP38A	235	249	Motif-76
GhiGELP38A	250	270	Motif-7
GhiGELP38A	272	282	Motif-28
GhiGELP38A	283	303	Motif-10
GhiGELP38A	304	314	Motif-13
GhiGELP38A	320	334	Motif-47
GhiGELP38A	335	355	Motif-3
GhiGELP38A	358	372	Motif-25
GbaGELP35A	1	21	Motif-36
GbaGELP35A	25	35	Motif-68
GbaGELP35A	36	56	Motif-4
GbaGELP35A	57	71	Motif-19
GbaGELP35A	72	92	Motif-5
GbaGELP35A	93	103	Motif-15
GbaGELP35A	104	124	Motif-6
GbaGELP35A	126	146	Motif-14
GbaGELP35A	147	161	Motif-91
GbaGELP35A	163	183	Motif-11
GbaGELP35A	186	206	Motif-18
GbaGELP35A	209	233	Motif-2
GbaGELP35A	235	249	Motif-76
GbaGELP35A	250	270	Motif-7
GbaGELP35A	272	282	Motif-28
GbaGELP35A	283	303	Motif-10
GbaGELP35A	304	314	Motif-13
GbaGELP35A	320	334	Motif-47
GbaGELP35A	335	355	Motif-3
GbaGELP35A	358	372	Motif-25
GarGELP15A	1	21	Motif-36
GarGELP15A	25	35	Motif-68
GarGELP15A	36	56	Motif-4
GarGELP15A	57	71	Motif-19
GarGELP15A	72	92	Motif-5
GarGELP15A	93	103	Motif-15
GarGELP15A	104	124	Motif-6
GarGELP15A	126	146	Motif-14
GarGELP15A	147	161	Motif-91
GarGELP15A	163	183	Motif-11
GarGELP15A	186	206	Motif-18
GarGELP15A	209	233	Motif-2
GarGELP15A	235	249	Motif-76
GarGELP15A	250	270	Motif-7
GarGELP15A	272	282	Motif-28
GarGELP15A	283	303	Motif-10
GarGELP15A	304	314	Motif-13
GarGELP15A	320	334	Motif-47
GarGELP15A	335	355	Motif-3
GarGELP15A	358	372	Motif-25
GdaGELP40A	1	21	Motif-36
GdaGELP40A	25	35	Motif-68
GdaGELP40A	36	56	Motif-4
GdaGELP40A	57	71	Motif-19
GdaGELP40A	72	92	Motif-5
GdaGELP40A	93	103	Motif-15
GdaGELP40A	104	124	Motif-6
GdaGELP40A	126	146	Motif-14
GdaGELP40A	147	161	Motif-91
GdaGELP40A	163	183	Motif-11
GdaGELP40A	186	206	Motif-18
GdaGELP40A	209	233	Motif-2
GdaGELP40A	235	249	Motif-76
GdaGELP40A	250	270	Motif-7
GdaGELP40A	272	282	Motif-28
GdaGELP40A	283	303	Motif-10
GdaGELP40A	304	314	Motif-13
GdaGELP40A	320	334	Motif-47
GdaGELP40A	335	355	Motif-3
[truncated: 7,142 more rows]
