# Supplementary material for: The binding pocket properties were fundamental to functional diversification of the GDSL-type esterases/lipases gene family in cotton
Source: Front Plant Sci. 2023 Jan 18;13:1099673. doi: 10.3389/fpls.2022.1099673 (PMC9889996; doi:10.3389/fpls.2022.1099673)
Supplement: Supplementary file 1 [file Presentation_1.zip › Table S5 The KaKs values of the duplicate gene pairs among 10 cotton species.xls]

## Sheet: gene duplications
	segmental duplications	tandem duplications
01 A1(Ghe)	27	12
02 A2(Gar)	29	2
03 D1(Gth)	0	0
04 D5(Gra)	21	6
05 D10(Gtu)	34	10
06 AD1(Ghi)	171	23
07 AD2(Gba)	161	18
08 AD3(Gto)	182	21
09 AD4(Gmu)	188	20
10 AD5(Gda)	169	18
	982	130
	01 A1(Ghe)	02 A2(Gar)	03 D1(Gth)	04 D5(Gra)	05 D10(Gtu)	06 AD1(Ghi)	07 AD2(Gba)	08 AD3(Gto)	09 AD4(Gmu)	10 AD5(Gda)
01 A1(Ghe)
02 A2(Gar)	121
03 D1(Gth)	25	25
04 D5(Gra)	106	113	23
05 D10(Gtu)	123	129	26	121
06 AD1(Ghi)	211	232	50	228	269
07 AD2(Gba)	232	225	47	224	269	475
08 AD3(Gto)	217	235	41	205	273	489	478
09 AD4(Gmu)	222	238	52	239	280	509	496	511
10 AD5(Gda)	244	228	51	226	275	475	480	484	500
	1501	1425	290	1243	1366	1948	1454	995	500	10722

## Sheet: A1 vs AD1
Seq_1	Seq_2	Ka	Ks	Ka_Ks
Gohir.A07G224100.1.v2.1	Ghe10G16320	0.336222	2.52485	0.133165
Gohir.D01G151700.1.v2.1	Ghe03G10080	0.274162	2.17826	0.125863
Gohir.D08G142000.1.v2.1	Ghe11G12350	0.411503	2.09052	0.196842
Gohir.D11G112100.1.v2.1	Ghe08G16550	0.408597	2.08334	0.196126
Gohir.D10G086100.1.v2.1	Ghe07G29550	0.347815	2.07105	0.167942
Gohir.D07G231400.1.v2.1	Ghe10G16310	0.336097	2.06769	0.162547
Gohir.A03G133500.1.v2.1	Ghe03G10080	0.281703	2.05276	0.137231
Gohir.D02G157800.1.v2.1	Ghe03G10080	0.281449	2.05034	0.137269
Gohir.A08G120933.1.v2.1	Ghe11G12350	0.409963	1.94849	0.2104
Gohir.A11G107300.1.v2.1	Ghe08G16550	0.412535	1.92761	0.214013
Gohir.D05G143100.1.v2.1	Ghe05G15200	0.363066	1.8468	0.196592
Gohir.A10G102000.1.v2.1	Ghe10G16310	0.317672	1.53166	0.207403
Gohir.D02G157600.2.v2.1	Ghe03G10100	0.316931	1.51354	0.209397
Gohir.A05G003600.1.v2.1	Ghe08G02550	0.315568	1.44006	0.219135
Gohir.D05G004000.1.v2.1	Ghe08G02550	0.320446	1.35485	0.236518
Gohir.A08G081124.1.v2.1	Ghe05G00380	0.351817	1.0384	0.338806
Gohir.D05G372300.1.v2.1	Ghe13G18750	0.245124	0.927384	0.264318
Gohir.A10G032900.1.v2.1	Ghe06G26730	0.0872915	0.903251	0.0966414
Gohir.A06G198500.1.v2.1	Ghe10G03510	0.091112	0.874381	0.104202
Gohir.A05G152400.1.v2.1	Ghe06G26730	0.0787608	0.799336	0.0985328
Gohir.A06G198500.1.v2.1	Ghe05G16460	0.0689086	0.795583	0.086614
Gohir.A13G137400.1.v2.1	Ghe01G08620	0.249703	0.786178	0.317616
Gohir.D05G154900.1.v2.1	Ghe06G26730	0.0735269	0.778647	0.0944291
Gohir.A09G242600.1.v2.1	Ghe11G03910	0.118437	0.777636	0.152304
Gohir.D03G004250.1.v2.1	Ghe11G19670	0.244537	0.776881	0.314767
Gohir.A11G031691.1.v2.1	Ghe09G30390	0.120515	0.772543	0.155998
Gohir.D06G205900.1.v2.1	Ghe05G16460	0.0696909	0.761845	0.0914764
Gohir.A01G081100.1.v2.1	Ghe13G18750	0.240705	0.759122	0.317083
Gohir.D09G243300.1.v2.1	Ghe11G03910	0.139304	0.754621	0.184601
Gohir.D11G035150.1.v2.1	Ghe09G30390	0.123725	0.752903	0.164331
Gohir.D04G101800.1.v2.1	Ghe01G26440	0.195482	0.751703	0.260052
Gohir.D05G372300.1.v2.1	Ghe01G08620	0.20017	0.751181	0.266474
Gohir.A04G064400.1.v2.1	Ghe01G26440	0.201103	0.746541	0.26938
Gohir.A01G207400.1.v2.1	Ghe04G13080	0.200344	0.744784	0.268996
Gohir.D01G068200.1.v2.1	Ghe13G18750	0.238686	0.721592	0.330777
Gohir.A04G014000.1.v2.1	Ghe01G08620	0.197672	0.71874	0.275026
Gohir.A01G081100.1.v2.1	Ghe05G44080	0.196718	0.706693	0.278364
Gohir.D01G196900.1.v2.1	Ghe04G13080	0.18789	0.706042	0.266118
Gohir.D11G158966.1.v2.1	Ghe07G24720	0.115109	0.705316	0.163202
Gohir.D01G068200.1.v2.1	Ghe05G44080	0.1995	0.690933	0.28874
Gohir.A02G175600.1.v2.1	Ghe11G19670	0.187256	0.688025	0.272165
Gohir.A05G152400.1.v2.1	Ghe10G03510	0.0694333	0.676979	0.102563
Gohir.D01G070600.1.v2.1	Ghe13G18670	0.129146	0.67573	0.191121
Gohir.A01G084200.1.v2.1	Ghe13G18670	0.120352	0.674212	0.178508
Gohir.A11G263000.1.v2.1	Ghe13G14910	0.130352	0.663886	0.196347
Gohir.A11G152100.1.v2.1	Ghe07G24720	0.114812	0.656299	0.174938
Gohir.A13G136600.1.v2.1	Ghe01G08890	0.121793	0.654784	0.186004
Gohir.D11G178100.1.v2.1	Ghe02G22360	0.178159	0.64761	0.275103
Gohir.A11G171200.1.v2.1	Ghe02G22360	0.17426	0.640361	0.272127
Gohir.D11G273000.1.v2.1	Ghe13G14910	0.131812	0.635473	0.207424
Gohir.D10G033600.1.v2.1	Ghe05G16460	0.0692521	0.628192	0.11024
Gohir.D05G154900.1.v2.1	Ghe10G03510	0.0748469	0.627909	0.1192
Gohir.D13G141000.1.v2.1	Ghe01G08890	0.120298	0.616635	0.195088
Gohir.A12G068400.1.v2.1	Ghe10G17380	0.0717117	0.616547	0.116312
Gohir.D05G134600.1.v2.1	Ghe10G06610	0.113551	0.613509	0.185084
Gohir.D12G068175.1.v2.1	Ghe10G17380	0.0614525	0.611237	0.100538
Gohir.A10G093600.1.v2.1	Ghe12G12990	0.0678634	0.596551	0.11376
Gohir.D12G037400.1.v2.1	Ghe01G22070	0.207331	0.570566	0.363377
Gohir.A05G132650.1.v2.1	Ghe10G06610	0.13526	0.568834	0.237784
Gohir.D07G227200.1.v2.1	Ghe04G07030	0.157109	0.549921	0.285694
Gohir.D10G066000.1.v2.1	Ghe05G14320	0.0763313	0.547483	0.139422
Gohir.A10G064400.1.v2.1	Ghe05G14320	0.105636	0.547033	0.193108
Gohir.A01G172000.1.v2.1	Ghe12G04080	0.214116	0.536668	0.398973
Gohir.A05G359200.1.v2.1	Ghe07G29100	0.168846	0.534339	0.31599
Gohir.D04G055000.1.v2.1	Ghe07G29100	0.167778	0.530893	0.31603
Gohir.A07G220500.1.v2.1	Ghe04G07030	0.160986	0.52731	0.305296
Gohir.A12G035300.1.v2.1	Ghe01G22070	0.223897	0.525689	0.425912
Gohir.A03G133500.1.v2.1	Ghe01G20490	0.10381	0.521844	0.198928
Gohir.D02G157800.1.v2.1	Ghe01G20490	0.100382	0.503833	0.199238
Gohir.D01G163000.1.v2.1	Ghe12G04080	0.203494	0.496258	0.410057
Gohir.D08G239226.1.v2.1	Ghe08G28500	0.0848789	0.493102	0.172132
Gohir.A04G017600.1.v2.1	Ghe05G43460	0.179192	0.375938	0.476653
Gohir.D07G234700.1.v2.1	Ghe07G29950	0.0275502	0.128987	0.213589
Gohir.D04G070850.1.v2.1	Ghe04G09130	0.101367	0.111433	0.909667
Gohir.D03G004250.1.v2.1	Ghe02G22360	0.0528462	0.10758	0.491228
Gohir.D08G093100.1.v2.1	Ghe08G10770	0.0454844	0.0876737	0.518792
Gohir.D09G235200.1.v2.1	Ghe09G29430	0.0473454	0.0834498	0.567352
Gohir.D11G035150.1.v2.1	Ghe11G03910	0.0132361	0.0823024	0.160822
Gohir.D07G110500.1.v2.1	Ghe07G12800	0.0133385	0.0821228	0.162421
Gohir.D09G033200.1.v2.1	Ghe09G05570	0.025726	0.0804436	0.319802
Gohir.D05G274400.2.v2.1	Ghe05G29340	0.0155225	0.0766741	0.202447
Gohir.A13G118300.1.v2.1	Ghe13G16230	0.0698681	0.0736554	0.94858
Gohir.A07G188000.1.v2.1	Ghe07G24730	0.0570271	0.0692133	0.823932
Gohir.D07G189600.1.v2.1	Ghe07G23620	0.0368728	0.0685361	0.538006
Gohir.D01G163000.1.v2.1	Ghe01G22070	0.0212359	0.0641188	0.331197
Gohir.D12G241900.1.v2.1	Ghe12G30110	0.00941004	0.0640817	0.146845
Gohir.D08G062200.1.v2.1	Ghe08G06460	0.0248418	0.0611336	0.406353
Gohir.D05G368500.1.v2.1	Ghe05G43460	0.0210094	0.060812	0.345481
Gohir.A08G081124.1.v2.1	Ghe08G10770	0.0402781	0.0607928	0.662548
Gohir.D13G016600.1.v2.1	Ghe13G01890	0.00515392	0.0584237	0.0882163
Gohir.D10G066000.1.v2.1	Ghe10G06610	0.0591789	0.0583501	1.0142
Gohir.D03G001600.1.v2.1	Ghe02G22050	0.0103372	0.0575428	0.179644
Gohir.D04G130300.1.v2.1	Ghe04G17190	0.0394395	0.0568394	0.693877
Gohir.D07G194700.1.v2.1	Ghe07G24720	0.00247704	0.0545123	0.04544
Gohir.D09G243300.1.v2.1	Ghe09G30390	0.0130477	0.0531015	0.245712
Gohir.D01G151700.1.v2.1	Ghe01G20490	0.0103282	0.0528022	0.195601
Gohir.D10G086100.1.v2.1	Ghe10G16310	0.0103252	0.0525113	0.196628
Gohir.D05G143001.1.v2.1	Ghe05G15180	0.0153246	0.0522139	0.293496
Gohir.D12G068175.1.v2.1	Ghe12G12990	0.00589858	0.0513358	0.114902
Gohir.D05G154900.1.v2.1	Ghe05G16460	0.00856715	0.0508835	0.168368
Gohir.D01G068200.1.v2.1	Ghe01G08620	0.0202796	0.050581	0.400933
Gohir.D08G142000.1.v2.1	Ghe08G16550	0.00844824	0.0484528	0.17436
Gohir.D02G103400.1.v2.1	Ghe03G18600	0.00862787	0.0468903	0.184001
Gohir.D05G372300.1.v2.1	Ghe05G44080	0.0359202	0.0453123	0.792724
Gohir.D10G033600.1.v2.1	Ghe10G03510	0.00487757	0.0445625	0.109454
Gohir.D11G098800.1.v2.1	Ghe11G10780	0.00679699	0.043609	0.155862
Gohir.D05G254000.1.v2.1	Ghe05G27170	0.00706927	0.0435048	0.162494
Gohir.D11G178100.1.v2.1	Ghe11G19670	0.0111159	0.0428132	0.259637
Gohir.D12G275200.1.v2.1	Ghe12G33800	0.0109926	0.0423073	0.259827
Gohir.D13G110300.1.v2.1	Ghe13G14910	0.0140109	0.041969	0.33384
Gohir.D04G101800.1.v2.1	Ghe04G13080	0.00620543	0.041634	0.149047
Gohir.D12G190700.1.v2.1	Ghe12G24260	0.0103252	0.0412089	0.250558
Gohir.D01G196900.1.v2.1	Ghe01G26440	0.0129168	0.0397999	0.324543
Gohir.D06G134400.1.v2.1	Ghe06G16520	0.00954857	0.0393533	0.242637
Gohir.D08G078900.1.v2.1	Ghe08G08670	0.0198997	0.0386684	0.514626
Gohir.D13G141000.1.v2.1	Ghe13G18670	0.00626832	0.03847	0.162941
Gohir.D13G122100.1.v2.1	Ghe13G16230	0.00597613	0.0379828	0.157338
Gohir.D05G249000.1.v2.1	Ghe05G26630	0.0138786	0.0379348	0.365854
Gohir.D12G037400.1.v2.1	Ghe12G04080	0.0162948	0.0379028	0.429909
Gohir.D10G179400.1.v2.1	Ghe10G22540	0.0139495	0.0358515	0.38909
Gohir.D06G205900.1.v2.1	Ghe06G26730	0.00981108	0.0355447	0.276021
Gohir.D01G200400.1.v2.1	Ghe01G26970	0.0116099	0.0347511	0.334086
Gohir.D07G227200.1.v2.1	Ghe07G29100	0.00854623	0.03349	0.255187
Gohir.D05G134600.1.v2.1	Ghe05G14320	0.00904793	0.0322197	0.28082
Gohir.D05G158950.1.v2.1	Ghe05G16990	0.018404	0.0311686	0.590467
Gohir.D02G080200.1.v2.1	Ghe03G21590	0.0203911	0.030823	0.661554
Gohir.A05G132650.1.v2.1	Ghe05G14320	0.0207195	0.030004	0.69056
Gohir.D12G091300.1.v2.1	Ghe12G09100	0.00888335	0.0298335	0.297765
Gohir.D11G166500.2.v2.1	Ghe11G18220	0.00603625	0.0290895	0.207506
Gohir.D11G062700.1.v2.1	Ghe11G06910	0.00846357	0.0283914	0.298104
Gohir.D07G231400.1.v2.1	Ghe07G29550	0.00919816	0.027535	0.334053
Gohir.D08G252800.1.v2.1	Ghe08G30070	0.0160649	0.0271786	0.591084
Gohir.D05G004000.1.v2.1	Ghe05G00380	0.0125957	0.0271699	0.463592
Gohir.D11G273000.1.v2.1	Ghe11G33210	0.00230947	0.0264178	0.0874209
Gohir.D04G055000.1.v2.1	Ghe04G07030	0.0138767	0.0261859	0.52993
Gohir.D11G112100.1.v2.1	Ghe11G12350	0.00922379	0.0260572	0.353982
Gohir.D09G184700.1.v2.1	Ghe09G24110	0.00428343	0.0255655	0.167548
Gohir.D05G160200.1.v2.1	Ghe05G17160	0.0164633	0.0248299	0.663045
Gohir.D07G119400.1.v2.1	Ghe07G13770	0.00999286	0.0243841	0.40981
Gohir.D12G146100.1.v2.1	Ghe12G18860	0.0184966	0.0238115	0.776793
Gohir.D05G226800.1.v2.1	Ghe05G24320	0.0047605	0.0230713	0.206338
Gohir.A09G171000.1.v2.1	Ghe09G21980	0.0105834	0.0227894	0.464397
Gohir.A03G133300.1.v2.1	Ghe03G10100	0.0203967	0.0219085	0.930994
Gohir.A01G081100.1.v2.1	Ghe01G08620	0.00354331	0.0205774	0.172194
Gohir.D13G141900.1.v2.1	Ghe13G18750	0.00356154	0.0204651	0.17403
Gohir.D10G094500.1.v2.1	Ghe10G17380	0.00928266	0.0189763	0.48917
Gohir.D05G048700.1.v2.1	Ghe05G05200	0.0165888	0.0181339	0.914799
Gohir.D01G070600.1.v2.1	Ghe01G08890	0.0100609	0.0168192	0.598181
Gohir.A07G187900.1.v2.1	Ghe07G24720	0.00123635	0.0164053	0.0753628
Gohir.A09G033100.1.v2.1	Ghe09G05570	0.00230681	0.0161297	0.143017
Gohir.A09G242600.1.v2.1	Ghe09G30390	0.00117176	0.0159846	0.0733055
Gohir.A06G198500.1.v2.1	Ghe06G26730	0.00121753	0.0156664	0.0777163
Gohir.A08G232600.1.v2.1	Ghe08G30070	0.00532059	0.0153704	0.346159
Gohir.A06G110800.1.v2.1	Ghe06G16500	0.00462964	0.0141514	0.327152
Gohir.A07G106600.2.v2.1	Ghe07G12800	0.00285987	0.0141291	0.202409
Gohir.A05G332150.1.v2.1	Ghe04G09130	0.0177195	0.0141015	1.25657
Gohir.A13G136600.1.v2.1	Ghe13G18670	0.00124974	0.0125965	0.0992131
Gohir.A02G175600.1.v2.1	Ghe02G22360	0.00891163	0.012509	0.712418
Gohir.A01G172000.1.v2.1	Ghe01G22070	0.00621765	0.0124743	0.498437
Gohir.A11G160300.2.v2.1	Ghe11G18220	0.0048222	0.0123544	0.390321
Gohir.A08G018600.1.v2.1	Ghe08G02550	0.00618242	0.0122493	0.504714
Gohir.A07G182800.1.v2.1	Ghe07G23620	0.00507616	0.0119366	0.425261
Gohir.A08G052600.1.v2.1	Ghe08G06460	0.00245902	0.0119366	0.206007
Gohir.A07G224100.1.v2.1	Ghe07G29550	0.0034384	0.0116507	0.295124
Gohir.A07G227600.1.v2.1	Ghe07G29950	0.00230371	0.0110499	0.208482
Gohir.A01G211600.1.v2.1	Ghe01G26970	0.00147583	0.00871786	0.169289
Gohir.A10G064400.1.v2.1	Ghe10G06610	0.0211953	0.00862388	2.45775
Gohir.A01G207400.1.v2.1	Ghe01G26440	0.00243952	0.00824751	0.295789
Gohir.A07G220500.1.v2.1	Ghe07G29100	0.00487509	0.00821363	0.593537
Gohir.A04G017800.1.v2.1	Ghe05G43490	0.00884593	0.00820802	1.07772
Gohir.A02G172600.1.v2.1	Ghe02G22050	0	0.0079261	0
Gohir.A10G032900.1.v2.1	Ghe10G03510	0	0.00792087	0
Gohir.A11G031691.1.v2.1	Ghe11G03910	0	0.00781257	0
Gohir.A05G157300.1.v2.1	Ghe05G17150	0.00120506	0.00777713	0.154949
Gohir.A12G240600.1.v2.1	Ghe12G30110	0.00234215	0.00770967	0.303794
Gohir.A06G110802.1.v2.1	Ghe06G16520	0.00356648	0.0077072	0.462747
Gohir.A05G152400.1.v2.1	Ghe05G16460	0.00487906	0.0076288	0.639558
Gohir.A12G187800.1.v2.1	Ghe12G24260	0.00228007	0.0073485	0.310277
Gohir.A09G190000.1.v2.1	Ghe09G24110	0.00106838	0.00722027	0.147969
Gohir.A04G090200.1.v2.1	Ghe04G17190	0	0.00611001	0
Gohir.A10G030900.1.v2.1	Ghe10G03290	0.00183655	0.00584229	0.314354
Gohir.A12G035300.1.v2.1	Ghe12G04080	0.00247066	0.00419288	0.589252
Gohir.A12G091400.1.v2.1	Ghe12G09100	0.00125918	0.00417538	0.301573
Gohir.A01G084200.1.v2.1	Ghe01G08890	0.00250365	0.00416379	0.601293
Gohir.A05G247500.2.v2.1	Ghe05G26630	0.00612436	0.0039907	1.53466
Gohir.A05G140800.1.v2.1	Ghe05G15180	0.00481639	0.00396564	1.21453
Gohir.A05G272200.1.v2.1	Ghe05G29340	0.00346354	0.00394998	0.876852
Gohir.A12G141200.1.v2.1	Ghe12G18860	0.00121753	0.00393186	0.309658
Gohir.A05G141000.1.v2.1	Ghe05G15200	0.00230925	0.00389232	0.593283
Gohir.A05G003600.1.v2.1	Ghe05G00380	0.00341784	0.00380832	0.897465
Gohir.A02G088100.1.v2.1	Ghe03G18600	0.00122624	0.00379988	0.322705
Gohir.A11G171200.1.v2.1	Ghe11G19670	0.00122762	0.00378669	0.324194
Gohir.A02G073000.1.v2.1	Ghe03G21590	0.00356366	0.00376649	0.946149
Gohir.A08G070000.1.v2.1	Ghe08G08670	0.00347692	0.00376649	0.923121
Gohir.A10G093600.1.v2.1	Ghe10G17380	0.00230858	0.00376412	0.613312
Gohir.A11G263000.1.v2.1	Ghe11G33210	0.00115318	0.0037244	0.309628
Gohir.A13G107000.1.v2.1	Ghe13G14910	0	0.0037244	0
Gohir.A11G107300.1.v2.1	Ghe11G12350	0	0.00367648	0
Gohir.A05G156150.1.v2.1	Ghe05G16990	0.00470913	0.0035939	1.31031
Gohir.A11G093800.1.v2.1	Ghe11G10780	0.00225883	0.00353879	0.638305
Gohir.A12G068400.1.v2.1	Ghe12G12990	0.0102405	0.0026537	3.85894
Gohir.A04G064400.1.v2.1	Ghe04G13080	0.00123686	0	#NAME?
Gohir.A04G014000.1.v2.1	Ghe05G44080	0.00242571	0	#NAME?
Gohir.A05G359200.1.v2.1	Ghe04G07030	0.00479139	0	#NAME?
Gohir.A05G157400.1.v2.1	Ghe05G17160	0	0	NaN
Gohir.A05G252200.1.v2.1	Ghe05G27170	0.0023488	0	#NAME?
Gohir.A08G221614.1.v2.1	Ghe08G28500	0.00378311	0	#NAME?
Gohir.A08G120933.1.v2.1	Ghe08G16550	0.00239832	0	#NAME?
Gohir.A10G172900.1.v2.1	Ghe10G22540	0.00125865	0	#NAME?
Gohir.A13G137400.1.v2.1	Ghe13G18750	0.00237248	0	#NAME?
Gohir.A13G015400.1.v2.1	Ghe13G01890	0.0034325	0	#NAME?

## Sheet: A1 vs AD2
Seq_1	Seq_2	Ka	Ks	Ka_Ks
rna-gnl|WGS:VKDL|Gobar.A01G181700.1	Ghe11G19670	0.486837	NaN	NaN
rna-gnl|WGS:VKDL|Gobar.A02G186200.1	Ghe06G00300	0.486315	NaN	NaN
rna-gnl|WGS:VKDL|Gobar.A03G142700.1	Ghe12G24260	0.670377	NaN	NaN
rna-gnl|WGS:VKDL|Gobar.D05G165200.1	Ghe05G17150	0.632611	NaN	NaN
rna-gnl|WGS:VKDL|Gobar.D06G156900.1	Ghe05G16990	0.528871	NaN	NaN
rna-gnl|WGS:VKDL|Gobar.D12G039700.1	Ghe11G19670	0.482064	3.44337	0.139998
rna-gnl|WGS:VKDL|Gobar.A01G181700.1	Ghe02G22360	0.53744	3.4374	0.15635
rna-gnl|WGS:VKDL|Gobar.A10G109100.1	Ghe07G29550	0.336483	3.11629	0.107976
rna-gnl|WGS:VKDL|Gobar.A13G133300.1	Ghe05G27170	0.49177	2.60729	0.188614
rna-gnl|WGS:VKDL|Gobar.D13G139600.1	Ghe05G27170	0.508156	2.53537	0.200427
rna-gnl|WGS:VKDL|Gobar.D08G152200.1	Ghe11G12350	0.427941	2.27331	0.188246
rna-gnl|WGS:VKDL|Gobar.D01G181800.1	Ghe03G10080	0.280357	2.18287	0.128435
rna-gnl|WGS:VKDL|Gobar.A07G243100.1	Ghe10G16310	0.338443	2.1581	0.156824
rna-gnl|WGS:VKDL|Gobar.A01G168300.1	Ghe03G10080	0.29285	2.14382	0.136602
rna-gnl|WGS:VKDL|Gobar.A11G162700.1	Ghe01G08890	0.330892	2.14103	0.154548
rna-gnl|WGS:VKDL|Gobar.D09G255200.1	Ghe10G22540	0.455373	2.09991	0.216853
rna-gnl|WGS:VKDL|Gobar.D10G093200.1	Ghe07G29550	0.350834	2.08219	0.168493
rna-gnl|WGS:VKDL|Gobar.D11G117500.1	Ghe08G16550	0.408928	2.06884	0.19766
rna-gnl|WGS:VKDL|Gobar.A01G085000.1	Ghe07G24720	0.28298	2.05242	0.137876
rna-gnl|WGS:VKDL|Gobar.A03G145600.1	Ghe03G10080	0.283623	2.04224	0.138878
rna-gnl|WGS:VKDL|Gobar.D02G182100.1	Ghe03G10080	0.28671	1.98572	0.144386
rna-gnl|WGS:VKDL|Gobar.A08G131600.1	Ghe11G12350	0.412689	1.92469	0.214419
rna-gnl|WGS:VKDL|Gobar.A11G115200.1	Ghe08G16550	0.415517	1.92046	0.216363
rna-gnl|WGS:VKDL|Gobar.D13G018500.1	Ghe04G17190	0.241013	1.91874	0.12561
rna-gnl|WGS:VKDL|Gobar.A13G017700.1	Ghe04G17190	0.245459	1.85884	0.13205
rna-gnl|WGS:VKDL|Gobar.D05G193800.1	Ghe06G00300	0.458127	1.8318	0.250097
rna-gnl|WGS:VKDL|Gobar.D03G007500.1	Ghe05G19890	0.466114	1.79819	0.259212
rna-gnl|WGS:VKDL|Gobar.A04G110500.1	Ghe13G01890	0.246544	1.77314	0.139044
rna-gnl|WGS:VKDL|Gobar.A09G249200.1	Ghe10G22540	0.461811	1.63584	0.282309
rna-gnl|WGS:VKDL|Gobar.D04G150600.1	Ghe13G01890	0.252218	1.63458	0.154301
rna-gnl|WGS:VKDL|Gobar.D02G181900.1	Ghe03G10100	0.311221	1.60939	0.193378
rna-gnl|WGS:VKDL|Gobar.A10G109100.1	Ghe10G16310	0.316535	1.58201	0.200084
rna-gnl|WGS:VKDL|Gobar.A02G186200.1	Ghe05G19890	0.411177	1.56184	0.263265
rna-gnl|WGS:VKDL|Gobar.A03G145400.1	Ghe03G10100	0.319618	1.50373	0.21255
rna-gnl|WGS:VKDL|Gobar.A05G003700.1	Ghe08G02550	0.315568	1.46828	0.214924
rna-gnl|WGS:VKDL|Gobar.A08G023400.1	Ghe05G00380	0.318501	1.42552	0.223427
rna-gnl|WGS:VKDL|Gobar.D05G004100.1	Ghe08G02550	0.324391	1.37471	0.23597
rna-gnl|WGS:VKDL|Gobar.D10G036100.1	Ghe06G26730	0.0861352	0.965032	0.0892563
rna-gnl|WGS:VKDL|Gobar.D08G098700.1	Ghe05G00380	0.361903	0.953363	0.379606
rna-gnl|WGS:VKDL|Gobar.D13G161400.1	Ghe05G44080	0.252676	0.916086	0.275821
rna-gnl|WGS:VKDL|Gobar.A10G035200.1	Ghe06G26730	0.0867685	0.90715	0.0956496
rna-gnl|WGS:VKDL|Gobar.A06G214300.1	Ghe10G03510	0.0905664	0.890896	0.101658
rna-gnl|WGS:VKDL|Gobar.A04G015600.1	Ghe13G18750	0.248184	0.884832	0.280487
rna-gnl|WGS:VKDL|Gobar.A13G152900.1	Ghe05G44080	0.254024	0.879424	0.288853
rna-gnl|WGS:VKDL|Gobar.D06G241400.1	Ghe10G03510	0.094131	0.876446	0.107401
rna-gnl|WGS:VKDL|Gobar.D13G161400.1	Ghe01G08620	0.248359	0.820933	0.302533
rna-gnl|WGS:VKDL|Gobar.A05G159000.1	Ghe06G26730	0.0684628	0.812993	0.0842108
rna-gnl|WGS:VKDL|Gobar.D03G004100.1	Ghe11G19670	0.249177	0.810211	0.307546
rna-gnl|WGS:VKDL|Gobar.A06G214300.1	Ghe05G16460	0.0684991	0.788372	0.0868868
rna-gnl|WGS:VKDL|Gobar.D05G159000.1	Ghe06G26730	0.0722028	0.778434	0.0927538
rna-gnl|WGS:VKDL|Gobar.A13G152900.1	Ghe01G08620	0.251605	0.775018	0.324644
rna-gnl|WGS:VKDL|Gobar.D06G157000.1	Ghe10G03290	0.310953	0.772372	0.402595
rna-gnl|WGS:VKDL|Gobar.D04G117500.1	Ghe01G26440	0.198813	0.770826	0.257922
rna-gnl|WGS:VKDL|Gobar.A11G037000.1	Ghe09G30390	0.125255	0.76901	0.162878
rna-gnl|WGS:VKDL|Gobar.D06G241400.1	Ghe05G16460	0.0692759	0.765673	0.0904771
rna-gnl|WGS:VKDL|Gobar.A13G152000.1	Ghe01G08890	0.13778	0.7573	0.181936
rna-gnl|WGS:VKDL|Gobar.A04G077600.1	Ghe01G26440	0.204421	0.75421	0.27104
rna-gnl|WGS:VKDL|Gobar.A09G257900.1	Ghe11G03910	0.124571	0.75232	0.165582
rna-gnl|WGS:VKDL|Gobar.D11G036500.1	Ghe09G30390	0.128534	0.74782	0.171879
rna-gnl|WGS:VKDL|Gobar.A01G220200.1	Ghe04G13080	0.204421	0.743037	0.275116
rna-gnl|WGS:VKDL|Gobar.D09G264400.1	Ghe11G03910	0.129607	0.732337	0.176977
rna-gnl|WGS:VKDL|Gobar.A04G015600.1	Ghe01G08620	0.194972	0.720346	0.270664
rna-gnl|WGS:VKDL|Gobar.D01G083700.1	Ghe13G18750	0.238981	0.71188	0.335704
rna-gnl|WGS:VKDL|Gobar.D01G234600.1	Ghe04G13080	0.191947	0.704442	0.272481
rna-gnl|WGS:VKDL|Gobar.A01G082300.1	Ghe13G18750	0.234896	0.695137	0.337913
rna-gnl|WGS:VKDL|Gobar.D01G083700.1	Ghe05G44080	0.199969	0.691912	0.289009
rna-gnl|WGS:VKDL|Gobar.A02G189800.1	Ghe11G19670	0.185957	0.683692	0.271989
rna-gnl|WGS:VKDL|Gobar.A05G159000.1	Ghe10G03510	0.070355	0.671013	0.104849
rna-gnl|WGS:VKDL|Gobar.D01G086800.1	Ghe13G18670	0.126887	0.668957	0.189679
rna-gnl|WGS:VKDL|Gobar.A11G162700.1	Ghe07G24720	0.115639	0.668072	0.173093
rna-gnl|WGS:VKDL|Gobar.A01G085000.1	Ghe13G18670	0.119676	0.665993	0.179696
rna-gnl|WGS:VKDL|Gobar.A10G035200.1	Ghe05G16460	0.0687827	0.662127	0.103881
rna-gnl|WGS:VKDL|Gobar.A11G281300.1	Ghe13G14910	0.130874	0.660596	0.198116
rna-gnl|WGS:VKDL|Gobar.D11G187700.1	Ghe02G22360	0.176882	0.643433	0.274903
rna-gnl|WGS:VKDL|Gobar.A11G182400.1	Ghe02G22360	0.173013	0.636264	0.27192
rna-gnl|WGS:VKDL|Gobar.D11G297900.1	Ghe13G14910	0.130929	0.63301	0.206836
rna-gnl|WGS:VKDL|Gobar.A01G082300.1	Ghe05G44080	0.182717	0.6238	0.292909
rna-gnl|WGS:VKDL|Gobar.D10G036100.1	Ghe05G16460	0.0688411	0.623158	0.110471
rna-gnl|WGS:VKDL|Gobar.D05G159000.1	Ghe10G03510	0.0730792	0.622592	0.117379
rna-gnl|WGS:VKDL|Gobar.A12G069500.1	Ghe10G17380	0.0617378	0.619344	0.0996825
rna-gnl|WGS:VKDL|Gobar.D05G137400.1	Ghe10G06610	0.114378	0.616251	0.185603
rna-gnl|WGS:VKDL|Gobar.D06G001900.1	Ghe05G19890	0.191308	0.612252	0.312465
rna-gnl|WGS:VKDL|Gobar.D13G160500.1	Ghe01G08890	0.120986	0.6117	0.197787
rna-gnl|WGS:VKDL|Gobar.D10G102800.1	Ghe12G12990	0.0675222	0.606969	0.111245
rna-gnl|WGS:VKDL|Gobar.D12G073300.1	Ghe10G17380	0.0636453	0.606484	0.104941
rna-gnl|WGS:VKDL|Gobar.A10G099700.1	Ghe12G12990	0.0674815	0.600317	0.11241
rna-gnl|WGS:VKDL|Gobar.D10G069600.1	Ghe05G14320	0.102938	0.567287	0.181457
rna-gnl|WGS:VKDL|Gobar.D07G250900.1	Ghe04G07030	0.159103	0.562448	0.282876
rna-gnl|WGS:VKDL|Gobar.D12G039700.1	Ghe01G22070	0.208971	0.561921	0.371887
rna-gnl|WGS:VKDL|Gobar.A10G068600.1	Ghe05G14320	0.0746081	0.546144	0.136609
rna-gnl|WGS:VKDL|Gobar.A05G378800.1	Ghe07G29100	0.166791	0.540104	0.308812
rna-gnl|WGS:VKDL|Gobar.A07G239200.1	Ghe04G07030	0.16147	0.539554	0.299267
rna-gnl|WGS:VKDL|Gobar.D04G061400.1	Ghe07G29100	0.168706	0.538255	0.313431
rna-gnl|WGS:VKDL|Gobar.A01G181700.1	Ghe12G04080	0.216322	0.534876	0.404434
rna-gnl|WGS:VKDL|Gobar.A03G145600.1	Ghe01G20490	0.101882	0.526416	0.193539
rna-gnl|WGS:VKDL|Gobar.D02G182100.1	Ghe01G20490	0.0997745	0.508355	0.19627
rna-gnl|WGS:VKDL|Gobar.D01G195800.1	Ghe12G04080	0.203105	0.502909	0.403861
rna-gnl|WGS:VKDL|Gobar.A07G246200.1	Ghe07G29950	0.0747496	0.161409	0.463107
rna-gnl|WGS:VKDL|Gobar.D06G157000.1	Ghe06G16500	0.11085	0.155683	0.712026
rna-gnl|WGS:VKDL|Gobar.A08G090300.1	Ghe08G10770	0.114199	0.130264	0.876672
rna-gnl|WGS:VKDL|Gobar.D08G098700.1	Ghe08G10770	0.0850755	0.129984	0.65451
rna-gnl|WGS:VKDL|Gobar.D07G259300.1	Ghe07G29950	0.0274003	0.128307	0.213553
rna-gnl|WGS:VKDL|Gobar.D04G150600.1	Ghe04G17190	0.0686764	0.108707	0.631755
rna-gnl|WGS:VKDL|Gobar.D03G004100.1	Ghe02G22360	0.0721653	0.104537	0.690331
rna-gnl|WGS:VKDL|Gobar.D04G079000.1	Ghe04G09130	0.0708142	0.104434	0.678078
rna-gnl|WGS:VKDL|Gobar.D11G036500.1	Ghe11G03910	0.0131622	0.0818529	0.160803
rna-gnl|WGS:VKDL|Gobar.D07G117300.1	Ghe07G12800	0.0147099	0.0813245	0.180879
rna-gnl|WGS:VKDL|Gobar.D09G037700.1	Ghe09G05570	0.0279454	0.0756679	0.369317
rna-gnl|WGS:VKDL|Gobar.D13G018500.1	Ghe13G01890	0.00510423	0.0705365	0.0723629
rna-gnl|WGS:VKDL|Gobar.D12G266800.1	Ghe12G30110	0.00890769	0.0696729	0.12785
rna-gnl|WGS:VKDL|Gobar.D07G207600.1	Ghe07G23620	0.0366672	0.0680645	0.538712
rna-gnl|WGS:VKDL|Gobar.D01G195800.1	Ghe01G22070	0.0198667	0.0680594	0.291902
rna-gnl|WGS:VKDL|Gobar.D09G255200.1	Ghe09G29430	0.0495969	0.0665165	0.745633
rna-gnl|WGS:VKDL|Gobar.D01G181800.1	Ghe01G20490	0.00912472	0.0642913	0.141928
rna-gnl|WGS:VKDL|Gobar.D10G069600.1	Ghe10G06610	0.0476029	0.0615141	0.773853
rna-gnl|WGS:VKDL|Gobar.D05G288000.1	Ghe05G29340	0.0162059	0.0613212	0.264279
rna-gnl|WGS:VKDL|Gobar.D05G410400.1	Ghe05G43460	0.0209169	0.060353	0.346575
rna-gnl|WGS:VKDL|Gobar.D07G214000.1	Ghe07G24720	0.00246078	0.0587097	0.0419145
rna-gnl|WGS:VKDL|Gobar.A09G249200.1	Ghe09G29430	0.0357909	0.058412	0.612732
rna-gnl|WGS:VKDL|Gobar.D05G145800.1	Ghe05G15180	0.014451	0.0573462	0.251996
rna-gnl|WGS:VKDL|Gobar.A03G075400.1	Ghe02G08530	0.0514864	0.0542047	0.949851
rna-gnl|WGS:VKDL|Gobar.D10G093200.1	Ghe10G16310	0.0114223	0.052195	0.218838
rna-gnl|WGS:VKDL|Gobar.D05G159000.1	Ghe05G16460	0.00729637	0.0506028	0.144189
rna-gnl|WGS:VKDL|Gobar.D01G083700.1	Ghe01G08620	0.0201833	0.050158	0.402394
rna-gnl|WGS:VKDL|Gobar.A10G186200.1	Ghe10G22540	0.041361	0.0498638	0.82948
rna-gnl|WGS:VKDL|Gobar.A10G068600.1	Ghe10G06610	0.0561009	0.0490111	1.14466
rna-gnl|WGS:VKDL|Gobar.D05G193800.1	Ghe05G19890	0.0180275	0.0487977	0.369434
rna-gnl|WGS:VKDL|Gobar.D09G264400.1	Ghe09G30390	0.0117385	0.0487151	0.240962
rna-gnl|WGS:VKDL|Gobar.D05G163900.1	Ghe05G16990	0.0417884	0.0485447	0.860824
rna-gnl|WGS:VKDL|Gobar.D11G103000.1	Ghe11G10780	0.0090354	0.0470175	0.192171
rna-gnl|WGS:VKDL|Gobar.D12G073300.1	Ghe12G12990	0.0082257	0.0470128	0.174967
rna-gnl|WGS:VKDL|Gobar.D04G117500.1	Ghe04G13080	0.0061621	0.0458635	0.134357
rna-gnl|WGS:VKDL|Gobar.D13G126500.1	Ghe13G14910	0.0127527	0.0458012	0.278436
rna-gnl|WGS:VKDL|Gobar.A13G152000.1	Ghe13G18670	0.016254	0.0453622	0.358317
rna-gnl|WGS:VKDL|Gobar.D10G036100.1	Ghe10G03510	0.00484997	0.0443231	0.109423
rna-gnl|WGS:VKDL|Gobar.D13G139600.1	Ghe13G16230	0.00688868	0.0436487	0.157821
rna-gnl|WGS:VKDL|Gobar.D05G264600.1	Ghe05G27170	0.00939071	0.0432481	0.217136
rna-gnl|WGS:VKDL|Gobar.D12G100500.1	Ghe12G09100	0.0252725	0.0428688	0.589531
rna-gnl|WGS:VKDL|Gobar.D02G117900.1	Ghe03G18600	0.00981007	0.0426747	0.22988
rna-gnl|WGS:VKDL|Gobar.D11G187700.1	Ghe11G19670	0.0110477	0.0426471	0.259048
rna-gnl|WGS:VKDL|Gobar.D12G304200.1	Ghe12G33800	0.0108961	0.042011	0.259363
rna-gnl|WGS:VKDL|Gobar.D08G152200.1	Ghe08G16550	0.0100874	0.0418665	0.240941
rna-gnl|WGS:VKDL|Gobar.D05G259400.1	Ghe05G26630	0.0149688	0.0415986	0.35984
rna-gnl|WGS:VKDL|Gobar.D08G063600.1	Ghe08G06460	0.0160401	0.0403052	0.397966
rna-gnl|WGS:VKDL|Gobar.D03G123400.1	Ghe02G08530	0.0267641	0.0402376	0.665152
rna-gnl|WGS:VKDL|Gobar.D01G234600.1	Ghe01G26440	0.0128378	0.0396338	0.32391
rna-gnl|WGS:VKDL|Gobar.D08G082800.1	Ghe08G08670	0.0202233	0.0393275	0.514227
rna-gnl|WGS:VKDL|Gobar.D06G156900.1	Ghe06G16520	0.00949568	0.0391478	0.242559
rna-gnl|WGS:VKDL|Gobar.D13G160500.1	Ghe13G18670	0.00623121	0.0382655	0.162842
rna-gnl|WGS:VKDL|Gobar.D12G212400.1	Ghe12G24260	0.0102663	0.0372285	0.275765
rna-gnl|WGS:VKDL|Gobar.D12G039700.1	Ghe12G04080	0.0158446	0.0372234	0.425663
rna-gnl|WGS:VKDL|Gobar.D05G137400.1	Ghe05G14320	0.0102918	0.0361032	0.285065
rna-gnl|WGS:VKDL|Gobar.D01G238700.1	Ghe01G26970	0.0115373	0.0345012	0.334403
rna-gnl|WGS:VKDL|Gobar.D07G250900.1	Ghe07G29100	0.00849438	0.0333504	0.254701
rna-gnl|WGS:VKDL|Gobar.A05G349600.1	Ghe04G09130	0.0255263	0.0324865	0.78575
rna-gnl|WGS:VKDL|Gobar.D10G200100.1	Ghe10G22540	0.0113293	0.031594	0.35859
rna-gnl|WGS:VKDL|Gobar.D06G241400.1	Ghe06G26730	0.00975524	0.0313464	0.311208
rna-gnl|WGS:VKDL|Gobar.D02G091900.1	Ghe03G21590	0.0190619	0.0307046	0.620814
rna-gnl|WGS:VKDL|Gobar.D11G065700.1	Ghe11G06910	0.00720871	0.0282291	0.255364
rna-gnl|WGS:VKDL|Gobar.D08G278600.1	Ghe08G30070	0.016002	0.0269346	0.594107
rna-gnl|WGS:VKDL|Gobar.D11G297900.1	Ghe11G33210	0.00229533	0.0263515	0.0871045
rna-gnl|WGS:VKDL|Gobar.D04G061400.1	Ghe04G07030	0.015005	0.0260809	0.575326
rna-gnl|WGS:VKDL|Gobar.D11G117500.1	Ghe11G12350	0.00916392	0.0260249	0.352121
rna-gnl|WGS:VKDL|Gobar.D09G204500.1	Ghe09G24110	0.00533573	0.0253724	0.210297
rna-gnl|WGS:VKDL|Gobar.D11G175000.1	Ghe11G18220	0.00479331	0.0248127	0.193179
rna-gnl|WGS:VKDL|Gobar.D13G161400.1	Ghe13G18750	0.00473094	0.0244089	0.19382
rna-gnl|WGS:VKDL|Gobar.D07G128000.1	Ghe07G13770	0.0099473	0.0241551	0.41181
rna-gnl|WGS:VKDL|Gobar.D12G162400.1	Ghe12G18860	0.0196491	0.023624	0.831743
rna-gnl|WGS:VKDL|Gobar.D05G004100.1	Ghe05G00380	0.0148463	0.0230197	0.644939
rna-gnl|WGS:VKDL|Gobar.D05G236300.1	Ghe05G24320	0.00355065	0.0228953	0.155082
rna-gnl|WGS:VKDL|Gobar.A07G125800.1	Ghe07G13770	0	0.019406	0
rna-gnl|WGS:VKDL|Gobar.D05G048200.1	Ghe05G05200	0.0165077	0.0179889	0.917662
rna-gnl|WGS:VKDL|Gobar.D01G086800.1	Ghe01G08890	0.00874645	0.0167138	0.523308
rna-gnl|WGS:VKDL|Gobar.A02G186200.1	Ghe02G22050	0	0.0158946	0
rna-gnl|WGS:VKDL|Gobar.A08G058800.1	Ghe08G06460	0.00244499	0.0158736	0.154029
rna-gnl|WGS:VKDL|Gobar.A06G214300.1	Ghe06G26730	0.00121065	0.015585	0.0776808
rna-gnl|WGS:VKDL|Gobar.A01G082300.1	Ghe01G08620	0.00149365	0.0153983	0.097001
rna-gnl|WGS:VKDL|Gobar.D10G102800.1	Ghe10G17380	0.00923266	0.0150664	0.612797
rna-gnl|WGS:VKDL|Gobar.A06G133000.1	Ghe06G16500	0.00228746	0.0140027	0.163358
rna-gnl|WGS:VKDL|Gobar.A07G116000.1	Ghe07G12800	0.00427047	0.0139864	0.30533
rna-gnl|WGS:VKDL|Gobar.A02G189800.1	Ghe02G22360	0.0075838	0.012457	0.608797
rna-gnl|WGS:VKDL|Gobar.A01G181700.1	Ghe01G22070	0.00614632	0.0123375	0.498182
rna-gnl|WGS:VKDL|Gobar.A07G197800.1	Ghe07G23620	0.0050484	0.011858	0.425739
rna-gnl|WGS:VKDL|Gobar.A12G284200.1	Ghe12G33800	0.00180397	0.0117881	0.153034
rna-gnl|WGS:VKDL|Gobar.A12G150700.1	Ghe12G18860	0.00364005	0.0117726	0.309195
rna-gnl|WGS:VKDL|Gobar.A07G243100.1	Ghe07G29550	0	0.0116206	0
rna-gnl|WGS:VKDL|Gobar.A01G168300.1	Ghe01G20490	0.00454891	0.0109491	0.41546
rna-gnl|WGS:VKDL|Gobar.A12G251800.1	Ghe12G30110	0.00296224	0.00951638	0.311277
rna-gnl|WGS:VKDL|Gobar.A01G224200.1	Ghe01G26970	0.00143421	0.00844782	0.169772
rna-gnl|WGS:VKDL|Gobar.A12G092900.1	Ghe12G09100	0.00125549	0.00835082	0.150344
rna-gnl|WGS:VKDL|Gobar.A01G085000.1	Ghe01G08890	0.00249066	0.00828738	0.300537
rna-gnl|WGS:VKDL|Gobar.A07G239200.1	Ghe07G29100	0.00363124	0.00818004	0.443914
rna-gnl|WGS:VKDL|Gobar.A11G170400.1	Ghe11G18220	0	0.00818004	0
rna-gnl|WGS:VKDL|Gobar.A07G204000.1	Ghe07G24720	0	0.00810819	0
rna-gnl|WGS:VKDL|Gobar.A08G023400.1	Ghe08G02550	0.00368476	0.00808089	0.455984
rna-gnl|WGS:VKDL|Gobar.A09G036200.1	Ghe09G05570	0.00114635	0.0079788	0.143675
rna-gnl|WGS:VKDL|Gobar.A11G065900.1	Ghe11G06910	0.00119689	0.00795236	0.150507
rna-gnl|WGS:VKDL|Gobar.A09G257900.1	Ghe09G30390	0.00349889	0.00792872	0.441293
rna-gnl|WGS:VKDL|Gobar.A10G035200.1	Ghe10G03510	0	0.00787926	0
rna-gnl|WGS:VKDL|Gobar.A11G037000.1	Ghe11G03910	0.00118297	0.00779228	0.151813
rna-gnl|WGS:VKDL|Gobar.A06G133100.1	Ghe06G16520	0.00236267	0.0076678	0.308129
rna-gnl|WGS:VKDL|Gobar.A05G159000.1	Ghe05G16460	0.003636	0.0075878	0.479191
rna-gnl|WGS:VKDL|Gobar.A08G250500.1	Ghe08G30070	0.00423693	0.00757821	0.559093
rna-gnl|WGS:VKDL|Gobar.A05G232500.1	Ghe05G24320	0.0023671	0.00753539	0.314131
rna-gnl|WGS:VKDL|Gobar.A04G110500.1	Ghe04G17190	0.00181598	0.00606064	0.299635
rna-gnl|WGS:VKDL|Gobar.A10G033200.1	Ghe10G03290	0.00181873	0.00581962	0.312518
rna-gnl|WGS:VKDL|Gobar.A02G100100.1	Ghe03G18600	0.00132538	0.00411242	0.322288
rna-gnl|WGS:VKDL|Gobar.A01G220200.1	Ghe01G26440	0.00242473	0.00409557	0.592038
rna-gnl|WGS:VKDL|Gobar.A05G284300.1	Ghe05G29340	0.00575156	0.00392671	1.46473
rna-gnl|WGS:VKDL|Gobar.A05G262800.1	Ghe05G27170	0.00233691	0.00382898	0.61032
rna-gnl|WGS:VKDL|Gobar.A12G069500.1	Ghe12G12990	0.00116959	0.00380711	0.307212
rna-gnl|WGS:VKDL|Gobar.A11G182400.1	Ghe11G19670	0.00122013	0.00377241	0.323436
rna-gnl|WGS:VKDL|Gobar.A10G099700.1	Ghe10G17380	0.00229621	0.00374533	0.613088
rna-gnl|WGS:VKDL|Gobar.A08G077300.1	Ghe08G08670	0.00461806	0.00373833	1.23533
rna-gnl|WGS:VKDL|Gobar.A11G281300.1	Ghe11G33210	0	0.00371288	0
rna-gnl|WGS:VKDL|Gobar.A05G163400.1	Ghe05G16990	0.00233941	0.00357037	0.655229
rna-gnl|WGS:VKDL|Gobar.A09G200100.1	Ghe09G24110	0	0.00356931	0
rna-gnl|WGS:VKDL|Gobar.A11G100700.1	Ghe11G10780	0.00224867	0.00351392	0.639932
rna-gnl|WGS:VKDL|Gobar.A02G078900.1	Ghe03G21590	0.00354122	0	#NAME?
rna-gnl|WGS:VKDL|Gobar.A04G077600.1	Ghe04G13080	0.00245851	0	#NAME?
rna-gnl|WGS:VKDL|Gobar.A04G015600.1	Ghe05G44080	0	0	NaN
rna-gnl|WGS:VKDL|Gobar.A05G378800.1	Ghe04G07030	0.0047676	0	#NAME?
rna-gnl|WGS:VKDL|Gobar.A05G003700.1	Ghe05G00380	0.00340233	0	#NAME?
rna-gnl|WGS:VKDL|Gobar.A05G146600.1	Ghe05G15180	0.00358924	0	#NAME?
rna-gnl|WGS:VKDL|Gobar.A05G165000.1	Ghe05G17150	0.00119737	0	#NAME?
rna-gnl|WGS:VKDL|Gobar.A08G235300.1	Ghe08G28500	0.00501884	0	#NAME?
rna-gnl|WGS:VKDL|Gobar.A08G131600.1	Ghe08G16550	0.00238308	0	#NAME?
rna-gnl|WGS:VKDL|Gobar.A11G115200.1	Ghe11G12350	0	0	NaN
rna-gnl|WGS:VKDL|Gobar.A13G121900.1	Ghe13G14910	0	0	NaN
rna-gnl|WGS:VKDL|Gobar.A13G133300.1	Ghe13G16230	0.00237577	0	#NAME?
rna-gnl|WGS:VKDL|Gobar.A13G152900.1	Ghe13G18750	0.00354471	0	#NAME?
rna-gnl|WGS:VKDL|Gobar.A13G017700.1	Ghe13G01890	0.00339944	0	#NAME?

## Sheet: A1 vs AD3
Seq_1	Seq_2	Ka	Ks	Ka_Ks
rna-gnl|WGS:VKGE|Gotom.D10G101000.1	Ghe07G29550	0.330089	2.98964	0.110411
rna-gnl|WGS:VKGE|Gotom.A10G118600.1	Ghe07G29550	0.335586	2.82387	0.118839
rna-gnl|WGS:VKGE|Gotom.D07G272300.1	Ghe10G16320	0.334093	2.79743	0.119429
rna-gnl|WGS:VKGE|Gotom.D01G212300.1	Ghe02G22360	0.52077	2.34707	0.22188
rna-gnl|WGS:VKGE|Gotom.D01G198200.1	Ghe03G10080	0.281057	2.2344	0.125786
rna-gnl|WGS:VKGE|Gotom.A01G189100.1	Ghe03G10080	0.325731	2.22698	0.146265
rna-gnl|WGS:VKGE|Gotom.D08G157900.1	Ghe11G12350	0.416546	2.10949	0.197463
rna-gnl|WGS:VKGE|Gotom.A07G261000.1	Ghe10G16310	0.341506	2.06192	0.165625
rna-gnl|WGS:VKGE|Gotom.D11G122200.1	Ghe08G16550	0.412854	2.02331	0.204049
rna-gnl|WGS:VKGE|Gotom.D02G199500.1	Ghe03G10080	0.28671	1.98572	0.144386
rna-gnl|WGS:VKGE|Gotom.A11G121500.1	Ghe08G16550	0.412854	1.91598	0.215479
rna-gnl|WGS:VKGE|Gotom.A08G144000.1	Ghe11G12350	0.41691	1.78398	0.233696
rna-gnl|WGS:VKGE|Gotom.D02G199300.1	Ghe03G10100	0.313021	1.57632	0.198577
rna-gnl|WGS:VKGE|Gotom.A10G118600.1	Ghe10G16310	0.320053	1.55152	0.206283
rna-gnl|WGS:VKGE|Gotom.A08G025100.1	Ghe05G00380	0.320385	1.4532	0.220469
rna-gnl|WGS:VKGE|Gotom.A05G004000.1	Ghe08G02550	0.315568	1.44006	0.219135
rna-gnl|WGS:VKGE|Gotom.D05G004200.1	Ghe08G02550	0.329633	1.37172	0.240306
rna-gnl|WGS:VKGE|Gotom.A11G039900.1	Ghe09G30390	0.204734	0.965191	0.212118
rna-gnl|WGS:VKGE|Gotom.D05G437200.1	Ghe13G18750	0.246507	0.953477	0.258534
rna-gnl|WGS:VKGE|Gotom.A06G235500.1	Ghe10G03510	0.0905664	0.903735	0.100214
rna-gnl|WGS:VKGE|Gotom.D13G172500.1	Ghe05G44080	0.25143	0.900404	0.279242
rna-gnl|WGS:VKGE|Gotom.A10G038600.1	Ghe06G26730	0.0867685	0.894228	0.0970318
rna-gnl|WGS:VKGE|Gotom.A04G017600.1	Ghe13G18750	0.250767	0.87718	0.285879
rna-gnl|WGS:VKGE|Gotom.D03G004400.1	Ghe11G19670	0.251108	0.808715	0.310502
rna-gnl|WGS:VKGE|Gotom.A05G164600.1	Ghe06G26730	0.0810043	0.80226	0.10097
rna-gnl|WGS:VKGE|Gotom.A06G235500.1	Ghe05G16460	0.0684991	0.799429	0.0856851
rna-gnl|WGS:VKGE|Gotom.A13G165900.1	Ghe01G08620	0.248243	0.787415	0.315264
rna-gnl|WGS:VKGE|Gotom.D05G167900.1	Ghe06G26730	0.0722028	0.778434	0.0927538
rna-gnl|WGS:VKGE|Gotom.A09G281100.1	Ghe11G03910	0.121786	0.774067	0.157333
rna-gnl|WGS:VKGE|Gotom.D06G258700.1	Ghe05G16460	0.0661586	0.769641	0.0859603
rna-gnl|WGS:VKGE|Gotom.D04G127600.1	Ghe01G26440	0.198813	0.759409	0.2618
rna-gnl|WGS:VKGE|Gotom.D05G437200.1	Ghe01G08620	0.198629	0.749041	0.265178
rna-gnl|WGS:VKGE|Gotom.D11G037900.1	Ghe09G30390	0.129942	0.74782	0.173762
rna-gnl|WGS:VKGE|Gotom.A01G244600.1	Ghe04G13080	0.202808	0.743037	0.272945
rna-gnl|WGS:VKGE|Gotom.D09G282400.1	Ghe11G03910	0.131014	0.732337	0.178898
rna-gnl|WGS:VKGE|Gotom.A04G017600.1	Ghe01G08620	0.198151	0.719533	0.275388
rna-gnl|WGS:VKGE|Gotom.D01G090000.1	Ghe13G18750	0.238981	0.71188	0.335704
rna-gnl|WGS:VKGE|Gotom.D01G090000.1	Ghe05G44080	0.199969	0.691912	0.289009
rna-gnl|WGS:VKGE|Gotom.A02G210500.1	Ghe11G19670	0.185957	0.683692	0.271989
rna-gnl|WGS:VKGE|Gotom.D11G173000.1	Ghe07G24720	0.114076	0.681305	0.167437
rna-gnl|WGS:VKGE|Gotom.D06G170400.1	Ghe10G03290	0.2552	0.67525	0.377935
rna-gnl|WGS:VKGE|Gotom.A05G164600.1	Ghe10G03510	0.0716888	0.670666	0.106892
rna-gnl|WGS:VKGE|Gotom.D01G092900.1	Ghe13G18670	0.126887	0.668957	0.189679
rna-gnl|WGS:VKGE|Gotom.A01G100100.1	Ghe13G18670	0.119676	0.665993	0.179696
rna-gnl|WGS:VKGE|Gotom.A10G038600.1	Ghe05G16460	0.0687827	0.662127	0.103881
rna-gnl|WGS:VKGE|Gotom.A11G173100.1	Ghe07G24720	0.114863	0.654889	0.175393
rna-gnl|WGS:VKGE|Gotom.D11G195600.1	Ghe02G22360	0.176882	0.653098	0.270835
rna-gnl|WGS:VKGE|Gotom.A13G165000.1	Ghe01G08890	0.121136	0.646206	0.187457
rna-gnl|WGS:VKGE|Gotom.A11G194600.1	Ghe02G22360	0.173013	0.636264	0.27192
rna-gnl|WGS:VKGE|Gotom.A06G002800.1	Ghe05G19890	0.184802	0.63459	0.291214
rna-gnl|WGS:VKGE|Gotom.D11G318100.1	Ghe13G14910	0.132299	0.63301	0.209001
rna-gnl|WGS:VKGE|Gotom.D05G167900.1	Ghe10G03510	0.0730792	0.622592	0.117379
rna-gnl|WGS:VKGE|Gotom.D13G171700.1	Ghe01G08890	0.120986	0.6117	0.197787
rna-gnl|WGS:VKGE|Gotom.D06G003200.1	Ghe05G19890	0.178298	0.610694	0.291959
rna-gnl|WGS:VKGE|Gotom.D05G145000.1	Ghe10G06610	0.109429	0.609764	0.179461
rna-gnl|WGS:VKGE|Gotom.A12G075800.1	Ghe10G17380	0.0700358	0.590874	0.118529
rna-gnl|WGS:VKGE|Gotom.D12G077400.1	Ghe10G17380	0.0694032	0.578604	0.119949
rna-gnl|WGS:VKGE|Gotom.D12G040700.1	Ghe01G22070	0.207442	0.577829	0.359002
rna-gnl|WGS:VKGE|Gotom.A12G036800.1	Ghe01G22070	0.230587	0.568322	0.405732
rna-gnl|WGS:VKGE|Gotom.D07G267300.1	Ghe04G07030	0.159103	0.553963	0.287209
rna-gnl|WGS:VKGE|Gotom.D10G074500.1	Ghe05G14320	0.101397	0.5476	0.185166
rna-gnl|WGS:VKGE|Gotom.A10G073600.1	Ghe05G14320	0.0746081	0.546144	0.136609
rna-gnl|WGS:VKGE|Gotom.A05G404700.1	Ghe07G29100	0.168299	0.540649	0.311291
rna-gnl|WGS:VKGE|Gotom.A07G257000.1	Ghe04G07030	0.162969	0.539554	0.302044
rna-gnl|WGS:VKGE|Gotom.A01G203900.1	Ghe12G04080	0.21393	0.538534	0.397246
rna-gnl|WGS:VKGE|Gotom.A11G304100.1	Ghe13G14910	0.0960209	0.535223	0.179403
rna-gnl|WGS:VKGE|Gotom.D04G065600.1	Ghe07G29100	0.174291	0.523823	0.332729
rna-gnl|WGS:VKGE|Gotom.D02G199500.1	Ghe01G20490	0.101069	0.515553	0.19604
rna-gnl|WGS:VKGE|Gotom.D01G212300.1	Ghe12G04080	0.2032	0.50996	0.398463
rna-gnl|WGS:VKGE|Gotom.D05G154600.1	Ghe05G15180	0.123315	0.229467	0.537398
rna-gnl|WGS:VKGE|Gotom.D07G276200.1	Ghe07G29950	0.0702906	0.184061	0.381888
rna-gnl|WGS:VKGE|Gotom.A11G304100.1	Ghe11G33210	0.0479925	0.154371	0.310891
rna-gnl|WGS:VKGE|Gotom.D08G274000.1	Ghe08G28500	0.0490041	0.114912	0.426448
rna-gnl|WGS:VKGE|Gotom.D03G004400.1	Ghe02G22360	0.0736832	0.104414	0.705684
rna-gnl|WGS:VKGE|Gotom.D08G274600.1	Ghe08G28540	0.0501913	0.104353	0.480975
rna-gnl|WGS:VKGE|Gotom.A11G039900.1	Ghe11G03910	0.0801548	0.101264	0.791544
rna-gnl|WGS:VKGE|Gotom.D08G102800.1	Ghe08G10770	0.0680785	0.0964248	0.706027
rna-gnl|WGS:VKGE|Gotom.D07G228000.1	Ghe07G24730	0.0674275	0.0964058	0.699414
rna-gnl|WGS:VKGE|Gotom.D11G037900.1	Ghe11G03910	0.0143703	0.0818529	0.175562
rna-gnl|WGS:VKGE|Gotom.D07G123400.1	Ghe07G12800	0.0118113	0.0814565	0.145001
rna-gnl|WGS:VKGE|Gotom.D07G221300.1	Ghe07G23620	0.0366711	0.0767243	0.47796
rna-gnl|WGS:VKGE|Gotom.D09G040700.1	Ghe09G05570	0.02794	0.075721	0.368986
rna-gnl|WGS:VKGE|Gotom.D01G212300.1	Ghe01G22070	0.0211347	0.0724223	0.291826
rna-gnl|WGS:VKGE|Gotom.D13G018100.1	Ghe13G01890	0.00681146	0.0706057	0.0964717
rna-gnl|WGS:VKGE|Gotom.D05G004200.1	Ghe05G00380	0.04791	0.0668624	0.716546
rna-gnl|WGS:VKGE|Gotom.D09G272800.1	Ghe09G29430	0.0495916	0.0665407	0.745282
rna-gnl|WGS:VKGE|Gotom.A01G189100.1	Ghe01G20490	0.0347779	0.0659191	0.527584
rna-gnl|WGS:VKGE|Gotom.D05G303100.1	Ghe05G29340	0.0162059	0.0655932	0.247067
rna-gnl|WGS:VKGE|Gotom.D06G170300.1	Ghe06G16520	0.0189976	0.060334	0.314874
rna-gnl|WGS:VKGE|Gotom.D12G040700.1	Ghe12G04080	0.0230988	0.0596426	0.387287
rna-gnl|WGS:VKGE|Gotom.A04G023300.1	Ghe05G43460	0.0248986	0.0578825	0.430157
rna-gnl|WGS:VKGE|Gotom.D06G170400.1	Ghe06G16500	0.0500613	0.0573333	0.873162
rna-gnl|WGS:VKGE|Gotom.D01G198200.1	Ghe01G20490	0.00912125	0.0565062	0.16142
rna-gnl|WGS:VKGE|Gotom.D05G433100.1	Ghe05G43460	0.022026	0.0565062	0.389798
rna-gnl|WGS:VKGE|Gotom.D10G074500.1	Ghe10G06610	0.0492312	0.0564606	0.871958
rna-gnl|WGS:VKGE|Gotom.D04G162500.1	Ghe04G17190	0.0391211	0.0562471	0.695522
rna-gnl|WGS:VKGE|Gotom.D12G283300.1	Ghe12G30110	0.0105296	0.0555994	0.189383
rna-gnl|WGS:VKGE|Gotom.D07G227800.1	Ghe07G24720	0.00246078	0.0543603	0.0452681
rna-gnl|WGS:VKGE|Gotom.D03G007600.1	Ghe02G22050	0.0102664	0.0531376	0.193205
rna-gnl|WGS:VKGE|Gotom.D10G100800.1	Ghe10G16310	0.0137251	0.0522299	0.262783
rna-gnl|WGS:VKGE|Gotom.D05G167900.1	Ghe05G16460	0.00729637	0.0506028	0.144189
rna-gnl|WGS:VKGE|Gotom.D01G090000.1	Ghe01G08620	0.0201833	0.050158	0.402394
rna-gnl|WGS:VKGE|Gotom.D13G135300.1	Ghe13G14910	0.0115922	0.0496364	0.233542
rna-gnl|WGS:VKGE|Gotom.A10G073600.1	Ghe10G06610	0.0561009	0.0490111	1.14466
rna-gnl|WGS:VKGE|Gotom.D09G282400.1	Ghe09G30390	0.0129225	0.0487151	0.265267
rna-gnl|WGS:VKGE|Gotom.D10G038300.1	Ghe10G03510	0.00606738	0.0484854	0.125138
rna-gnl|WGS:VKGE|Gotom.A09G271900.1	Ghe09G29430	0.0522388	0.048353	1.08036
rna-gnl|WGS:VKGE|Gotom.D04G084400.1	Ghe04G09130	0.0387279	0.0475218	0.814949
rna-gnl|WGS:VKGE|Gotom.A07G264500.1	Ghe07G29950	0.0301791	0.046738	0.645707
rna-gnl|WGS:VKGE|Gotom.D11G195600.1	Ghe11G19670	0.0110477	0.0466472	0.236835
rna-gnl|WGS:VKGE|Gotom.D12G077400.1	Ghe12G12990	0.00862233	0.0465821	0.1851
rna-gnl|WGS:VKGE|Gotom.D05G273400.1	Ghe05G26630	0.016139	0.0454398	0.355172
rna-gnl|WGS:VKGE|Gotom.D05G437200.1	Ghe05G44080	0.0383115	0.0447894	0.855368
rna-gnl|WGS:VKGE|Gotom.D04G065600.1	Ghe04G07030	0.022944	0.0445776	0.514699
rna-gnl|WGS:VKGE|Gotom.D08G066900.1	Ghe08G06460	0.0160401	0.0444575	0.360796
rna-gnl|WGS:VKGE|Gotom.D11G106400.1	Ghe11G10780	0.0113103	0.0433073	0.261164
rna-gnl|WGS:VKGE|Gotom.D05G278500.1	Ghe05G27170	0.00703061	0.0432765	0.162458
rna-gnl|WGS:VKGE|Gotom.D02G132400.1	Ghe03G18600	0.00857502	0.0427023	0.200809
rna-gnl|WGS:VKGE|Gotom.D04G127600.1	Ghe04G13080	0.0061621	0.0415763	0.148212
rna-gnl|WGS:VKGE|Gotom.D12G224400.1	Ghe12G24260	0.00911865	0.041055	0.222108
rna-gnl|WGS:VKGE|Gotom.A01G097100.1	Ghe01G08620	0.0261123	0.0409814	0.637175
rna-gnl|WGS:VKGE|Gotom.A12G036800.1	Ghe12G04080	0.0291995	0.0407998	0.715677
rna-gnl|WGS:VKGE|Gotom.D08G157900.1	Ghe08G16550	0.00960493	0.0399961	0.240146
rna-gnl|WGS:VKGE|Gotom.D01G253800.1	Ghe01G26440	0.0128378	0.0396338	0.32391
rna-gnl|WGS:VKGE|Gotom.D08G086800.1	Ghe08G08670	0.019807	0.0383715	0.516189
rna-gnl|WGS:VKGE|Gotom.D13G171700.1	Ghe13G18670	0.00623121	0.0382655	0.162842
rna-gnl|WGS:VKGE|Gotom.D13G149000.1	Ghe13G16230	0.00594769	0.0376964	0.157779
rna-gnl|WGS:VKGE|Gotom.D07G267300.1	Ghe07G29100	0.00849438	0.0376254	0.225762
rna-gnl|WGS:VKGE|Gotom.D05G145000.1	Ghe05G14320	0.00899754	0.0361032	0.249217
rna-gnl|WGS:VKGE|Gotom.D10G221000.1	Ghe10G22540	0.0138674	0.035662	0.388856
rna-gnl|WGS:VKGE|Gotom.D06G258700.1	Ghe06G26730	0.00975425	0.03537	0.275777
rna-gnl|WGS:VKGE|Gotom.D11G067600.1	Ghe11G06910	0.010538	0.0349154	0.301817
rna-gnl|WGS:VKGE|Gotom.D01G258000.1	Ghe01G26970	0.0115373	0.0345012	0.334403
rna-gnl|WGS:VKGE|Gotom.D07G272300.1	Ghe07G29550	0.00914471	0.0314388	0.290874
rna-gnl|WGS:VKGE|Gotom.D05G173100.1	Ghe05G16990	0.0183044	0.0310075	0.590322
rna-gnl|WGS:VKGE|Gotom.A04G023200.1	Ghe05G43480	0.0144504	0.0309322	0.467164
rna-gnl|WGS:VKGE|Gotom.D02G102800.1	Ghe03G21590	0.0190543	0.030744	0.619774
rna-gnl|WGS:VKGE|Gotom.D12G107400.1	Ghe12G09100	0.0103495	0.030706	0.337049
rna-gnl|WGS:VKGE|Gotom.D12G321100.1	Ghe12G33800	0.0127276	0.0297658	0.427591
rna-gnl|WGS:VKGE|Gotom.D09G219800.1	Ghe09G24110	0.00534762	0.0291653	0.183356
rna-gnl|WGS:VKGE|Gotom.D08G289700.1	Ghe08G30070	0.016002	0.0269346	0.594107
rna-gnl|WGS:VKGE|Gotom.D05G246800.1	Ghe05G24320	0.00473935	0.0267544	0.177143
rna-gnl|WGS:VKGE|Gotom.D11G318100.1	Ghe11G33210	0.00344564	0.0263515	0.130757
rna-gnl|WGS:VKGE|Gotom.D11G122200.1	Ghe11G12350	0.0114681	0.0260572	0.440113
rna-gnl|WGS:VKGE|Gotom.D11G181700.1	Ghe11G18220	0.00599643	0.0248127	0.241668
rna-gnl|WGS:VKGE|Gotom.D05G174700.1	Ghe05G17160	0.0163528	0.0247615	0.660413
rna-gnl|WGS:VKGE|Gotom.D07G134000.1	Ghe07G13770	0.0099473	0.0241551	0.41181
rna-gnl|WGS:VKGE|Gotom.D12G171600.1	Ghe12G18860	0.0196491	0.023624	0.831743
rna-gnl|WGS:VKGE|Gotom.A07G261000.1	Ghe07G29550	0.00113679	0.02347	0.0484361
rna-gnl|WGS:VKGE|Gotom.A07G134500.1	Ghe07G13770	0.00121359	0.0233179	0.0520454
rna-gnl|WGS:VKGE|Gotom.D05G154700.1	Ghe05G15200	0.0191315	0.0216693	0.882885
rna-gnl|WGS:VKGE|Gotom.D06G003100.1	Ghe06G00300	0.0121498	0.0207811	0.584654
rna-gnl|WGS:VKGE|Gotom.D13G172500.1	Ghe13G18750	0.00354401	0.0203127	0.174473
rna-gnl|WGS:VKGE|Gotom.D10G110900.1	Ghe10G17380	0.00923266	0.0188808	0.488997
rna-gnl|WGS:VKGE|Gotom.D10G036200.1	Ghe10G03290	0.0128561	0.0174596	0.736338
rna-gnl|WGS:VKGE|Gotom.D01G092900.1	Ghe01G08890	0.00874645	0.0167138	0.523308
rna-gnl|WGS:VKGE|Gotom.A09G281100.1	Ghe09G30390	0.00116448	0.0159421	0.0730443
rna-gnl|WGS:VKGE|Gotom.A08G064100.1	Ghe08G06460	0.00244499	0.0158736	0.154029
rna-gnl|WGS:VKGE|Gotom.A07G212500.1	Ghe07G23620	0.0050484	0.0158526	0.318458
rna-gnl|WGS:VKGE|Gotom.A06G235500.1	Ghe06G26730	0.00121065	0.015585	0.0776808
rna-gnl|WGS:VKGE|Gotom.A07G123500.1	Ghe07G12800	0.00284226	0.0140191	0.202742
rna-gnl|WGS:VKGE|Gotom.A06G144800.1	Ghe06G16500	0.00688868	0.0139701	0.493101
rna-gnl|WGS:VKGE|Gotom.A01G249200.1	Ghe01G26970	0.00143421	0.0127077	0.112861
rna-gnl|WGS:VKGE|Gotom.A11G181500.1	Ghe11G18220	0.00491402	0.0126407	0.388745
rna-gnl|WGS:VKGE|Gotom.A02G210500.1	Ghe02G22360	0.0075838	0.012457	0.608797
rna-gnl|WGS:VKGE|Gotom.A04G023100.1	Ghe05G43490	0.00751886	0.012346	0.609014
rna-gnl|WGS:VKGE|Gotom.A01G203900.1	Ghe01G22070	0.00738316	0.012329	0.598843
rna-gnl|WGS:VKGE|Gotom.A07G218900.1	Ghe07G24720	0.00122875	0.0122202	0.100551
rna-gnl|WGS:VKGE|Gotom.A08G025100.1	Ghe08G02550	0.00615136	0.0121542	0.506109
rna-gnl|WGS:VKGE|Gotom.A11G069000.1	Ghe11G06910	0.00239473	0.0119763	0.199956
rna-gnl|WGS:VKGE|Gotom.A02G207400.1	Ghe02G22050	0	0.0118893	0
rna-gnl|WGS:VKGE|Gotom.A06G145000.1	Ghe06G16520	0.00236267	0.0115313	0.204892
rna-gnl|WGS:VKGE|Gotom.A08G083400.1	Ghe08G08670	0.00115185	0.0112713	0.102193
rna-gnl|WGS:VKGE|Gotom.A05G373600.1	Ghe04G09130	0.017609	0.00929524	1.89441
rna-gnl|WGS:VKGE|Gotom.A07G257000.1	Ghe07G29100	0.00484557	0.00818004	0.592364
rna-gnl|WGS:VKGE|Gotom.A09G042100.1	Ghe09G05570	0.00114635	0.0079788	0.143675
rna-gnl|WGS:VKGE|Gotom.A12G164200.1	Ghe12G18860	0.00364005	0.00782786	0.465012
rna-gnl|WGS:VKGE|Gotom.A08G144000.1	Ghe08G16550	0.00238332	0.00780749	0.305261
rna-gnl|WGS:VKGE|Gotom.A08G274800.1	Ghe08G30070	0.00529616	0.00759741	0.697102
rna-gnl|WGS:VKGE|Gotom.A05G164600.1	Ghe05G16460	0.00729046	0.0075854	0.961117
rna-gnl|WGS:VKGE|Gotom.A02G113300.1	Ghe03G18600	0.00244051	0.00758061	0.321942
rna-gnl|WGS:VKGE|Gotom.A05G242400.1	Ghe05G24320	0.00236453	0.0075615	0.312707
rna-gnl|WGS:VKGE|Gotom.A05G270800.1	Ghe05G26630	0.00570942	0.00744654	0.766721
rna-gnl|WGS:VKGE|Gotom.A12G215800.1	Ghe12G24260	0.002268	0.00731267	0.310147
rna-gnl|WGS:VKGE|Gotom.A09G218900.1	Ghe09G24110	0	0.00715569	0
rna-gnl|WGS:VKGE|Gotom.A12G311100.1	Ghe12G33800	0.00605758	0.00666301	0.909136
rna-gnl|WGS:VKGE|Gotom.A04G125100.1	Ghe04G17190	0	0.00604842	0
rna-gnl|WGS:VKGE|Gotom.A10G036400.1	Ghe10G03290	0.00181873	0.00581962	0.312518
rna-gnl|WGS:VKGE|Gotom.A12G101000.1	Ghe12G09100	0.00251309	0.00416379	0.603559
rna-gnl|WGS:VKGE|Gotom.A08G258900.1	Ghe08G28500	0.00501989	0.00415226	1.20895
rna-gnl|WGS:VKGE|Gotom.A13G165000.1	Ghe13G18670	0.00124352	0.0041408	0.30031
rna-gnl|WGS:VKGE|Gotom.A01G100100.1	Ghe01G08890	0.00249066	0.00413224	0.602739
rna-gnl|WGS:VKGE|Gotom.A01G244600.1	Ghe01G26440	0.00121139	0.00409557	0.29578
rna-gnl|WGS:VKGE|Gotom.A13G165900.1	Ghe13G18750	0.00117948	0.00401876	0.293493
rna-gnl|WGS:VKGE|Gotom.A05G151600.1	Ghe05G15180	0.00599164	0.00394478	1.51888
rna-gnl|WGS:VKGE|Gotom.A05G300000.1	Ghe05G29340	0.00459595	0.00393186	1.1689
rna-gnl|WGS:VKGE|Gotom.A10G038600.1	Ghe10G03510	0	0.00392928	0
rna-gnl|WGS:VKGE|Gotom.A05G171400.1	Ghe05G17150	0.00119737	0.00386848	0.309518
rna-gnl|WGS:VKGE|Gotom.A10G206200.1	Ghe10G22540	0.00376019	0.00386848	0.972007
rna-gnl|WGS:VKGE|Gotom.A05G275800.1	Ghe05G27170	0.00116686	0.00383633	0.304161
rna-gnl|WGS:VKGE|Gotom.A05G004000.1	Ghe05G00380	0.00340233	0.00377954	0.900198
rna-gnl|WGS:VKGE|Gotom.A11G194600.1	Ghe11G19670	0.00122013	0.00377241	0.323436
rna-gnl|WGS:VKGE|Gotom.A10G109100.1	Ghe10G17380	0.00229621	0.00374533	0.613088
rna-gnl|WGS:VKGE|Gotom.A13G131200.1	Ghe13G14910	0.00114987	0.00371748	0.309313
rna-gnl|WGS:VKGE|Gotom.A05G169700.1	Ghe05G16990	0.00116857	0.0035725	0.3271
rna-gnl|WGS:VKGE|Gotom.A11G106400.1	Ghe11G10780	0.00224867	0.00351392	0.639932
rna-gnl|WGS:VKGE|Gotom.A02G090100.1	Ghe03G21590	0.00354122	0	#NAME?
rna-gnl|WGS:VKGE|Gotom.A03G160900.1	Ghe03G10100	0.0031881	0	#NAME?
rna-gnl|WGS:VKGE|Gotom.A04G089600.1	Ghe04G13080	0.00245851	0	#NAME?
rna-gnl|WGS:VKGE|Gotom.A04G017600.1	Ghe05G44080	0.002414	0	#NAME?
rna-gnl|WGS:VKGE|Gotom.A05G404700.1	Ghe04G07030	0.00357214	0	#NAME?
rna-gnl|WGS:VKGE|Gotom.A05G171500.1	Ghe05G17160	0.00124378	0	#NAME?
rna-gnl|WGS:VKGE|Gotom.A11G121500.1	Ghe11G12350	0	0	NaN
rna-gnl|WGS:VKGE|Gotom.A12G274000.1	Ghe12G30110	0.0023301	0	#NAME?
rna-gnl|WGS:VKGE|Gotom.A12G075800.1	Ghe12G12990	0.00407748	0	#NAME?
rna-gnl|WGS:VKGE|Gotom.A13G143400.1	Ghe13G16230	0.00237577	0	#NAME?
rna-gnl|WGS:VKGE|Gotom.A13G018400.1	Ghe13G01890	0.00853009	0	#NAME?

## Sheet: A1 vs AD4
Seq_1	Seq_2	Ka	Ks	Ka_Ks
rna-gnl|WGS:VKGF|Gomus.D01G187900.1	Ghe03G10080	0.281057	2.16525	0.129803
rna-gnl|WGS:VKGF|Gomus.A07G251700.1	Ghe10G16310	0.338443	2.1581	0.156824
rna-gnl|WGS:VKGF|Gomus.A01G172500.1	Ghe03G10080	0.292212	2.15325	0.135707
rna-gnl|WGS:VKGF|Gomus.D10G098300.1	Ghe07G29550	0.349008	2.08219	0.167616
rna-gnl|WGS:VKGF|Gomus.D08G152000.1	Ghe11G12350	0.419693	2.0643	0.20331
rna-gnl|WGS:VKGF|Gomus.D11G120900.1	Ghe08G16550	0.408928	2.00999	0.203448
rna-gnl|WGS:VKGF|Gomus.D02G186200.1	Ghe03G10080	0.28671	1.98572	0.144386
rna-gnl|WGS:VKGF|Gomus.A08G136900.1	Ghe11G12350	0.416743	1.98344	0.210111
rna-gnl|WGS:VKGF|Gomus.A11G118800.1	Ghe08G16550	0.412854	1.86758	0.221064
rna-gnl|WGS:VKGF|Gomus.D05G199200.1	Ghe06G00300	0.458127	1.8318	0.250097
rna-gnl|WGS:VKGF|Gomus.A05G149700.1	Ghe05G15190	0.37154	1.79168	0.20737
rna-gnl|WGS:VKGF|Gomus.D02G186000.1	Ghe03G10100	0.312867	1.6169	0.193499
rna-gnl|WGS:VKGF|Gomus.A10G112400.1	Ghe10G16310	0.32027	1.58024	0.202671
rna-gnl|WGS:VKGF|Gomus.A03G149000.1	Ghe03G10100	0.315982	1.50373	0.210132
rna-gnl|WGS:VKGF|Gomus.A08G025600.1	Ghe05G00380	0.316622	1.48193	0.213655
rna-gnl|WGS:VKGF|Gomus.D08G026400.1	Ghe05G00380	0.323776	1.44594	0.223921
rna-gnl|WGS:VKGF|Gomus.A05G003900.1	Ghe08G02550	0.317445	1.44006	0.220438
rna-gnl|WGS:VKGF|Gomus.D05G003900.1	Ghe08G02550	0.320569	1.35098	0.237287
rna-gnl|WGS:VKGF|Gomus.D05G428700.1	Ghe13G18750	0.247065	0.954772	0.258769
rna-gnl|WGS:VKGF|Gomus.A06G218000.1	Ghe10G03510	0.0918905	0.893114	0.102888
rna-gnl|WGS:VKGF|Gomus.A10G036200.1	Ghe06G26730	0.0867685	0.881524	0.0984301
rna-gnl|WGS:VKGF|Gomus.A13G158700.1	Ghe05G44080	0.250588	0.88055	0.284581
rna-gnl|WGS:VKGF|Gomus.A05G162000.1	Ghe06G26730	0.0684628	0.812993	0.0842108
rna-gnl|WGS:VKGF|Gomus.D03G004500.1	Ghe11G19670	0.250879	0.800156	0.313538
rna-gnl|WGS:VKGF|Gomus.A06G218000.1	Ghe05G16460	0.069803	0.790161	0.0883402
rna-gnl|WGS:VKGF|Gomus.D05G164700.1	Ghe06G26730	0.0725068	0.777476	0.0932593
rna-gnl|WGS:VKGF|Gomus.A13G158700.1	Ghe01G08620	0.248243	0.775935	0.319928
rna-gnl|WGS:VKGF|Gomus.A11G038500.1	Ghe09G30390	0.125022	0.77084	0.16219
rna-gnl|WGS:VKGF|Gomus.D06G244500.1	Ghe05G16460	0.0692759	0.765673	0.0904771
rna-gnl|WGS:VKGF|Gomus.D04G120400.1	Ghe01G26440	0.198906	0.757609	0.262545
rna-gnl|WGS:VKGF|Gomus.A04G084100.1	Ghe01G26440	0.204421	0.75421	0.27104
rna-gnl|WGS:VKGF|Gomus.A09G263100.1	Ghe11G03910	0.121786	0.75232	0.161881
rna-gnl|WGS:VKGF|Gomus.D05G428700.1	Ghe01G08620	0.200636	0.751742	0.266895
rna-gnl|WGS:VKGF|Gomus.D11G037000.1	Ghe09G30390	0.126895	0.749599	0.169284
rna-gnl|WGS:VKGF|Gomus.A04G016200.1	Ghe01G08620	0.196582	0.730146	0.269237
rna-gnl|WGS:VKGF|Gomus.D09G272900.1	Ghe11G03910	0.129607	0.722007	0.179509
rna-gnl|WGS:VKGF|Gomus.D01G089400.1	Ghe13G18750	0.238981	0.71188	0.335704
rna-gnl|WGS:VKGF|Gomus.A01G085500.1	Ghe13G18750	0.23585	0.702412	0.335771
rna-gnl|WGS:VKGF|Gomus.D01G242800.1	Ghe04G13080	0.1942	0.701595	0.276798
rna-gnl|WGS:VKGF|Gomus.D01G089400.1	Ghe05G44080	0.199969	0.691912	0.289009
rna-gnl|WGS:VKGF|Gomus.A02G195200.1	Ghe11G19670	0.185957	0.683692	0.271989
rna-gnl|WGS:VKGF|Gomus.D01G092200.1	Ghe13G18670	0.128243	0.671949	0.190853
rna-gnl|WGS:VKGF|Gomus.A05G162000.1	Ghe10G03510	0.070355	0.671013	0.104849
rna-gnl|WGS:VKGF|Gomus.A10G036200.1	Ghe05G16460	0.0687827	0.662127	0.103881
rna-gnl|WGS:VKGF|Gomus.A11G165700.1	Ghe07G24720	0.11551	0.661876	0.174518
rna-gnl|WGS:VKGF|Gomus.A11G288300.1	Ghe13G14910	0.130874	0.660596	0.198116
rna-gnl|WGS:VKGF|Gomus.A01G087900.1	Ghe13G18670	0.121136	0.656035	0.184648
rna-gnl|WGS:VKGF|Gomus.D11G170000.1	Ghe07G24720	0.128217	0.64966	0.197361
rna-gnl|WGS:VKGF|Gomus.A13G157800.1	Ghe01G08890	0.121136	0.646206	0.187457
rna-gnl|WGS:VKGF|Gomus.A11G185400.1	Ghe02G22360	0.173013	0.636264	0.27192
rna-gnl|WGS:VKGF|Gomus.A06G002000.1	Ghe05G19890	0.18293	0.635347	0.287921
rna-gnl|WGS:VKGF|Gomus.D11G305200.1	Ghe13G14910	0.130929	0.63301	0.206836
rna-gnl|WGS:VKGF|Gomus.A01G085500.1	Ghe05G44080	0.182664	0.624619	0.292441
rna-gnl|WGS:VKGF|Gomus.D05G164700.1	Ghe10G03510	0.0730483	0.623835	0.117096
rna-gnl|WGS:VKGF|Gomus.D13G164400.1	Ghe01G08890	0.120986	0.6117	0.197787
rna-gnl|WGS:VKGF|Gomus.A12G071700.1	Ghe10G17380	0.0617378	0.610746	0.101086
rna-gnl|WGS:VKGF|Gomus.D06G002300.1	Ghe05G19890	0.178298	0.610694	0.291959
rna-gnl|WGS:VKGF|Gomus.D05G142800.1	Ghe10G06610	0.112856	0.607197	0.185864
rna-gnl|WGS:VKGF|Gomus.D12G074000.1	Ghe10G17380	0.061103	0.606484	0.10075
rna-gnl|WGS:VKGF|Gomus.A05G141100.1	Ghe10G06610	0.116319	0.603697	0.192678
rna-gnl|WGS:VKGF|Gomus.A10G103600.1	Ghe12G12990	0.0674815	0.600317	0.11241
rna-gnl|WGS:VKGF|Gomus.D07G257200.1	Ghe04G07030	0.162056	0.563011	0.287837
rna-gnl|WGS:VKGF|Gomus.D10G073300.1	Ghe05G14320	0.0745079	0.541198	0.137672
rna-gnl|WGS:VKGF|Gomus.A05G389700.1	Ghe07G29100	0.165208	0.540649	0.305574
rna-gnl|WGS:VKGF|Gomus.A07G247500.1	Ghe04G07030	0.16147	0.539554	0.299267
rna-gnl|WGS:VKGF|Gomus.A10G070500.1	Ghe05G14320	0.128084	0.537267	0.238399
rna-gnl|WGS:VKGF|Gomus.A01G185600.1	Ghe12G04080	0.21622	0.535945	0.403436
rna-gnl|WGS:VKGF|Gomus.D04G062700.1	Ghe07G29100	0.168921	0.535289	0.315569
rna-gnl|WGS:VKGF|Gomus.D12G039700.1	Ghe01G22070	0.21401	0.533635	0.401041
rna-gnl|WGS:VKGF|Gomus.A12G036400.1	Ghe01G22070	0.222436	0.52091	0.427014
rna-gnl|WGS:VKGF|Gomus.D02G186200.1	Ghe01G20490	0.0997745	0.501224	0.199062
rna-gnl|WGS:VKGF|Gomus.D01G202000.1	Ghe12G04080	0.203105	0.494946	0.410358
rna-gnl|WGS:VKGF|Gomus.D07G265200.1	Ghe07G29950	0.0918445	0.249623	0.367933
rna-gnl|WGS:VKGF|Gomus.D08G100900.1	Ghe08G10770	0.0850974	0.147198	0.578116
rna-gnl|WGS:VKGF|Gomus.A08G095600.1	Ghe08G10770	0.0768955	0.107743	0.713696
rna-gnl|WGS:VKGF|Gomus.D03G004500.1	Ghe02G22360	0.0736221	0.0996501	0.738806
rna-gnl|WGS:VKGF|Gomus.D07G219500.1	Ghe07G24730	0.0674275	0.0964058	0.699414
rna-gnl|WGS:VKGF|Gomus.D08G265700.1	Ghe08G28500	0.0245532	0.0900845	0.272558
rna-gnl|WGS:VKGF|Gomus.D11G037000.1	Ghe11G03910	0.0143703	0.0818529	0.175562
rna-gnl|WGS:VKGF|Gomus.D07G121400.1	Ghe07G12800	0.0132557	0.0814565	0.162733
rna-gnl|WGS:VKGF|Gomus.D09G039600.1	Ghe09G05570	0.0303543	0.0753772	0.402699
rna-gnl|WGS:VKGF|Gomus.D04G079900.1	Ghe04G09130	0.0341737	0.0683585	0.499918
rna-gnl|WGS:VKGF|Gomus.D07G213900.1	Ghe07G23620	0.0366672	0.0680645	0.538712
rna-gnl|WGS:VKGF|Gomus.D09G263500.1	Ghe09G29430	0.0469752	0.0664199	0.707246
rna-gnl|WGS:VKGF|Gomus.A04G019900.1	Ghe05G43490	0.0453023	0.0637118	0.711051
rna-gnl|WGS:VKGF|Gomus.D01G202000.1	Ghe01G22070	0.0198667	0.0636199	0.312271
rna-gnl|WGS:VKGF|Gomus.D10G073300.1	Ghe10G06610	0.0574389	0.0622227	0.923118
rna-gnl|WGS:VKGF|Gomus.A04G020200.1	Ghe05G43460	0.0248986	0.0617748	0.403053
rna-gnl|WGS:VKGF|Gomus.D05G294800.1	Ghe05G29340	0.017377	0.0613212	0.283376
rna-gnl|WGS:VKGF|Gomus.D05G424200.1	Ghe05G43490	0.0759339	0.0606463	1.25208
rna-gnl|WGS:VKGF|Gomus.D13G019100.1	Ghe13G01890	0.00510423	0.0583101	0.087536
rna-gnl|WGS:VKGF|Gomus.D05G151800.1	Ghe05G15180	0.0156679	0.0573462	0.273216
rna-gnl|WGS:VKGF|Gomus.D05G423900.1	Ghe05G43460	0.0209169	0.0564353	0.370635
rna-gnl|WGS:VKGF|Gomus.D10G098300.1	Ghe10G16310	0.0125741	0.0563645	0.223086
rna-gnl|WGS:VKGF|Gomus.D04G153200.1	Ghe04G17190	0.0372169	0.0562178	0.662014
rna-gnl|WGS:VKGF|Gomus.D07G219400.1	Ghe07G24720	0.00246078	0.0543603	0.0452681
rna-gnl|WGS:VKGF|Gomus.D03G007600.1	Ghe02G22050	0.0102664	0.0531376	0.193205
rna-gnl|WGS:VKGF|Gomus.D01G187900.1	Ghe01G20490	0.00912125	0.0526037	0.173396
rna-gnl|WGS:VKGF|Gomus.D05G164700.1	Ghe05G16460	0.00729341	0.0506686	0.143943
rna-gnl|WGS:VKGF|Gomus.D01G089400.1	Ghe01G08620	0.0201833	0.050158	0.402394
rna-gnl|WGS:VKGF|Gomus.A10G070500.1	Ghe10G06610	0.0482481	0.0495229	0.974259
rna-gnl|WGS:VKGF|Gomus.D05G199200.1	Ghe05G19890	0.0180275	0.0487977	0.369434
rna-gnl|WGS:VKGF|Gomus.D12G074000.1	Ghe12G12990	0.00586628	0.0470128	0.124781
rna-gnl|WGS:VKGF|Gomus.D11G191500.1	Ghe11G19670	0.00981007	0.0466774	0.210167
rna-gnl|WGS:VKGF|Gomus.D04G120400.1	Ghe04G13080	0.00616463	0.0457999	0.134599
rna-gnl|WGS:VKGF|Gomus.D13G129700.1	Ghe13G14910	0.0127613	0.0456994	0.279245
rna-gnl|WGS:VKGF|Gomus.D05G428700.1	Ghe05G44080	0.0357431	0.044942	0.795316
rna-gnl|WGS:VKGF|Gomus.D12G214900.1	Ghe12G24260	0.0102702	0.0448452	0.229015
rna-gnl|WGS:VKGF|Gomus.D09G272900.1	Ghe09G30390	0.0117385	0.0445325	0.263594
rna-gnl|WGS:VKGF|Gomus.D08G065600.1	Ghe08G06460	0.0160401	0.0444575	0.360796
rna-gnl|WGS:VKGF|Gomus.D10G037700.1	Ghe10G03510	0.00606738	0.0443231	0.13689
rna-gnl|WGS:VKGF|Gomus.D11G106000.1	Ghe11G10780	0.00676633	0.0432943	0.156287
rna-gnl|WGS:VKGF|Gomus.D05G270800.1	Ghe05G27170	0.00703061	0.0432765	0.162458
rna-gnl|WGS:VKGF|Gomus.D02G123300.1	Ghe03G18600	0.00857502	0.0427023	0.200809
rna-gnl|WGS:VKGF|Gomus.D08G085100.1	Ghe08G08670	0.0186273	0.0423189	0.440164
rna-gnl|WGS:VKGF|Gomus.D13G142700.1	Ghe13G16230	0.00714008	0.0416248	0.171534
rna-gnl|WGS:VKGF|Gomus.D05G265600.1	Ghe05G26630	0.0138067	0.0415986	0.331904
rna-gnl|WGS:VKGF|Gomus.D08G152000.1	Ghe08G16550	0.00837747	0.0398368	0.210295
rna-gnl|WGS:VKGF|Gomus.D01G242800.1	Ghe01G26440	0.0140634	0.0397167	0.354093
rna-gnl|WGS:VKGF|Gomus.D06G158400.1	Ghe06G16520	0.00949568	0.0391478	0.242559
rna-gnl|WGS:VKGF|Gomus.D05G169700.1	Ghe05G16990	0.0183044	0.0384935	0.475519
rna-gnl|WGS:VKGF|Gomus.D13G164400.1	Ghe13G18670	0.00623121	0.0382655	0.162842
rna-gnl|WGS:VKGF|Gomus.D12G039700.1	Ghe12G04080	0.0161731	0.0379028	0.4267
rna-gnl|WGS:VKGF|Gomus.D01G246700.1	Ghe01G26970	0.0115373	0.0345012	0.334403
rna-gnl|WGS:VKGF|Gomus.D07G257200.1	Ghe07G29100	0.0109369	0.0333736	0.327711
rna-gnl|WGS:VKGF|Gomus.A05G360700.1	Ghe04G09130	0.0240745	0.0324742	0.741342
rna-gnl|WGS:VKGF|Gomus.D05G142800.1	Ghe05G14320	0.00899754	0.0320049	0.28113
rna-gnl|WGS:VKGF|Gomus.D10G204700.1	Ghe10G22540	0.0125934	0.0316357	0.398077
rna-gnl|WGS:VKGF|Gomus.D08G281600.1	Ghe08G30070	0.0110274	0.0313713	0.351511
rna-gnl|WGS:VKGF|Gomus.D06G244500.1	Ghe06G26730	0.00975524	0.0313464	0.311208
rna-gnl|WGS:VKGF|Gomus.A04G020100.1	Ghe05G43480	0.0144538	0.0309083	0.467634
rna-gnl|WGS:VKGF|Gomus.A05G263200.1	Ghe05G26630	0.0247275	0.0308399	0.801803
rna-gnl|WGS:VKGF|Gomus.D05G240500.1	Ghe05G24320	0.00236477	0.0307046	0.0770166
rna-gnl|WGS:VKGF|Gomus.D11G120900.1	Ghe11G12350	0.00916392	0.0298176	0.307333
rna-gnl|WGS:VKGF|Gomus.D12G311300.1	Ghe12G33800	0.0108961	0.0297658	0.36606
rna-gnl|WGS:VKGF|Gomus.D05G171100.1	Ghe05G17150	0.00540218	0.0295314	0.18293
rna-gnl|WGS:VKGF|Gomus.D09G212000.1	Ghe09G24110	0.0031966	0.0290769	0.109936
rna-gnl|WGS:VKGF|Gomus.D02G096800.1	Ghe03G21590	0.0194123	0.0289791	0.669871
rna-gnl|WGS:VKGF|Gomus.D05G171200.1	Ghe05G17160	0.0176257	0.0289691	0.608429
rna-gnl|WGS:VKGF|Gomus.A06G133000.1	Ghe06G16500	0.00228746	0.0282719	0.0809093
rna-gnl|WGS:VKGF|Gomus.D07G131300.1	Ghe07G13770	0.0112	0.0282576	0.396355
rna-gnl|WGS:VKGF|Gomus.D11G067600.1	Ghe11G06910	0.00720871	0.0282291	0.255364
rna-gnl|WGS:VKGF|Gomus.A02G192100.1	Ghe02G22050	0.0148602	0.0279483	0.531704
rna-gnl|WGS:VKGF|Gomus.D07G261800.1	Ghe07G29550	0.0102937	0.027454	0.374944
rna-gnl|WGS:VKGF|Gomus.D08G026400.1	Ghe08G02550	0.0525587	0.0267426	1.96535
rna-gnl|WGS:VKGF|Gomus.D11G305200.1	Ghe11G33210	0.00229533	0.0263515	0.0871045
rna-gnl|WGS:VKGF|Gomus.D04G062700.1	Ghe04G07030	0.0150215	0.0259853	0.578079
rna-gnl|WGS:VKGF|Gomus.D05G051300.1	Ghe05G05200	0.0197044	0.0256834	0.767201
rna-gnl|WGS:VKGF|Gomus.D12G102200.1	Ghe12G09100	0.0126559	0.0253011	0.500211
rna-gnl|WGS:VKGF|Gomus.D11G178900.1	Ghe11G18220	0.00599524	0.0248299	0.241453
rna-gnl|WGS:VKGF|Gomus.D12G164200.1	Ghe12G18860	0.0211852	0.0237018	0.893824
rna-gnl|WGS:VKGF|Gomus.D05G152000.1	Ghe05G15200	0.0179684	0.0216267	0.830845
rna-gnl|WGS:VKGF|Gomus.A01G085500.1	Ghe01G08620	0.00298954	0.0206199	0.144984
rna-gnl|WGS:VKGF|Gomus.D13G165300.1	Ghe13G18750	0.00591602	0.0203127	0.291248
rna-gnl|WGS:VKGF|Gomus.D05G003900.1	Ghe05G00380	0.0125419	0.0191398	0.655277
rna-gnl|WGS:VKGF|Gomus.D10G107800.1	Ghe10G17380	0.00923266	0.0188808	0.488997
rna-gnl|WGS:VKGF|Gomus.A07G117800.1	Ghe07G12800	0.00284226	0.018751	0.151579
rna-gnl|WGS:VKGF|Gomus.D06G002200.1	Ghe06G00300	0.0067047	0.017449	0.384246
rna-gnl|WGS:VKGF|Gomus.D01G092200.1	Ghe01G08890	0.00999598	0.0167605	0.596402
rna-gnl|WGS:VKGF|Gomus.A07G247500.1	Ghe07G29100	0.00363124	0.0164503	0.22074
rna-gnl|WGS:VKGF|Gomus.A07G206800.1	Ghe07G23620	0.00631317	0.0158736	0.397715
rna-gnl|WGS:VKGF|Gomus.A01G172500.1	Ghe01G20490	0.0022723	0.0146079	0.155553
rna-gnl|WGS:VKGF|Gomus.D10G035700.1	Ghe10G03290	0.0131438	0.0141681	0.927707
rna-gnl|WGS:VKGF|Gomus.A12G299000.1	Ghe12G33800	0.00403362	0.0133783	0.301505
rna-gnl|WGS:VKGF|Gomus.A02G195200.1	Ghe02G22360	0.0075838	0.012457	0.608797
rna-gnl|WGS:VKGF|Gomus.A01G185600.1	Ghe01G22070	0.0061438	0.0123544	0.497295
rna-gnl|WGS:VKGF|Gomus.A11G173200.1	Ghe11G18220	0.0011957	0.0122954	0.0972477
rna-gnl|WGS:VKGF|Gomus.A08G025600.1	Ghe08G02550	0.00245449	0.0121542	0.201946
rna-gnl|WGS:VKGF|Gomus.A08G062300.1	Ghe08G06460	0.00244499	0.0118736	0.205918
rna-gnl|WGS:VKGF|Gomus.A06G218000.1	Ghe06G26730	0.00242229	0.0116734	0.207505
rna-gnl|WGS:VKGF|Gomus.A07G251700.1	Ghe07G29550	0	0.0116206	0
rna-gnl|WGS:VKGF|Gomus.A07G127200.1	Ghe07G13770	0	0.0115832	0
rna-gnl|WGS:VKGF|Gomus.A08G081100.1	Ghe08G08670	0.00235571	0.0115092	0.204681
rna-gnl|WGS:VKGF|Gomus.A07G255500.1	Ghe07G29950	0.00344037	0.0109892	0.313068
rna-gnl|WGS:VKGF|Gomus.A08G259300.1	Ghe08G30070	0.00611687	0.00877524	0.69706
rna-gnl|WGS:VKGF|Gomus.A11G067200.1	Ghe11G06910	0.00130833	0.00859608	0.152201
rna-gnl|WGS:VKGF|Gomus.A01G228900.1	Ghe01G26970	0.00143421	0.00844782	0.169772
rna-gnl|WGS:VKGF|Gomus.A07G212600.1	Ghe07G24720	0.00123001	0.00809724	0.151905
rna-gnl|WGS:VKGF|Gomus.A09G263100.1	Ghe09G30390	0.00116448	0.00792872	0.146869
rna-gnl|WGS:VKGF|Gomus.A05G291700.1	Ghe05G29340	0.00459683	0.00787926	0.58341
rna-gnl|WGS:VKGF|Gomus.A10G036200.1	Ghe10G03510	0	0.00787926	0
rna-gnl|WGS:VKGF|Gomus.A08G136900.1	Ghe08G16550	0.00238261	0.00781511	0.304872
rna-gnl|WGS:VKGF|Gomus.A11G038500.1	Ghe11G03910	0.00118297	0.00779228	0.151813
rna-gnl|WGS:VKGF|Gomus.A06G133100.1	Ghe06G16520	0.00236267	0.0076678	0.308129
rna-gnl|WGS:VKGF|Gomus.A05G162000.1	Ghe05G16460	0.003636	0.0075878	0.479191
rna-gnl|WGS:VKGF|Gomus.A11G118800.1	Ghe11G12350	0	0.00736202	0
rna-gnl|WGS:VKGF|Gomus.A12G203000.1	Ghe12G24260	0	0.00731267	0
rna-gnl|WGS:VKGF|Gomus.A04G118400.1	Ghe04G17190	0	0.00604842	0
rna-gnl|WGS:VKGF|Gomus.A10G034100.1	Ghe10G03290	0.00181873	0.00581962	0.312518
rna-gnl|WGS:VKGF|Gomus.A13G016900.1	Ghe13G01890	0.00339751	0.00563912	0.60249
rna-gnl|WGS:VKGF|Gomus.A12G036400.1	Ghe12G04080	0.0012275	0.00416668	0.294598
rna-gnl|WGS:VKGF|Gomus.A12G094600.1	Ghe12G09100	0.00125235	0.00414652	0.302024
rna-gnl|WGS:VKGF|Gomus.A13G157800.1	Ghe13G18670	0.00124352	0.0041408	0.30031
rna-gnl|WGS:VKGF|Gomus.A05G168600.1	Ghe05G17160	0	0.00408442	0
rna-gnl|WGS:VKGF|Gomus.A01G224400.1	Ghe01G26440	0.00364336	0.00408303	0.892318
rna-gnl|WGS:VKGF|Gomus.A09G038000.1	Ghe09G05570	0.00114635	0.00397879	0.288116
rna-gnl|WGS:VKGF|Gomus.A04G016200.1	Ghe05G44080	0.00120603	0.00396041	0.304522
rna-gnl|WGS:VKGF|Gomus.A05G389700.1	Ghe04G07030	0.00357214	0.00396041	0.901964
rna-gnl|WGS:VKGF|Gomus.A12G153300.1	Ghe12G18860	0.00364263	0.00389485	0.935242
rna-gnl|WGS:VKGF|Gomus.A12G262200.1	Ghe12G30110	0.00116414	0.00382166	0.304617
rna-gnl|WGS:VKGF|Gomus.A12G071700.1	Ghe12G12990	0.00116959	0.00380711	0.307212
rna-gnl|WGS:VKGF|Gomus.A02G103800.1	Ghe03G18600	0.00243952	0.0037855	0.644439
rna-gnl|WGS:VKGF|Gomus.A05G003900.1	Ghe05G00380	0.00453988	0.00377954	1.20117
rna-gnl|WGS:VKGF|Gomus.A11G185400.1	Ghe11G19670	0.00122013	0.00377241	0.323436
rna-gnl|WGS:VKGF|Gomus.A05G238700.1	Ghe05G24320	0.0011818	0.00376649	0.313767
rna-gnl|WGS:VKGF|Gomus.A10G103600.1	Ghe10G17380	0.00229621	0.00374533	0.613088
rna-gnl|WGS:VKGF|Gomus.A13G126400.1	Ghe13G14910	0	0.00371518	0
rna-gnl|WGS:VKGF|Gomus.A11G288300.1	Ghe11G33210	0	0.00371288	0
rna-gnl|WGS:VKGF|Gomus.A13G138500.1	Ghe13G16230	0.0023753	0.00367648	0.64608
rna-gnl|WGS:VKGF|Gomus.A05G167000.1	Ghe05G16990	0.00116857	0.0035725	0.3271
rna-gnl|WGS:VKGF|Gomus.A09G202200.1	Ghe09G24110	0.00106421	0.00357144	0.297977
rna-gnl|WGS:VKGF|Gomus.A11G104100.1	Ghe11G10780	0.00224867	0.00351392	0.639932
rna-gnl|WGS:VKGF|Gomus.A01G087900.1	Ghe01G08890	0.0037391	0	#NAME?
rna-gnl|WGS:VKGF|Gomus.A02G082800.1	Ghe03G21590	0.0047235	0	#NAME?
rna-gnl|WGS:VKGF|Gomus.A04G084100.1	Ghe04G13080	0.00245851	0	#NAME?
rna-gnl|WGS:VKGF|Gomus.A05G141100.1	Ghe05G14320	0.00274349	0	#NAME?
rna-gnl|WGS:VKGF|Gomus.A05G149500.1	Ghe05G15180	0.00358924	0	#NAME?
rna-gnl|WGS:VKGF|Gomus.A05G168500.1	Ghe05G17150	0.00119737	0	#NAME?
rna-gnl|WGS:VKGF|Gomus.A05G268600.1	Ghe05G27170	0.00233645	0	#NAME?
rna-gnl|WGS:VKGF|Gomus.A08G243800.1	Ghe08G28500	0.00502094	0	#NAME?
rna-gnl|WGS:VKGF|Gomus.A10G190200.1	Ghe10G22540	0.00125235	0	#NAME?
rna-gnl|WGS:VKGF|Gomus.A13G158700.1	Ghe13G18750	0.00117948	0	#NAME?

## Sheet: A1 vs AD5
Seq_1	Seq_2	Ka	Ks	Ka_Ks
rna-gnl|WGS:VKGI|Godar.A02G208800.1	Ghe01G22070	0.537912	NaN	NaN
rna-gnl|WGS:VKGI|Godar.D05G175100.1	Ghe05G17150	0.632611	NaN	NaN
rna-gnl|WGS:VKGI|Godar.D06G167900.1	Ghe05G16990	0.531293	NaN	NaN
rna-gnl|WGS:VKGI|Godar.D03G008000.1	Ghe06G00300	0.485819	3.62721	0.133937
rna-gnl|WGS:VKGI|Godar.A02G205600.1	Ghe06G00300	0.474662	3.45076	0.137553
rna-gnl|WGS:VKGI|Godar.A01G198200.1	Ghe02G22360	0.536129	3.25469	0.164725
rna-gnl|WGS:VKGI|Godar.A10G119100.1	Ghe07G29550	0.333795	2.82387	0.118205
rna-gnl|WGS:VKGI|Godar.A06G003500.1	Ghe02G22050	0.475988	2.81872	0.168867
rna-gnl|WGS:VKGI|Godar.A13G141100.1	Ghe05G27170	0.501377	2.65808	0.188624
rna-gnl|WGS:VKGI|Godar.D13G148500.1	Ghe05G27170	0.508156	2.53537	0.200427
rna-gnl|WGS:VKGI|Godar.D01G210600.1	Ghe02G22360	0.529538	2.3257	0.227689
rna-gnl|WGS:VKGI|Godar.D08G161900.1	Ghe11G12350	0.427941	2.27331	0.188246
rna-gnl|WGS:VKGI|Godar.D01G196000.1	Ghe03G10080	0.281057	2.2344	0.125786
rna-gnl|WGS:VKGI|Godar.D09G275900.1	Ghe10G22540	0.452392	2.20312	0.205342
rna-gnl|WGS:VKGI|Godar.A11G173000.1	Ghe01G08890	0.331689	2.19503	0.15111
rna-gnl|WGS:VKGI|Godar.A07G263300.1	Ghe10G16310	0.338443	2.1581	0.156824
rna-gnl|WGS:VKGI|Godar.A09G274600.1	Ghe10G22540	0.454674	2.14132	0.212334
rna-gnl|WGS:VKGI|Godar.A01G182300.1	Ghe03G10080	0.292076	2.10528	0.138735
rna-gnl|WGS:VKGI|Godar.D10G099800.1	Ghe07G29550	0.350834	2.08219	0.168493
rna-gnl|WGS:VKGI|Godar.D11G124100.1	Ghe08G16550	0.408928	2.06884	0.19766
rna-gnl|WGS:VKGI|Godar.A01G093200.1	Ghe07G24720	0.286473	2.06744	0.138564
rna-gnl|WGS:VKGI|Godar.A03G163900.1	Ghe03G10080	0.283623	2.04224	0.138878
rna-gnl|WGS:VKGI|Godar.D02G196000.1	Ghe03G10080	0.28671	1.98572	0.144386
rna-gnl|WGS:VKGI|Godar.A11G123200.1	Ghe08G16550	0.415517	1.92046	0.216363
rna-gnl|WGS:VKGI|Godar.A08G143800.1	Ghe11G12350	0.414935	1.91598	0.216565
rna-gnl|WGS:VKGI|Godar.A06G003500.1	Ghe05G19890	0.479859	1.89868	0.252733
rna-gnl|WGS:VKGI|Godar.A13G015500.1	Ghe04G17190	0.245459	1.85884	0.13205
rna-gnl|WGS:VKGI|Godar.D13G019700.1	Ghe04G17190	0.243525	1.84522	0.131976
rna-gnl|WGS:VKGI|Godar.D05G203400.1	Ghe06G00300	0.458127	1.8318	0.250097
rna-gnl|WGS:VKGI|Godar.A05G196700.1	Ghe06G00300	0.483284	1.79126	0.269801
rna-gnl|WGS:VKGI|Godar.A04G124700.1	Ghe13G01890	0.246544	1.77314	0.139044
rna-gnl|WGS:VKGI|Godar.D08G027100.1	Ghe05G00380	0.319771	1.64663	0.194198
rna-gnl|WGS:VKGI|Godar.D04G160500.1	Ghe13G01890	0.25486	1.62875	0.156476
rna-gnl|WGS:VKGI|Godar.D02G195800.1	Ghe03G10100	0.311144	1.61313	0.192882
rna-gnl|WGS:VKGI|Godar.D03G008000.1	Ghe05G19890	0.402119	1.55761	0.258164
rna-gnl|WGS:VKGI|Godar.A10G119100.1	Ghe10G16310	0.316535	1.55152	0.204015
rna-gnl|WGS:VKGI|Godar.A03G163600.1	Ghe03G10100	0.319618	1.50373	0.21255
rna-gnl|WGS:VKGI|Godar.A02G205600.1	Ghe05G19890	0.457494	1.48067	0.308977
rna-gnl|WGS:VKGI|Godar.A08G026000.1	Ghe05G00380	0.318338	1.43133	0.222407
rna-gnl|WGS:VKGI|Godar.A05G003700.1	Ghe08G02550	0.325165	1.40724	0.231066
rna-gnl|WGS:VKGI|Godar.D05G004200.1	Ghe08G02550	0.324391	1.37471	0.23597
rna-gnl|WGS:VKGI|Godar.A08G097900.1	Ghe05G00380	0.367379	1.02917	0.356967
rna-gnl|WGS:VKGI|Godar.D10G037500.1	Ghe06G26730	0.0861352	0.965032	0.0892563
rna-gnl|WGS:VKGI|Godar.D05G445900.1	Ghe13G18750	0.245377	0.938477	0.261463
rna-gnl|WGS:VKGI|Godar.D08G104700.1	Ghe05G00380	0.371499	0.919966	0.403817
rna-gnl|WGS:VKGI|Godar.D13G173000.1	Ghe05G44080	0.25143	0.913939	0.275106
rna-gnl|WGS:VKGI|Godar.A10G037600.1	Ghe06G26730	0.0887691	0.907141	0.0978559
rna-gnl|WGS:VKGI|Godar.A06G241400.1	Ghe10G03510	0.0905664	0.890896	0.101658
rna-gnl|WGS:VKGI|Godar.A04G018500.1	Ghe13G18750	0.248184	0.884832	0.280487
rna-gnl|WGS:VKGI|Godar.A13G163100.1	Ghe05G44080	0.252334	0.879424	0.286931
rna-gnl|WGS:VKGI|Godar.D06G254200.1	Ghe10G03510	0.094131	0.876446	0.107401
rna-gnl|WGS:VKGI|Godar.D13G173000.1	Ghe01G08620	0.249893	0.822948	0.303656
rna-gnl|WGS:VKGI|Godar.A05G162400.1	Ghe06G26730	0.0684628	0.812993	0.0842108
rna-gnl|WGS:VKGI|Godar.D03G004700.1	Ghe11G19670	0.249177	0.810211	0.307546
rna-gnl|WGS:VKGI|Godar.A06G241400.1	Ghe05G16460	0.0684991	0.788372	0.0868868
rna-gnl|WGS:VKGI|Godar.A11G038700.1	Ghe09G30390	0.123807	0.781856	0.15835
rna-gnl|WGS:VKGI|Godar.D05G167300.1	Ghe06G26730	0.0722028	0.778434	0.0927538
rna-gnl|WGS:VKGI|Godar.A13G163100.1	Ghe01G08620	0.249951	0.775018	0.32251
rna-gnl|WGS:VKGI|Godar.D04G125500.1	Ghe01G26440	0.198813	0.770826	0.257922
rna-gnl|WGS:VKGI|Godar.D06G254200.1	Ghe05G16460	0.0692759	0.765673	0.0904771
rna-gnl|WGS:VKGI|Godar.A04G088000.1	Ghe01G26440	0.204421	0.75421	0.27104
rna-gnl|WGS:VKGI|Godar.A09G284000.1	Ghe11G03910	0.124571	0.75232	0.165582
rna-gnl|WGS:VKGI|Godar.D11G038500.1	Ghe09G30390	0.128534	0.74782	0.171879
rna-gnl|WGS:VKGI|Godar.A04G022800.1	Ghe05G43460	0.256103	0.744023	0.344214
rna-gnl|WGS:VKGI|Godar.A01G237400.1	Ghe04G13080	0.204421	0.743037	0.275116
rna-gnl|WGS:VKGI|Godar.D05G445900.1	Ghe01G08620	0.196051	0.736975	0.266021
rna-gnl|WGS:VKGI|Godar.D09G282300.1	Ghe11G03910	0.129607	0.732337	0.176977
rna-gnl|WGS:VKGI|Godar.A04G018500.1	Ghe01G08620	0.194972	0.720346	0.270664
rna-gnl|WGS:VKGI|Godar.D01G093000.1	Ghe13G18750	0.238981	0.71188	0.335704
rna-gnl|WGS:VKGI|Godar.A10G037600.1	Ghe05G16460	0.0693654	0.710105	0.0976833
rna-gnl|WGS:VKGI|Godar.A01G090400.1	Ghe13G18750	0.240426	0.692445	0.347214
rna-gnl|WGS:VKGI|Godar.D01G093000.1	Ghe05G44080	0.199969	0.691912	0.289009
rna-gnl|WGS:VKGI|Godar.D01G251100.1	Ghe04G13080	0.193494	0.684532	0.282666
rna-gnl|WGS:VKGI|Godar.A05G162400.1	Ghe10G03510	0.070355	0.671013	0.104849
rna-gnl|WGS:VKGI|Godar.D01G095700.1	Ghe13G18670	0.126887	0.668957	0.189679
rna-gnl|WGS:VKGI|Godar.A01G093200.1	Ghe13G18670	0.122543	0.667472	0.183592
rna-gnl|WGS:VKGI|Godar.A11G173000.1	Ghe07G24720	0.114863	0.664613	0.172827
rna-gnl|WGS:VKGI|Godar.D07G269500.1	Ghe04G07030	0.204184	0.648143	0.315029
rna-gnl|WGS:VKGI|Godar.A13G162200.1	Ghe01G08890	0.121136	0.646206	0.187457
rna-gnl|WGS:VKGI|Godar.A02G208800.1	Ghe11G19670	0.171473	0.644774	0.265942
rna-gnl|WGS:VKGI|Godar.A11G194400.1	Ghe02G22360	0.173013	0.636264	0.27192
rna-gnl|WGS:VKGI|Godar.D11G198400.1	Ghe02G22360	0.176882	0.633892	0.279041
rna-gnl|WGS:VKGI|Godar.D10G037500.1	Ghe05G16460	0.0688411	0.623158	0.110471
rna-gnl|WGS:VKGI|Godar.D05G167300.1	Ghe10G03510	0.0730792	0.622592	0.117379
rna-gnl|WGS:VKGI|Godar.A01G090400.1	Ghe05G44080	0.178216	0.620372	0.287273
rna-gnl|WGS:VKGI|Godar.A12G074900.1	Ghe10G17380	0.0617378	0.619344	0.0996825
rna-gnl|WGS:VKGI|Godar.D06G168000.1	Ghe10G03290	0.134114	0.616394	0.217579
rna-gnl|WGS:VKGI|Godar.D05G143700.1	Ghe10G06610	0.114378	0.616251	0.185603
rna-gnl|WGS:VKGI|Godar.D10G109500.1	Ghe12G12990	0.0675222	0.615437	0.109714
rna-gnl|WGS:VKGI|Godar.D06G002700.1	Ghe05G19890	0.178298	0.610694	0.291959
rna-gnl|WGS:VKGI|Godar.D13G172100.1	Ghe01G08890	0.124628	0.607357	0.205197
rna-gnl|WGS:VKGI|Godar.D12G076400.1	Ghe10G17380	0.061103	0.606484	0.10075
rna-gnl|WGS:VKGI|Godar.D04G064200.1	Ghe07G29100	0.177762	0.600539	0.296004
rna-gnl|WGS:VKGI|Godar.A10G109600.1	Ghe12G12990	0.0687297	0.592565	0.115987
rna-gnl|WGS:VKGI|Godar.A10G073400.1	Ghe05G14320	0.113617	0.582067	0.195196
rna-gnl|WGS:VKGI|Godar.D12G041600.1	Ghe01G22070	0.210492	0.563059	0.373837
rna-gnl|WGS:VKGI|Godar.D10G072400.1	Ghe05G14320	0.102915	0.559542	0.183927
rna-gnl|WGS:VKGI|Godar.A12G036800.1	Ghe01G22070	0.218716	0.550391	0.397382
rna-gnl|WGS:VKGI|Godar.A01G198200.1	Ghe12G04080	0.216322	0.543292	0.398169
rna-gnl|WGS:VKGI|Godar.A05G402400.1	Ghe07G29100	0.166675	0.541743	0.307664
rna-gnl|WGS:VKGI|Godar.A07G259300.1	Ghe04G07030	0.16147	0.539554	0.299267
rna-gnl|WGS:VKGI|Godar.A11G307300.1	Ghe13G14910	0.0973783	0.53424	0.182274
rna-gnl|WGS:VKGI|Godar.A03G163900.1	Ghe01G20490	0.101882	0.526416	0.193539
rna-gnl|WGS:VKGI|Godar.D02G196000.1	Ghe01G20490	0.0997745	0.508355	0.19627
rna-gnl|WGS:VKGI|Godar.D01G210600.1	Ghe12G04080	0.203105	0.502909	0.403861
rna-gnl|WGS:VKGI|Godar.A07G267000.1	Ghe07G29950	0.0747496	0.161409	0.463107
rna-gnl|WGS:VKGI|Godar.A11G307300.1	Ghe11G33210	0.049247	0.154155	0.319465
rna-gnl|WGS:VKGI|Godar.D07G277900.1	Ghe07G29950	0.0285888	0.128307	0.222816
rna-gnl|WGS:VKGI|Godar.D07G269500.1	Ghe07G29100	0.0605501	0.1185	0.510971
rna-gnl|WGS:VKGI|Godar.D04G160500.1	Ghe04G17190	0.0706947	0.108591	0.651019
rna-gnl|WGS:VKGI|Godar.D03G004700.1	Ghe02G22360	0.0721653	0.104537	0.690331
rna-gnl|WGS:VKGI|Godar.A10G073400.1	Ghe10G06610	0.0855556	0.103837	0.823939
rna-gnl|WGS:VKGI|Godar.D09G043600.1	Ghe09G05570	0.0362926	0.0936027	0.38773
rna-gnl|WGS:VKGI|Godar.D05G441600.1	Ghe05G43460	0.0736118	0.0867479	0.848572
rna-gnl|WGS:VKGI|Godar.A08G097900.1	Ghe08G10770	0.0711384	0.0830058	0.857029
rna-gnl|WGS:VKGI|Godar.D08G104700.1	Ghe08G10770	0.0440429	0.0826632	0.5328
rna-gnl|WGS:VKGI|Godar.D11G038500.1	Ghe11G03910	0.0131622	0.0818529	0.160803
rna-gnl|WGS:VKGI|Godar.D09G275900.1	Ghe09G29430	0.0496101	0.0788184	0.629423
rna-gnl|WGS:VKGI|Godar.D07G224400.1	Ghe07G23620	0.0366672	0.0723951	0.506487
rna-gnl|WGS:VKGI|Godar.D01G210600.1	Ghe01G22070	0.0198667	0.0680594	0.291902
rna-gnl|WGS:VKGI|Godar.A03G083700.1	Ghe02G08530	0.0539887	0.0638207	0.845944
rna-gnl|WGS:VKGI|Godar.D05G303000.1	Ghe05G29340	0.0162059	0.0613212	0.264279
rna-gnl|WGS:VKGI|Godar.D04G084700.1	Ghe04G09130	0.0312434	0.0590096	0.529463
rna-gnl|WGS:VKGI|Godar.D07G230500.1	Ghe07G24720	0.00246078	0.0587097	0.0419145
rna-gnl|WGS:VKGI|Godar.D13G019700.1	Ghe13G01890	0.00681339	0.0583101	0.116848
rna-gnl|WGS:VKGI|Godar.D05G153500.1	Ghe05G15180	0.014451	0.0573462	0.251996
rna-gnl|WGS:VKGI|Godar.D10G072400.1	Ghe10G06610	0.0475922	0.0572201	0.831738
rna-gnl|WGS:VKGI|Godar.D01G196000.1	Ghe01G20490	0.00912125	0.0565062	0.16142
rna-gnl|WGS:VKGI|Godar.D12G282100.1	Ghe12G30110	0.00818004	0.0555258	0.14732
rna-gnl|WGS:VKGI|Godar.D03G008000.1	Ghe02G22050	0.0102664	0.0531376	0.193205
rna-gnl|WGS:VKGI|Godar.D10G099800.1	Ghe10G16310	0.0114223	0.052195	0.218838
rna-gnl|WGS:VKGI|Godar.D05G167300.1	Ghe05G16460	0.00729637	0.0506028	0.144189
rna-gnl|WGS:VKGI|Godar.D01G093000.1	Ghe01G08620	0.0201833	0.050158	0.402394
rna-gnl|WGS:VKGI|Godar.D13G134100.1	Ghe13G14910	0.0139202	0.049779	0.279639
rna-gnl|WGS:VKGI|Godar.D05G203400.1	Ghe05G19890	0.0180275	0.0487977	0.369434
rna-gnl|WGS:VKGI|Godar.D09G282300.1	Ghe09G30390	0.0117385	0.0487151	0.240962
rna-gnl|WGS:VKGI|Godar.D01G251100.1	Ghe01G26440	0.0128352	0.0482853	0.26582
rna-gnl|WGS:VKGI|Godar.D11G108500.1	Ghe11G10780	0.0090354	0.0470175	0.192171
rna-gnl|WGS:VKGI|Godar.D12G076400.1	Ghe12G12990	0.00586628	0.0470128	0.124781
rna-gnl|WGS:VKGI|Godar.D11G198400.1	Ghe11G19670	0.0110477	0.0466472	0.236835
rna-gnl|WGS:VKGI|Godar.D05G279000.1	Ghe05G27170	0.0062233	0.0462673	0.134507
rna-gnl|WGS:VKGI|Godar.D04G125500.1	Ghe04G13080	0.0061621	0.0458635	0.134357
rna-gnl|WGS:VKGI|Godar.D10G037500.1	Ghe10G03510	0.00484997	0.0443231	0.109423
rna-gnl|WGS:VKGI|Godar.A09G274600.1	Ghe09G29430	0.0522388	0.0440224	1.18664
rna-gnl|WGS:VKGI|Godar.D13G148500.1	Ghe13G16230	0.00688868	0.0436487	0.157821
rna-gnl|WGS:VKGI|Godar.D02G126000.1	Ghe03G18600	0.0110454	0.0426747	0.258828
rna-gnl|WGS:VKGI|Godar.D08G161900.1	Ghe08G16550	0.0100874	0.0418665	0.240941
rna-gnl|WGS:VKGI|Godar.D06G168000.1	Ghe06G16500	0.036472	0.0416867	0.874907
rna-gnl|WGS:VKGI|Godar.D05G273900.1	Ghe05G26630	0.0149717	0.0415724	0.360136
rna-gnl|WGS:VKGI|Godar.D05G445900.1	Ghe05G44080	0.0357431	0.0407432	0.877276
rna-gnl|WGS:VKGI|Godar.D08G087700.1	Ghe08G08670	0.0187579	0.040451	0.463719
rna-gnl|WGS:VKGI|Godar.D08G068300.1	Ghe08G06460	0.0160401	0.0403052	0.397966
rna-gnl|WGS:VKGI|Godar.D03G133200.1	Ghe02G08530	0.0267641	0.0402376	0.665152
rna-gnl|WGS:VKGI|Godar.D06G167900.1	Ghe06G16520	0.0106911	0.0391478	0.273096
rna-gnl|WGS:VKGI|Godar.D13G172100.1	Ghe13G18670	0.00873736	0.038279	0.228254
rna-gnl|WGS:VKGI|Godar.D12G223700.1	Ghe12G24260	0.0125622	0.0372748	0.337015
rna-gnl|WGS:VKGI|Godar.D12G041600.1	Ghe12G04080	0.0170704	0.0372748	0.457962
rna-gnl|WGS:VKGI|Godar.D05G143700.1	Ghe05G14320	0.0102918	0.0361032	0.285065
rna-gnl|WGS:VKGI|Godar.A10G035600.1	Ghe10G03290	0.0110744	0.0345285	0.320732
rna-gnl|WGS:VKGI|Godar.D01G255600.1	Ghe01G26970	0.0115373	0.0345012	0.334403
rna-gnl|WGS:VKGI|Godar.D12G106200.1	Ghe12G09100	0.0101331	0.0340726	0.297399
rna-gnl|WGS:VKGI|Godar.A05G369100.1	Ghe04G09130	0.0255263	0.0324865	0.78575
rna-gnl|WGS:VKGI|Godar.D10G216300.1	Ghe10G22540	0.0113293	0.031594	0.35859
rna-gnl|WGS:VKGI|Godar.D06G254200.1	Ghe06G26730	0.00975524	0.0313464	0.311208
rna-gnl|WGS:VKGI|Godar.D05G173700.1	Ghe05G16990	0.0183008	0.0310263	0.589847
rna-gnl|WGS:VKGI|Godar.D02G098600.1	Ghe03G21590	0.0202695	0.0307046	0.660144
rna-gnl|WGS:VKGI|Godar.D11G310000.1	Ghe11G33210	0.00229533	0.0301928	0.0760227
rna-gnl|WGS:VKGI|Godar.D04G064200.1	Ghe04G07030	0.0180994	0.029316	0.61739
rna-gnl|WGS:VKGI|Godar.D11G068400.1	Ghe11G06910	0.00720871	0.0282291	0.255364
rna-gnl|WGS:VKGI|Godar.D08G290700.1	Ghe08G30070	0.016002	0.0269346	0.594107
rna-gnl|WGS:VKGI|Godar.D11G124100.1	Ghe11G12350	0.00916392	0.0260249	0.352121
rna-gnl|WGS:VKGI|Godar.D09G223500.1	Ghe09G24110	0.00533573	0.0253724	0.210297
rna-gnl|WGS:VKGI|Godar.D11G185000.1	Ghe11G18220	0.00479331	0.0248127	0.193179
rna-gnl|WGS:VKGI|Godar.D13G173000.1	Ghe13G18750	0.00354401	0.0244421	0.144996
rna-gnl|WGS:VKGI|Godar.D07G135600.1	Ghe07G13770	0.0099473	0.0241551	0.41181
rna-gnl|WGS:VKGI|Godar.D12G171600.1	Ghe12G18860	0.0196491	0.023624	0.831743
rna-gnl|WGS:VKGI|Godar.D05G004200.1	Ghe05G00380	0.0148463	0.0230197	0.644939
rna-gnl|WGS:VKGI|Godar.D05G247800.1	Ghe05G24320	0.00473608	0.0229244	0.206595
rna-gnl|WGS:VKGI|Godar.A02G205600.1	Ghe02G22050	0	0.0223563	0
rna-gnl|WGS:VKGI|Godar.D08G027100.1	Ghe08G02550	0.0513233	0.0208982	2.45587
rna-gnl|WGS:VKGI|Godar.A07G134700.1	Ghe07G13770	0.00121347	0.0193872	0.0625913
rna-gnl|WGS:VKGI|Godar.D10G109500.1	Ghe10G17380	0.00923266	0.0188808	0.488997
rna-gnl|WGS:VKGI|Godar.A05G196700.1	Ghe05G19890	0.0114876	0.0182172	0.63059
rna-gnl|WGS:VKGI|Godar.D05G051800.1	Ghe05G05200	0.0165077	0.0179889	0.917662
rna-gnl|WGS:VKGI|Godar.D10G035300.1	Ghe10G03290	0.0128561	0.0174596	0.736338
rna-gnl|WGS:VKGI|Godar.D01G095700.1	Ghe01G08890	0.00874645	0.0167138	0.523308
rna-gnl|WGS:VKGI|Godar.A01G198200.1	Ghe01G22070	0.00614632	0.0164955	0.372605
rna-gnl|WGS:VKGI|Godar.A08G062300.1	Ghe08G06460	0.00244499	0.0158736	0.154029
rna-gnl|WGS:VKGI|Godar.A06G241400.1	Ghe06G26730	0.00121065	0.015585	0.0776808
rna-gnl|WGS:VKGI|Godar.A01G090400.1	Ghe01G08620	0.00149365	0.0153983	0.097001
rna-gnl|WGS:VKGI|Godar.A07G124000.1	Ghe07G12800	0.00427047	0.0139864	0.30533
rna-gnl|WGS:VKGI|Godar.A10G037600.1	Ghe10G03510	0.00377083	0.0122744	0.307211
rna-gnl|WGS:VKGI|Godar.A07G214700.1	Ghe07G23620	0.0050484	0.011858	0.425739
rna-gnl|WGS:VKGI|Godar.A12G310200.1	Ghe12G33800	0.00180397	0.0117881	0.153034
rna-gnl|WGS:VKGI|Godar.A11G038700.1	Ghe11G03910	0	0.0117343	0
rna-gnl|WGS:VKGI|Godar.A07G263300.1	Ghe07G29550	0	0.0116206	0
rna-gnl|WGS:VKGI|Godar.A01G182300.1	Ghe01G20490	0.00227144	0.0109424	0.207581
rna-gnl|WGS:VKGI|Godar.A06G003500.1	Ghe06G00300	0.0013213	0.00854102	0.1547
rna-gnl|WGS:VKGI|Godar.A01G242100.1	Ghe01G26970	0.00143421	0.00844782	0.169772
rna-gnl|WGS:VKGI|Godar.A12G100300.1	Ghe12G09100	0.00125235	0.00831609	0.150593
rna-gnl|WGS:VKGI|Godar.A07G259300.1	Ghe07G29100	0.00363124	0.00818004	0.443914
rna-gnl|WGS:VKGI|Godar.A07G221300.1	Ghe07G24720	0	0.00810819	0
rna-gnl|WGS:VKGI|Godar.A08G026000.1	Ghe08G02550	0.00368325	0.00809178	0.455184
rna-gnl|WGS:VKGI|Godar.A09G044300.1	Ghe09G05570	0.00229533	0.0079682	0.288062
rna-gnl|WGS:VKGI|Godar.A11G068700.1	Ghe11G06910	0.00119689	0.00795236	0.150507
rna-gnl|WGS:VKGI|Godar.A09G284000.1	Ghe09G30390	0.00349889	0.00792872	0.441293
rna-gnl|WGS:VKGI|Godar.A12G163700.1	Ghe12G18860	0.00364005	0.00782786	0.465012
rna-gnl|WGS:VKGI|Godar.A06G148900.1	Ghe06G16520	0.00236267	0.0076678	0.308129
rna-gnl|WGS:VKGI|Godar.A05G162400.1	Ghe05G16460	0.003636	0.0075878	0.479191
rna-gnl|WGS:VKGI|Godar.A08G276400.1	Ghe08G30070	0.00423693	0.00757821	0.559093
rna-gnl|WGS:VKGI|Godar.A05G238500.1	Ghe05G24320	0.00236453	0.0075615	0.312707
rna-gnl|WGS:VKGI|Godar.A05G265900.1	Ghe05G26630	0.00341978	0.00745116	0.45896
rna-gnl|WGS:VKGI|Godar.A09G223500.1	Ghe09G24110	0	0.00715569	0
rna-gnl|WGS:VKGI|Godar.A04G124700.1	Ghe04G17190	0.00181598	0.00606064	0.299635
rna-gnl|WGS:VKGI|Godar.A13G162200.1	Ghe13G18670	0.00124352	0.0041408	0.30031
rna-gnl|WGS:VKGI|Godar.A01G093200.1	Ghe01G08890	0.00498755	0.00413794	1.20532
rna-gnl|WGS:VKGI|Godar.A12G036800.1	Ghe12G04080	0.00240674	0.00409837	0.587243
rna-gnl|WGS:VKGI|Godar.A01G237400.1	Ghe01G26440	0.00242473	0.00409557	0.592038
rna-gnl|WGS:VKGI|Godar.A05G295900.1	Ghe05G29340	0.00575156	0.00392671	1.46473
rna-gnl|WGS:VKGI|Godar.A05G271300.1	Ghe05G27170	0.00233509	0.00383878	0.608289
rna-gnl|WGS:VKGI|Godar.A12G273000.1	Ghe12G30110	0.002331	0.0038168	0.610722
rna-gnl|WGS:VKGI|Godar.A12G074900.1	Ghe12G12990	0.00116959	0.00380711	0.307212
rna-gnl|WGS:VKGI|Godar.A02G110200.1	Ghe03G18600	0.00121877	0.0037855	0.321958
rna-gnl|WGS:VKGI|Godar.A11G194400.1	Ghe11G19670	0.00122013	0.00377241	0.323436
rna-gnl|WGS:VKGI|Godar.A10G109600.1	Ghe10G17380	0.0034463	0.00374767	0.919586
rna-gnl|WGS:VKGI|Godar.A08G082500.1	Ghe08G08670	0.00346154	0.003736	0.926538
rna-gnl|WGS:VKGI|Godar.A05G167100.1	Ghe05G16990	0.00233941	0.00357037	0.655229
rna-gnl|WGS:VKGI|Godar.A11G107600.1	Ghe11G10780	0.0033768	0.0035098	0.962105
rna-gnl|WGS:VKGI|Godar.A02G208800.1	Ghe02G22360	0	0	NaN
rna-gnl|WGS:VKGI|Godar.A02G087700.1	Ghe03G21590	0.00354122	0	#NAME?
rna-gnl|WGS:VKGI|Godar.A04G088000.1	Ghe04G13080	0.00122825	0	#NAME?
rna-gnl|WGS:VKGI|Godar.A04G018500.1	Ghe05G44080	0	0	NaN
rna-gnl|WGS:VKGI|Godar.A05G402400.1	Ghe04G07030	0.00715854	0	#NAME?
rna-gnl|WGS:VKGI|Godar.A05G003700.1	Ghe05G00380	0.00453988	0	#NAME?
rna-gnl|WGS:VKGI|Godar.A05G149800.1	Ghe05G15180	0.00358924	0	#NAME?
rna-gnl|WGS:VKGI|Godar.A05G168700.1	Ghe05G17150	0.00119737	0	#NAME?
rna-gnl|WGS:VKGI|Godar.A08G260100.1	Ghe08G28500	0.00376098	0	#NAME?
rna-gnl|WGS:VKGI|Godar.A08G143800.1	Ghe08G16550	0.00119095	0	#NAME?
rna-gnl|WGS:VKGI|Godar.A10G208200.1	Ghe10G22540	0.0012513	0	#NAME?
rna-gnl|WGS:VKGI|Godar.A11G123200.1	Ghe11G12350	0	0	NaN
rna-gnl|WGS:VKGI|Godar.A13G129000.1	Ghe13G14910	0	0	NaN
rna-gnl|WGS:VKGI|Godar.A13G141100.1	Ghe13G16230	0.00344169	0	#NAME?
rna-gnl|WGS:VKGI|Godar.A13G163100.1	Ghe13G18750	0.00236128	0	#NAME?
rna-gnl|WGS:VKGI|Godar.A13G015500.1	Ghe13G01890	0.00339944	0	#NAME?

## Sheet: A2 vs AD1
Seq_1	Seq_2	Ka	Ks	Ka_Ks
Gohir.D07G231400.1.v2.1	Gar10G11830	0.325931	2.80845	0.116054
Gohir.A07G224100.1.v2.1	Gar10G11830	0.332461	2.67391	0.124335
Gohir.D01G151700.1.v2.1	Gar03G10250	0.316683	2.36587	0.133854
Gohir.A03G133500.1.v2.1	Gar03G10250	0.313331	2.22448	0.140856
Gohir.D08G142000.1.v2.1	Gar11G11850	0.427719	2.18035	0.19617
Gohir.D10G086100.1.v2.1	Gar07G29530	0.347815	2.13537	0.162883
Gohir.D11G112100.1.v2.1	Gar08G16170	0.408924	2.06171	0.198342
Gohir.A08G120933.1.v2.1	Gar11G11850	0.426099	2.02183	0.210749
Gohir.D02G157800.1.v2.1	Gar03G10250	0.314674	1.94552	0.161743
Gohir.A11G107300.1.v2.1	Gar08G16170	0.412866	1.91024	0.216133
Gohir.D05G143100.1.v2.1	Gar05G14690	0.36948	1.87835	0.196704
Gohir.D10G086100.1.v2.1	Gar10G11830	0.319606	1.6265	0.1965
Gohir.A08G018600.1.v2.1	Gar05G00230	0.30709	1.60076	0.19184
Gohir.A05G144650.1.v2.1	Gar06G26000	0.333066	1.41986	0.234577
Gohir.D05G147000.1.v2.1	Gar06G26010	0.323202	1.295	0.249576
Gohir.D05G372300.1.v2.1	Gar13G18570	0.253211	0.937847	0.269992
Gohir.A10G032900.1.v2.1	Gar06G26280	0.0872727	0.891443	0.0979004
Gohir.A06G198500.1.v2.1	Gar10G03250	0.0872727	0.866196	0.100754
Gohir.A11G031691.1.v2.1	Gar09G29430	0.136786	0.804727	0.169978
Gohir.A06G198500.1.v2.1	Gar05G15930	0.0688571	0.798783	0.0862026
Gohir.D13G141900.1.v2.1	Gar01G09470	0.243437	0.792145	0.307314
Gohir.A05G152400.1.v2.1	Gar06G26280	0.078744	0.778179	0.10119
Gohir.A09G242600.1.v2.1	Gar11G03650	0.118437	0.777636	0.152304
Gohir.D03G004250.1.v2.1	Gar11G19540	0.244537	0.776881	0.314767
Gohir.A08G218000.1.v2.1	Gar11G30830	0.0964497	0.767168	0.125722
Gohir.D06G205900.1.v2.1	Gar05G15930	0.0696387	0.764815	0.091053
Gohir.D11G035150.1.v2.1	Gar09G29430	0.149374	0.764351	0.195427
Gohir.D05G154900.1.v2.1	Gar06G26280	0.0735112	0.758038	0.0969755
Gohir.D09G243300.1.v2.1	Gar11G03650	0.139304	0.754621	0.184601
Gohir.A01G081100.1.v2.1	Gar13G18570	0.245487	0.751807	0.326529
Gohir.D04G101800.1.v2.1	Gar02G02830	0.192276	0.751703	0.255787
Gohir.A04G064400.1.v2.1	Gar02G02830	0.197873	0.746541	0.265053
Gohir.D05G372300.1.v2.1	Gar01G09470	0.200447	0.735058	0.272696
Gohir.A01G207400.1.v2.1	Gar04G12530	0.199319	0.727828	0.273855
Gohir.D01G068200.1.v2.1	Gar13G18570	0.247626	0.718883	0.34446
Gohir.A13G162200.2.v2.1	Gar11G30830	0.0970234	0.713738	0.135937
Gohir.A04G014000.1.v2.1	Gar01G09470	0.197947	0.70344	0.281398
Gohir.A01G081100.1.v2.1	Gar05G45960	0.193151	0.699841	0.275993
Gohir.D11G253000.1.v2.1	Gar13G13820	0.119205	0.694681	0.171596
Gohir.A02G175600.1.v2.1	Gar11G19540	0.187256	0.688025	0.272165
Gohir.D11G158966.1.v2.1	Gar07G24890	0.115109	0.684373	0.168196
Gohir.D01G068200.1.v2.1	Gar05G45960	0.195948	0.684085	0.286438
Gohir.D01G196900.1.v2.1	Gar04G12530	0.189661	0.678108	0.279691
Gohir.A07G187900.1.v2.1	Gar11G17200	0.111902	0.67688	0.16532
Gohir.A13G162200.2.v2.1	Gar13G13820	0.119521	0.671062	0.178107
Gohir.D01G070600.1.v2.1	Gar13G18490	0.129117	0.666296	0.193783
Gohir.A01G084200.1.v2.1	Gar13G18490	0.120325	0.664809	0.180992
Gohir.A11G263000.1.v2.1	Gar13G14370	0.130352	0.663886	0.196347
Gohir.A05G152400.1.v2.1	Gar10G03250	0.0664649	0.660995	0.100553
Gohir.A13G107000.1.v2.1	Gar11G33340	0.13239	0.66005	0.200576
Gohir.A13G136600.1.v2.1	Gar01G09760	0.118155	0.659048	0.179282
Gohir.D13G110300.1.v2.1	Gar11G33340	0.132474	0.658088	0.201302
Gohir.D07G194700.1.v2.1	Gar11G17200	0.114897	0.654628	0.175515
Gohir.D05G154900.1.v2.1	Gar10G03250	0.084387	0.643796	0.131077
Gohir.A11G152100.1.v2.1	Gar07G24890	0.114812	0.637159	0.180193
Gohir.D11G273000.1.v2.1	Gar13G14370	0.131812	0.635473	0.207424
Gohir.D11G178100.1.v2.1	Gar02G20860	0.176342	0.633518	0.278353
Gohir.A11G171200.1.v2.1	Gar02G20860	0.174134	0.626735	0.277844
Gohir.D10G033600.1.v2.1	Gar05G15930	0.0678633	0.621478	0.109197
Gohir.D13G141000.1.v2.1	Gar01G09760	0.116668	0.620715	0.187957
Gohir.A12G068400.1.v2.1	Gar10G10710	0.071681	0.617814	0.116024
Gohir.D12G068175.1.v2.1	Gar10G10710	0.0614274	0.612437	0.1003
Gohir.A10G093600.1.v2.1	Gar12G07800	0.0678634	0.604961	0.112178
Gohir.D07G227200.1.v2.1	Gar04G06540	0.152479	0.57805	0.263781
Gohir.D05G134600.1.v2.1	Gar10G06650	0.105446	0.573119	0.183987
Gohir.D12G037400.1.v2.1	Gar02G07440	0.205422	0.562897	0.364937
Gohir.A11G243300.1.v2.1	Gar13G13800	0.0801796	0.556642	0.144042
Gohir.A07G220500.1.v2.1	Gar04G06540	0.156193	0.555358	0.281248
Gohir.A05G132650.1.v2.1	Gar10G06650	0.124271	0.549583	0.226119
Gohir.D10G066000.1.v2.1	Gar05G13830	0.0853645	0.540768	0.157858
Gohir.A10G064400.1.v2.1	Gar05G13830	0.105561	0.540254	0.195392
Gohir.A01G172000.1.v2.1	Gar12G04060	0.214116	0.536668	0.398973
Gohir.D04G055000.1.v2.1	Gar07G29060	0.166265	0.530361	0.313495
Gohir.A05G359200.1.v2.1	Gar07G29060	0.168108	0.529592	0.317429
Gohir.D11G252800.1.v2.1	Gar13G13800	0.0863469	0.521752	0.165494
Gohir.A12G035300.1.v2.1	Gar02G07440	0.222378	0.516264	0.430744
Gohir.A03G133500.1.v2.1	Gar02G11030	0.103072	0.512717	0.201032
Gohir.D01G163000.1.v2.1	Gar12G04060	0.203494	0.496258	0.410057
Gohir.D02G157800.1.v2.1	Gar02G11030	0.0996508	0.494892	0.201359
Gohir.D08G239226.1.v2.1	Gar08G28310	0.0820429	0.493584	0.166219
Gohir.A04G017800.1.v2.1	Gar05G43990	0.195798	0.426342	0.459252
Gohir.A04G017600.1.v2.1	Gar05G43970	0.182033	0.375938	0.484211
Gohir.D05G368900.1.v2.1	Gar05G44050	0.116734	0.195925	0.59581
Gohir.A13G006300.2.v2.1	Gar13G00690	0.11239	0.13106	0.857549
Gohir.D07G234700.1.v2.1	Gar07G29980	0.0275556	0.128902	0.213772
Gohir.D13G106400.1.v2.1	Gar13G13820	0.0343211	0.111733	0.307171
Gohir.A09G002300.1.v2.1	Gar09G00260	0.0650407	0.105301	0.617666
Gohir.D04G070850.1.v2.1	Gar04G08720	0.101574	0.104791	0.969302
Gohir.D10G179400.1.v2.1	Gar10G22510	0.0615038	0.104047	0.591114
Gohir.D06G203100.1.v2.1	Gar06G26000	0.0371078	0.100569	0.368979
Gohir.D05G274400.2.v2.1	Gar05G29350	0.0139557	0.0882966	0.158055
Gohir.D03G004250.1.v2.1	Gar02G20860	0.0433152	0.0864975	0.500768
Gohir.D09G243300.1.v2.1	Gar09G29430	0.0380332	0.0850032	0.447432
Gohir.D09G033200.1.v2.1	Gar09G05300	0.0245325	0.0849865	0.288664
Gohir.D11G035150.1.v2.1	Gar11G03650	0.0132361	0.0823024	0.160822
Gohir.A10G172900.1.v2.1	Gar10G22510	0.049466	0.0745344	0.663667
Gohir.A13G118300.1.v2.1	Gar13G15940	0.0698681	0.0736554	0.94858
Gohir.D13G005800.1.v2.1	Gar13G00690	0.0617347	0.0730713	0.844855
Gohir.D05G004000.1.v2.1	Gar05G00230	0.0450163	0.0723731	0.622004
Gohir.D07G110500.1.v2.1	Gar07G13110	0.0104343	0.071831	0.145262
Gohir.D09G002040.1.v2.1	Gar09G00260	0.0465977	0.0703149	0.6627
Gohir.A07G188000.1.v2.1	Gar07G24920	0.0556413	0.0691654	0.804467
Gohir.D12G241900.1.v2.1	Gar12G30240	0.0117834	0.0682288	0.172705
Gohir.D13G016600.1.v2.1	Gar13G01810	0.00687782	0.0645876	0.106488
Gohir.D07G189600.1.v2.1	Gar07G23940	0.0355325	0.0599699	0.592506
Gohir.D01G163000.1.v2.1	Gar02G07440	0.0199721	0.0596482	0.334831
Gohir.D13G106300.1.v2.1	Gar13G13800	0.00862433	0.0591634	0.145771
Gohir.D07G208600.1.v2.1	Gar07G26920	0.0134584	0.0583439	0.230674
Gohir.D11G253000.1.v2.1	Gar11G30830	0.00850814	0.0582629	0.14603
Gohir.D09G166700.2.v2.1	Gar09G21270	0.0136429	0.0573528	0.237878
Gohir.D05G143001.1.v2.1	Gar05G14670	0.0153115	0.0568993	0.269099
Gohir.D05G368500.1.v2.1	Gar05G43970	0.0232555	0.0568633	0.408972
Gohir.D10G066000.1.v2.1	Gar10G06650	0.043874	0.056289	0.779443
Gohir.D03G001600.1.v2.1	Gar02G20570	0.0142579	0.0546373	0.260955
Gohir.A13G103400.1.v2.1	Gar13G13820	0.0280043	0.0543253	0.515494
Gohir.D04G101800.1.v2.1	Gar04G12530	0.0104202	0.0529048	0.196962
Gohir.D08G062200.1.v2.1	Gar08G06460	0.0248418	0.0526888	0.471483
Gohir.D05G154900.1.v2.1	Gar05G15930	0.00733203	0.051	0.143765
Gohir.D01G151700.1.v2.1	Gar02G11030	0.0114758	0.0490278	0.234067
Gohir.A05G332150.1.v2.1	Gar04G08720	0.0547355	0.0487222	1.12342
Gohir.D08G142000.1.v2.1	Gar08G16170	0.0108862	0.0483551	0.22513
Gohir.A05G003600.1.v2.1	Gar05G00230	0.0326333	0.0483064	0.675547
Gohir.D11G098800.1.v2.1	Gar11G10290	0.00679378	0.0474322	0.143231
Gohir.D02G103400.1.v2.1	Gar03G17790	0.00739226	0.0468293	0.157856
Gohir.D07G194700.1.v2.1	Gar07G24890	0.00247704	0.0458635	0.0540089
Gohir.D05G249000.1.v2.1	Gar05G26380	0.017382	0.0458158	0.379389
Gohir.D05G372300.1.v2.1	Gar05G45960	0.0375469	0.0455627	0.824073
Gohir.D05G254000.1.v2.1	Gar05G27000	0.00588411	0.0435622	0.135074
Gohir.A09G242600.1.v2.1	Gar09G29430	0.0236311	0.0433747	0.544813
Gohir.D06G134400.1.v2.1	Gar06G16220	0.00955617	0.0432907	0.220744
Gohir.D11G178100.1.v2.1	Gar11G19540	0.0111159	0.0428132	0.259637
Gohir.D12G275200.1.v2.1	Gar12G33800	0.0128561	0.0421375	0.3051
Gohir.D13G110300.1.v2.1	Gar13G14370	0.0140109	0.041969	0.33384
Gohir.D01G068200.1.v2.1	Gar01G09470	0.0203038	0.0417354	0.486489
Gohir.D09G235200.1.v2.1	Gar09G28490	0.0133071	0.0409503	0.324957
Gohir.D10G033600.1.v2.1	Gar10G03250	0.00487757	0.0404002	0.120731
Gohir.D03G103200.1.v2.1	Gar01G22750	0.0342114	0.0398368	0.858789
Gohir.D01G196900.1.v2.1	Gar02G02830	0.0129168	0.0397999	0.324543
Gohir.D05G158950.1.v2.1	Gar05G16400	0.0171978	0.0387302	0.444042
Gohir.D13G122100.1.v2.1	Gar13G15940	0.00477709	0.0379828	0.12577
Gohir.D12G037400.1.v2.1	Gar12G04060	0.0162948	0.0379028	0.429909
Gohir.D07G227200.1.v2.1	Gar07G29060	0.0097771	0.037757	0.258948
Gohir.D08G078900.1.v2.1	Gar08G08440	0.0198997	0.0347106	0.573305
Gohir.D13G141000.1.v2.1	Gar13G18490	0.00626701	0.034121	0.18367
Gohir.D12G190700.1.v2.1	Gar12G24340	0.0126391	0.033546	0.376771
Gohir.D11G158966.1.v2.1	Gar11G17200	0.0102238	0.0335017	0.305172
Gohir.D12G146100.1.v2.1	Gar12G19030	0.0197502	0.0318985	0.619157
Gohir.D05G134600.1.v2.1	Gar05G13830	0.0100388	0.0314491	0.319209
Gohir.D11G273000.1.v2.1	Gar11G33340	0.00346621	0.030288	0.114442
Gohir.A09G171000.1.v2.1	Gar09G21270	0.00871259	0.0299541	0.290865
Gohir.D02G154400.1.v2.1	Gar03G10710	0.0125488	0.0295605	0.424514
Gohir.D09G184700.1.v2.1	Gar09G23250	0.00428343	0.0292899	0.146243
Gohir.A05G132650.1.v2.1	Gar05G13830	0.0200636	0.0292109	0.686853
Gohir.D11G166500.2.v2.1	Gar11G18090	0.00724935	0.0290895	0.249208
Gohir.A07G202400.1.v2.1	Gar07G26920	0.0119166	0.0290498	0.410212
Gohir.D06G205900.1.v2.1	Gar06G26280	0.0085759	0.027517	0.311658
Gohir.D08G252800.1.v2.1	Gar08G29890	0.0160634	0.0271874	0.59084
Gohir.D05G048700.1.v2.1	Gar05G04880	0.019074	0.0263541	0.723761
Gohir.D11G112100.1.v2.1	Gar11G11850	0.00922734	0.0260249	0.354558
Gohir.D12G091300.1.v2.1	Gar12G12070	0.00888335	0.0254982	0.348391
Gohir.D04G055000.1.v2.1	Gar04G06540	0.0133867	0.0253024	0.529068
Gohir.D05G160200.1.v2.1	Gar05G16570	0.0177448	0.0248299	0.714656
Gohir.D07G119400.1.v2.1	Gar07G14210	0.00999286	0.0243841	0.40981
Gohir.D07G231400.1.v2.1	Gar07G29530	0.00919816	0.023539	0.390762
Gohir.D10G094500.1.v2.1	Gar10G10710	0.00694852	0.0228589	0.303974
Gohir.D01G200400.1.v2.1	Gar02G02420	0.0102818	0.0228517	0.449938
Gohir.D13G141900.1.v2.1	Gar13G18570	0.00600063	0.0205704	0.291712
Gohir.A09G033100.1.v2.1	Gar09G05300	0.0011523	0.0202305	0.0569583
Gohir.D05G226800.1.v2.1	Gar05G23620	0.00476239	0.019152	0.248663
Gohir.D01G070600.1.v2.1	Gar01G09760	0.00879775	0.0168074	0.523445
Gohir.A05G272200.1.v2.1	Gar05G29350	0.00230659	0.0159421	0.144685
Gohir.A08G232600.1.v2.1	Gar08G29890	0.00532011	0.0153753	0.346017
Gohir.A13G103200.1.v2.1	Gar13G13800	0.00122662	0.0153018	0.0801618
Gohir.A11G160300.2.v2.1	Gar11G18090	0.00603261	0.0123544	0.488295
Gohir.A07G220500.1.v2.1	Gar07G29060	0.00610007	0.012346	0.494095
Gohir.A05G247500.2.v2.1	Gar05G26380	0.0098191	0.0120525	0.814695
Gohir.A12G141200.1.v2.1	Gar12G19030	0.00243754	0.0118501	0.205697
Gohir.A06G195500.1.v2.1	Gar06G26000	0.00250574	0.0117881	0.212566
Gohir.A12G240600.1.v2.1	Gar12G30240	0.00469256	0.011587	0.404986
Gohir.A06G110802.1.v2.1	Gar06G16220	0.00118788	0.0115609	0.10275
Gohir.A05G156150.1.v2.1	Gar05G16400	0.00352803	0.0108436	0.325358
Gohir.A02G172600.1.v2.1	Gar02G20570	0.00472939	0.00960013	0.492638
Gohir.A04G064400.1.v2.1	Gar04G12530	0.00519145	0.0085654	0.606096
Gohir.A13G136600.1.v2.1	Gar13G18490	0.00124948	0.00837998	0.149103
Gohir.A12G091400.1.v2.1	Gar12G12070	0.00125918	0.00837413	0.150366
Gohir.A01G172000.1.v2.1	Gar02G07440	0.00497051	0.00829024	0.599561
Gohir.A01G207400.1.v2.1	Gar02G02830	0.00243952	0.00824751	0.295789
Gohir.A10G064400.1.v2.1	Gar10G06650	0.00796115	0.00823054	0.96727
Gohir.A07G187900.1.v2.1	Gar07G24890	0.00123635	0.0081578	0.151554
Gohir.A01G081100.1.v2.1	Gar01G09470	0.00118064	0.00813016	0.145217
Gohir.A05G140800.1.v2.1	Gar05G14670	0.00481253	0.0079735	0.603566
Gohir.A05G141000.1.v2.1	Gar05G14690	0.00115318	0.00781766	0.14751
Gohir.A11G031691.1.v2.1	Gar11G03650	0	0.00781257	0
Gohir.A06G198500.1.v2.1	Gar06G26280	0	0.00779734	0
Gohir.A03G063100.1.v2.1	Gar01G22750	0.00841439	0.00777965	1.08159
Gohir.A05G157300.1.v2.1	Gar05G16560	0.00120579	0.00776204	0.155344
Gohir.A07G224100.1.v2.1	Gar07G29530	0.0034384	0.007747	0.443836
Gohir.A10G093600.1.v2.1	Gar10G10710	0	0.00755674	0
Gohir.A11G263000.1.v2.1	Gar11G33340	0.00230769	0.00747204	0.308844
Gohir.A10G102000.1.v2.1	Gar10G11830	0.00229577	0.00726838	0.315858
Gohir.A11G093800.1.v2.1	Gar11G10290	0.00225776	0.00710485	0.317778
Gohir.A06G110800.1.v2.1	Gar06G16170	0.00462964	0.00704231	0.657405
Gohir.A10G030900.1.v2.1	Gar10G03020	0.00183655	0.00584229	0.314354
Gohir.A13G015400.1.v2.1	Gar13G01810	0.00515318	0.00564443	0.912968
Gohir.A07G106600.2.v2.1	Gar07G13110	0	0.0046802	0
Gohir.A12G035300.1.v2.1	Gar12G04060	0.00247066	0.00419288	0.589252
Gohir.A01G084200.1.v2.1	Gar01G09760	0.00125104	0.0041609	0.300667
Gohir.A11G243366.1.v2.1	Gar11G30830	0.00395258	0.0041096	0.961792
Gohir.A11G152100.1.v2.1	Gar11G17200	0.00371978	0.00400268	0.929324
Gohir.A07G182800.1.v2.1	Gar07G23940	0.00380229	0.00396302	0.959442
Gohir.A08G052600.1.v2.1	Gar08G06460	0.00245902	0.00395779	0.621311
Gohir.A10G032900.1.v2.1	Gar10G03250	0	0.00394998	0
Gohir.A10G101900.1.v2.1	Gar10G11840	0.00346821	0.00393186	0.88208
Gohir.A02G088100.1.v2.1	Gar03G17790	0	0.00379507	0
Gohir.A11G171200.1.v2.1	Gar11G19540	0.00122762	0.00378669	0.324194
Gohir.A13G107000.1.v2.1	Gar13G14370	0	0.0037244	0
Gohir.A11G107300.1.v2.1	Gar11G11850	0.00114635	0.00367198	0.312189
Gohir.A09G190000.1.v2.1	Gar09G23250	0.00106838	0.00360145	0.296652
Gohir.A03G130700.1.v2.1	Gar03G10710	0.00267301	0.00289855	0.922186
Gohir.A12G068400.1.v2.1	Gar12G07800	0.0102405	0.0026537	3.85894
Gohir.A01G211600.1.v2.1	Gar02G02420	0.00130449	0	#NAME?
Gohir.A02G175600.1.v2.1	Gar02G20860	0.00363894	0	#NAME?
Gohir.A04G014000.1.v2.1	Gar05G45960	0.00367573	0	#NAME?
Gohir.A05G359200.1.v2.1	Gar04G06540	0.0046234	0	#NAME?
Gohir.A05G152400.1.v2.1	Gar05G15930	0.00121593	0	#NAME?
Gohir.A05G157400.1.v2.1	Gar05G16570	0.00125235	0	#NAME?
Gohir.A05G252200.1.v2.1	Gar05G27000	0.00117302	0	#NAME?
Gohir.A08G120933.1.v2.1	Gar08G16170	0.00480723	0	#NAME?
Gohir.A08G221614.1.v2.1	Gar08G28310	0.00125865	0	#NAME?
Gohir.A08G070000.1.v2.1	Gar08G08440	0.00347692	0	#NAME?
Gohir.A12G187800.1.v2.1	Gar12G24340	0.00456709	0	#NAME?
Gohir.A13G137400.1.v2.1	Gar13G18570	0.00479666	0	#NAME?

## Sheet: A2 vs AD2
Seq_1	Seq_2	Ka	Ks	Ka_Ks
rna-gnl|WGS:VKDL|Gobar.A01G082300.1	Gar01G09470	0	0	NaN
rna-gnl|WGS:VKDL|Gobar.D01G195800.1	Gar11G19540	0.486327	3.10981	0.156385
rna-gnl|WGS:VKDL|Gobar.A07G243100.1	Gar10G11830	0.333795	3.00566	0.111056
rna-gnl|WGS:VKDL|Gobar.A10G109100.1	Gar07G29530	0.336483	2.90927	0.115659
rna-gnl|WGS:VKDL|Gobar.D07G255700.1	Gar10G11830	0.330601	2.71732	0.121665
rna-gnl|WGS:VKDL|Gobar.D08G152200.1	Gar11G11850	0.408841	2.62958	0.155478
rna-gnl|WGS:VKDL|Gobar.D01G181800.1	Gar03G10250	0.324173	2.27471	0.142512
rna-gnl|WGS:VKDL|Gobar.D10G093200.1	Gar07G29530	0.350834	2.14722	0.16339
rna-gnl|WGS:VKDL|Gobar.D11G117500.1	Gar08G16170	0.409254	2.04768	0.199862
rna-gnl|WGS:VKDL|Gobar.A08G131600.1	Gar11G11850	0.428781	1.99543	0.214881
rna-gnl|WGS:VKDL|Gobar.A11G115200.1	Gar08G16170	0.415853	1.9032	0.218502
rna-gnl|WGS:VKDL|Gobar.D05G193800.1	Gar06G00230	0.459207	1.85774	0.247187
rna-gnl|WGS:VKDL|Gobar.D10G093200.1	Gar10G11830	0.321213	1.65263	0.194365
rna-gnl|WGS:VKDL|Gobar.A08G023400.1	Gar05G00230	0.307028	1.55197	0.197831
rna-gnl|WGS:VKDL|Gobar.D06G001900.1	Gar02G20570	0.365058	1.4175	0.257536
rna-gnl|WGS:VKDL|Gobar.D05G150200.1	Gar06G26000	0.332383	1.13371	0.293181
rna-gnl|WGS:VKDL|Gobar.D08G098700.1	Gar05G00230	0.35595	0.939216	0.378987
rna-gnl|WGS:VKDL|Gobar.D13G161400.1	Gar05G45960	0.254591	0.916351	0.277832
rna-gnl|WGS:VKDL|Gobar.A10G035200.1	Gar06G26280	0.08675	0.895345	0.09689
rna-gnl|WGS:VKDL|Gobar.A04G015600.1	Gar13G18570	0.256302	0.894866	0.286414
rna-gnl|WGS:VKDL|Gobar.A06G214300.1	Gar10G03250	0.08675	0.882614	0.0982875
rna-gnl|WGS:VKDL|Gobar.D03G004100.1	Gar11G19540	0.249177	0.810211	0.307546
rna-gnl|WGS:VKDL|Gobar.A11G037000.1	Gar09G29430	0.138163	0.795015	0.173786
rna-gnl|WGS:VKDL|Gobar.A05G159000.1	Gar06G26280	0.0684483	0.791509	0.0864782
rna-gnl|WGS:VKDL|Gobar.A06G214300.1	Gar05G15930	0.0684483	0.791509	0.0864782
rna-gnl|WGS:VKDL|Gobar.D13G161400.1	Gar01G09470	0.245413	0.791452	0.310079
rna-gnl|WGS:VKDL|Gobar.D04G117500.1	Gar02G02830	0.195613	0.770826	0.253771
rna-gnl|WGS:VKDL|Gobar.D06G241400.1	Gar05G15930	0.0692244	0.768652	0.0900595
rna-gnl|WGS:VKDL|Gobar.A13G152000.1	Gar01G09760	0.135184	0.761807	0.177452
rna-gnl|WGS:VKDL|Gobar.D05G159000.1	Gar06G26280	0.0721874	0.757942	0.0952413
rna-gnl|WGS:VKDL|Gobar.A04G077600.1	Gar02G02830	0.201198	0.75421	0.266767
rna-gnl|WGS:VKDL|Gobar.A09G257900.1	Gar11G03650	0.124571	0.75232	0.165582
rna-gnl|WGS:VKDL|Gobar.A13G152900.1	Gar01G09470	0.24865	0.747411	0.332682
rna-gnl|WGS:VKDL|Gobar.D09G264400.1	Gar11G03650	0.129607	0.732337	0.176977
rna-gnl|WGS:VKDL|Gobar.A01G220200.1	Gar04G12530	0.20357	0.726081	0.280368
rna-gnl|WGS:VKDL|Gobar.A11G260200.1	Gar13G13820	0.121741	0.721035	0.168842
rna-gnl|WGS:VKDL|Gobar.D01G083700.1	Gar13G18570	0.247885	0.709178	0.349538
rna-gnl|WGS:VKDL|Gobar.A04G015600.1	Gar01G09470	0.195241	0.705119	0.27689
rna-gnl|WGS:VKDL|Gobar.A13G185600.1	Gar11G30830	0.0977685	0.69009	0.141675
rna-gnl|WGS:VKDL|Gobar.A13G185600.1	Gar13G13820	0.119512	0.68843	0.173601
rna-gnl|WGS:VKDL|Gobar.A01G082300.1	Gar13G18570	0.238758	0.686436	0.347822
rna-gnl|WGS:VKDL|Gobar.D01G083700.1	Gar05G45960	0.196436	0.685117	0.286718
rna-gnl|WGS:VKDL|Gobar.A02G189800.1	Gar11G19540	0.185957	0.683692	0.271989
rna-gnl|WGS:VKDL|Gobar.D01G234600.1	Gar04G12530	0.193896	0.67655	0.286596
rna-gnl|WGS:VKDL|Gobar.D13G126500.1	Gar11G33340	0.127815	0.671522	0.190337
rna-gnl|WGS:VKDL|Gobar.A13G121900.1	Gar11G33340	0.131504	0.666406	0.197333
rna-gnl|WGS:VKDL|Gobar.A11G281300.1	Gar13G14370	0.130874	0.660596	0.198116
rna-gnl|WGS:VKDL|Gobar.D07G214000.1	Gar11G17200	0.115574	0.660091	0.175088
rna-gnl|WGS:VKDL|Gobar.D01G086800.1	Gar13G18490	0.126858	0.659661	0.192308
rna-gnl|WGS:VKDL|Gobar.A01G085000.1	Gar13G18490	0.119649	0.656756	0.182182
rna-gnl|WGS:VKDL|Gobar.A05G159000.1	Gar10G03250	0.0674041	0.655199	0.102876
rna-gnl|WGS:VKDL|Gobar.A07G204000.1	Gar11G17200	0.114165	0.649378	0.175807
rna-gnl|WGS:VKDL|Gobar.A11G162700.1	Gar07G24890	0.115639	0.648685	0.178267
rna-gnl|WGS:VKDL|Gobar.D11G297900.1	Gar13G14370	0.130929	0.63301	0.206836
rna-gnl|WGS:VKDL|Gobar.D11G187700.1	Gar02G20860	0.175118	0.629646	0.278121
rna-gnl|WGS:VKDL|Gobar.D05G159000.1	Gar10G03250	0.0701287	0.625036	0.112199
rna-gnl|WGS:VKDL|Gobar.A11G182400.1	Gar02G20860	0.172927	0.622933	0.277601
rna-gnl|WGS:VKDL|Gobar.A12G069500.1	Gar10G10710	0.0617127	0.620562	0.0994464
rna-gnl|WGS:VKDL|Gobar.D10G036100.1	Gar05G15930	0.0674612	0.616511	0.109424
rna-gnl|WGS:VKDL|Gobar.D13G160500.1	Gar01G09760	0.117374	0.615735	0.190624
rna-gnl|WGS:VKDL|Gobar.A01G082300.1	Gar05G45960	0.176158	0.615389	0.286255
rna-gnl|WGS:VKDL|Gobar.D12G073300.1	Gar10G10710	0.0636194	0.607665	0.104695
rna-gnl|WGS:VKDL|Gobar.D07G250900.1	Gar04G06540	0.154417	0.590437	0.26153
rna-gnl|WGS:VKDL|Gobar.D05G137400.1	Gar10G06650	0.106265	0.575852	0.184536
rna-gnl|WGS:VKDL|Gobar.A07G239200.1	Gar04G06540	0.156684	0.567462	0.276114
rna-gnl|WGS:VKDL|Gobar.D10G069600.1	Gar05G13830	0.11161	0.560056	0.199285
rna-gnl|WGS:VKDL|Gobar.D12G039700.1	Gar02G07440	0.20711	0.554496	0.37351
rna-gnl|WGS:VKDL|Gobar.A11G260100.1	Gar13G13800	0.083742	0.545709	0.153456
rna-gnl|WGS:VKDL|Gobar.A10G068600.1	Gar05G13830	0.0829294	0.543477	0.152591
rna-gnl|WGS:VKDL|Gobar.D04G061400.1	Gar07G29060	0.167197	0.537713	0.31094
rna-gnl|WGS:VKDL|Gobar.A05G378800.1	Gar07G29060	0.166056	0.535332	0.310193
rna-gnl|WGS:VKDL|Gobar.A01G181700.1	Gar12G04060	0.216322	0.534876	0.404434
rna-gnl|WGS:VKDL|Gobar.A03G145600.1	Gar02G11030	0.101152	0.517278	0.195547
rna-gnl|WGS:VKDL|Gobar.D01G195800.1	Gar12G04060	0.203105	0.502909	0.403861
rna-gnl|WGS:VKDL|Gobar.D02G182100.1	Gar02G11030	0.0990481	0.499404	0.198333
rna-gnl|WGS:VKDL|Gobar.D06G157000.1	Gar06G16170	0.11085	0.155683	0.712026
rna-gnl|WGS:VKDL|Gobar.A10G186200.1	Gar10G22510	0.102866	0.145895	0.705073
rna-gnl|WGS:VKDL|Gobar.D02G182300.1	Gar03G10250	0.0954918	0.137707	0.693443
rna-gnl|WGS:VKDL|Gobar.A13G006700.1	Gar13G00690	0.114942	0.136125	0.844384
rna-gnl|WGS:VKDL|Gobar.D13G122300.1	Gar13G13820	0.0353909	0.12389	0.285664
rna-gnl|WGS:VKDL|Gobar.D05G193800.1	Gar05G19350	0.0706107	0.103756	0.680544
rna-gnl|WGS:VKDL|Gobar.A09G180400.1	Gar09G21270	0.0560226	0.101768	0.550493
rna-gnl|WGS:VKDL|Gobar.D10G200100.1	Gar10G22510	0.0582906	0.0988059	0.58995
rna-gnl|WGS:VKDL|Gobar.D04G079000.1	Gar04G08720	0.0726402	0.098245	0.739378
rna-gnl|WGS:VKDL|Gobar.A09G002400.1	Gar09G00260	0.065359	0.0963755	0.67817
rna-gnl|WGS:VKDL|Gobar.D06G238200.1	Gar06G26000	0.0368562	0.0913993	0.403244
rna-gnl|WGS:VKDL|Gobar.D09G264400.1	Gar09G29430	0.040061	0.0908685	0.440868
rna-gnl|WGS:VKDL|Gobar.D03G004100.1	Gar02G20860	0.0615949	0.0837334	0.735607
rna-gnl|WGS:VKDL|Gobar.D11G036500.1	Gar11G03650	0.0131622	0.0818529	0.160803
rna-gnl|WGS:VKDL|Gobar.D09G037700.1	Gar09G05300	0.0267548	0.0801605	0.333765
rna-gnl|WGS:VKDL|Gobar.D13G018500.1	Gar13G01810	0.00681146	0.0768009	0.0886898
rna-gnl|WGS:VKDL|Gobar.D12G266800.1	Gar12G30240	0.0119035	0.0748439	0.159045
rna-gnl|WGS:VKDL|Gobar.D05G288000.1	Gar05G29350	0.0126999	0.0742875	0.170957
rna-gnl|WGS:VKDL|Gobar.D09G001900.1	Gar09G00260	0.0489676	0.0720657	0.679486
rna-gnl|WGS:VKDL|Gobar.D07G117300.1	Gar07G13110	0.0118169	0.0711376	0.166113
rna-gnl|WGS:VKDL|Gobar.D05G004100.1	Gar05G00230	0.0475691	0.0668204	0.711895
rna-gnl|WGS:VKDL|Gobar.D01G195800.1	Gar02G07440	0.0186114	0.0635974	0.292644
rna-gnl|WGS:VKDL|Gobar.D05G145800.1	Gar05G14670	0.0144394	0.0617845	0.233706
rna-gnl|WGS:VKDL|Gobar.D01G181800.1	Gar02G11030	0.0102653	0.0605052	0.16966
rna-gnl|WGS:VKDL|Gobar.D07G207600.1	Gar07G23940	0.0353347	0.0595592	0.59327
rna-gnl|WGS:VKDL|Gobar.A09G249200.1	Gar09G28490	0.0287771	0.058468	0.492185
rna-gnl|WGS:VKDL|Gobar.D07G230400.1	Gar07G26920	0.0149935	0.0583906	0.25678
rna-gnl|WGS:VKDL|Gobar.D05G163900.1	Gar05G16400	0.0402584	0.0580738	0.693227
rna-gnl|WGS:VKDL|Gobar.D11G275600.1	Gar11G30830	0.00846357	0.0578879	0.146206
rna-gnl|WGS:VKDL|Gobar.A04G019600.1	Gar05G43970	0.0271523	0.0578825	0.469093
rna-gnl|WGS:VKDL|Gobar.D10G069600.1	Gar10G06650	0.0415442	0.0577591	0.719266
rna-gnl|WGS:VKDL|Gobar.D04G117500.1	Gar04G12530	0.0103439	0.057402	0.180201
rna-gnl|WGS:VKDL|Gobar.D09G186200.1	Gar09G21270	0.0149326	0.0568993	0.262439
rna-gnl|WGS:VKDL|Gobar.D05G410400.1	Gar05G43970	0.023153	0.0564353	0.410257
rna-gnl|WGS:VKDL|Gobar.D13G122200.1	Gar13G13800	0.00856802	0.0549265	0.155991
rna-gnl|WGS:VKDL|Gobar.A03G075400.1	Gar01G22750	0.0543337	0.0541243	1.00387
rna-gnl|WGS:VKDL|Gobar.D12G073300.1	Gar12G07800	0.0082257	0.0510668	0.161077
rna-gnl|WGS:VKDL|Gobar.D11G103000.1	Gar11G10290	0.00903115	0.0508362	0.177652
rna-gnl|WGS:VKDL|Gobar.D05G159000.1	Gar05G15930	0.00607106	0.0507181	0.119702
rna-gnl|WGS:VKDL|Gobar.D07G214000.1	Gar07G24890	0.00246078	0.0500359	0.0491803
rna-gnl|WGS:VKDL|Gobar.D05G259400.1	Gar05G26380	0.0184589	0.0494789	0.373066
rna-gnl|WGS:VKDL|Gobar.A09G257900.1	Gar09G29430	0.0294531	0.0488886	0.602454
rna-gnl|WGS:VKDL|Gobar.A10G068600.1	Gar10G06650	0.0410622	0.0474154	0.86601
rna-gnl|WGS:VKDL|Gobar.D13G126500.1	Gar13G14370	0.0127527	0.0458012	0.278436
rna-gnl|WGS:VKDL|Gobar.D13G139600.1	Gar13G15940	0.00573617	0.0436487	0.131417
rna-gnl|WGS:VKDL|Gobar.D05G264600.1	Gar05G27000	0.00820721	0.0433049	0.189522
rna-gnl|WGS:VKDL|Gobar.A05G003700.1	Gar05G00230	0.0324591	0.0432525	0.750456
rna-gnl|WGS:VKDL|Gobar.D06G156900.1	Gar06G16220	0.0095032	0.0430647	0.220673
rna-gnl|WGS:VKDL|Gobar.D11G187700.1	Gar11G19540	0.0110477	0.0426471	0.259048
rna-gnl|WGS:VKDL|Gobar.D02G117900.1	Gar03G17790	0.00858028	0.0426196	0.201322
rna-gnl|WGS:VKDL|Gobar.D12G304200.1	Gar12G33800	0.012743	0.0418435	0.30454
rna-gnl|WGS:VKDL|Gobar.D08G152200.1	Gar08G16170	0.0126385	0.041779	0.302509
rna-gnl|WGS:VKDL|Gobar.D01G083700.1	Gar01G09470	0.0202072	0.0413898	0.488218
rna-gnl|WGS:VKDL|Gobar.D10G036100.1	Gar10G03250	0.00484997	0.0401837	0.120695
rna-gnl|WGS:VKDL|Gobar.D03G123400.1	Gar01G22750	0.0317475	0.0401837	0.79006
rna-gnl|WGS:VKDL|Gobar.D01G234600.1	Gar02G02830	0.0128378	0.0396338	0.32391
rna-gnl|WGS:VKDL|Gobar.A13G152000.1	Gar13G18490	0.0149874	0.0394666	0.379749
rna-gnl|WGS:VKDL|Gobar.D07G250900.1	Gar07G29060	0.00971772	0.0375992	0.258455
rna-gnl|WGS:VKDL|Gobar.D12G039700.1	Gar12G04060	0.0158446	0.0372234	0.425663
rna-gnl|WGS:VKDL|Gobar.D12G100500.1	Gar12G12070	0.0252725	0.0371363	0.680533
rna-gnl|WGS:VKDL|Gobar.D09G255200.1	Gar09G28490	0.0158771	0.0362335	0.438189
rna-gnl|WGS:VKDL|Gobar.D08G082800.1	Gar08G08440	0.0202233	0.0353006	0.572887
rna-gnl|WGS:VKDL|Gobar.D05G137400.1	Gar05G13830	0.011242	0.035243	0.318985
rna-gnl|WGS:VKDL|Gobar.A07G219900.1	Gar07G26920	0.0134396	0.0339621	0.395724
rna-gnl|WGS:VKDL|Gobar.D13G160500.1	Gar13G18490	0.00622992	0.03394	0.183557
rna-gnl|WGS:VKDL|Gobar.D08G063600.1	Gar08G06460	0.0160401	0.032069	0.500174
rna-gnl|WGS:VKDL|Gobar.D12G162400.1	Gar12G19030	0.0208987	0.0316461	0.660388
rna-gnl|WGS:VKDL|Gobar.D05G410700.1	Gar05G44010	0.0497386	0.0314306	1.58249
rna-gnl|WGS:VKDL|Gobar.D11G297900.1	Gar11G33340	0.00344498	0.0302118	0.114028
rna-gnl|WGS:VKDL|Gobar.D12G212400.1	Gar12G24340	0.0125669	0.0296335	0.424079
rna-gnl|WGS:VKDL|Gobar.D02G178500.1	Gar03G10710	0.0116056	0.0293723	0.395122
rna-gnl|WGS:VKDL|Gobar.D09G204500.1	Gar09G23250	0.00533573	0.0290681	0.183559
rna-gnl|WGS:VKDL|Gobar.D08G278600.1	Gar08G29890	0.0160006	0.0269432	0.593863
rna-gnl|WGS:VKDL|Gobar.D05G048200.1	Gar05G04880	0.0189806	0.0261421	0.726056
rna-gnl|WGS:VKDL|Gobar.D11G117500.1	Gar11G11850	0.00916742	0.0259927	0.352692
rna-gnl|WGS:VKDL|Gobar.D04G061400.1	Gar04G06540	0.0144778	0.0252043	0.574418
rna-gnl|WGS:VKDL|Gobar.D11G175000.1	Gar11G18090	0.00599643	0.0248127	0.241668
rna-gnl|WGS:VKDL|Gobar.D05G165200.1	Gar05G16570	0.0189006	0.0247615	0.763306
rna-gnl|WGS:VKDL|Gobar.D13G161400.1	Gar13G18570	0.00717351	0.0245337	0.292394
rna-gnl|WGS:VKDL|Gobar.D07G128000.1	Gar07G14210	0.0099473	0.0241551	0.41181
rna-gnl|WGS:VKDL|Gobar.D07G255700.1	Gar07G29530	0.00913688	0.0235237	0.388412
rna-gnl|WGS:VKDL|Gobar.D06G241400.1	Gar06G26280	0.00852714	0.0234013	0.364387
rna-gnl|WGS:VKDL|Gobar.D01G238700.1	Gar02G02420	0.0102249	0.0227075	0.450287
rna-gnl|WGS:VKDL|Gobar.D05G146000.1	Gar05G14690	0.015612	0.0216906	0.719758
rna-gnl|WGS:VKDL|Gobar.A12G150700.1	Gar12G19030	0.00485832	0.019712	0.246464
rna-gnl|WGS:VKDL|Gobar.A07G125800.1	Gar07G14210	0	0.019406	0
rna-gnl|WGS:VKDL|Gobar.D05G236300.1	Gar05G23620	0.00355205	0.0190064	0.186887
rna-gnl|WGS:VKDL|Gobar.D10G102800.1	Gar10G10710	0.00691116	0.0189046	0.365581
rna-gnl|WGS:VKDL|Gobar.D01G086800.1	Gar01G09760	0.00749226	0.0167022	0.44858
rna-gnl|WGS:VKDL|Gobar.A05G284300.1	Gar05G29350	0.00459639	0.0158474	0.290041
rna-gnl|WGS:VKDL|Gobar.A11G260200.1	Gar11G30830	0.00361374	0.0150287	0.240456
rna-gnl|WGS:VKDL|Gobar.A10G109100.1	Gar10G11830	0.00114112	0.0145283	0.0785445
rna-gnl|WGS:VKDL|Gobar.A02G186200.1	Gar02G20570	0.00472939	0.0144467	0.327369
rna-gnl|WGS:VKDL|Gobar.A12G251800.1	Gar12G30240	0.00593769	0.0143089	0.414966
rna-gnl|WGS:VKDL|Gobar.A05G349600.1	Gar04G08720	0.0201964	0.0127527	1.5837
rna-gnl|WGS:VKDL|Gobar.A12G092900.1	Gar12G12070	0.00125549	0.0125614	0.0999489
rna-gnl|WGS:VKDL|Gobar.A07G239200.1	Gar07G29060	0.00484654	0.0122954	0.394177
rna-gnl|WGS:VKDL|Gobar.A09G036200.1	Gar09G05300	0	0.0120083	0
rna-gnl|WGS:VKDL|Gobar.A12G284200.1	Gar12G33800	0.00361664	0.0117419	0.308011
rna-gnl|WGS:VKDL|Gobar.A06G211100.1	Gar06G26000	0.00124456	0.0117266	0.106131
rna-gnl|WGS:VKDL|Gobar.A06G133100.1	Gar06G16220	0	0.0115018	0
rna-gnl|WGS:VKDL|Gobar.A05G163400.1	Gar05G16400	0.00116845	0.0107722	0.108469
rna-gnl|WGS:VKDL|Gobar.A04G077600.1	Gar04G12530	0.00644749	0.00855319	0.753811
rna-gnl|WGS:VKDL|Gobar.A01G085000.1	Gar01G09760	0.00124456	0.00828166	0.150279
rna-gnl|WGS:VKDL|Gobar.A01G181700.1	Gar02G07440	0.00491352	0.0081996	0.599239
rna-gnl|WGS:VKDL|Gobar.A11G170400.1	Gar11G18090	0.00119546	0.00818004	0.146143
rna-gnl|WGS:VKDL|Gobar.A11G162700.1	Gar11G17200	0.00370447	0.00794183	0.466451
rna-gnl|WGS:VKDL|Gobar.A08G058800.1	Gar08G06460	0.00244499	0.00789481	0.309696
rna-gnl|WGS:VKDL|Gobar.A11G037000.1	Gar11G03650	0.00118297	0.00779228	0.151813
rna-gnl|WGS:VKDL|Gobar.A10G109200.1	Gar10G11840	0.00227144	0.00778722	0.291688
rna-gnl|WGS:VKDL|Gobar.A05G146800.1	Gar05G14690	0.00229533	0.00778217	0.294948
rna-gnl|WGS:VKDL|Gobar.A06G214300.1	Gar06G26280	0	0.00775702	0
rna-gnl|WGS:VKDL|Gobar.A07G243100.1	Gar07G29530	0	0.00772705	0
rna-gnl|WGS:VKDL|Gobar.A12G069500.1	Gar12G07800	0.00116959	0.00763365	0.153215
rna-gnl|WGS:VKDL|Gobar.A04G019500.1	Gar05G43990	0.00344498	0.00760945	0.452724
rna-gnl|WGS:VKDL|Gobar.A08G250500.1	Gar08G29890	0.00423655	0.00758061	0.558867
rna-gnl|WGS:VKDL|Gobar.A10G099700.1	Gar10G10710	0	0.00751886	0
rna-gnl|WGS:VKDL|Gobar.A11G281300.1	Gar11G33340	0.00114613	0.00744885	0.153867
rna-gnl|WGS:VKDL|Gobar.A01G168300.1	Gar02G11030	0.00568615	0.00729933	0.778997
rna-gnl|WGS:VKDL|Gobar.A11G100700.1	Gar11G10290	0.00224761	0.00705473	0.318597
rna-gnl|WGS:VKDL|Gobar.A06G133000.1	Gar06G16170	0.00228746	0.00696869	0.328248
rna-gnl|WGS:VKDL|Gobar.A10G033200.1	Gar10G03020	0.00181873	0.00581962	0.312518
rna-gnl|WGS:VKDL|Gobar.A13G017700.1	Gar13G01810	0.00510351	0.00563383	0.905868
rna-gnl|WGS:VKDL|Gobar.A07G116000.1	Gar07G13110	0.00142079	0.00463322	0.306653
rna-gnl|WGS:VKDL|Gobar.A02G100100.1	Gar03G17790	0	0.00410679	0
rna-gnl|WGS:VKDL|Gobar.A01G220200.1	Gar02G02830	0.00242473	0.00409557	0.592038
rna-gnl|WGS:VKDL|Gobar.A05G146600.1	Gar05G14670	0.00358638	0.00395518	0.906754
rna-gnl|WGS:VKDL|Gobar.A07G197800.1	Gar07G23940	0.00378152	0.00393702	0.960504
rna-gnl|WGS:VKDL|Gobar.A10G035200.1	Gar10G03250	0	0.00392928	0
rna-gnl|WGS:VKDL|Gobar.A05G262800.1	Gar05G27000	0.00116709	0.00383387	0.304415
rna-gnl|WGS:VKDL|Gobar.A11G182400.1	Gar11G19540	0.00122013	0.00377241	0.323436
rna-gnl|WGS:VKDL|Gobar.A05G232500.1	Gar05G23620	0.00236803	0.00375353	0.630882
rna-gnl|WGS:VKDL|Gobar.A03G142700.1	Gar03G10710	0.00177462	0.00288185	0.615794
rna-gnl|WGS:VKDL|Gobar.A01G224200.1	Gar02G02420	0.0025448	0	#NAME?
rna-gnl|WGS:VKDL|Gobar.A02G189800.1	Gar02G20860	0.0024094	0	#NAME?
rna-gnl|WGS:VKDL|Gobar.A04G015600.1	Gar05G45960	0.00121704	0	#NAME?
rna-gnl|WGS:VKDL|Gobar.A05G378800.1	Gar04G06540	0.00460124	0	#NAME?
rna-gnl|WGS:VKDL|Gobar.A05G159000.1	Gar05G15930	0	0	NaN
rna-gnl|WGS:VKDL|Gobar.A05G165000.1	Gar05G16560	0.00119808	0	#NAME?
rna-gnl|WGS:VKDL|Gobar.A05G165100.1	Gar05G16570	0.00124404	0	#NAME?
rna-gnl|WGS:VKDL|Gobar.A07G204000.1	Gar07G24890	0	0	NaN
rna-gnl|WGS:VKDL|Gobar.A08G131600.1	Gar08G16170	0.00477661	0	#NAME?
rna-gnl|WGS:VKDL|Gobar.A08G235300.1	Gar08G28310	0.0025047	0	#NAME?
rna-gnl|WGS:VKDL|Gobar.A08G077300.1	Gar08G08440	0.00461806	0	#NAME?
rna-gnl|WGS:VKDL|Gobar.A09G200100.1	Gar09G23250	0	0	NaN
rna-gnl|WGS:VKDL|Gobar.A11G115200.1	Gar11G11850	0.00117878	0	#NAME?
rna-gnl|WGS:VKDL|Gobar.A13G118200.1	Gar13G13800	0.00264085	0	#NAME?
rna-gnl|WGS:VKDL|Gobar.A13G121900.1	Gar13G14370	0	0	NaN
rna-gnl|WGS:VKDL|Gobar.A13G133300.1	Gar13G15940	0.00118694	0	#NAME?
rna-gnl|WGS:VKDL|Gobar.A13G152900.1	Gar13G18570	0.00597196	0	#NAME?

## Sheet: A2 vs AD3
Seq_1	Seq_2	Ka	Ks	Ka_Ks
rna-gnl|WGS:VKGE|Gotom.A01G189100.1	Gar03G10250	0.358204	3.89472	0.0919718
rna-gnl|WGS:VKGE|Gotom.A07G261000.1	Gar10G11830	0.33177	3.08566	0.10752
rna-gnl|WGS:VKGE|Gotom.D07G272300.1	Gar10G11830	0.330365	3.02206	0.109318
rna-gnl|WGS:VKGE|Gotom.D10G101000.1	Gar07G29530	0.330089	2.81147	0.117408
rna-gnl|WGS:VKGE|Gotom.A10G118600.1	Gar07G29530	0.335586	2.67766	0.125328
rna-gnl|WGS:VKGE|Gotom.D01G212300.1	Gar02G20860	0.522459	2.41348	0.216475
rna-gnl|WGS:VKGE|Gotom.D01G198200.1	Gar03G10250	0.325028	2.34491	0.13861
rna-gnl|WGS:VKGE|Gotom.D08G157900.1	Gar11G11850	0.432773	2.20138	0.196591
rna-gnl|WGS:VKGE|Gotom.D11G122200.1	Gar08G16170	0.413184	2.00343	0.206238
rna-gnl|WGS:VKGE|Gotom.A11G121500.1	Gar08G16170	0.413184	1.89892	0.21759
rna-gnl|WGS:VKGE|Gotom.D02G199500.1	Gar03G10250	0.320974	1.87903	0.170819
rna-gnl|WGS:VKGE|Gotom.A08G144000.1	Gar11G11850	0.433094	1.84212	0.235106
rna-gnl|WGS:VKGE|Gotom.D10G100800.1	Gar10G11830	0.324657	1.65642	0.196
rna-gnl|WGS:VKGE|Gotom.A08G025100.1	Gar05G00230	0.306849	1.59889	0.191914
rna-gnl|WGS:VKGE|Gotom.D05G159000.1	Gar06G26000	0.336593	1.14867	0.293029
rna-gnl|WGS:VKGE|Gotom.D05G437200.1	Gar13G18570	0.254603	0.964066	0.264093
rna-gnl|WGS:VKGE|Gotom.A11G039900.1	Gar09G29430	0.191618	0.924875	0.207182
rna-gnl|WGS:VKGE|Gotom.D13G172500.1	Gar05G45960	0.253329	0.900622	0.281283
rna-gnl|WGS:VKGE|Gotom.A06G235500.1	Gar10G03250	0.08675	0.895345	0.09689
rna-gnl|WGS:VKGE|Gotom.A04G017600.1	Gar13G18570	0.258919	0.887149	0.291855
rna-gnl|WGS:VKGE|Gotom.A10G038600.1	Gar06G26280	0.08675	0.882614	0.0982875
rna-gnl|WGS:VKGE|Gotom.D03G004400.1	Gar11G19540	0.251108	0.808715	0.310502
rna-gnl|WGS:VKGE|Gotom.A06G235500.1	Gar05G15930	0.0684483	0.802638	0.0852792
rna-gnl|WGS:VKGE|Gotom.A05G164600.1	Gar06G26280	0.080987	0.781144	0.103678
rna-gnl|WGS:VKGE|Gotom.D11G037900.1	Gar09G29430	0.14326	0.776524	0.184489
rna-gnl|WGS:VKGE|Gotom.A09G281100.1	Gar11G03650	0.121786	0.774067	0.157333
rna-gnl|WGS:VKGE|Gotom.D06G258700.1	Gar05G15930	0.0661095	0.772645	0.0855625
rna-gnl|WGS:VKGE|Gotom.A08G253800.1	Gar11G30830	0.0972618	0.770046	0.126306
rna-gnl|WGS:VKGE|Gotom.D04G127600.1	Gar02G02830	0.195613	0.759409	0.257586
rna-gnl|WGS:VKGE|Gotom.A13G165900.1	Gar01G09470	0.245298	0.759289	0.323063
rna-gnl|WGS:VKGE|Gotom.D05G167900.1	Gar06G26280	0.0721874	0.757942	0.0952413
rna-gnl|WGS:VKGE|Gotom.D11G292200.1	Gar13G13820	0.118422	0.754482	0.156959
rna-gnl|WGS:VKGE|Gotom.A04G089600.1	Gar02G02830	0.199592	0.75421	0.264637
rna-gnl|WGS:VKGE|Gotom.D05G437200.1	Gar01G09470	0.198904	0.733111	0.271314
rna-gnl|WGS:VKGE|Gotom.D09G282400.1	Gar11G03650	0.131014	0.732337	0.178898
rna-gnl|WGS:VKGE|Gotom.A01G244600.1	Gar04G12530	0.201889	0.726081	0.278053
rna-gnl|WGS:VKGE|Gotom.D01G090000.1	Gar13G18570	0.247885	0.709178	0.349538
rna-gnl|WGS:VKGE|Gotom.A04G017600.1	Gar01G09470	0.198425	0.704336	0.281719
rna-gnl|WGS:VKGE|Gotom.A11G280300.1	Gar13G13820	0.121741	0.701885	0.173449
rna-gnl|WGS:VKGE|Gotom.A13G201400.1	Gar11G30830	0.100467	0.701068	0.143305
rna-gnl|WGS:VKGE|Gotom.A13G201400.1	Gar13G13820	0.122286	0.689842	0.177266
rna-gnl|WGS:VKGE|Gotom.D01G090000.1	Gar05G45960	0.196436	0.685117	0.286718
rna-gnl|WGS:VKGE|Gotom.A02G210500.1	Gar11G19540	0.185957	0.683692	0.271989
rna-gnl|WGS:VKGE|Gotom.D13G135300.1	Gar11G33340	0.129274	0.678261	0.190597
rna-gnl|WGS:VKGE|Gotom.D01G253800.1	Gar04G12530	0.193896	0.67655	0.286596
rna-gnl|WGS:VKGE|Gotom.A13G131200.1	Gar11G33340	0.131476	0.66707	0.197095
rna-gnl|WGS:VKGE|Gotom.D11G173000.1	Gar07G24890	0.114076	0.661518	0.172445
rna-gnl|WGS:VKGE|Gotom.D01G092900.1	Gar13G18490	0.126858	0.659661	0.192308
rna-gnl|WGS:VKGE|Gotom.A01G100100.1	Gar13G18490	0.119649	0.656756	0.182182
rna-gnl|WGS:VKGE|Gotom.A07G218900.1	Gar11G17200	0.11626	0.656299	0.177145
rna-gnl|WGS:VKGE|Gotom.A10G038600.1	Gar05G15930	0.0674041	0.655199	0.102876
rna-gnl|WGS:VKGE|Gotom.A05G164600.1	Gar10G03250	0.0687391	0.654862	0.104967
rna-gnl|WGS:VKGE|Gotom.D07G227800.1	Gar11G17200	0.115574	0.650421	0.177691
rna-gnl|WGS:VKGE|Gotom.A13G165000.1	Gar01G09760	0.117519	0.650392	0.180689
rna-gnl|WGS:VKGE|Gotom.D11G195600.1	Gar02G20860	0.175118	0.63873	0.274166
rna-gnl|WGS:VKGE|Gotom.A11G173100.1	Gar07G24890	0.114863	0.63581	0.180656
rna-gnl|WGS:VKGE|Gotom.D11G318100.1	Gar13G14370	0.132299	0.63301	0.209001
rna-gnl|WGS:VKGE|Gotom.D05G167900.1	Gar10G03250	0.0701287	0.625036	0.112199
rna-gnl|WGS:VKGE|Gotom.A11G194600.1	Gar02G20860	0.172927	0.622933	0.277601
rna-gnl|WGS:VKGE|Gotom.D13G171700.1	Gar01G09760	0.117374	0.615735	0.190624
rna-gnl|WGS:VKGE|Gotom.A10G109100.1	Gar12G07800	0.0674815	0.608726	0.110857
rna-gnl|WGS:VKGE|Gotom.D06G003200.1	Gar05G19350	0.221031	0.593195	0.37261
rna-gnl|WGS:VKGE|Gotom.A12G075800.1	Gar10G10710	0.0700076	0.592001	0.118256
rna-gnl|WGS:VKGE|Gotom.D07G267300.1	Gar04G06540	0.154417	0.581946	0.265345
rna-gnl|WGS:VKGE|Gotom.D12G077400.1	Gar10G10710	0.0693753	0.579697	0.119675
rna-gnl|WGS:VKGE|Gotom.D05G145000.1	Gar10G06650	0.10307	0.577639	0.178433
rna-gnl|WGS:VKGE|Gotom.A07G257000.1	Gar04G06540	0.158122	0.567462	0.278648
rna-gnl|WGS:VKGE|Gotom.D12G040700.1	Gar02G07440	0.205614	0.565793	0.363408
rna-gnl|WGS:VKGE|Gotom.A12G036800.1	Gar02G07440	0.229068	0.558418	0.410209
rna-gnl|WGS:VKGE|Gotom.A10G073600.1	Gar05G13830	0.0829294	0.543477	0.152591
rna-gnl|WGS:VKGE|Gotom.D10G074500.1	Gar05G13830	0.11011	0.540913	0.203564
rna-gnl|WGS:VKGE|Gotom.A01G203900.1	Gar12G04060	0.21393	0.538534	0.397246
rna-gnl|WGS:VKGE|Gotom.A05G404700.1	Gar07G29060	0.167564	0.53587	0.312695
rna-gnl|WGS:VKGE|Gotom.A11G304100.1	Gar13G14370	0.0960209	0.535223	0.179403
rna-gnl|WGS:VKGE|Gotom.D11G291900.1	Gar13G13800	0.0899008	0.53411	0.168319
rna-gnl|WGS:VKGE|Gotom.D04G065600.1	Gar07G29060	0.17277	0.523302	0.330154
rna-gnl|WGS:VKGE|Gotom.D01G212300.1	Gar12G04060	0.2032	0.50996	0.398463
rna-gnl|WGS:VKGE|Gotom.D02G199500.1	Gar02G11030	0.100341	0.506534	0.198092
rna-gnl|WGS:VKGE|Gotom.D05G154600.1	Gar05G14670	0.123209	0.235605	0.522945
rna-gnl|WGS:VKGE|Gotom.D08G274600.1	Gar08G28360	0.109018	0.176832	0.616509
rna-gnl|WGS:VKGE|Gotom.A11G304100.1	Gar11G33340	0.0492176	0.159151	0.309251
rna-gnl|WGS:VKGE|Gotom.D13G130200.1	Gar13G13820	0.0366413	0.115371	0.317595
rna-gnl|WGS:VKGE|Gotom.D08G274000.1	Gar08G28310	0.0461257	0.115005	0.401075
rna-gnl|WGS:VKGE|Gotom.A09G002700.1	Gar09G00260	0.06353	0.108623	0.584866
rna-gnl|WGS:VKGE|Gotom.D10G221000.1	Gar10G22510	0.0611123	0.103452	0.590729
rna-gnl|WGS:VKGE|Gotom.A11G039900.1	Gar11G03650	0.0801548	0.101264	0.791544
rna-gnl|WGS:VKGE|Gotom.D07G228000.1	Gar07G24920	0.0660533	0.0963391	0.685633
rna-gnl|WGS:VKGE|Gotom.D06G255500.1	Gar06G26000	0.0355396	0.0915262	0.3883
rna-gnl|WGS:VKGE|Gotom.D09G282400.1	Gar09G29430	0.0413154	0.0908685	0.454672
rna-gnl|WGS:VKGE|Gotom.D03G004400.1	Gar02G20860	0.063018	0.0836419	0.753426
rna-gnl|WGS:VKGE|Gotom.D11G037900.1	Gar11G03650	0.0143703	0.0818529	0.175562
rna-gnl|WGS:VKGE|Gotom.D09G040700.1	Gar09G05300	0.0267496	0.080217	0.333466
rna-gnl|WGS:VKGE|Gotom.D05G303100.1	Gar05G29350	0.0126999	0.0786385	0.161498
rna-gnl|WGS:VKGE|Gotom.D13G018100.1	Gar13G01810	0.00852161	0.0768767	0.110848
rna-gnl|WGS:VKGE|Gotom.D13G007000.1	Gar13G00690	0.0570021	0.0721973	0.789533
rna-gnl|WGS:VKGE|Gotom.D05G004200.1	Gar05G00230	0.0392363	0.0718472	0.546108
rna-gnl|WGS:VKGE|Gotom.D07G123400.1	Gar07G13110	0.0089308	0.0712523	0.125341
rna-gnl|WGS:VKGE|Gotom.D09G002200.1	Gar09G00260	0.0462926	0.0698469	0.662773
rna-gnl|WGS:VKGE|Gotom.D07G221300.1	Gar07G23940	0.0353384	0.0681349	0.518654
rna-gnl|WGS:VKGE|Gotom.A01G189100.1	Gar02G11030	0.0365963	0.0680576	0.537725
rna-gnl|WGS:VKGE|Gotom.D01G212300.1	Gar02G07440	0.0198769	0.0679389	0.292571
rna-gnl|WGS:VKGE|Gotom.A10G206200.1	Gar10G22510	0.0419878	0.0659613	0.636553
rna-gnl|WGS:VKGE|Gotom.D06G170300.1	Gar06G16220	0.0190161	0.065368	0.290909
rna-gnl|WGS:VKGE|Gotom.D11G292200.1	Gar11G30830	0.00967463	0.0620308	0.155965
rna-gnl|WGS:VKGE|Gotom.D12G283300.1	Gar12G30240	0.0128922	0.0596934	0.215974
rna-gnl|WGS:VKGE|Gotom.D12G040700.1	Gar12G04060	0.0230988	0.0596426	0.387287
rna-gnl|WGS:VKGE|Gotom.D13G130100.1	Gar13G13800	0.00856802	0.0590081	0.145201
rna-gnl|WGS:VKGE|Gotom.A13G126500.1	Gar13G13820	0.0301323	0.058641	0.513843
rna-gnl|WGS:VKGE|Gotom.D06G170400.1	Gar06G16170	0.0500613	0.0573333	0.873162
rna-gnl|WGS:VKGE|Gotom.D09G199200.1	Gar09G21270	0.0135628	0.0568993	0.238364
rna-gnl|WGS:VKGE|Gotom.A04G023300.1	Gar05G43970	0.0271523	0.0540103	0.502724
rna-gnl|WGS:VKGE|Gotom.D05G273400.1	Gar05G26380	0.0196354	0.0533558	0.368008
rna-gnl|WGS:VKGE|Gotom.D04G127600.1	Gar04G12530	0.0103439	0.0528271	0.195806
rna-gnl|WGS:VKGE|Gotom.D01G198200.1	Gar02G11030	0.0102614	0.0527359	0.194582
rna-gnl|WGS:VKGE|Gotom.D05G433100.1	Gar05G43970	0.0242646	0.0526037	0.461271
rna-gnl|WGS:VKGE|Gotom.D05G167900.1	Gar05G15930	0.00607106	0.0507181	0.119702
rna-gnl|WGS:VKGE|Gotom.D12G077400.1	Gar12G07800	0.00753775	0.0503183	0.149801
rna-gnl|WGS:VKGE|Gotom.D13G135300.1	Gar13G14370	0.0115922	0.0496364	0.233542
rna-gnl|WGS:VKGE|Gotom.D03G007600.1	Gar02G20570	0.0142579	0.0495025	0.288023
rna-gnl|WGS:VKGE|Gotom.A09G281100.1	Gar09G29430	0.0269882	0.0488886	0.552035
rna-gnl|WGS:VKGE|Gotom.D03G130000.1	Gar01G22750	0.0339692	0.0480324	0.707214
rna-gnl|WGS:VKGE|Gotom.A05G004000.1	Gar05G00230	0.0324591	0.0478727	0.67803
rna-gnl|WGS:VKGE|Gotom.D10G074500.1	Gar10G06650	0.0370801	0.0475564	0.779708
rna-gnl|WGS:VKGE|Gotom.A10G073600.1	Gar10G06650	0.0410622	0.0474154	0.86601
rna-gnl|WGS:VKGE|Gotom.D11G106400.1	Gar11G10290	0.011305	0.0471027	0.240007
rna-gnl|WGS:VKGE|Gotom.D11G195600.1	Gar11G19540	0.0110477	0.0466472	0.236835
rna-gnl|WGS:VKGE|Gotom.D07G227800.1	Gar07G24890	0.00246078	0.0457364	0.0538036
rna-gnl|WGS:VKGE|Gotom.D05G437200.1	Gar05G45960	0.0399595	0.045034	0.887319
rna-gnl|WGS:VKGE|Gotom.D04G084400.1	Gar04G08720	0.0422895	0.044706	0.945948
rna-gnl|WGS:VKGE|Gotom.A05G373600.1	Gar04G08720	0.0571613	0.0443781	1.28805
rna-gnl|WGS:VKGE|Gotom.D10G038300.1	Gar10G03250	0.00606738	0.0443231	0.13689
rna-gnl|WGS:VKGE|Gotom.D05G278500.1	Gar05G27000	0.00585198	0.0433334	0.135046
rna-gnl|WGS:VKGE|Gotom.D04G065600.1	Gar04G06540	0.0221332	0.0430647	0.513953
rna-gnl|WGS:VKGE|Gotom.D02G132400.1	Gar03G17790	0.007347	0.0426471	0.172274
rna-gnl|WGS:VKGE|Gotom.D07G267300.1	Gar07G29060	0.00971772	0.0418957	0.23195
rna-gnl|WGS:VKGE|Gotom.D01G090000.1	Gar01G09470	0.0202072	0.0413898	0.488218
rna-gnl|WGS:VKGE|Gotom.A12G036800.1	Gar12G04060	0.0291995	0.0407998	0.715677
rna-gnl|WGS:VKGE|Gotom.D08G157900.1	Gar08G16170	0.0120327	0.0399163	0.301449
rna-gnl|WGS:VKGE|Gotom.D01G253800.1	Gar02G02830	0.0128378	0.0396338	0.32391
rna-gnl|WGS:VKGE|Gotom.D05G173100.1	Gar05G16400	0.0171048	0.0385288	0.443949
rna-gnl|WGS:VKGE|Gotom.D13G149000.1	Gar13G15940	0.00475437	0.0376964	0.126123
rna-gnl|WGS:VKGE|Gotom.A04G023100.1	Gar05G44010	0.0290397	0.0363325	0.799278
rna-gnl|WGS:VKGE|Gotom.D09G272800.1	Gar09G28490	0.0158754	0.0362471	0.437975
rna-gnl|WGS:VKGE|Gotom.D08G066900.1	Gar08G06460	0.0160401	0.0361758	0.443393
rna-gnl|WGS:VKGE|Gotom.D05G145000.1	Gar05G13830	0.0112432	0.0352315	0.319123
rna-gnl|WGS:VKGE|Gotom.A09G199500.1	Gar09G21270	0.0115693	0.0347457	0.332971
rna-gnl|WGS:VKGE|Gotom.D08G086800.1	Gar08G08440	0.019807	0.0344448	0.575035
rna-gnl|WGS:VKGE|Gotom.D13G171700.1	Gar13G18490	0.00622992	0.03394	0.183557
rna-gnl|WGS:VKGE|Gotom.D12G224400.1	Gar12G24340	0.0114157	0.0334214	0.34157
rna-gnl|WGS:VKGE|Gotom.D09G219800.1	Gar09G23250	0.00534762	0.032892	0.162581
rna-gnl|WGS:VKGE|Gotom.D12G171600.1	Gar12G19030	0.0208987	0.0316461	0.660388
rna-gnl|WGS:VKGE|Gotom.D11G318100.1	Gar11G33340	0.00459683	0.0302118	0.152154
rna-gnl|WGS:VKGE|Gotom.D12G321100.1	Gar12G33800	0.0145813	0.0296481	0.491811
rna-gnl|WGS:VKGE|Gotom.D02G195600.1	Gar03G10710	0.012504	0.0293867	0.425499
rna-gnl|WGS:VKGE|Gotom.D11G173000.1	Gar11G17200	0.0111538	0.0282957	0.394186
rna-gnl|WGS:VKGE|Gotom.D07G272300.1	Gar07G29530	0.00914471	0.0274361	0.333309
rna-gnl|WGS:VKGE|Gotom.D06G258700.1	Gar06G26280	0.00852628	0.0273824	0.311378
rna-gnl|WGS:VKGE|Gotom.D08G289700.1	Gar08G29890	0.0160006	0.0269432	0.593863
rna-gnl|WGS:VKGE|Gotom.D12G107400.1	Gar12G12070	0.0103495	0.0262417	0.394389
rna-gnl|WGS:VKGE|Gotom.D11G122200.1	Gar11G11850	0.0114725	0.0260249	0.440828
rna-gnl|WGS:VKGE|Gotom.D05G154700.1	Gar05G14690	0.0179493	0.0257196	0.697884
rna-gnl|WGS:VKGE|Gotom.D06G003100.1	Gar06G00230	0.0146437	0.024879	0.588595
rna-gnl|WGS:VKGE|Gotom.D11G181700.1	Gar11G18090	0.0072015	0.0248127	0.290234
rna-gnl|WGS:VKGE|Gotom.D05G174700.1	Gar05G16570	0.0176257	0.0247615	0.711816
rna-gnl|WGS:VKGE|Gotom.D07G134000.1	Gar07G14210	0.0099473	0.0241551	0.41181
rna-gnl|WGS:VKGE|Gotom.A07G134500.1	Gar07G14210	0.00121359	0.0233179	0.0520454
rna-gnl|WGS:VKGE|Gotom.D05G246800.1	Gar05G23620	0.00474122	0.0228444	0.207544
rna-gnl|WGS:VKGE|Gotom.D10G110900.1	Gar10G10710	0.00691116	0.0227434	0.303876
rna-gnl|WGS:VKGE|Gotom.D01G258000.1	Gar02G02420	0.0102249	0.0227075	0.450287
rna-gnl|WGS:VKGE|Gotom.A01G097100.1	Gar01G09470	0.0234904	0.0223897	1.04916
rna-gnl|WGS:VKGE|Gotom.D13G172500.1	Gar13G18570	0.00597077	0.0204164	0.29245
rna-gnl|WGS:VKGE|Gotom.A07G261000.1	Gar07G29530	0.00113679	0.019507	0.0582764
rna-gnl|WGS:VKGE|Gotom.A07G236600.1	Gar07G26920	0.0167711	0.018773	0.893365
rna-gnl|WGS:VKGE|Gotom.D10G036200.1	Gar10G03020	0.0128561	0.0174596	0.736338
rna-gnl|WGS:VKGE|Gotom.D01G092900.1	Gar01G09760	0.00749226	0.0167022	0.44858
rna-gnl|WGS:VKGE|Gotom.A05G300000.1	Gar05G29350	0.00344333	0.0158684	0.216994
rna-gnl|WGS:VKGE|Gotom.A12G164200.1	Gar12G19030	0.00485832	0.015728	0.308897
rna-gnl|WGS:VKGE|Gotom.A06G145000.1	Gar06G16220	0	0.0153753	0
rna-gnl|WGS:VKGE|Gotom.A05G270800.1	Gar05G26380	0.00915256	0.0149864	0.610722
rna-gnl|WGS:VKGE|Gotom.A02G207400.1	Gar02G20570	0.00472939	0.0144467	0.327369
rna-gnl|WGS:VKGE|Gotom.A11G181500.1	Gar11G18090	0.00614758	0.0126407	0.48633
rna-gnl|WGS:VKGE|Gotom.A07G257000.1	Gar07G29060	0.00606309	0.0122954	0.49312
rna-gnl|WGS:VKGE|Gotom.A09G042100.1	Gar09G05300	0	0.0120083	0
rna-gnl|WGS:VKGE|Gotom.A05G169700.1	Gar05G16400	0	0.0107786	0
rna-gnl|WGS:VKGE|Gotom.A09G271900.1	Gar09G28490	0.00131406	0.00881067	0.149144
rna-gnl|WGS:VKGE|Gotom.A04G089600.1	Gar04G12530	0.00644749	0.00855319	0.753811
rna-gnl|WGS:VKGE|Gotom.A12G101000.1	Gar12G12070	0.00251309	0.00835082	0.30094
rna-gnl|WGS:VKGE|Gotom.A01G203900.1	Gar02G07440	0.00614821	0.008194	0.75033
rna-gnl|WGS:VKGE|Gotom.A05G151600.1	Gar05G14670	0.00598686	0.00793134	0.754836
rna-gnl|WGS:VKGE|Gotom.A07G212500.1	Gar07G23940	0.00378152	0.00789481	0.478988
rna-gnl|WGS:VKGE|Gotom.A08G064100.1	Gar08G06460	0.00244499	0.00789481	0.309696
rna-gnl|WGS:VKGE|Gotom.A06G232000.1	Gar06G26000	0.0024917	0.00779228	0.319765
rna-gnl|WGS:VKGE|Gotom.A08G144000.1	Gar08G16170	0.00477709	0.00779228	0.613054
rna-gnl|WGS:VKGE|Gotom.A10G118700.1	Gar10G11840	0.00340974	0.00778722	0.437864
rna-gnl|WGS:VKGE|Gotom.A06G235500.1	Gar06G26280	0	0.00775702	0
rna-gnl|WGS:VKGE|Gotom.A04G023200.1	Gar05G43990	0.00344301	0.00762395	0.451604
rna-gnl|WGS:VKGE|Gotom.A08G274800.1	Gar08G29890	0.0052957	0.00759981	0.69682
rna-gnl|WGS:VKGE|Gotom.A02G113300.1	Gar03G17790	0.00121976	0.00757104	0.161109
rna-gnl|WGS:VKGE|Gotom.A10G109100.1	Gar10G10710	0	0.00751886	0
rna-gnl|WGS:VKGE|Gotom.A08G083400.1	Gar08G08440	0.00115185	0.00749538	0.153675
rna-gnl|WGS:VKGE|Gotom.A11G280300.1	Gar11G30830	0.00361374	0.0074767	0.483334
rna-gnl|WGS:VKGE|Gotom.A10G118600.1	Gar10G11830	0.00228398	0.00722897	0.315948
rna-gnl|WGS:VKGE|Gotom.A11G106400.1	Gar11G10290	0.00224761	0.00705473	0.318597
rna-gnl|WGS:VKGE|Gotom.A06G144800.1	Gar06G16170	0.00688868	0.00695254	0.990815
rna-gnl|WGS:VKGE|Gotom.A12G311100.1	Gar12G33800	0.00809861	0.00663354	1.22086
rna-gnl|WGS:VKGE|Gotom.A10G036400.1	Gar10G03020	0.00181873	0.00581962	0.312518
rna-gnl|WGS:VKGE|Gotom.A13G018400.1	Gar13G01810	0.0102449	0.00562854	1.82017
rna-gnl|WGS:VKGE|Gotom.A07G123500.1	Gar07G13110	0	0.00464398	0
rna-gnl|WGS:VKGE|Gotom.A08G258900.1	Gar08G28310	0.00250522	0.00415514	0.602922
rna-gnl|WGS:VKGE|Gotom.A01G100100.1	Gar01G09760	0.00124456	0.0041294	0.301389
rna-gnl|WGS:VKGE|Gotom.A01G244600.1	Gar02G02830	0.00121139	0.00409557	0.29578
rna-gnl|WGS:VKGE|Gotom.A07G218900.1	Gar07G24890	0.00122875	0.00405133	0.303296
rna-gnl|WGS:VKGE|Gotom.A13G165900.1	Gar13G18570	0.00357676	0.00403905	0.885544
rna-gnl|WGS:VKGE|Gotom.A11G173100.1	Gar11G17200	0.0024666	0.00396564	0.621993
rna-gnl|WGS:VKGE|Gotom.A05G171400.1	Gar05G16560	0.00119808	0.00386101	0.310303
rna-gnl|WGS:VKGE|Gotom.A05G275800.1	Gar05G27000	0	0.00384124	0
rna-gnl|WGS:VKGE|Gotom.A12G274000.1	Gar12G30240	0.00466837	0.00381923	1.22233
rna-gnl|WGS:VKGE|Gotom.A11G194600.1	Gar11G19540	0.00122013	0.00377241	0.323436
rna-gnl|WGS:VKGE|Gotom.A05G242400.1	Gar05G23620	0.00236547	0.00376649	0.62803
rna-gnl|WGS:VKGE|Gotom.A01G249200.1	Gar02G02420	0.0025448	0.00373019	0.682217
rna-gnl|WGS:VKGE|Gotom.A13G131200.1	Gar13G14370	0.00114987	0.00371748	0.309313
rna-gnl|WGS:VKGE|Gotom.A09G218900.1	Gar09G23250	0	0.00356931	0
rna-gnl|WGS:VKGE|Gotom.A12G075800.1	Gar12G07800	0.00305551	0.0033389	0.915125
rna-gnl|WGS:VKGE|Gotom.A03G157800.1	Gar03G10710	0.00444577	0.00287908	1.54416
rna-gnl|WGS:VKGE|Gotom.A02G210500.1	Gar02G20860	0.0024094	0	#NAME?
rna-gnl|WGS:VKGE|Gotom.A04G017600.1	Gar05G45960	0.0036578	0	#NAME?
rna-gnl|WGS:VKGE|Gotom.A05G404700.1	Gar04G06540	0.00344762	0	#NAME?
rna-gnl|WGS:VKGE|Gotom.A05G164600.1	Gar05G15930	0.0036338	0	#NAME?
rna-gnl|WGS:VKGE|Gotom.A05G171500.1	Gar05G16570	0.00248963	0	#NAME?
rna-gnl|WGS:VKGE|Gotom.A10G038600.1	Gar10G03250	0	0	NaN
rna-gnl|WGS:VKGE|Gotom.A11G121500.1	Gar11G11850	0.00113895	0	#NAME?
rna-gnl|WGS:VKGE|Gotom.A12G215800.1	Gar12G24340	0.00454289	0	#NAME?
rna-gnl|WGS:VKGE|Gotom.A13G126200.1	Gar13G13800	0.00366227	0	#NAME?
rna-gnl|WGS:VKGE|Gotom.A13G143400.1	Gar13G15940	0.00118694	0	#NAME?
rna-gnl|WGS:VKGE|Gotom.A13G165000.1	Gar13G18490	0.00124327	0	#NAME?

## Sheet: A2 vs AD4
Seq_1	Seq_2	Ka	Ks	Ka_Ks
rna-gnl|WGS:VKGF|Gomus.A01G085500.1	Gar01G09470	0.00149477	0.00508477	0.29397
rna-gnl|WGS:VKGF|Gomus.A07G251700.1	Gar10G11830	0.333795	3.00566	0.111056
rna-gnl|WGS:VKGF|Gomus.A01G172500.1	Gar03G10250	0.330443	2.44566	0.135114
rna-gnl|WGS:VKGF|Gomus.D01G187900.1	Gar03G10250	0.325028	2.34491	0.13861
rna-gnl|WGS:VKGF|Gomus.D08G152000.1	Gar11G11850	0.435943	2.15026	0.20274
rna-gnl|WGS:VKGF|Gomus.D10G098300.1	Gar07G29530	0.349008	2.14722	0.16254
rna-gnl|WGS:VKGF|Gomus.A08G136900.1	Gar11G11850	0.432919	2.06031	0.210123
rna-gnl|WGS:VKGF|Gomus.D11G120900.1	Gar08G16170	0.409254	1.99051	0.205602
rna-gnl|WGS:VKGF|Gomus.A05G149700.1	Gar05G14680	0.369908	1.92537	0.192123
rna-gnl|WGS:VKGF|Gomus.D02G186200.1	Gar03G10250	0.320974	1.87903	0.170819
rna-gnl|WGS:VKGF|Gomus.D05G199200.1	Gar06G00230	0.459207	1.85774	0.247187
rna-gnl|WGS:VKGF|Gomus.A11G118800.1	Gar08G16170	0.413184	1.85166	0.223143
rna-gnl|WGS:VKGF|Gomus.A08G025600.1	Gar05G00230	0.304897	1.63048	0.186999
rna-gnl|WGS:VKGF|Gomus.D10G098300.1	Gar10G11830	0.319458	1.61938	0.197272
rna-gnl|WGS:VKGF|Gomus.D08G026400.1	Gar05G00230	0.30707	1.52322	0.201593
rna-gnl|WGS:VKGF|Gomus.A05G153800.1	Gar06G26000	0.308611	1.2577	0.245377
rna-gnl|WGS:VKGF|Gomus.D05G156400.1	Gar06G26000	0.332383	1.13371	0.293181
rna-gnl|WGS:VKGF|Gomus.D05G428700.1	Gar13G18570	0.255138	0.965379	0.264288
rna-gnl|WGS:VKGF|Gomus.D08G100900.1	Gar05G00230	0.335766	0.945959	0.354948
rna-gnl|WGS:VKGF|Gomus.A06G218000.1	Gar10G03250	0.0880726	0.884803	0.0995392
rna-gnl|WGS:VKGF|Gomus.A13G158700.1	Gar05G45960	0.252476	0.880709	0.286674
rna-gnl|WGS:VKGF|Gomus.A10G036200.1	Gar06G26280	0.08675	0.870097	0.0997015
rna-gnl|WGS:VKGF|Gomus.D08G261100.1	Gar11G30830	0.101523	0.832783	0.121908
rna-gnl|WGS:VKGF|Gomus.A11G038500.1	Gar09G29430	0.137984	0.806677	0.171052
rna-gnl|WGS:VKGF|Gomus.D03G004500.1	Gar11G19540	0.250879	0.800156	0.313538
rna-gnl|WGS:VKGF|Gomus.A06G218000.1	Gar05G15930	0.0697512	0.793314	0.0879238
rna-gnl|WGS:VKGF|Gomus.A05G162000.1	Gar06G26280	0.0684483	0.791509	0.0864782
rna-gnl|WGS:VKGF|Gomus.D06G244500.1	Gar05G15930	0.0692244	0.768652	0.0900595
rna-gnl|WGS:VKGF|Gomus.D04G120400.1	Gar02G02830	0.195705	0.757609	0.258319
rna-gnl|WGS:VKGF|Gomus.D05G164700.1	Gar06G26280	0.0724914	0.756983	0.0957636
rna-gnl|WGS:VKGF|Gomus.A04G084100.1	Gar02G02830	0.201198	0.75421	0.266767
rna-gnl|WGS:VKGF|Gomus.A09G263100.1	Gar11G03650	0.121786	0.75232	0.161881
rna-gnl|WGS:VKGF|Gomus.D11G037000.1	Gar09G29430	0.122042	0.752148	0.162258
rna-gnl|WGS:VKGF|Gomus.A13G158700.1	Gar01G09470	0.245298	0.748273	0.327819
rna-gnl|WGS:VKGF|Gomus.D05G428700.1	Gar01G09470	0.200913	0.735734	0.273078
rna-gnl|WGS:VKGF|Gomus.D11G282900.1	Gar13G13820	0.117087	0.722395	0.162081
rna-gnl|WGS:VKGF|Gomus.A01G224400.1	Gar04G12530	0.203795	0.722184	0.282192
rna-gnl|WGS:VKGF|Gomus.D09G272900.1	Gar11G03650	0.129607	0.722007	0.179509
rna-gnl|WGS:VKGF|Gomus.A04G016200.1	Gar01G09470	0.196854	0.714692	0.275438
rna-gnl|WGS:VKGF|Gomus.D01G089400.1	Gar13G18570	0.247885	0.709178	0.349538
rna-gnl|WGS:VKGF|Gomus.D13G201100.1	Gar13G13820	0.124953	0.699101	0.178734
rna-gnl|WGS:VKGF|Gomus.A01G085500.1	Gar13G18570	0.239726	0.693671	0.345591
rna-gnl|WGS:VKGF|Gomus.A13G192300.1	Gar11G30830	0.0977685	0.69009	0.141675
rna-gnl|WGS:VKGF|Gomus.D01G089400.1	Gar05G45960	0.196436	0.685117	0.286718
rna-gnl|WGS:VKGF|Gomus.A02G195200.1	Gar11G19540	0.185957	0.683692	0.271989
rna-gnl|WGS:VKGF|Gomus.D01G242800.1	Gar04G12530	0.196252	0.67365	0.291326
rna-gnl|WGS:VKGF|Gomus.D01G092200.1	Gar13G18490	0.128214	0.662592	0.193504
rna-gnl|WGS:VKGF|Gomus.A11G288300.1	Gar13G14370	0.130874	0.660596	0.198116
rna-gnl|WGS:VKGF|Gomus.A13G126400.1	Gar11G33340	0.131504	0.657437	0.200025
rna-gnl|WGS:VKGF|Gomus.A05G162000.1	Gar10G03250	0.0674041	0.655199	0.102876
rna-gnl|WGS:VKGF|Gomus.A10G036200.1	Gar05G15930	0.0674041	0.655199	0.102876
rna-gnl|WGS:VKGF|Gomus.D13G129700.1	Gar11G33340	0.129274	0.651352	0.198471
rna-gnl|WGS:VKGF|Gomus.A07G212600.1	Gar11G17200	0.115182	0.651185	0.17688
rna-gnl|WGS:VKGF|Gomus.D07G219400.1	Gar11G17200	0.115574	0.650421	0.177691
rna-gnl|WGS:VKGF|Gomus.A13G157800.1	Gar01G09760	0.117519	0.650392	0.180689
rna-gnl|WGS:VKGF|Gomus.A01G087900.1	Gar13G18490	0.121108	0.646912	0.18721
rna-gnl|WGS:VKGF|Gomus.A11G165700.1	Gar07G24890	0.11551	0.642582	0.179758
rna-gnl|WGS:VKGF|Gomus.D11G305200.1	Gar13G14370	0.130929	0.63301	0.206836
rna-gnl|WGS:VKGF|Gomus.D11G170000.1	Gar07G24890	0.128217	0.627504	0.204329
rna-gnl|WGS:VKGF|Gomus.D05G164700.1	Gar10G03250	0.070099	0.626294	0.111927
rna-gnl|WGS:VKGF|Gomus.A11G185400.1	Gar02G20860	0.172927	0.622933	0.277601
rna-gnl|WGS:VKGF|Gomus.A01G085500.1	Gar05G45960	0.176107	0.616199	0.285796
rna-gnl|WGS:VKGF|Gomus.D13G164400.1	Gar01G09760	0.117374	0.615735	0.190624
rna-gnl|WGS:VKGF|Gomus.A12G071700.1	Gar10G10710	0.0617127	0.611939	0.100848
rna-gnl|WGS:VKGF|Gomus.D12G074000.1	Gar10G10710	0.0610782	0.607665	0.100513
rna-gnl|WGS:VKGF|Gomus.D07G257200.1	Gar04G06540	0.15725	0.591019	0.266066
rna-gnl|WGS:VKGF|Gomus.A05G141100.1	Gar10G06650	0.106561	0.581738	0.183177
rna-gnl|WGS:VKGF|Gomus.D05G142800.1	Gar10G06650	0.104838	0.567654	0.184687
rna-gnl|WGS:VKGF|Gomus.A07G247500.1	Gar04G06540	0.156684	0.567462	0.276114
rna-gnl|WGS:VKGF|Gomus.A11G267700.1	Gar13G13800	0.083742	0.553541	0.151284
rna-gnl|WGS:VKGF|Gomus.A10G070500.1	Gar05G13830	0.127992	0.538862	0.237523
rna-gnl|WGS:VKGF|Gomus.A01G185600.1	Gar12G04060	0.21622	0.535945	0.403436
rna-gnl|WGS:VKGF|Gomus.A05G389700.1	Gar07G29060	0.164475	0.53587	0.306931
rna-gnl|WGS:VKGF|Gomus.D04G062700.1	Gar07G29060	0.167409	0.534754	0.313059
rna-gnl|WGS:VKGF|Gomus.D10G073300.1	Gar05G13830	0.0835171	0.534712	0.156191
rna-gnl|WGS:VKGF|Gomus.D12G039700.1	Gar02G07440	0.212097	0.526365	0.402947
rna-gnl|WGS:VKGF|Gomus.D11G282800.1	Gar13G13800	0.0906274	0.521742	0.173701
rna-gnl|WGS:VKGF|Gomus.A12G036400.1	Gar02G07440	0.220928	0.511605	0.431833
rna-gnl|WGS:VKGF|Gomus.D01G202000.1	Gar12G04060	0.203105	0.494946	0.410358
rna-gnl|WGS:VKGF|Gomus.D02G186200.1	Gar02G11030	0.0990481	0.492341	0.201178
rna-gnl|WGS:VKGF|Gomus.A09G183400.1	Gar09G21270	0.0744565	0.128058	0.581428
rna-gnl|WGS:VKGF|Gomus.D13G125300.1	Gar13G13820	0.0366301	0.111217	0.329356
rna-gnl|WGS:VKGF|Gomus.A09G002200.1	Gar09G00260	0.0631728	0.104317	0.605586
rna-gnl|WGS:VKGF|Gomus.D05G199200.1	Gar05G19350	0.0706107	0.103756	0.680544
rna-gnl|WGS:VKGF|Gomus.D10G204700.1	Gar10G22510	0.0596799	0.0989467	0.603152
rna-gnl|WGS:VKGF|Gomus.D07G219500.1	Gar07G24920	0.0660533	0.0963391	0.685633
rna-gnl|WGS:VKGF|Gomus.D06G241200.1	Gar06G26000	0.0342627	0.0913359	0.375128
rna-gnl|WGS:VKGF|Gomus.D08G265700.1	Gar08G28310	0.0217801	0.0901558	0.241583
rna-gnl|WGS:VKGF|Gomus.D09G272900.1	Gar09G29430	0.040061	0.0863184	0.464107
rna-gnl|WGS:VKGF|Gomus.D11G037000.1	Gar11G03650	0.0143703	0.0818529	0.175562
rna-gnl|WGS:VKGF|Gomus.D09G039600.1	Gar09G05300	0.0291582	0.0798514	0.365156
rna-gnl|WGS:VKGF|Gomus.D03G004500.1	Gar02G20860	0.0629685	0.0792408	0.794648
rna-gnl|WGS:VKGF|Gomus.A04G019900.1	Gar05G44010	0.0578018	0.0782904	0.7383
rna-gnl|WGS:VKGF|Gomus.D09G002100.1	Gar09G00260	0.0462709	0.0752196	0.615145
rna-gnl|WGS:VKGF|Gomus.D05G294800.1	Gar05G29350	0.0138652	0.0742875	0.186643
rna-gnl|WGS:VKGF|Gomus.A10G190200.1	Gar10G22510	0.049198	0.0739102	0.665645
rna-gnl|WGS:VKGF|Gomus.D13G006800.1	Gar13G00690	0.0575336	0.0734999	0.782771
rna-gnl|WGS:VKGF|Gomus.D07G121400.1	Gar07G13110	0.0103697	0.0712523	0.145534
rna-gnl|WGS:VKGF|Gomus.A13G121500.1	Gar13G13820	0.0315847	0.0659907	0.478623
rna-gnl|WGS:VKGF|Gomus.D04G079900.1	Gar04G08720	0.0364116	0.0646023	0.563627
rna-gnl|WGS:VKGF|Gomus.D13G019100.1	Gar13G01810	0.00681146	0.0644613	0.105667
rna-gnl|WGS:VKGF|Gomus.D07G236600.1	Gar07G26920	0.0134584	0.0633474	0.212454
rna-gnl|WGS:VKGF|Gomus.D05G003900.1	Gar05G00230	0.0447894	0.062094	0.721317
rna-gnl|WGS:VKGF|Gomus.D05G151800.1	Gar05G14670	0.0156554	0.0617845	0.253387
rna-gnl|WGS:VKGF|Gomus.D10G073300.1	Gar10G06650	0.042328	0.059992	0.70556
rna-gnl|WGS:VKGF|Gomus.D07G213900.1	Gar07G23940	0.0353347	0.0595592	0.59327
rna-gnl|WGS:VKGF|Gomus.D01G202000.1	Gar02G07440	0.0186114	0.0591856	0.314458
rna-gnl|WGS:VKGF|Gomus.A04G020200.1	Gar05G43970	0.0271523	0.0578825	0.469093
rna-gnl|WGS:VKGF|Gomus.D04G120400.1	Gar04G12530	0.0103483	0.0573176	0.180544
rna-gnl|WGS:VKGF|Gomus.D09G192100.1	Gar09G21270	0.0135628	0.0568993	0.238364
rna-gnl|WGS:VKGF|Gomus.D05G423900.1	Gar05G43970	0.023153	0.0525379	0.440691
rna-gnl|WGS:VKGF|Gomus.D11G170000.1	Gar11G17200	0.02584	0.0514327	0.502404
rna-gnl|WGS:VKGF|Gomus.D12G074000.1	Gar12G07800	0.00586628	0.0510668	0.114875
rna-gnl|WGS:VKGF|Gomus.D05G164700.1	Gar05G15930	0.00606861	0.0507841	0.119498
rna-gnl|WGS:VKGF|Gomus.D11G282900.1	Gar11G30830	0.00846357	0.0499065	0.169589
rna-gnl|WGS:VKGF|Gomus.D03G007600.1	Gar02G20570	0.0142579	0.0495025	0.288023
rna-gnl|WGS:VKGF|Gomus.D05G265600.1	Gar05G26380	0.0172918	0.0494789	0.349479
rna-gnl|WGS:VKGF|Gomus.A09G263100.1	Gar09G29430	0.0269882	0.0488886	0.552035
rna-gnl|WGS:VKGF|Gomus.D01G187900.1	Gar02G11030	0.0102614	0.0488435	0.210088
rna-gnl|WGS:VKGF|Gomus.A05G003900.1	Gar05G00230	0.0338236	0.0478727	0.706532
rna-gnl|WGS:VKGF|Gomus.A10G070500.1	Gar10G06650	0.0331972	0.0472184	0.703056
rna-gnl|WGS:VKGF|Gomus.D11G106000.1	Gar11G10290	0.00676315	0.0470885	0.143626
rna-gnl|WGS:VKGF|Gomus.D13G125200.1	Gar13G13800	0.0110364	0.0467988	0.235826
rna-gnl|WGS:VKGF|Gomus.D11G191500.1	Gar11G19540	0.00981007	0.0466774	0.210167
rna-gnl|WGS:VKGF|Gomus.A13G006700.1	Gar13G00690	0.0338035	0.0461839	0.731934
rna-gnl|WGS:VKGF|Gomus.D05G169700.1	Gar05G16400	0.0171048	0.0460975	0.371058
rna-gnl|WGS:VKGF|Gomus.D07G219400.1	Gar07G24890	0.00246078	0.0457364	0.0538036
rna-gnl|WGS:VKGF|Gomus.D13G129700.1	Gar13G14370	0.0127613	0.0456994	0.279245
rna-gnl|WGS:VKGF|Gomus.D05G428700.1	Gar05G45960	0.0373599	0.0451882	0.826762
rna-gnl|WGS:VKGF|Gomus.D03G117700.1	Gar01G22750	0.0327556	0.0437935	0.747956
rna-gnl|WGS:VKGF|Gomus.D05G270800.1	Gar05G27000	0.00585198	0.0433334	0.135046
rna-gnl|WGS:VKGF|Gomus.D06G158400.1	Gar06G16220	0.0095032	0.0430647	0.220673
rna-gnl|WGS:VKGF|Gomus.D02G123300.1	Gar03G17790	0.007347	0.0426471	0.172274
rna-gnl|WGS:VKGF|Gomus.D13G142700.1	Gar13G15940	0.00594533	0.0416248	0.142832
rna-gnl|WGS:VKGF|Gomus.D01G089400.1	Gar01G09470	0.0202072	0.0413898	0.488218
rna-gnl|WGS:VKGF|Gomus.D10G037700.1	Gar10G03250	0.00606738	0.0401837	0.150991
rna-gnl|WGS:VKGF|Gomus.D08G152000.1	Gar08G16170	0.0107948	0.0397576	0.271515
rna-gnl|WGS:VKGF|Gomus.D01G242800.1	Gar02G02830	0.0140634	0.0397167	0.354093
rna-gnl|WGS:VKGF|Gomus.D08G085100.1	Gar08G08440	0.0186273	0.0383715	0.485445
rna-gnl|WGS:VKGF|Gomus.D12G039700.1	Gar12G04060	0.0161731	0.0379028	0.4267
rna-gnl|WGS:VKGF|Gomus.D07G257200.1	Gar07G29060	0.0121645	0.0376254	0.323305
rna-gnl|WGS:VKGF|Gomus.D12G214900.1	Gar12G24340	0.0125717	0.0371823	0.33811
rna-gnl|WGS:VKGF|Gomus.D09G263500.1	Gar09G28490	0.0132133	0.0361788	0.365222
rna-gnl|WGS:VKGF|Gomus.D08G065600.1	Gar08G06460	0.0160401	0.0361758	0.443393
rna-gnl|WGS:VKGF|Gomus.D05G051300.1	Gar05G04880	0.0226625	0.035273	0.642491
rna-gnl|WGS:VKGF|Gomus.D13G164400.1	Gar13G18490	0.00622992	0.03394	0.183557
rna-gnl|WGS:VKGF|Gomus.D05G424200.1	Gar05G44010	0.0687868	0.0332992	2.06572
rna-gnl|WGS:VKGF|Gomus.D09G212000.1	Gar09G23250	0.0031966	0.0327921	0.0974806
rna-gnl|WGS:VKGF|Gomus.D12G164200.1	Gar12G19030	0.0224549	0.0317508	0.707224
rna-gnl|WGS:VKGF|Gomus.D05G171100.1	Gar05G16560	0.0048029	0.03148	0.15257
rna-gnl|WGS:VKGF|Gomus.D08G281600.1	Gar08G29890	0.00979106	0.0314065	0.311753
rna-gnl|WGS:VKGF|Gomus.D05G142800.1	Gar05G13830	0.00998455	0.0312443	0.319563
rna-gnl|WGS:VKGF|Gomus.A05G263200.1	Gar05G26380	0.0284496	0.0308809	0.921269
rna-gnl|WGS:VKGF|Gomus.D11G305200.1	Gar11G33340	0.00344498	0.0302118	0.114028
rna-gnl|WGS:VKGF|Gomus.D11G120900.1	Gar11G11850	0.00916742	0.0297806	0.307832
rna-gnl|WGS:VKGF|Gomus.D12G311300.1	Gar12G33800	0.012743	0.0296481	0.429809
rna-gnl|WGS:VKGF|Gomus.A07G228400.1	Gar07G26920	0.0119166	0.0290498	0.410212
rna-gnl|WGS:VKGF|Gomus.D05G171200.1	Gar05G16570	0.0189006	0.0289691	0.65244
rna-gnl|WGS:VKGF|Gomus.D02G182400.1	Gar03G10710	0.00737711	0.0288101	0.25606
rna-gnl|WGS:VKGF|Gomus.D07G131300.1	Gar07G14210	0.0112	0.0282576	0.396355
rna-gnl|WGS:VKGF|Gomus.D05G240500.1	Gar05G23620	0.0023657	0.026763	0.0883946
rna-gnl|WGS:VKGF|Gomus.D05G152000.1	Gar05G14690	0.016788	0.0256688	0.654021
rna-gnl|WGS:VKGF|Gomus.D04G062700.1	Gar04G06540	0.0144932	0.025115	0.577073
rna-gnl|WGS:VKGF|Gomus.D11G178900.1	Gar11G18090	0.00720006	0.0248299	0.289976
rna-gnl|WGS:VKGF|Gomus.D07G261800.1	Gar07G29530	0.0102937	0.02347	0.438591
rna-gnl|WGS:VKGF|Gomus.D06G244500.1	Gar06G26280	0.00852714	0.0234013	0.364387
rna-gnl|WGS:VKGF|Gomus.D10G107800.1	Gar10G10710	0.00691116	0.0227434	0.303876
rna-gnl|WGS:VKGF|Gomus.D01G246700.1	Gar02G02420	0.0102249	0.0227075	0.450287
rna-gnl|WGS:VKGF|Gomus.D06G002200.1	Gar06G00230	0.00940241	0.0218834	0.429659
rna-gnl|WGS:VKGF|Gomus.A06G133000.1	Gar06G16170	0.00228746	0.0211034	0.108393
rna-gnl|WGS:VKGF|Gomus.D12G102200.1	Gar12G12070	0.0126559	0.0210245	0.601958
rna-gnl|WGS:VKGF|Gomus.A07G247500.1	Gar07G29060	0.00484654	0.0206057	0.235204
rna-gnl|WGS:VKGF|Gomus.D13G165300.1	Gar13G18570	0.00837246	0.0204164	0.410086
rna-gnl|WGS:VKGF|Gomus.A05G291700.1	Gar05G29350	0.00344399	0.0198753	0.17328
rna-gnl|WGS:VKGF|Gomus.D01G092200.1	Gar01G09760	0.00874099	0.0167488	0.521888
rna-gnl|WGS:VKGF|Gomus.A10G112400.1	Gar10G11830	0.00457406	0.0145371	0.314647
rna-gnl|WGS:VKGF|Gomus.D10G035700.1	Gar10G03020	0.0131438	0.0141681	0.927707
rna-gnl|WGS:VKGF|Gomus.A12G299000.1	Gar12G33800	0.00606677	0.0133189	0.455501
rna-gnl|WGS:VKGF|Gomus.A05G360700.1	Gar04G08720	0.0188351	0.0127482	1.47747
rna-gnl|WGS:VKGF|Gomus.A11G173200.1	Gar11G18090	0.0023933	0.0122954	0.194651
rna-gnl|WGS:VKGF|Gomus.A12G153300.1	Gar12G19030	0.00486176	0.0117381	0.414187
rna-gnl|WGS:VKGF|Gomus.A07G127200.1	Gar07G14210	0	0.0115832	0
rna-gnl|WGS:VKGF|Gomus.A06G133100.1	Gar06G16220	0	0.0115018	0
rna-gnl|WGS:VKGF|Gomus.A11G267800.1	Gar11G30830	0.00361374	0.0112432	0.321416
rna-gnl|WGS:VKGF|Gomus.A01G172500.1	Gar02G11030	0.00340845	0.0109558	0.31111
rna-gnl|WGS:VKGF|Gomus.A05G167000.1	Gar05G16400	0	0.0107786	0
rna-gnl|WGS:VKGF|Gomus.A02G192100.1	Gar02G20570	0.00472939	0.00960013	0.492638
rna-gnl|WGS:VKGF|Gomus.A07G117800.1	Gar07G13110	0	0.00931689	0
rna-gnl|WGS:VKGF|Gomus.A08G259300.1	Gar08G29890	0.004888	0.00878487	0.556411
rna-gnl|WGS:VKGF|Gomus.A04G084100.1	Gar04G12530	0.00644749	0.00855319	0.753811
rna-gnl|WGS:VKGF|Gomus.A12G094600.1	Gar12G12070	0.00125235	0.00831609	0.150593
rna-gnl|WGS:VKGF|Gomus.A01G185600.1	Gar02G07440	0.00491151	0.00821082	0.598175
rna-gnl|WGS:VKGF|Gomus.A09G038000.1	Gar09G05300	0	0.00798411	0
rna-gnl|WGS:VKGF|Gomus.A07G206800.1	Gar07G23940	0.00504416	0.00790521	0.63808
rna-gnl|WGS:VKGF|Gomus.A08G136900.1	Gar08G16170	0.00477566	0.00779988	0.612274
rna-gnl|WGS:VKGF|Gomus.A11G038500.1	Gar11G03650	0.00118297	0.00779228	0.151813
rna-gnl|WGS:VKGF|Gomus.A07G251700.1	Gar07G29530	0	0.00772705	0
rna-gnl|WGS:VKGF|Gomus.A12G262200.1	Gar12G30240	0.00349855	0.00765801	0.456848
rna-gnl|WGS:VKGF|Gomus.A08G081100.1	Gar08G08440	0.00235571	0.00765313	0.307811
rna-gnl|WGS:VKGF|Gomus.A12G071700.1	Gar12G07800	0.00116959	0.00763365	0.153215
rna-gnl|WGS:VKGF|Gomus.A04G020100.1	Gar05G43990	0.00114635	0.00761428	0.150553
rna-gnl|WGS:VKGF|Gomus.A13G121300.1	Gar13G13800	0.00121827	0.00759981	0.160303
rna-gnl|WGS:VKGF|Gomus.A10G103600.1	Gar10G10710	0	0.00751886	0
rna-gnl|WGS:VKGF|Gomus.A11G288300.1	Gar11G33340	0.00114613	0.00744885	0.153867
rna-gnl|WGS:VKGF|Gomus.A11G118800.1	Gar11G11850	0.00113895	0.007353	0.154896
rna-gnl|WGS:VKGF|Gomus.A11G104100.1	Gar11G10290	0.00224761	0.00705473	0.318597
rna-gnl|WGS:VKGF|Gomus.A10G034100.1	Gar10G03020	0.00181873	0.00581962	0.312518
rna-gnl|WGS:VKGF|Gomus.A12G036400.1	Gar12G04060	0.0012275	0.00416668	0.294598
rna-gnl|WGS:VKGF|Gomus.A05G141100.1	Gar05G13830	0.00265722	0.00409278	0.649246
rna-gnl|WGS:VKGF|Gomus.A05G168600.1	Gar05G16570	0.00124404	0.00408442	0.304582
rna-gnl|WGS:VKGF|Gomus.A01G224400.1	Gar02G02830	0.00364336	0.00408303	0.892318
rna-gnl|WGS:VKGF|Gomus.A04G016200.1	Gar05G45960	0.00243655	0.00398143	0.611979
rna-gnl|WGS:VKGF|Gomus.A11G165700.1	Gar11G17200	0.00370067	0.00397352	0.931332
rna-gnl|WGS:VKGF|Gomus.A05G149500.1	Gar05G14670	0.00358638	0.00395518	0.906754
rna-gnl|WGS:VKGF|Gomus.A08G062300.1	Gar08G06460	0.00244499	0.00393702	0.621026
rna-gnl|WGS:VKGF|Gomus.A10G036200.1	Gar10G03250	0	0.00392928	0
rna-gnl|WGS:VKGF|Gomus.A06G218000.1	Gar06G26280	0.00120992	0.00387348	0.312361
rna-gnl|WGS:VKGF|Gomus.A03G079600.1	Gar01G22750	0.00716352	0.00386474	1.85356
rna-gnl|WGS:VKGF|Gomus.A05G389700.1	Gar04G06540	0.00344762	0.00382898	0.900402
rna-gnl|WGS:VKGF|Gomus.A02G103800.1	Gar03G17790	0.00121926	0.00378073	0.322495
rna-gnl|WGS:VKGF|Gomus.A11G185400.1	Gar11G19540	0.00122013	0.00377241	0.323436
rna-gnl|WGS:VKGF|Gomus.A13G126400.1	Gar13G14370	0	0.00371518	0
rna-gnl|WGS:VKGF|Gomus.A13G138500.1	Gar13G15940	0.00118671	0.00367648	0.322784
rna-gnl|WGS:VKGF|Gomus.A01G087900.1	Gar01G09760	0.00249118	0	#NAME?
rna-gnl|WGS:VKGF|Gomus.A01G228900.1	Gar02G02420	0.00127186	0	#NAME?
rna-gnl|WGS:VKGF|Gomus.A02G195200.1	Gar02G20860	0.0024094	0	#NAME?
rna-gnl|WGS:VKGF|Gomus.A03G145800.1	Gar03G10710	0.00122474	0	#NAME?
rna-gnl|WGS:VKGF|Gomus.A05G162000.1	Gar05G15930	0	0	NaN
rna-gnl|WGS:VKGF|Gomus.A05G168500.1	Gar05G16560	0.00119808	0	#NAME?
rna-gnl|WGS:VKGF|Gomus.A05G238700.1	Gar05G23620	0.00118227	0	#NAME?
rna-gnl|WGS:VKGF|Gomus.A05G268600.1	Gar05G27000	0.00116686	0	#NAME?
rna-gnl|WGS:VKGF|Gomus.A07G212600.1	Gar07G24890	0.00123001	0	#NAME?
rna-gnl|WGS:VKGF|Gomus.A08G243800.1	Gar08G28310	0.00250574	0	#NAME?
rna-gnl|WGS:VKGF|Gomus.A09G202200.1	Gar09G23250	0.00106421	0	#NAME?
rna-gnl|WGS:VKGF|Gomus.A12G203000.1	Gar12G24340	0.002268	0	#NAME?
rna-gnl|WGS:VKGF|Gomus.A13G157800.1	Gar13G18490	0.00124327	0	#NAME?
rna-gnl|WGS:VKGF|Gomus.A13G158700.1	Gar13G18570	0.00357676	0	#NAME?
rna-gnl|WGS:VKGF|Gomus.A13G016900.1	Gar13G01810	0.00510061	0	#NAME?

[truncated: 25 more sheets: A2 vs AD5, D1 vs AD1, D1 vs AD2, D1 vs AD3, D1 vs AD4, D1 vs AD5, D5 vs AD1, D5 vs AD2, D5 vs AD3, D5 vs AD4, D5 vs AD5, D10 vs AD1, D10 vs AD2, D10 vs AD3, D10 vs AD4, D10 vs AD5, A1 Vs A1, A2 Vs A2, D5 Vs D5, D10 Vs D10 …]
