# Supplementary material for: The binding pocket properties were fundamental to functional diversification of the GDSL-type esterases/lipases gene family in cotton
Source: Front Plant Sci. 2023 Jan 18;13:1099673. doi: 10.3389/fpls.2022.1099673 (PMC9889996; doi:10.3389/fpls.2022.1099673)
Supplement: Supplementary file 1 [file Presentation_1.zip › Table S6 The evolution rates of GELPs among five allotetraploids.xlsx]

## Sheet: A1vsAD1
Seq_1	Seq_2	Ka	Ks	Ka_Ks
Gohir.A13G137400.1.v2.1	Ghe01G08620	0.249703	0.786178	0.317616
Gohir.D05G372300.1.v2.1	Ghe01G08620	0.20017	0.751181	0.266474
Gohir.A04G014000.1.v2.1	Ghe01G08620	0.197672	0.71874	0.275026
Gohir.D01G068200.1.v2.1	Ghe01G08620	0.0202796	0.050581	0.400933
Gohir.A01G081100.1.v2.1	Ghe01G08620	0.00354331	0.0205774	0.172194
Gohir.A13G136600.1.v2.1	Ghe01G08890	0.121793	0.654784	0.186004
Gohir.D13G141000.1.v2.1	Ghe01G08890	0.120298	0.616635	0.195088
Gohir.D01G070600.1.v2.1	Ghe01G08890	0.0100609	0.0168192	0.598181
Gohir.A01G084200.1.v2.1	Ghe01G08890	0.00250365	0.00416379	0.601293
Gohir.A03G133500.1.v2.1	Ghe01G20490	0.10381	0.521844	0.198928
Gohir.D02G157800.1.v2.1	Ghe01G20490	0.100382	0.503833	0.199238
Gohir.D01G151700.1.v2.1	Ghe01G20490	0.0103282	0.0528022	0.195601
Gohir.D12G037400.1.v2.1	Ghe01G22070	0.207331	0.570566	0.363377
Gohir.A12G035300.1.v2.1	Ghe01G22070	0.223897	0.525689	0.425912
Gohir.D01G163000.1.v2.1	Ghe01G22070	0.0212359	0.0641188	0.331197
Gohir.A01G172000.1.v2.1	Ghe01G22070	0.00621765	0.0124743	0.498437
Gohir.D04G101800.1.v2.1	Ghe01G26440	0.195482	0.751703	0.260052
Gohir.A04G064400.1.v2.1	Ghe01G26440	0.201103	0.746541	0.26938
Gohir.D01G196900.1.v2.1	Ghe01G26440	0.0129168	0.0397999	0.324543
Gohir.A01G207400.1.v2.1	Ghe01G26440	0.00243952	0.00824751	0.295789
Gohir.D01G200400.1.v2.1	Ghe01G26970	0.0116099	0.0347511	0.334086
Gohir.A01G211600.1.v2.1	Ghe01G26970	0.00147583	0.00871786	0.169289
Gohir.D03G001600.1.v2.1	Ghe02G22050	0.0103372	0.0575428	0.179644
Gohir.A02G172600.1.v2.1	Ghe02G22050	0	0.0079261	0
Gohir.D11G178100.1.v2.1	Ghe02G22360	0.178159	0.64761	0.275103
Gohir.A11G171200.1.v2.1	Ghe02G22360	0.17426	0.640361	0.272127
Gohir.D03G004250.1.v2.1	Ghe02G22360	0.0528462	0.10758	0.491228
Gohir.A02G175600.1.v2.1	Ghe02G22360	0.00891163	0.012509	0.712418
Gohir.D01G151700.1.v2.1	Ghe03G10080	0.274162	2.17826	0.125863
Gohir.A03G133500.1.v2.1	Ghe03G10080	0.281703	2.05276	0.137231
Gohir.D02G157800.1.v2.1	Ghe03G10080	0.281449	2.05034	0.137269
Gohir.D02G157600.2.v2.1	Ghe03G10100	0.316931	1.51354	0.209397
Gohir.A03G133300.1.v2.1	Ghe03G10100	0.0203967	0.0219085	0.930994
Gohir.D02G103400.1.v2.1	Ghe03G18600	0.00862787	0.0468903	0.184001
Gohir.A02G088100.1.v2.1	Ghe03G18600	0.00122624	0.00379988	0.322705
Gohir.D02G080200.1.v2.1	Ghe03G21590	0.0203911	0.030823	0.661554
Gohir.A02G073000.1.v2.1	Ghe03G21590	0.00356366	0.00376649	0.946149
Gohir.D07G227200.1.v2.1	Ghe04G07030	0.157109	0.549921	0.285694
Gohir.A07G220500.1.v2.1	Ghe04G07030	0.160986	0.52731	0.305296
Gohir.D04G055000.1.v2.1	Ghe04G07030	0.0138767	0.0261859	0.52993
Gohir.A05G359200.1.v2.1	Ghe04G07030	0.00479139	0	#NAME?
Gohir.D04G070850.1.v2.1	Ghe04G09130	0.101367	0.111433	0.909667
Gohir.A05G332150.1.v2.1	Ghe04G09130	0.0177195	0.0141015	1.25657
Gohir.A01G207400.1.v2.1	Ghe04G13080	0.200344	0.744784	0.268996
Gohir.D01G196900.1.v2.1	Ghe04G13080	0.18789	0.706042	0.266118
Gohir.D04G101800.1.v2.1	Ghe04G13080	0.00620543	0.041634	0.149047
Gohir.A04G064400.1.v2.1	Ghe04G13080	0.00123686	0	#NAME?
Gohir.D04G130300.1.v2.1	Ghe04G17190	0.0394395	0.0568394	0.693877
Gohir.A04G090200.1.v2.1	Ghe04G17190	0	0.00611001	0
Gohir.A08G081124.1.v2.1	Ghe05G00380	0.351817	1.0384	0.338806
Gohir.D05G004000.1.v2.1	Ghe05G00380	0.0125957	0.0271699	0.463592
Gohir.A05G003600.1.v2.1	Ghe05G00380	0.00341784	0.00380832	0.897465
Gohir.D10G066000.1.v2.1	Ghe05G14320	0.0763313	0.547483	0.139422
Gohir.A10G064400.1.v2.1	Ghe05G14320	0.105636	0.547033	0.193108
Gohir.D05G134600.1.v2.1	Ghe05G14320	0.00904793	0.0322197	0.28082
Gohir.A05G132650.1.v2.1	Ghe05G14320	0.0207195	0.030004	0.69056
Gohir.D05G143001.1.v2.1	Ghe05G15180	0.0153246	0.0522139	0.293496
Gohir.A05G140800.1.v2.1	Ghe05G15180	0.00481639	0.00396564	1.21453
Gohir.A06G198500.1.v2.1	Ghe05G16460	0.0689086	0.795583	0.086614
Gohir.D06G205900.1.v2.1	Ghe05G16460	0.0696909	0.761845	0.0914764
Gohir.D10G033600.1.v2.1	Ghe05G16460	0.0692521	0.628192	0.11024
Gohir.D05G154900.1.v2.1	Ghe05G16460	0.00856715	0.0508835	0.168368
Gohir.A05G152400.1.v2.1	Ghe05G16460	0.00487906	0.0076288	0.639558
Gohir.D05G158950.1.v2.1	Ghe05G16990	0.018404	0.0311686	0.590467
Gohir.A05G156150.1.v2.1	Ghe05G16990	0.00470913	0.0035939	1.31031
Gohir.A05G157300.1.v2.1	Ghe05G17150	0.00120506	0.00777713	0.154949
Gohir.D05G226800.1.v2.1	Ghe05G24320	0.0047605	0.0230713	0.206338
Gohir.D05G249000.1.v2.1	Ghe05G26630	0.0138786	0.0379348	0.365854
Gohir.A05G247500.2.v2.1	Ghe05G26630	0.00612436	0.0039907	1.53466
Gohir.D05G254000.1.v2.1	Ghe05G27170	0.00706927	0.0435048	0.162494
Gohir.A05G252200.1.v2.1	Ghe05G27170	0.0023488	0	#NAME?
Gohir.D05G274400.2.v2.1	Ghe05G29340	0.0155225	0.0766741	0.202447
Gohir.A05G272200.1.v2.1	Ghe05G29340	0.00346354	0.00394998	0.876852
Gohir.A04G017600.1.v2.1	Ghe05G43460	0.179192	0.375938	0.476653
Gohir.D05G368500.1.v2.1	Ghe05G43460	0.0210094	0.060812	0.345481
Gohir.A01G081100.1.v2.1	Ghe05G44080	0.196718	0.706693	0.278364
Gohir.D01G068200.1.v2.1	Ghe05G44080	0.1995	0.690933	0.28874
Gohir.D05G372300.1.v2.1	Ghe05G44080	0.0359202	0.0453123	0.792724
Gohir.A04G014000.1.v2.1	Ghe05G44080	0.00242572	0	#NAME?
Gohir.A06G110800.1.v2.1	Ghe06G16500	0.00462964	0.0141514	0.327152
Gohir.D06G134400.1.v2.1	Ghe06G16520	0.00954857	0.0393533	0.242637
Gohir.A06G110802.1.v2.1	Ghe06G16520	0.00356648	0.0077072	0.462747
Gohir.A10G032900.1.v2.1	Ghe06G26730	0.0872915	0.903251	0.0966414
Gohir.A05G152400.1.v2.1	Ghe06G26730	0.0787608	0.799336	0.0985328
Gohir.D05G154900.1.v2.1	Ghe06G26730	0.0735269	0.778647	0.0944291
Gohir.D06G205900.1.v2.1	Ghe06G26730	0.00981108	0.0355447	0.276021
Gohir.A06G198500.1.v2.1	Ghe06G26730	0.00121753	0.0156664	0.0777163
Gohir.D07G110500.1.v2.1	Ghe07G12800	0.0133385	0.0821228	0.162421
Gohir.A07G106600.2.v2.1	Ghe07G12800	0.00285987	0.0141291	0.202409
Gohir.D07G119400.1.v2.1	Ghe07G13770	0.00999286	0.0243841	0.40981
Gohir.D07G189600.1.v2.1	Ghe07G23620	0.0368728	0.0685361	0.538006
Gohir.A07G182800.1.v2.1	Ghe07G23620	0.00507616	0.0119366	0.425261
Gohir.D11G158966.1.v2.1	Ghe07G24720	0.115109	0.705316	0.163202
Gohir.A11G152100.1.v2.1	Ghe07G24720	0.114812	0.656299	0.174938
Gohir.D07G194700.1.v2.1	Ghe07G24720	0.00247704	0.0545123	0.04544
Gohir.A07G187900.1.v2.1	Ghe07G24720	0.00123635	0.0164053	0.0753628
Gohir.A05G359200.1.v2.1	Ghe07G29100	0.168846	0.534339	0.31599
Gohir.D04G055000.1.v2.1	Ghe07G29100	0.167778	0.530893	0.31603
Gohir.D07G227200.1.v2.1	Ghe07G29100	0.00854623	0.03349	0.255187
Gohir.A07G220500.1.v2.1	Ghe07G29100	0.00487509	0.00821363	0.593537
Gohir.D10G086100.1.v2.1	Ghe07G29550	0.347815	2.07105	0.167942
Gohir.D07G231400.1.v2.1	Ghe07G29550	0.00919816	0.027535	0.334053
Gohir.A07G224100.1.v2.1	Ghe07G29550	0.0034384	0.0116507	0.295124
Gohir.D07G234700.1.v2.1	Ghe07G29950	0.0275502	0.128987	0.213589
Gohir.A07G227600.1.v2.1	Ghe07G29950	0.00230371	0.0110499	0.208482
Gohir.A05G003600.1.v2.1	Ghe08G02550	0.315568	1.44006	0.219135
Gohir.D05G004000.1.v2.1	Ghe08G02550	0.320446	1.35485	0.236518
Gohir.A08G018600.1.v2.1	Ghe08G02550	0.00618242	0.0122493	0.504714
Gohir.D08G062200.1.v2.1	Ghe08G06460	0.0248418	0.0611336	0.406353
Gohir.A08G052600.1.v2.1	Ghe08G06460	0.00245902	0.0119366	0.206007
Gohir.D08G078900.1.v2.1	Ghe08G08670	0.0198997	0.0386684	0.514626
Gohir.A08G070000.1.v2.1	Ghe08G08670	0.00347692	0.00376649	0.923121
Gohir.D08G093100.1.v2.1	Ghe08G10770	0.0454844	0.0876737	0.518792
Gohir.A08G081124.1.v2.1	Ghe08G10770	0.0402781	0.0607928	0.662548
Gohir.D11G112100.1.v2.1	Ghe08G16550	0.408597	2.08334	0.196126
Gohir.A11G107300.1.v2.1	Ghe08G16550	0.412535	1.92761	0.214013
Gohir.D08G142000.1.v2.1	Ghe08G16550	0.00844824	0.0484528	0.17436
Gohir.A08G120933.1.v2.1	Ghe08G16550	0.00239832	0	#NAME?
Gohir.D08G239226.1.v2.1	Ghe08G28500	0.0848789	0.493102	0.172132
Gohir.A08G221614.1.v2.1	Ghe08G28500	0.00378311	0	#NAME?
Gohir.D08G252800.1.v2.1	Ghe08G30070	0.0160649	0.0271786	0.591084
Gohir.A08G232600.1.v2.1	Ghe08G30070	0.00532059	0.0153704	0.346159
Gohir.D09G033200.1.v2.1	Ghe09G05570	0.025726	0.0804436	0.319802
Gohir.A09G033100.1.v2.1	Ghe09G05570	0.00230681	0.0161297	0.143017
Gohir.D09G184700.1.v2.1	Ghe09G24110	0.00428343	0.0255655	0.167548
Gohir.A09G190000.1.v2.1	Ghe09G24110	0.00106838	0.00722027	0.147969
Gohir.D09G235200.1.v2.1	Ghe09G29430	0.0473454	0.0834498	0.567352
Gohir.A11G031691.1.v2.1	Ghe09G30390	0.120515	0.772543	0.155998
Gohir.D11G035150.1.v2.1	Ghe09G30390	0.123725	0.752903	0.164331
Gohir.D09G243300.1.v2.1	Ghe09G30390	0.0130477	0.0531015	0.245712
Gohir.A09G242600.1.v2.1	Ghe09G30390	0.00117176	0.0159846	0.0733055
Gohir.A10G030900.1.v2.1	Ghe10G03290	0.00183655	0.00584229	0.314354
Gohir.A06G198500.1.v2.1	Ghe10G03510	0.091112	0.874381	0.104202
Gohir.A05G152400.1.v2.1	Ghe10G03510	0.0694333	0.676979	0.102563
Gohir.D05G154900.1.v2.1	Ghe10G03510	0.0748469	0.627909	0.1192
Gohir.D10G033600.1.v2.1	Ghe10G03510	0.00487757	0.0445625	0.109454
Gohir.A10G032900.1.v2.1	Ghe10G03510	0	0.00792087	0
Gohir.D05G134600.1.v2.1	Ghe10G06610	0.113551	0.613509	0.185084
Gohir.A05G132650.1.v2.1	Ghe10G06610	0.13526	0.568834	0.237784
Gohir.D10G066000.1.v2.1	Ghe10G06610	0.0591789	0.0583501	1.0142
Gohir.A10G064400.1.v2.1	Ghe10G06610	0.0211953	0.00862388	2.45775
Gohir.D07G231400.1.v2.1	Ghe10G16310	0.336097	2.06769	0.162547
Gohir.A10G102000.1.v2.1	Ghe10G16310	0.317672	1.53166	0.207403
Gohir.D10G086100.1.v2.1	Ghe10G16310	0.0103252	0.0525113	0.196628
Gohir.A12G068400.1.v2.1	Ghe10G17380	0.0717117	0.616547	0.116312
Gohir.D12G068175.1.v2.1	Ghe10G17380	0.0614525	0.611237	0.100538
Gohir.D10G094500.1.v2.1	Ghe10G17380	0.00928266	0.0189763	0.48917
Gohir.A10G093600.1.v2.1	Ghe10G17380	0.00230858	0.00376412	0.613312
Gohir.D10G179400.1.v2.1	Ghe10G22540	0.0139495	0.0358515	0.38909
Gohir.A10G172900.1.v2.1	Ghe10G22540	0.00125865	0	#NAME?
Gohir.A09G242600.1.v2.1	Ghe11G03910	0.118437	0.777636	0.152304
Gohir.D09G243300.1.v2.1	Ghe11G03910	0.139304	0.754621	0.184601
Gohir.D11G035150.1.v2.1	Ghe11G03910	0.0132361	0.0823024	0.160822
Gohir.A11G031691.1.v2.1	Ghe11G03910	0	0.00781257	0
Gohir.D11G062700.1.v2.1	Ghe11G06910	0.00846357	0.0283914	0.298104
Gohir.D11G098800.1.v2.1	Ghe11G10780	0.00679699	0.043609	0.155862
Gohir.A11G093800.1.v2.1	Ghe11G10780	0.00225882	0.00353879	0.638305
Gohir.D08G142000.1.v2.1	Ghe11G12350	0.411503	2.09052	0.196842
Gohir.A08G120933.1.v2.1	Ghe11G12350	0.409963	1.94849	0.2104
Gohir.D11G112100.1.v2.1	Ghe11G12350	0.00922379	0.0260572	0.353982
Gohir.A11G107300.1.v2.1	Ghe11G12350	0	0.00367648	0
Gohir.D11G166500.2.v2.1	Ghe11G18220	0.00603625	0.0290895	0.207506
Gohir.A11G160300.2.v2.1	Ghe11G18220	0.0048222	0.0123544	0.390321
Gohir.D03G004250.1.v2.1	Ghe11G19670	0.244537	0.776881	0.314767
Gohir.A02G175600.1.v2.1	Ghe11G19670	0.187256	0.688025	0.272165
Gohir.D11G178100.1.v2.1	Ghe11G19670	0.0111159	0.0428132	0.259637
Gohir.A11G171200.1.v2.1	Ghe11G19670	0.00122762	0.00378669	0.324194
Gohir.D11G273000.1.v2.1	Ghe11G33210	0.00230947	0.0264178	0.0874209
Gohir.A11G263000.1.v2.1	Ghe11G33210	0.00115318	0.0037244	0.309628
Gohir.A01G172000.1.v2.1	Ghe12G04080	0.214116	0.536668	0.398973
Gohir.D01G163000.1.v2.1	Ghe12G04080	0.203494	0.496258	0.410057
Gohir.D12G037400.1.v2.1	Ghe12G04080	0.0162948	0.0379028	0.429909
Gohir.A12G035300.1.v2.1	Ghe12G04080	0.00247066	0.00419288	0.589252
Gohir.D12G091300.1.v2.1	Ghe12G09100	0.00888335	0.0298335	0.297765
Gohir.A12G091400.1.v2.1	Ghe12G09100	0.00125918	0.00417538	0.301573
Gohir.A10G093600.1.v2.1	Ghe12G12990	0.0678634	0.596551	0.11376
Gohir.D12G068175.1.v2.1	Ghe12G12990	0.00589857	0.0513358	0.114902
Gohir.A12G068400.1.v2.1	Ghe12G12990	0.0102405	0.0026537	3.85894
Gohir.D12G146100.1.v2.1	Ghe12G18860	0.0184966	0.0238115	0.776793
Gohir.A12G141200.1.v2.1	Ghe12G18860	0.00121753	0.00393186	0.309658
Gohir.D12G190700.1.v2.1	Ghe12G24260	0.0103252	0.0412089	0.250558
Gohir.A12G187800.1.v2.1	Ghe12G24260	0.00228007	0.0073485	0.310277
Gohir.D12G241900.1.v2.1	Ghe12G30110	0.00941004	0.0640817	0.146845
Gohir.A12G240600.1.v2.1	Ghe12G30110	0.00234215	0.00770967	0.303794
Gohir.D12G275200.1.v2.1	Ghe12G33800	0.0109926	0.0423073	0.259827
Gohir.D13G016600.1.v2.1	Ghe13G01890	0.00515392	0.0584237	0.0882163
Gohir.A13G015400.1.v2.1	Ghe13G01890	0.0034325	0	#NAME?
Gohir.A11G263000.1.v2.1	Ghe13G14910	0.130352	0.663886	0.196347
Gohir.D11G273000.1.v2.1	Ghe13G14910	0.131812	0.635473	0.207424
Gohir.D13G110300.1.v2.1	Ghe13G14910	0.0140109	0.041969	0.33384
Gohir.A13G107000.1.v2.1	Ghe13G14910	0	0.0037244	0
Gohir.A13G118300.1.v2.1	Ghe13G16230	0.0698681	0.0736554	0.94858
Gohir.D13G122100.1.v2.1	Ghe13G16230	0.00597613	0.0379828	0.157338
Gohir.D01G070600.1.v2.1	Ghe13G18670	0.129146	0.67573	0.191121
Gohir.A01G084200.1.v2.1	Ghe13G18670	0.120352	0.674212	0.178508
Gohir.D13G141000.1.v2.1	Ghe13G18670	0.00626832	0.03847	0.162941
Gohir.A13G136600.1.v2.1	Ghe13G18670	0.00124974	0.0125965	0.0992131
Gohir.D05G372300.1.v2.1	Ghe13G18750	0.245124	0.927384	0.264318
Gohir.A01G081100.1.v2.1	Ghe13G18750	0.240705	0.759122	0.317083
Gohir.D01G068200.1.v2.1	Ghe13G18750	0.238686	0.721592	0.330777
Gohir.D13G141900.1.v2.1	Ghe13G18750	0.00356154	0.0204651	0.17403
Gohir.A13G137400.1.v2.1	Ghe13G18750	0.00237248	0	#NAME?

## Sheet: A1vsAD2
Seq_1	Seq_2	Ka	Ks	Ka_Ks
rna-gnl|WGS:VKDL|Gobar.D13G161400.1	Ghe01G08620	0.248359	0.820933	0.302533
rna-gnl|WGS:VKDL|Gobar.A13G152900.1	Ghe01G08620	0.251605	0.775018	0.324644
rna-gnl|WGS:VKDL|Gobar.A04G015600.1	Ghe01G08620	0.194972	0.720346	0.270664
rna-gnl|WGS:VKDL|Gobar.D01G083700.1	Ghe01G08620	0.0201833	0.050158	0.402394
rna-gnl|WGS:VKDL|Gobar.A01G082300.1	Ghe01G08620	0.00149365	0.0153983	0.097001
rna-gnl|WGS:VKDL|Gobar.A11G162700.1	Ghe01G08890	0.330892	2.14103	0.154548
rna-gnl|WGS:VKDL|Gobar.A13G152000.1	Ghe01G08890	0.13778	0.7573	0.181936
rna-gnl|WGS:VKDL|Gobar.D13G160500.1	Ghe01G08890	0.120986	0.6117	0.197787
rna-gnl|WGS:VKDL|Gobar.D01G086800.1	Ghe01G08890	0.00874646	0.0167138	0.523308
rna-gnl|WGS:VKDL|Gobar.A01G085000.1	Ghe01G08890	0.00249066	0.00828738	0.300537
rna-gnl|WGS:VKDL|Gobar.A03G145600.1	Ghe01G20490	0.101882	0.526416	0.193539
rna-gnl|WGS:VKDL|Gobar.D02G182100.1	Ghe01G20490	0.0997745	0.508355	0.19627
rna-gnl|WGS:VKDL|Gobar.D01G181800.1	Ghe01G20490	0.00912472	0.0642913	0.141928
rna-gnl|WGS:VKDL|Gobar.A01G168300.1	Ghe01G20490	0.00454891	0.0109491	0.41546
rna-gnl|WGS:VKDL|Gobar.D12G039700.1	Ghe01G22070	0.208971	0.561921	0.371887
rna-gnl|WGS:VKDL|Gobar.D01G195800.1	Ghe01G22070	0.0198667	0.0680594	0.291902
rna-gnl|WGS:VKDL|Gobar.A01G181700.1	Ghe01G22070	0.00614632	0.0123375	0.498182
rna-gnl|WGS:VKDL|Gobar.D04G117500.1	Ghe01G26440	0.198813	0.770826	0.257922
rna-gnl|WGS:VKDL|Gobar.A04G077600.1	Ghe01G26440	0.204421	0.75421	0.27104
rna-gnl|WGS:VKDL|Gobar.D01G234600.1	Ghe01G26440	0.0128378	0.0396338	0.32391
rna-gnl|WGS:VKDL|Gobar.A01G220200.1	Ghe01G26440	0.00242473	0.00409557	0.592038
rna-gnl|WGS:VKDL|Gobar.D01G238700.1	Ghe01G26970	0.0115373	0.0345012	0.334403
rna-gnl|WGS:VKDL|Gobar.A01G224200.1	Ghe01G26970	0.00143421	0.00844782	0.169772
rna-gnl|WGS:VKDL|Gobar.A02G186200.1	Ghe02G22050	0	0.0158946	0
rna-gnl|WGS:VKDL|Gobar.A01G181700.1	Ghe02G22360	0.53744	3.4374	0.15635
rna-gnl|WGS:VKDL|Gobar.D11G187700.1	Ghe02G22360	0.176882	0.643433	0.274903
rna-gnl|WGS:VKDL|Gobar.A11G182400.1	Ghe02G22360	0.173013	0.636264	0.27192
rna-gnl|WGS:VKDL|Gobar.D03G004100.1	Ghe02G22360	0.0721653	0.104537	0.690331
rna-gnl|WGS:VKDL|Gobar.A02G189800.1	Ghe02G22360	0.0075838	0.012457	0.608797
rna-gnl|WGS:VKDL|Gobar.D01G181800.1	Ghe03G10080	0.280357	2.18287	0.128435
rna-gnl|WGS:VKDL|Gobar.A01G168300.1	Ghe03G10080	0.29285	2.14382	0.136602
rna-gnl|WGS:VKDL|Gobar.A03G145600.1	Ghe03G10080	0.283623	2.04224	0.138878
rna-gnl|WGS:VKDL|Gobar.D02G182100.1	Ghe03G10080	0.28671	1.98572	0.144386
rna-gnl|WGS:VKDL|Gobar.D02G181900.1	Ghe03G10100	0.311221	1.60939	0.193378
rna-gnl|WGS:VKDL|Gobar.A03G145400.1	Ghe03G10100	0.319618	1.50373	0.21255
rna-gnl|WGS:VKDL|Gobar.D02G117900.1	Ghe03G18600	0.00981007	0.0426747	0.22988
rna-gnl|WGS:VKDL|Gobar.A02G100100.1	Ghe03G18600	0.00132538	0.00411242	0.322288
rna-gnl|WGS:VKDL|Gobar.D02G091900.1	Ghe03G21590	0.0190619	0.0307046	0.620814
rna-gnl|WGS:VKDL|Gobar.A02G078900.1	Ghe03G21590	0.00354122	0	#NAME?
rna-gnl|WGS:VKDL|Gobar.D07G250900.1	Ghe04G07030	0.159103	0.562448	0.282876
rna-gnl|WGS:VKDL|Gobar.A07G239200.1	Ghe04G07030	0.16147	0.539554	0.299267
rna-gnl|WGS:VKDL|Gobar.D04G061400.1	Ghe04G07030	0.015005	0.0260809	0.575326
rna-gnl|WGS:VKDL|Gobar.A05G378800.1	Ghe04G07030	0.0047676	0	#NAME?
rna-gnl|WGS:VKDL|Gobar.D04G079000.1	Ghe04G09130	0.0708142	0.104434	0.678078
rna-gnl|WGS:VKDL|Gobar.A05G349600.1	Ghe04G09130	0.0255263	0.0324865	0.78575
rna-gnl|WGS:VKDL|Gobar.A01G220200.1	Ghe04G13080	0.204421	0.743037	0.275116
rna-gnl|WGS:VKDL|Gobar.D01G234600.1	Ghe04G13080	0.191947	0.704442	0.272481
rna-gnl|WGS:VKDL|Gobar.D04G117500.1	Ghe04G13080	0.0061621	0.0458635	0.134357
rna-gnl|WGS:VKDL|Gobar.A04G077600.1	Ghe04G13080	0.00245852	0	#NAME?
rna-gnl|WGS:VKDL|Gobar.D13G018500.1	Ghe04G17190	0.241013	1.91874	0.12561
rna-gnl|WGS:VKDL|Gobar.A13G017700.1	Ghe04G17190	0.245459	1.85884	0.132049
rna-gnl|WGS:VKDL|Gobar.D04G150600.1	Ghe04G17190	0.0686764	0.108707	0.631755
rna-gnl|WGS:VKDL|Gobar.A04G110500.1	Ghe04G17190	0.00181598	0.00606064	0.299635
rna-gnl|WGS:VKDL|Gobar.A08G023400.1	Ghe05G00380	0.318501	1.42552	0.223427
rna-gnl|WGS:VKDL|Gobar.D08G098700.1	Ghe05G00380	0.361903	0.953363	0.379606
rna-gnl|WGS:VKDL|Gobar.D05G004100.1	Ghe05G00380	0.0148463	0.0230197	0.644939
rna-gnl|WGS:VKDL|Gobar.A05G003700.1	Ghe05G00380	0.00340233	0	#NAME?
rna-gnl|WGS:VKDL|Gobar.D10G069600.1	Ghe05G14320	0.102938	0.567287	0.181457
rna-gnl|WGS:VKDL|Gobar.A10G068600.1	Ghe05G14320	0.0746081	0.546144	0.136609
rna-gnl|WGS:VKDL|Gobar.D05G137400.1	Ghe05G14320	0.0102918	0.0361032	0.285065
rna-gnl|WGS:VKDL|Gobar.D05G145800.1	Ghe05G15180	0.014451	0.0573462	0.251996
rna-gnl|WGS:VKDL|Gobar.A05G146600.1	Ghe05G15180	0.00358924	0	#NAME?
rna-gnl|WGS:VKDL|Gobar.A06G214300.1	Ghe05G16460	0.0684991	0.788372	0.0868868
rna-gnl|WGS:VKDL|Gobar.D06G241400.1	Ghe05G16460	0.0692759	0.765673	0.0904771
rna-gnl|WGS:VKDL|Gobar.A10G035200.1	Ghe05G16460	0.0687827	0.662127	0.103881
rna-gnl|WGS:VKDL|Gobar.D10G036100.1	Ghe05G16460	0.0688411	0.623158	0.110471
rna-gnl|WGS:VKDL|Gobar.D05G159000.1	Ghe05G16460	0.00729637	0.0506028	0.144189
rna-gnl|WGS:VKDL|Gobar.A05G159000.1	Ghe05G16460	0.003636	0.0075878	0.479191
rna-gnl|WGS:VKDL|Gobar.D06G156900.1	Ghe05G16990	0.528871	NaN	NaN
rna-gnl|WGS:VKDL|Gobar.D05G163900.1	Ghe05G16990	0.0417884	0.0485447	0.860824
rna-gnl|WGS:VKDL|Gobar.A05G163400.1	Ghe05G16990	0.00233941	0.00357037	0.655229
rna-gnl|WGS:VKDL|Gobar.D05G165200.1	Ghe05G17150	0.632611	NaN	NaN
rna-gnl|WGS:VKDL|Gobar.A05G165000.1	Ghe05G17150	0.00119737	0	#NAME?
rna-gnl|WGS:VKDL|Gobar.D05G236300.1	Ghe05G24320	0.00355065	0.0228953	0.155082
rna-gnl|WGS:VKDL|Gobar.A05G232500.1	Ghe05G24320	0.0023671	0.00753539	0.314131
rna-gnl|WGS:VKDL|Gobar.D05G259400.1	Ghe05G26630	0.0149688	0.0415986	0.35984
rna-gnl|WGS:VKDL|Gobar.A13G133300.1	Ghe05G27170	0.49177	2.60729	0.188614
rna-gnl|WGS:VKDL|Gobar.D13G139600.1	Ghe05G27170	0.508156	2.53537	0.200427
rna-gnl|WGS:VKDL|Gobar.D05G264600.1	Ghe05G27170	0.00939071	0.0432481	0.217136
rna-gnl|WGS:VKDL|Gobar.A05G262800.1	Ghe05G27170	0.0023369	0.00382898	0.61032
rna-gnl|WGS:VKDL|Gobar.D05G288000.1	Ghe05G29340	0.0162059	0.0613212	0.264279
rna-gnl|WGS:VKDL|Gobar.A05G284300.1	Ghe05G29340	0.00575156	0.00392671	1.46473
rna-gnl|WGS:VKDL|Gobar.D05G410400.1	Ghe05G43460	0.0209169	0.060353	0.346575
rna-gnl|WGS:VKDL|Gobar.D13G161400.1	Ghe05G44080	0.252676	0.916086	0.275821
rna-gnl|WGS:VKDL|Gobar.A13G152900.1	Ghe05G44080	0.254024	0.879424	0.288853
rna-gnl|WGS:VKDL|Gobar.D01G083700.1	Ghe05G44080	0.199969	0.691912	0.289009
rna-gnl|WGS:VKDL|Gobar.A01G082300.1	Ghe05G44080	0.182717	0.6238	0.292909
rna-gnl|WGS:VKDL|Gobar.A04G015600.1	Ghe05G44080	0	0	NaN
rna-gnl|WGS:VKDL|Gobar.D06G157000.1	Ghe06G16500	0.11085	0.155683	0.712026
rna-gnl|WGS:VKDL|Gobar.A06G133000.1	Ghe06G16500	0.00228746	0.0140027	0.163358
rna-gnl|WGS:VKDL|Gobar.D06G156900.1	Ghe06G16520	0.00949568	0.0391478	0.242559
rna-gnl|WGS:VKDL|Gobar.A06G133100.1	Ghe06G16520	0.00236267	0.0076678	0.308129
rna-gnl|WGS:VKDL|Gobar.D10G036100.1	Ghe06G26730	0.0861352	0.965032	0.0892563
rna-gnl|WGS:VKDL|Gobar.A10G035200.1	Ghe06G26730	0.0867685	0.90715	0.0956496
rna-gnl|WGS:VKDL|Gobar.A05G159000.1	Ghe06G26730	0.0684628	0.812993	0.0842108
rna-gnl|WGS:VKDL|Gobar.D05G159000.1	Ghe06G26730	0.0722028	0.778434	0.0927538
rna-gnl|WGS:VKDL|Gobar.D06G241400.1	Ghe06G26730	0.00975524	0.0313464	0.311208
rna-gnl|WGS:VKDL|Gobar.A06G214300.1	Ghe06G26730	0.00121065	0.015585	0.0776808
rna-gnl|WGS:VKDL|Gobar.D07G117300.1	Ghe07G12800	0.0147099	0.0813245	0.180879
rna-gnl|WGS:VKDL|Gobar.A07G116000.1	Ghe07G12800	0.00427047	0.0139864	0.30533
rna-gnl|WGS:VKDL|Gobar.D07G128000.1	Ghe07G13770	0.0099473	0.0241551	0.41181
rna-gnl|WGS:VKDL|Gobar.A07G125800.1	Ghe07G13770	0	0.019406	0
rna-gnl|WGS:VKDL|Gobar.D07G207600.1	Ghe07G23620	0.0366672	0.0680645	0.538712
rna-gnl|WGS:VKDL|Gobar.A07G197800.1	Ghe07G23620	0.0050484	0.011858	0.425739
rna-gnl|WGS:VKDL|Gobar.A01G085000.1	Ghe07G24720	0.28298	2.05242	0.137876
rna-gnl|WGS:VKDL|Gobar.A11G162700.1	Ghe07G24720	0.115639	0.668072	0.173093
rna-gnl|WGS:VKDL|Gobar.D07G214000.1	Ghe07G24720	0.00246078	0.0587097	0.0419145
rna-gnl|WGS:VKDL|Gobar.A07G204000.1	Ghe07G24720	0	0.00810819	0
rna-gnl|WGS:VKDL|Gobar.A05G378800.1	Ghe07G29100	0.166791	0.540104	0.308812
rna-gnl|WGS:VKDL|Gobar.D04G061400.1	Ghe07G29100	0.168706	0.538255	0.313431
rna-gnl|WGS:VKDL|Gobar.D07G250900.1	Ghe07G29100	0.00849438	0.0333504	0.254701
rna-gnl|WGS:VKDL|Gobar.A07G239200.1	Ghe07G29100	0.00363124	0.00818004	0.443914
rna-gnl|WGS:VKDL|Gobar.A10G109100.1	Ghe07G29550	0.336483	3.11629	0.107976
rna-gnl|WGS:VKDL|Gobar.D10G093200.1	Ghe07G29550	0.350834	2.08219	0.168493
rna-gnl|WGS:VKDL|Gobar.A07G243100.1	Ghe07G29550	0	0.0116206	0
rna-gnl|WGS:VKDL|Gobar.A07G246200.1	Ghe07G29950	0.0747496	0.161409	0.463107
rna-gnl|WGS:VKDL|Gobar.D07G259300.1	Ghe07G29950	0.0274003	0.128307	0.213553
rna-gnl|WGS:VKDL|Gobar.A05G003700.1	Ghe08G02550	0.315568	1.46828	0.214924
rna-gnl|WGS:VKDL|Gobar.D05G004100.1	Ghe08G02550	0.324391	1.37471	0.23597
rna-gnl|WGS:VKDL|Gobar.A08G023400.1	Ghe08G02550	0.00368476	0.00808089	0.455984
rna-gnl|WGS:VKDL|Gobar.D08G063600.1	Ghe08G06460	0.0160401	0.0403052	0.397966
rna-gnl|WGS:VKDL|Gobar.A08G058800.1	Ghe08G06460	0.00244499	0.0158736	0.154029
rna-gnl|WGS:VKDL|Gobar.D08G082800.1	Ghe08G08670	0.0202233	0.0393275	0.514227
rna-gnl|WGS:VKDL|Gobar.A08G077300.1	Ghe08G08670	0.00461806	0.00373832	1.23533
rna-gnl|WGS:VKDL|Gobar.A08G090300.1	Ghe08G10770	0.114199	0.130264	0.876672
rna-gnl|WGS:VKDL|Gobar.D08G098700.1	Ghe08G10770	0.0850755	0.129984	0.65451
rna-gnl|WGS:VKDL|Gobar.D11G117500.1	Ghe08G16550	0.408928	2.06884	0.19766
rna-gnl|WGS:VKDL|Gobar.A11G115200.1	Ghe08G16550	0.415517	1.92046	0.216363
rna-gnl|WGS:VKDL|Gobar.D08G152200.1	Ghe08G16550	0.0100874	0.0418665	0.240941
rna-gnl|WGS:VKDL|Gobar.A08G131600.1	Ghe08G16550	0.00238308	0	#NAME?
rna-gnl|WGS:VKDL|Gobar.A08G235300.1	Ghe08G28500	0.00501884	0	#NAME?
rna-gnl|WGS:VKDL|Gobar.D08G278600.1	Ghe08G30070	0.016002	0.0269346	0.594107
rna-gnl|WGS:VKDL|Gobar.A08G250500.1	Ghe08G30070	0.00423692	0.00757821	0.559093
rna-gnl|WGS:VKDL|Gobar.D09G037700.1	Ghe09G05570	0.0279454	0.0756679	0.369317
rna-gnl|WGS:VKDL|Gobar.A09G036200.1	Ghe09G05570	0.00114635	0.0079788	0.143675
rna-gnl|WGS:VKDL|Gobar.D09G204500.1	Ghe09G24110	0.00533573	0.0253724	0.210297
rna-gnl|WGS:VKDL|Gobar.A09G200100.1	Ghe09G24110	0	0.00356931	0
rna-gnl|WGS:VKDL|Gobar.D09G255200.1	Ghe09G29430	0.0495969	0.0665165	0.745633
rna-gnl|WGS:VKDL|Gobar.A09G249200.1	Ghe09G29430	0.0357909	0.058412	0.612732
rna-gnl|WGS:VKDL|Gobar.A11G037000.1	Ghe09G30390	0.125255	0.76901	0.162878
rna-gnl|WGS:VKDL|Gobar.D11G036500.1	Ghe09G30390	0.128534	0.74782	0.171879
rna-gnl|WGS:VKDL|Gobar.D09G264400.1	Ghe09G30390	0.0117385	0.0487151	0.240962
rna-gnl|WGS:VKDL|Gobar.A09G257900.1	Ghe09G30390	0.00349889	0.00792872	0.441293
rna-gnl|WGS:VKDL|Gobar.D06G157000.1	Ghe10G03290	0.310953	0.772372	0.402595
rna-gnl|WGS:VKDL|Gobar.A10G033200.1	Ghe10G03290	0.00181873	0.00581962	0.312518
rna-gnl|WGS:VKDL|Gobar.A06G214300.1	Ghe10G03510	0.0905664	0.890896	0.101658
rna-gnl|WGS:VKDL|Gobar.D06G241400.1	Ghe10G03510	0.094131	0.876446	0.107401
rna-gnl|WGS:VKDL|Gobar.A05G159000.1	Ghe10G03510	0.070355	0.671013	0.104849
rna-gnl|WGS:VKDL|Gobar.D05G159000.1	Ghe10G03510	0.0730792	0.622592	0.117379
rna-gnl|WGS:VKDL|Gobar.D10G036100.1	Ghe10G03510	0.00484997	0.0443231	0.109423
rna-gnl|WGS:VKDL|Gobar.A10G035200.1	Ghe10G03510	0	0.00787926	0
rna-gnl|WGS:VKDL|Gobar.D05G137400.1	Ghe10G06610	0.114378	0.616251	0.185603
rna-gnl|WGS:VKDL|Gobar.D10G069600.1	Ghe10G06610	0.0476029	0.0615141	0.773853
rna-gnl|WGS:VKDL|Gobar.A10G068600.1	Ghe10G06610	0.0561009	0.0490111	1.14466
rna-gnl|WGS:VKDL|Gobar.A07G243100.1	Ghe10G16310	0.338443	2.1581	0.156824
rna-gnl|WGS:VKDL|Gobar.A10G109100.1	Ghe10G16310	0.316535	1.58201	0.200084
rna-gnl|WGS:VKDL|Gobar.D10G093200.1	Ghe10G16310	0.0114223	0.052195	0.218838
rna-gnl|WGS:VKDL|Gobar.A12G069500.1	Ghe10G17380	0.0617378	0.619344	0.0996825
rna-gnl|WGS:VKDL|Gobar.D12G073300.1	Ghe10G17380	0.0636453	0.606484	0.104941
rna-gnl|WGS:VKDL|Gobar.D10G102800.1	Ghe10G17380	0.00923266	0.0150664	0.612797
rna-gnl|WGS:VKDL|Gobar.A10G099700.1	Ghe10G17380	0.00229621	0.00374533	0.613088
rna-gnl|WGS:VKDL|Gobar.D09G255200.1	Ghe10G22540	0.455373	2.09991	0.216853
rna-gnl|WGS:VKDL|Gobar.A09G249200.1	Ghe10G22540	0.461811	1.63584	0.282309
rna-gnl|WGS:VKDL|Gobar.A10G186200.1	Ghe10G22540	0.041361	0.0498638	0.82948
rna-gnl|WGS:VKDL|Gobar.D10G200100.1	Ghe10G22540	0.0113293	0.031594	0.35859
rna-gnl|WGS:VKDL|Gobar.A09G257900.1	Ghe11G03910	0.124571	0.75232	0.165582
rna-gnl|WGS:VKDL|Gobar.D09G264400.1	Ghe11G03910	0.129607	0.732337	0.176977
rna-gnl|WGS:VKDL|Gobar.D11G036500.1	Ghe11G03910	0.0131622	0.0818529	0.160803
rna-gnl|WGS:VKDL|Gobar.A11G037000.1	Ghe11G03910	0.00118297	0.00779228	0.151813
rna-gnl|WGS:VKDL|Gobar.D11G065700.1	Ghe11G06910	0.00720871	0.0282291	0.255364
rna-gnl|WGS:VKDL|Gobar.A11G065900.1	Ghe11G06910	0.00119689	0.00795236	0.150507
rna-gnl|WGS:VKDL|Gobar.D11G103000.1	Ghe11G10780	0.0090354	0.0470175	0.192171
rna-gnl|WGS:VKDL|Gobar.A11G100700.1	Ghe11G10780	0.00224867	0.00351392	0.639932
rna-gnl|WGS:VKDL|Gobar.D08G152200.1	Ghe11G12350	0.427941	2.27331	0.188246
rna-gnl|WGS:VKDL|Gobar.A08G131600.1	Ghe11G12350	0.412689	1.92469	0.214419
rna-gnl|WGS:VKDL|Gobar.D11G117500.1	Ghe11G12350	0.00916392	0.0260249	0.352121
rna-gnl|WGS:VKDL|Gobar.A11G115200.1	Ghe11G12350	0	0	NaN
rna-gnl|WGS:VKDL|Gobar.D11G175000.1	Ghe11G18220	0.00479331	0.0248127	0.193179
rna-gnl|WGS:VKDL|Gobar.A11G170400.1	Ghe11G18220	0	0.00818004	0
rna-gnl|WGS:VKDL|Gobar.A01G181700.1	Ghe11G19670	0.486837	NaN	NaN
rna-gnl|WGS:VKDL|Gobar.D12G039700.1	Ghe11G19670	0.482064	3.44337	0.139998
rna-gnl|WGS:VKDL|Gobar.D03G004100.1	Ghe11G19670	0.249177	0.810211	0.307546
rna-gnl|WGS:VKDL|Gobar.A02G189800.1	Ghe11G19670	0.185957	0.683692	0.271989
rna-gnl|WGS:VKDL|Gobar.D11G187700.1	Ghe11G19670	0.0110477	0.0426471	0.259048
rna-gnl|WGS:VKDL|Gobar.A11G182400.1	Ghe11G19670	0.00122013	0.00377241	0.323436
rna-gnl|WGS:VKDL|Gobar.D11G297900.1	Ghe11G33210	0.00229533	0.0263515	0.0871045
rna-gnl|WGS:VKDL|Gobar.A11G281300.1	Ghe11G33210	0	0.00371288	0
rna-gnl|WGS:VKDL|Gobar.A01G181700.1	Ghe12G04080	0.216322	0.534876	0.404434
rna-gnl|WGS:VKDL|Gobar.D01G195800.1	Ghe12G04080	0.203105	0.502909	0.403861
rna-gnl|WGS:VKDL|Gobar.D12G039700.1	Ghe12G04080	0.0158446	0.0372234	0.425663
rna-gnl|WGS:VKDL|Gobar.D12G100500.1	Ghe12G09100	0.0252725	0.0428688	0.589531
rna-gnl|WGS:VKDL|Gobar.A12G092900.1	Ghe12G09100	0.00125549	0.00835082	0.150344
rna-gnl|WGS:VKDL|Gobar.D10G102800.1	Ghe12G12990	0.0675222	0.606969	0.111245
rna-gnl|WGS:VKDL|Gobar.A10G099700.1	Ghe12G12990	0.0674815	0.600317	0.11241
rna-gnl|WGS:VKDL|Gobar.D12G073300.1	Ghe12G12990	0.0082257	0.0470128	0.174967
rna-gnl|WGS:VKDL|Gobar.A12G069500.1	Ghe12G12990	0.00116959	0.00380711	0.307212
rna-gnl|WGS:VKDL|Gobar.D12G162400.1	Ghe12G18860	0.0196491	0.023624	0.831743
rna-gnl|WGS:VKDL|Gobar.A12G150700.1	Ghe12G18860	0.00364005	0.0117726	0.309195
rna-gnl|WGS:VKDL|Gobar.A03G142700.1	Ghe12G24260	0.670377	NaN	NaN
rna-gnl|WGS:VKDL|Gobar.D12G212400.1	Ghe12G24260	0.0102663	0.0372285	0.275765
rna-gnl|WGS:VKDL|Gobar.D12G266800.1	Ghe12G30110	0.00890769	0.0696729	0.12785
rna-gnl|WGS:VKDL|Gobar.A12G251800.1	Ghe12G30110	0.00296224	0.00951639	0.311277
rna-gnl|WGS:VKDL|Gobar.D12G304200.1	Ghe12G33800	0.0108961	0.042011	0.259363
rna-gnl|WGS:VKDL|Gobar.A12G284200.1	Ghe12G33800	0.00180397	0.0117881	0.153034
rna-gnl|WGS:VKDL|Gobar.A04G110500.1	Ghe13G01890	0.246544	1.77314	0.139044
rna-gnl|WGS:VKDL|Gobar.D04G150600.1	Ghe13G01890	0.252218	1.63458	0.154301
rna-gnl|WGS:VKDL|Gobar.D13G018500.1	Ghe13G01890	0.00510423	0.0705365	0.0723629
rna-gnl|WGS:VKDL|Gobar.A13G017700.1	Ghe13G01890	0.00339944	0	#NAME?
rna-gnl|WGS:VKDL|Gobar.A11G281300.1	Ghe13G14910	0.130874	0.660596	0.198116
rna-gnl|WGS:VKDL|Gobar.D11G297900.1	Ghe13G14910	0.130929	0.63301	0.206836
rna-gnl|WGS:VKDL|Gobar.D13G126500.1	Ghe13G14910	0.0127527	0.0458012	0.278436
rna-gnl|WGS:VKDL|Gobar.A13G121900.1	Ghe13G14910	0	0	NaN
rna-gnl|WGS:VKDL|Gobar.D13G139600.1	Ghe13G16230	0.00688868	0.0436487	0.157821
rna-gnl|WGS:VKDL|Gobar.A13G133300.1	Ghe13G16230	0.00237577	0	#NAME?
rna-gnl|WGS:VKDL|Gobar.D01G086800.1	Ghe13G18670	0.126887	0.668957	0.189679
rna-gnl|WGS:VKDL|Gobar.A01G085000.1	Ghe13G18670	0.119676	0.665993	0.179696
rna-gnl|WGS:VKDL|Gobar.A13G152000.1	Ghe13G18670	0.016254	0.0453622	0.358317
rna-gnl|WGS:VKDL|Gobar.D13G160500.1	Ghe13G18670	0.00623121	0.0382655	0.162842
rna-gnl|WGS:VKDL|Gobar.A04G015600.1	Ghe13G18750	0.248184	0.884832	0.280487
rna-gnl|WGS:VKDL|Gobar.D01G083700.1	Ghe13G18750	0.238981	0.71188	0.335704
rna-gnl|WGS:VKDL|Gobar.A01G082300.1	Ghe13G18750	0.234896	0.695137	0.337913
rna-gnl|WGS:VKDL|Gobar.D13G161400.1	Ghe13G18750	0.00473094	0.0244089	0.19382
rna-gnl|WGS:VKDL|Gobar.A13G152900.1	Ghe13G18750	0.00354471	0	#NAME?

## Sheet: A1vsAD3
Seq_1	Seq_2	Ka	Ks	Ka_Ks
rna-gnl|WGS:VKGE|Gotom.A13G165900.1	Ghe01G08620	0.248243	0.787415	0.315264
rna-gnl|WGS:VKGE|Gotom.D05G437200.1	Ghe01G08620	0.198629	0.749041	0.265178
rna-gnl|WGS:VKGE|Gotom.A04G017600.1	Ghe01G08620	0.198151	0.719533	0.275388
rna-gnl|WGS:VKGE|Gotom.D01G090000.1	Ghe01G08620	0.0201833	0.050158	0.402394
rna-gnl|WGS:VKGE|Gotom.A01G097100.1	Ghe01G08620	0.0261123	0.0409814	0.637175
rna-gnl|WGS:VKGE|Gotom.A13G165000.1	Ghe01G08890	0.121136	0.646206	0.187457
rna-gnl|WGS:VKGE|Gotom.D13G171700.1	Ghe01G08890	0.120986	0.6117	0.197787
rna-gnl|WGS:VKGE|Gotom.D01G092900.1	Ghe01G08890	0.00874646	0.0167138	0.523308
rna-gnl|WGS:VKGE|Gotom.A01G100100.1	Ghe01G08890	0.00249066	0.00413224	0.602739
rna-gnl|WGS:VKGE|Gotom.D02G199500.1	Ghe01G20490	0.101069	0.515553	0.19604
rna-gnl|WGS:VKGE|Gotom.A01G189100.1	Ghe01G20490	0.0347779	0.0659191	0.527584
rna-gnl|WGS:VKGE|Gotom.D01G198200.1	Ghe01G20490	0.00912125	0.0565062	0.16142
rna-gnl|WGS:VKGE|Gotom.D12G040700.1	Ghe01G22070	0.207442	0.577829	0.359002
rna-gnl|WGS:VKGE|Gotom.A12G036800.1	Ghe01G22070	0.230587	0.568322	0.405732
rna-gnl|WGS:VKGE|Gotom.D01G212300.1	Ghe01G22070	0.0211347	0.0724223	0.291826
rna-gnl|WGS:VKGE|Gotom.A01G203900.1	Ghe01G22070	0.00738316	0.012329	0.598843
rna-gnl|WGS:VKGE|Gotom.D04G127600.1	Ghe01G26440	0.198813	0.759409	0.2618
rna-gnl|WGS:VKGE|Gotom.D01G253800.1	Ghe01G26440	0.0128378	0.0396338	0.32391
rna-gnl|WGS:VKGE|Gotom.A01G244600.1	Ghe01G26440	0.00121139	0.00409557	0.29578
rna-gnl|WGS:VKGE|Gotom.D01G258000.1	Ghe01G26970	0.0115373	0.0345012	0.334403
rna-gnl|WGS:VKGE|Gotom.A01G249200.1	Ghe01G26970	0.00143421	0.0127077	0.112861
rna-gnl|WGS:VKGE|Gotom.D03G007600.1	Ghe02G22050	0.0102664	0.0531376	0.193205
rna-gnl|WGS:VKGE|Gotom.A02G207400.1	Ghe02G22050	0	0.0118893	0
rna-gnl|WGS:VKGE|Gotom.D01G212300.1	Ghe02G22360	0.52077	2.34707	0.22188
rna-gnl|WGS:VKGE|Gotom.D11G195600.1	Ghe02G22360	0.176882	0.653098	0.270835
rna-gnl|WGS:VKGE|Gotom.A11G194600.1	Ghe02G22360	0.173013	0.636264	0.27192
rna-gnl|WGS:VKGE|Gotom.D03G004400.1	Ghe02G22360	0.0736832	0.104414	0.705684
rna-gnl|WGS:VKGE|Gotom.A02G210500.1	Ghe02G22360	0.0075838	0.012457	0.608797
rna-gnl|WGS:VKGE|Gotom.D01G198200.1	Ghe03G10080	0.281057	2.2344	0.125786
rna-gnl|WGS:VKGE|Gotom.A01G189100.1	Ghe03G10080	0.325731	2.22698	0.146265
rna-gnl|WGS:VKGE|Gotom.D02G199500.1	Ghe03G10080	0.28671	1.98572	0.144386
rna-gnl|WGS:VKGE|Gotom.D02G199300.1	Ghe03G10100	0.313021	1.57632	0.198577
rna-gnl|WGS:VKGE|Gotom.A03G160900.1	Ghe03G10100	0.0031881	0	#NAME?
rna-gnl|WGS:VKGE|Gotom.D02G132400.1	Ghe03G18600	0.00857502	0.0427023	0.200809
rna-gnl|WGS:VKGE|Gotom.A02G113300.1	Ghe03G18600	0.00244051	0.00758061	0.321942
rna-gnl|WGS:VKGE|Gotom.D02G102800.1	Ghe03G21590	0.0190543	0.030744	0.619774
rna-gnl|WGS:VKGE|Gotom.A02G090100.1	Ghe03G21590	0.00354122	0	#NAME?
rna-gnl|WGS:VKGE|Gotom.D07G267300.1	Ghe04G07030	0.159103	0.553963	0.287209
rna-gnl|WGS:VKGE|Gotom.A07G257000.1	Ghe04G07030	0.162969	0.539554	0.302044
rna-gnl|WGS:VKGE|Gotom.D04G065600.1	Ghe04G07030	0.022944	0.0445776	0.514699
rna-gnl|WGS:VKGE|Gotom.A05G404700.1	Ghe04G07030	0.00357214	0	#NAME?
rna-gnl|WGS:VKGE|Gotom.D04G084400.1	Ghe04G09130	0.0387279	0.0475218	0.814949
rna-gnl|WGS:VKGE|Gotom.A05G373600.1	Ghe04G09130	0.017609	0.00929524	1.89441
rna-gnl|WGS:VKGE|Gotom.A01G244600.1	Ghe04G13080	0.202808	0.743037	0.272945
rna-gnl|WGS:VKGE|Gotom.D04G127600.1	Ghe04G13080	0.0061621	0.0415763	0.148212
rna-gnl|WGS:VKGE|Gotom.A04G089600.1	Ghe04G13080	0.00245852	0	#NAME?
rna-gnl|WGS:VKGE|Gotom.D04G162500.1	Ghe04G17190	0.0391211	0.0562471	0.695522
rna-gnl|WGS:VKGE|Gotom.A04G125100.1	Ghe04G17190	0	0.00604842	0
rna-gnl|WGS:VKGE|Gotom.A08G025100.1	Ghe05G00380	0.320385	1.4532	0.220469
rna-gnl|WGS:VKGE|Gotom.D05G004200.1	Ghe05G00380	0.04791	0.0668624	0.716546
rna-gnl|WGS:VKGE|Gotom.A05G004000.1	Ghe05G00380	0.00340233	0.00377954	0.900198
rna-gnl|WGS:VKGE|Gotom.D10G074500.1	Ghe05G14320	0.101397	0.5476	0.185166
rna-gnl|WGS:VKGE|Gotom.A10G073600.1	Ghe05G14320	0.0746081	0.546144	0.136609
rna-gnl|WGS:VKGE|Gotom.D05G145000.1	Ghe05G14320	0.00899754	0.0361032	0.249217
rna-gnl|WGS:VKGE|Gotom.D05G154600.1	Ghe05G15180	0.123315	0.229467	0.537398
rna-gnl|WGS:VKGE|Gotom.A05G151600.1	Ghe05G15180	0.00599164	0.00394478	1.51888
rna-gnl|WGS:VKGE|Gotom.A06G235500.1	Ghe05G16460	0.0684991	0.799429	0.0856851
rna-gnl|WGS:VKGE|Gotom.D06G258700.1	Ghe05G16460	0.0661586	0.769641	0.0859603
rna-gnl|WGS:VKGE|Gotom.A10G038600.1	Ghe05G16460	0.0687827	0.662127	0.103881
rna-gnl|WGS:VKGE|Gotom.D05G167900.1	Ghe05G16460	0.00729637	0.0506028	0.144189
rna-gnl|WGS:VKGE|Gotom.A05G164600.1	Ghe05G16460	0.00729046	0.0075854	0.961117
rna-gnl|WGS:VKGE|Gotom.D05G173100.1	Ghe05G16990	0.0183044	0.0310075	0.590322
rna-gnl|WGS:VKGE|Gotom.A05G169700.1	Ghe05G16990	0.00116857	0.0035725	0.3271
rna-gnl|WGS:VKGE|Gotom.A05G171400.1	Ghe05G17150	0.00119737	0.00386848	0.309518
rna-gnl|WGS:VKGE|Gotom.D05G246800.1	Ghe05G24320	0.00473935	0.0267544	0.177143
rna-gnl|WGS:VKGE|Gotom.A05G242400.1	Ghe05G24320	0.00236453	0.0075615	0.312707
rna-gnl|WGS:VKGE|Gotom.D05G273400.1	Ghe05G26630	0.016139	0.0454398	0.355172
rna-gnl|WGS:VKGE|Gotom.A05G270800.1	Ghe05G26630	0.00570942	0.00744654	0.766721
rna-gnl|WGS:VKGE|Gotom.D05G278500.1	Ghe05G27170	0.00703061	0.0432765	0.162458
rna-gnl|WGS:VKGE|Gotom.A05G275800.1	Ghe05G27170	0.00116686	0.00383633	0.304161
rna-gnl|WGS:VKGE|Gotom.D05G303100.1	Ghe05G29340	0.0162059	0.0655932	0.247067
rna-gnl|WGS:VKGE|Gotom.A05G300000.1	Ghe05G29340	0.00459595	0.00393186	1.1689
rna-gnl|WGS:VKGE|Gotom.A04G023300.1	Ghe05G43460	0.0248986	0.0578825	0.430157
rna-gnl|WGS:VKGE|Gotom.D05G433100.1	Ghe05G43460	0.022026	0.0565062	0.389798
rna-gnl|WGS:VKGE|Gotom.D13G172500.1	Ghe05G44080	0.25143	0.900404	0.279242
rna-gnl|WGS:VKGE|Gotom.D01G090000.1	Ghe05G44080	0.199969	0.691912	0.289009
rna-gnl|WGS:VKGE|Gotom.D05G437200.1	Ghe05G44080	0.0383115	0.0447894	0.855368
rna-gnl|WGS:VKGE|Gotom.A04G017600.1	Ghe05G44080	0.002414	0	#NAME?
rna-gnl|WGS:VKGE|Gotom.D06G170400.1	Ghe06G16500	0.0500613	0.0573333	0.873162
rna-gnl|WGS:VKGE|Gotom.A06G144800.1	Ghe06G16500	0.00688868	0.0139701	0.493101
rna-gnl|WGS:VKGE|Gotom.D06G170300.1	Ghe06G16520	0.0189976	0.060334	0.314874
rna-gnl|WGS:VKGE|Gotom.A06G145000.1	Ghe06G16520	0.00236267	0.0115313	0.204892
rna-gnl|WGS:VKGE|Gotom.A10G038600.1	Ghe06G26730	0.0867685	0.894228	0.0970318
rna-gnl|WGS:VKGE|Gotom.A05G164600.1	Ghe06G26730	0.0810043	0.80226	0.10097
rna-gnl|WGS:VKGE|Gotom.D05G167900.1	Ghe06G26730	0.0722028	0.778434	0.0927538
rna-gnl|WGS:VKGE|Gotom.D06G258700.1	Ghe06G26730	0.00975425	0.03537	0.275777
rna-gnl|WGS:VKGE|Gotom.A06G235500.1	Ghe06G26730	0.00121065	0.015585	0.0776808
rna-gnl|WGS:VKGE|Gotom.D07G123400.1	Ghe07G12800	0.0118113	0.0814565	0.145001
rna-gnl|WGS:VKGE|Gotom.A07G123500.1	Ghe07G12800	0.00284226	0.0140191	0.202742
rna-gnl|WGS:VKGE|Gotom.D07G134000.1	Ghe07G13770	0.0099473	0.0241551	0.41181
rna-gnl|WGS:VKGE|Gotom.A07G134500.1	Ghe07G13770	0.00121359	0.0233179	0.0520454
rna-gnl|WGS:VKGE|Gotom.D07G221300.1	Ghe07G23620	0.0366711	0.0767243	0.47796
rna-gnl|WGS:VKGE|Gotom.A07G212500.1	Ghe07G23620	0.0050484	0.0158526	0.318458
rna-gnl|WGS:VKGE|Gotom.D11G173000.1	Ghe07G24720	0.114076	0.681305	0.167437
rna-gnl|WGS:VKGE|Gotom.A11G173100.1	Ghe07G24720	0.114863	0.654889	0.175393
rna-gnl|WGS:VKGE|Gotom.D07G227800.1	Ghe07G24720	0.00246078	0.0543603	0.0452681
rna-gnl|WGS:VKGE|Gotom.A07G218900.1	Ghe07G24720	0.00122875	0.0122202	0.100551
rna-gnl|WGS:VKGE|Gotom.A05G404700.1	Ghe07G29100	0.168299	0.540649	0.311291
rna-gnl|WGS:VKGE|Gotom.D04G065600.1	Ghe07G29100	0.174291	0.523823	0.332729
rna-gnl|WGS:VKGE|Gotom.D07G267300.1	Ghe07G29100	0.00849438	0.0376254	0.225762
rna-gnl|WGS:VKGE|Gotom.A07G257000.1	Ghe07G29100	0.00484556	0.00818004	0.592364
rna-gnl|WGS:VKGE|Gotom.D10G101000.1	Ghe07G29550	0.330089	2.98964	0.110411
rna-gnl|WGS:VKGE|Gotom.A10G118600.1	Ghe07G29550	0.335586	2.82387	0.118839
rna-gnl|WGS:VKGE|Gotom.D07G272300.1	Ghe07G29550	0.00914471	0.0314388	0.290874
rna-gnl|WGS:VKGE|Gotom.A07G261000.1	Ghe07G29550	0.00113679	0.02347	0.0484361
rna-gnl|WGS:VKGE|Gotom.D07G276200.1	Ghe07G29950	0.0702906	0.184061	0.381888
rna-gnl|WGS:VKGE|Gotom.A07G264500.1	Ghe07G29950	0.0301791	0.046738	0.645707
rna-gnl|WGS:VKGE|Gotom.A05G004000.1	Ghe08G02550	0.315568	1.44006	0.219135
rna-gnl|WGS:VKGE|Gotom.D05G004200.1	Ghe08G02550	0.329633	1.37172	0.240306
rna-gnl|WGS:VKGE|Gotom.A08G025100.1	Ghe08G02550	0.00615136	0.0121542	0.506109
rna-gnl|WGS:VKGE|Gotom.D08G066900.1	Ghe08G06460	0.0160401	0.0444575	0.360796
rna-gnl|WGS:VKGE|Gotom.A08G064100.1	Ghe08G06460	0.00244499	0.0158736	0.154029
rna-gnl|WGS:VKGE|Gotom.D08G086800.1	Ghe08G08670	0.019807	0.0383715	0.516189
rna-gnl|WGS:VKGE|Gotom.A08G083400.1	Ghe08G08670	0.00115185	0.0112713	0.102193
rna-gnl|WGS:VKGE|Gotom.D08G102800.1	Ghe08G10770	0.0680785	0.0964248	0.706027
rna-gnl|WGS:VKGE|Gotom.D11G122200.1	Ghe08G16550	0.412854	2.02331	0.204049
rna-gnl|WGS:VKGE|Gotom.A11G121500.1	Ghe08G16550	0.412854	1.91598	0.215479
rna-gnl|WGS:VKGE|Gotom.D08G157900.1	Ghe08G16550	0.00960493	0.0399961	0.240146
rna-gnl|WGS:VKGE|Gotom.A08G144000.1	Ghe08G16550	0.00238332	0.00780749	0.305261
rna-gnl|WGS:VKGE|Gotom.D08G274000.1	Ghe08G28500	0.0490041	0.114912	0.426448
rna-gnl|WGS:VKGE|Gotom.A08G258900.1	Ghe08G28500	0.00501989	0.00415226	1.20895
rna-gnl|WGS:VKGE|Gotom.D08G289700.1	Ghe08G30070	0.016002	0.0269346	0.594107
rna-gnl|WGS:VKGE|Gotom.A08G274800.1	Ghe08G30070	0.00529617	0.00759741	0.697102
rna-gnl|WGS:VKGE|Gotom.D09G040700.1	Ghe09G05570	0.02794	0.075721	0.368986
rna-gnl|WGS:VKGE|Gotom.A09G042100.1	Ghe09G05570	0.00114635	0.0079788	0.143675
rna-gnl|WGS:VKGE|Gotom.D09G219800.1	Ghe09G24110	0.00534762	0.0291653	0.183356
rna-gnl|WGS:VKGE|Gotom.A09G218900.1	Ghe09G24110	0	0.00715569	0
rna-gnl|WGS:VKGE|Gotom.D09G272800.1	Ghe09G29430	0.0495916	0.0665407	0.745282
rna-gnl|WGS:VKGE|Gotom.A09G271900.1	Ghe09G29430	0.0522388	0.048353	1.08036
rna-gnl|WGS:VKGE|Gotom.A11G039900.1	Ghe09G30390	0.204734	0.965191	0.212118
rna-gnl|WGS:VKGE|Gotom.D11G037900.1	Ghe09G30390	0.129942	0.74782	0.173762
rna-gnl|WGS:VKGE|Gotom.D09G282400.1	Ghe09G30390	0.0129225	0.0487151	0.265267
rna-gnl|WGS:VKGE|Gotom.A09G281100.1	Ghe09G30390	0.00116448	0.0159421	0.0730443
rna-gnl|WGS:VKGE|Gotom.D06G170400.1	Ghe10G03290	0.2552	0.67525	0.377935
rna-gnl|WGS:VKGE|Gotom.D10G036200.1	Ghe10G03290	0.0128561	0.0174596	0.736338
rna-gnl|WGS:VKGE|Gotom.A10G036400.1	Ghe10G03290	0.00181873	0.00581962	0.312518
rna-gnl|WGS:VKGE|Gotom.A06G235500.1	Ghe10G03510	0.0905664	0.903735	0.100214
rna-gnl|WGS:VKGE|Gotom.A05G164600.1	Ghe10G03510	0.0716888	0.670666	0.106892
rna-gnl|WGS:VKGE|Gotom.D05G167900.1	Ghe10G03510	0.0730792	0.622592	0.117379
rna-gnl|WGS:VKGE|Gotom.D10G038300.1	Ghe10G03510	0.00606738	0.0484854	0.125138
rna-gnl|WGS:VKGE|Gotom.A10G038600.1	Ghe10G03510	0	0.00392928	0
rna-gnl|WGS:VKGE|Gotom.D05G145000.1	Ghe10G06610	0.109429	0.609764	0.179461
rna-gnl|WGS:VKGE|Gotom.D10G074500.1	Ghe10G06610	0.0492312	0.0564606	0.871958
rna-gnl|WGS:VKGE|Gotom.A10G073600.1	Ghe10G06610	0.0561009	0.0490111	1.14466
rna-gnl|WGS:VKGE|Gotom.A07G261000.1	Ghe10G16310	0.341506	2.06192	0.165625
rna-gnl|WGS:VKGE|Gotom.A10G118600.1	Ghe10G16310	0.320053	1.55152	0.206283
rna-gnl|WGS:VKGE|Gotom.D10G100800.1	Ghe10G16310	0.0137251	0.0522299	0.262783
rna-gnl|WGS:VKGE|Gotom.A12G075800.1	Ghe10G17380	0.0700358	0.590874	0.118529
rna-gnl|WGS:VKGE|Gotom.D12G077400.1	Ghe10G17380	0.0694032	0.578604	0.119949
rna-gnl|WGS:VKGE|Gotom.D10G110900.1	Ghe10G17380	0.00923266	0.0188808	0.488997
rna-gnl|WGS:VKGE|Gotom.A10G109100.1	Ghe10G17380	0.00229621	0.00374533	0.613088
rna-gnl|WGS:VKGE|Gotom.D10G221000.1	Ghe10G22540	0.0138674	0.035662	0.388856
rna-gnl|WGS:VKGE|Gotom.A10G206200.1	Ghe10G22540	0.00376019	0.00386848	0.972007
rna-gnl|WGS:VKGE|Gotom.A09G281100.1	Ghe11G03910	0.121786	0.774067	0.157333
rna-gnl|WGS:VKGE|Gotom.D09G282400.1	Ghe11G03910	0.131014	0.732337	0.178898
rna-gnl|WGS:VKGE|Gotom.A11G039900.1	Ghe11G03910	0.0801548	0.101264	0.791544
rna-gnl|WGS:VKGE|Gotom.D11G037900.1	Ghe11G03910	0.0143703	0.0818529	0.175562
rna-gnl|WGS:VKGE|Gotom.D11G067600.1	Ghe11G06910	0.010538	0.0349154	0.301817
rna-gnl|WGS:VKGE|Gotom.A11G069000.1	Ghe11G06910	0.00239473	0.0119763	0.199956
rna-gnl|WGS:VKGE|Gotom.D11G106400.1	Ghe11G10780	0.0113103	0.0433073	0.261164
rna-gnl|WGS:VKGE|Gotom.A11G106400.1	Ghe11G10780	0.00224867	0.00351392	0.639932
rna-gnl|WGS:VKGE|Gotom.D08G157900.1	Ghe11G12350	0.416546	2.10949	0.197463
rna-gnl|WGS:VKGE|Gotom.A08G144000.1	Ghe11G12350	0.41691	1.78398	0.233696
rna-gnl|WGS:VKGE|Gotom.D11G122200.1	Ghe11G12350	0.0114681	0.0260572	0.440113
rna-gnl|WGS:VKGE|Gotom.A11G121500.1	Ghe11G12350	0	0	NaN
rna-gnl|WGS:VKGE|Gotom.D11G181700.1	Ghe11G18220	0.00599643	0.0248127	0.241668
rna-gnl|WGS:VKGE|Gotom.A11G181500.1	Ghe11G18220	0.00491402	0.0126407	0.388745
rna-gnl|WGS:VKGE|Gotom.D03G004400.1	Ghe11G19670	0.251108	0.808715	0.310502
rna-gnl|WGS:VKGE|Gotom.A02G210500.1	Ghe11G19670	0.185957	0.683692	0.271989
rna-gnl|WGS:VKGE|Gotom.D11G195600.1	Ghe11G19670	0.0110477	0.0466472	0.236835
rna-gnl|WGS:VKGE|Gotom.A11G194600.1	Ghe11G19670	0.00122013	0.00377241	0.323436
rna-gnl|WGS:VKGE|Gotom.A11G304100.1	Ghe11G33210	0.0479925	0.154371	0.310891
rna-gnl|WGS:VKGE|Gotom.D11G318100.1	Ghe11G33210	0.00344564	0.0263515	0.130757
rna-gnl|WGS:VKGE|Gotom.A01G203900.1	Ghe12G04080	0.21393	0.538534	0.397246
rna-gnl|WGS:VKGE|Gotom.D01G212300.1	Ghe12G04080	0.2032	0.50996	0.398463
rna-gnl|WGS:VKGE|Gotom.D12G040700.1	Ghe12G04080	0.0230988	0.0596426	0.387287
rna-gnl|WGS:VKGE|Gotom.A12G036800.1	Ghe12G04080	0.0291995	0.0407998	0.715677
rna-gnl|WGS:VKGE|Gotom.D12G107400.1	Ghe12G09100	0.0103495	0.030706	0.337049
rna-gnl|WGS:VKGE|Gotom.A12G101000.1	Ghe12G09100	0.00251309	0.00416379	0.603559
rna-gnl|WGS:VKGE|Gotom.D12G077400.1	Ghe12G12990	0.00862233	0.0465821	0.1851
rna-gnl|WGS:VKGE|Gotom.A12G075800.1	Ghe12G12990	0.00407748	0	#NAME?
rna-gnl|WGS:VKGE|Gotom.D12G171600.1	Ghe12G18860	0.0196491	0.023624	0.831743
rna-gnl|WGS:VKGE|Gotom.A12G164200.1	Ghe12G18860	0.00364005	0.00782786	0.465012
rna-gnl|WGS:VKGE|Gotom.D12G224400.1	Ghe12G24260	0.00911865	0.041055	0.222108
rna-gnl|WGS:VKGE|Gotom.A12G215800.1	Ghe12G24260	0.002268	0.00731267	0.310147
rna-gnl|WGS:VKGE|Gotom.D12G283300.1	Ghe12G30110	0.0105296	0.0555994	0.189383
rna-gnl|WGS:VKGE|Gotom.A12G274000.1	Ghe12G30110	0.0023301	0	#NAME?
rna-gnl|WGS:VKGE|Gotom.D12G321100.1	Ghe12G33800	0.0127276	0.0297658	0.427591
rna-gnl|WGS:VKGE|Gotom.A12G311100.1	Ghe12G33800	0.00605758	0.00666301	0.909136
rna-gnl|WGS:VKGE|Gotom.D13G018100.1	Ghe13G01890	0.00681146	0.0706057	0.0964717
rna-gnl|WGS:VKGE|Gotom.A13G018400.1	Ghe13G01890	0.00853009	0	#NAME?
rna-gnl|WGS:VKGE|Gotom.D11G318100.1	Ghe13G14910	0.132299	0.63301	0.209001
rna-gnl|WGS:VKGE|Gotom.A11G304100.1	Ghe13G14910	0.0960209	0.535223	0.179403
rna-gnl|WGS:VKGE|Gotom.D13G135300.1	Ghe13G14910	0.0115922	0.0496364	0.233542
rna-gnl|WGS:VKGE|Gotom.A13G131200.1	Ghe13G14910	0.00114987	0.00371748	0.309313
rna-gnl|WGS:VKGE|Gotom.D13G149000.1	Ghe13G16230	0.00594769	0.0376964	0.157779
rna-gnl|WGS:VKGE|Gotom.A13G143400.1	Ghe13G16230	0.00237577	0	#NAME?
rna-gnl|WGS:VKGE|Gotom.D01G092900.1	Ghe13G18670	0.126887	0.668957	0.189679
rna-gnl|WGS:VKGE|Gotom.A01G100100.1	Ghe13G18670	0.119676	0.665993	0.179696
rna-gnl|WGS:VKGE|Gotom.D13G171700.1	Ghe13G18670	0.00623121	0.0382655	0.162842
rna-gnl|WGS:VKGE|Gotom.A13G165000.1	Ghe13G18670	0.00124352	0.0041408	0.30031
rna-gnl|WGS:VKGE|Gotom.D05G437200.1	Ghe13G18750	0.246507	0.953477	0.258534
rna-gnl|WGS:VKGE|Gotom.A04G017600.1	Ghe13G18750	0.250767	0.87718	0.285879
rna-gnl|WGS:VKGE|Gotom.D01G090000.1	Ghe13G18750	0.238981	0.71188	0.335704
rna-gnl|WGS:VKGE|Gotom.D13G172500.1	Ghe13G18750	0.00354401	0.0203127	0.174473
rna-gnl|WGS:VKGE|Gotom.A13G165900.1	Ghe13G18750	0.00117948	0.00401876	0.293493

## Sheet: A1vsAD4
Seq_1	Seq_2	Ka	Ks	Ka_Ks
rna-gnl|WGS:VKGF|Gomus.A13G158700.1	Ghe01G08620	0.248243	0.775935	0.319928
rna-gnl|WGS:VKGF|Gomus.D05G428700.1	Ghe01G08620	0.200636	0.751742	0.266895
rna-gnl|WGS:VKGF|Gomus.A04G016200.1	Ghe01G08620	0.196582	0.730146	0.269237
rna-gnl|WGS:VKGF|Gomus.D01G089400.1	Ghe01G08620	0.0201833	0.050158	0.402394
rna-gnl|WGS:VKGF|Gomus.A01G085500.1	Ghe01G08620	0.00298954	0.0206199	0.144984
rna-gnl|WGS:VKGF|Gomus.A13G157800.1	Ghe01G08890	0.121136	0.646206	0.187457
rna-gnl|WGS:VKGF|Gomus.D13G164400.1	Ghe01G08890	0.120986	0.6117	0.197787
rna-gnl|WGS:VKGF|Gomus.D01G092200.1	Ghe01G08890	0.00999598	0.0167605	0.596402
rna-gnl|WGS:VKGF|Gomus.A01G087900.1	Ghe01G08890	0.0037391	0	#NAME?
rna-gnl|WGS:VKGF|Gomus.D02G186200.1	Ghe01G20490	0.0997745	0.501224	0.199062
rna-gnl|WGS:VKGF|Gomus.D01G187900.1	Ghe01G20490	0.00912125	0.0526037	0.173396
rna-gnl|WGS:VKGF|Gomus.A01G172500.1	Ghe01G20490	0.0022723	0.0146079	0.155553
rna-gnl|WGS:VKGF|Gomus.D12G039700.1	Ghe01G22070	0.21401	0.533635	0.401041
rna-gnl|WGS:VKGF|Gomus.A12G036400.1	Ghe01G22070	0.222436	0.52091	0.427014
rna-gnl|WGS:VKGF|Gomus.D01G202000.1	Ghe01G22070	0.0198667	0.0636199	0.312271
rna-gnl|WGS:VKGF|Gomus.A01G185600.1	Ghe01G22070	0.0061438	0.0123544	0.497295
rna-gnl|WGS:VKGF|Gomus.D04G120400.1	Ghe01G26440	0.198906	0.757609	0.262545
rna-gnl|WGS:VKGF|Gomus.A04G084100.1	Ghe01G26440	0.204421	0.75421	0.27104
rna-gnl|WGS:VKGF|Gomus.D01G242800.1	Ghe01G26440	0.0140634	0.0397167	0.354093
rna-gnl|WGS:VKGF|Gomus.A01G224400.1	Ghe01G26440	0.00364336	0.00408303	0.892318
rna-gnl|WGS:VKGF|Gomus.D01G246700.1	Ghe01G26970	0.0115373	0.0345012	0.334403
rna-gnl|WGS:VKGF|Gomus.A01G228900.1	Ghe01G26970	0.00143421	0.00844782	0.169772
rna-gnl|WGS:VKGF|Gomus.D03G007600.1	Ghe02G22050	0.0102664	0.0531376	0.193205
rna-gnl|WGS:VKGF|Gomus.A02G192100.1	Ghe02G22050	0.0148602	0.0279483	0.531704
rna-gnl|WGS:VKGF|Gomus.A11G185400.1	Ghe02G22360	0.173013	0.636264	0.27192
rna-gnl|WGS:VKGF|Gomus.D03G004500.1	Ghe02G22360	0.0736221	0.0996501	0.738806
rna-gnl|WGS:VKGF|Gomus.A02G195200.1	Ghe02G22360	0.0075838	0.012457	0.608797
rna-gnl|WGS:VKGF|Gomus.D01G187900.1	Ghe03G10080	0.281057	2.16525	0.129803
rna-gnl|WGS:VKGF|Gomus.A01G172500.1	Ghe03G10080	0.292212	2.15325	0.135707
rna-gnl|WGS:VKGF|Gomus.D02G186200.1	Ghe03G10080	0.28671	1.98572	0.144386
rna-gnl|WGS:VKGF|Gomus.D02G186000.1	Ghe03G10100	0.312867	1.6169	0.193499
rna-gnl|WGS:VKGF|Gomus.A03G149000.1	Ghe03G10100	0.315982	1.50373	0.210132
rna-gnl|WGS:VKGF|Gomus.D02G123300.1	Ghe03G18600	0.00857502	0.0427023	0.200809
rna-gnl|WGS:VKGF|Gomus.A02G103800.1	Ghe03G18600	0.00243952	0.0037855	0.644439
rna-gnl|WGS:VKGF|Gomus.D02G096800.1	Ghe03G21590	0.0194123	0.0289791	0.669871
rna-gnl|WGS:VKGF|Gomus.A02G082800.1	Ghe03G21590	0.0047235	0	#NAME?
rna-gnl|WGS:VKGF|Gomus.D07G257200.1	Ghe04G07030	0.162056	0.563011	0.287837
rna-gnl|WGS:VKGF|Gomus.A07G247500.1	Ghe04G07030	0.16147	0.539554	0.299267
rna-gnl|WGS:VKGF|Gomus.D04G062700.1	Ghe04G07030	0.0150215	0.0259853	0.578079
rna-gnl|WGS:VKGF|Gomus.A05G389700.1	Ghe04G07030	0.00357214	0.00396041	0.901964
rna-gnl|WGS:VKGF|Gomus.D04G079900.1	Ghe04G09130	0.0341737	0.0683585	0.499918
rna-gnl|WGS:VKGF|Gomus.A05G360700.1	Ghe04G09130	0.0240745	0.0324742	0.741342
rna-gnl|WGS:VKGF|Gomus.D01G242800.1	Ghe04G13080	0.1942	0.701595	0.276798
rna-gnl|WGS:VKGF|Gomus.D04G120400.1	Ghe04G13080	0.00616463	0.0457999	0.134599
rna-gnl|WGS:VKGF|Gomus.A04G084100.1	Ghe04G13080	0.00245852	0	#NAME?
rna-gnl|WGS:VKGF|Gomus.D04G153200.1	Ghe04G17190	0.0372169	0.0562178	0.662014
rna-gnl|WGS:VKGF|Gomus.A04G118400.1	Ghe04G17190	0	0.00604842	0
rna-gnl|WGS:VKGF|Gomus.A08G025600.1	Ghe05G00380	0.316622	1.48193	0.213655
rna-gnl|WGS:VKGF|Gomus.D08G026400.1	Ghe05G00380	0.323776	1.44594	0.223921
rna-gnl|WGS:VKGF|Gomus.D05G003900.1	Ghe05G00380	0.0125419	0.0191398	0.655277
rna-gnl|WGS:VKGF|Gomus.A05G003900.1	Ghe05G00380	0.00453988	0.00377954	1.20117
rna-gnl|WGS:VKGF|Gomus.D10G073300.1	Ghe05G14320	0.0745079	0.541198	0.137672
rna-gnl|WGS:VKGF|Gomus.A10G070500.1	Ghe05G14320	0.128084	0.537267	0.238399
rna-gnl|WGS:VKGF|Gomus.D05G142800.1	Ghe05G14320	0.00899754	0.0320049	0.28113
rna-gnl|WGS:VKGF|Gomus.A05G141100.1	Ghe05G14320	0.00274349	0	#NAME?
rna-gnl|WGS:VKGF|Gomus.D05G151800.1	Ghe05G15180	0.0156679	0.0573462	0.273216
rna-gnl|WGS:VKGF|Gomus.A05G149500.1	Ghe05G15180	0.00358924	0	#NAME?
rna-gnl|WGS:VKGF|Gomus.A06G218000.1	Ghe05G16460	0.069803	0.790161	0.0883402
rna-gnl|WGS:VKGF|Gomus.D06G244500.1	Ghe05G16460	0.0692759	0.765673	0.0904771
rna-gnl|WGS:VKGF|Gomus.A10G036200.1	Ghe05G16460	0.0687827	0.662127	0.103881
rna-gnl|WGS:VKGF|Gomus.D05G164700.1	Ghe05G16460	0.00729341	0.0506686	0.143943
rna-gnl|WGS:VKGF|Gomus.A05G162000.1	Ghe05G16460	0.003636	0.0075878	0.479191
rna-gnl|WGS:VKGF|Gomus.D05G169700.1	Ghe05G16990	0.0183044	0.0384935	0.475519
rna-gnl|WGS:VKGF|Gomus.A05G167000.1	Ghe05G16990	0.00116857	0.0035725	0.3271
rna-gnl|WGS:VKGF|Gomus.D05G171100.1	Ghe05G17150	0.00540218	0.0295314	0.18293
rna-gnl|WGS:VKGF|Gomus.A05G168500.1	Ghe05G17150	0.00119737	0	#NAME?
rna-gnl|WGS:VKGF|Gomus.D05G240500.1	Ghe05G24320	0.00236477	0.0307046	0.0770166
rna-gnl|WGS:VKGF|Gomus.A05G238700.1	Ghe05G24320	0.0011818	0.00376649	0.313767
rna-gnl|WGS:VKGF|Gomus.D05G265600.1	Ghe05G26630	0.0138067	0.0415986	0.331904
rna-gnl|WGS:VKGF|Gomus.A05G263200.1	Ghe05G26630	0.0247275	0.0308399	0.801803
rna-gnl|WGS:VKGF|Gomus.D05G270800.1	Ghe05G27170	0.00703061	0.0432765	0.162458
rna-gnl|WGS:VKGF|Gomus.A05G268600.1	Ghe05G27170	0.00233645	0	#NAME?
rna-gnl|WGS:VKGF|Gomus.D05G294800.1	Ghe05G29340	0.017377	0.0613212	0.283376
rna-gnl|WGS:VKGF|Gomus.A05G291700.1	Ghe05G29340	0.00459683	0.00787926	0.58341
rna-gnl|WGS:VKGF|Gomus.A04G020200.1	Ghe05G43460	0.0248986	0.0617748	0.403053
rna-gnl|WGS:VKGF|Gomus.D05G423900.1	Ghe05G43460	0.0209169	0.0564353	0.370635
rna-gnl|WGS:VKGF|Gomus.A13G158700.1	Ghe05G44080	0.250588	0.88055	0.284581
rna-gnl|WGS:VKGF|Gomus.D01G089400.1	Ghe05G44080	0.199969	0.691912	0.289009
rna-gnl|WGS:VKGF|Gomus.A01G085500.1	Ghe05G44080	0.182664	0.624619	0.29244
rna-gnl|WGS:VKGF|Gomus.D05G428700.1	Ghe05G44080	0.0357431	0.044942	0.795316
rna-gnl|WGS:VKGF|Gomus.A04G016200.1	Ghe05G44080	0.00120603	0.00396041	0.304522
rna-gnl|WGS:VKGF|Gomus.A06G133000.1	Ghe06G16500	0.00228746	0.0282719	0.0809093
rna-gnl|WGS:VKGF|Gomus.D06G158400.1	Ghe06G16520	0.00949568	0.0391478	0.242559
rna-gnl|WGS:VKGF|Gomus.A06G133100.1	Ghe06G16520	0.00236267	0.0076678	0.308129
rna-gnl|WGS:VKGF|Gomus.A10G036200.1	Ghe06G26730	0.0867685	0.881524	0.0984301
rna-gnl|WGS:VKGF|Gomus.A05G162000.1	Ghe06G26730	0.0684628	0.812993	0.0842108
rna-gnl|WGS:VKGF|Gomus.D05G164700.1	Ghe06G26730	0.0725068	0.777476	0.0932593
rna-gnl|WGS:VKGF|Gomus.D06G244500.1	Ghe06G26730	0.00975524	0.0313464	0.311208
rna-gnl|WGS:VKGF|Gomus.A06G218000.1	Ghe06G26730	0.00242229	0.0116734	0.207505
rna-gnl|WGS:VKGF|Gomus.D07G121400.1	Ghe07G12800	0.0132557	0.0814565	0.162733
rna-gnl|WGS:VKGF|Gomus.A07G117800.1	Ghe07G12800	0.00284226	0.018751	0.151579
rna-gnl|WGS:VKGF|Gomus.D07G131300.1	Ghe07G13770	0.0112	0.0282576	0.396355
rna-gnl|WGS:VKGF|Gomus.A07G127200.1	Ghe07G13770	0	0.0115832	0
rna-gnl|WGS:VKGF|Gomus.D07G213900.1	Ghe07G23620	0.0366672	0.0680645	0.538712
rna-gnl|WGS:VKGF|Gomus.A07G206800.1	Ghe07G23620	0.00631317	0.0158736	0.397715
rna-gnl|WGS:VKGF|Gomus.A11G165700.1	Ghe07G24720	0.11551	0.661876	0.174518
rna-gnl|WGS:VKGF|Gomus.D11G170000.1	Ghe07G24720	0.128217	0.64966	0.197361
rna-gnl|WGS:VKGF|Gomus.D07G219400.1	Ghe07G24720	0.00246078	0.0543603	0.0452681
rna-gnl|WGS:VKGF|Gomus.A07G212600.1	Ghe07G24720	0.00123001	0.00809724	0.151905
rna-gnl|WGS:VKGF|Gomus.A05G389700.1	Ghe07G29100	0.165208	0.540649	0.305574
rna-gnl|WGS:VKGF|Gomus.D04G062700.1	Ghe07G29100	0.168921	0.535289	0.315569
rna-gnl|WGS:VKGF|Gomus.D07G257200.1	Ghe07G29100	0.0109369	0.0333736	0.327711
rna-gnl|WGS:VKGF|Gomus.A07G247500.1	Ghe07G29100	0.00363124	0.0164503	0.22074
rna-gnl|WGS:VKGF|Gomus.D10G098300.1	Ghe07G29550	0.349008	2.08219	0.167616
rna-gnl|WGS:VKGF|Gomus.D07G261800.1	Ghe07G29550	0.0102937	0.027454	0.374944
rna-gnl|WGS:VKGF|Gomus.A07G251700.1	Ghe07G29550	0	0.0116206	0
rna-gnl|WGS:VKGF|Gomus.D07G265200.1	Ghe07G29950	0.0918445	0.249623	0.367933
rna-gnl|WGS:VKGF|Gomus.A07G255500.1	Ghe07G29950	0.00344037	0.0109892	0.313068
rna-gnl|WGS:VKGF|Gomus.A05G003900.1	Ghe08G02550	0.317445	1.44006	0.220438
rna-gnl|WGS:VKGF|Gomus.D05G003900.1	Ghe08G02550	0.320569	1.35098	0.237287
rna-gnl|WGS:VKGF|Gomus.D08G026400.1	Ghe08G02550	0.0525587	0.0267426	1.96535
rna-gnl|WGS:VKGF|Gomus.A08G025600.1	Ghe08G02550	0.00245449	0.0121542	0.201946
rna-gnl|WGS:VKGF|Gomus.D08G065600.1	Ghe08G06460	0.0160401	0.0444575	0.360796
rna-gnl|WGS:VKGF|Gomus.A08G062300.1	Ghe08G06460	0.00244499	0.0118736	0.205918
rna-gnl|WGS:VKGF|Gomus.D08G085100.1	Ghe08G08670	0.0186273	0.0423189	0.440164
rna-gnl|WGS:VKGF|Gomus.A08G081100.1	Ghe08G08670	0.00235571	0.0115092	0.204681
rna-gnl|WGS:VKGF|Gomus.D08G100900.1	Ghe08G10770	0.0850974	0.147198	0.578116
rna-gnl|WGS:VKGF|Gomus.A08G095600.1	Ghe08G10770	0.0768955	0.107743	0.713696
rna-gnl|WGS:VKGF|Gomus.D11G120900.1	Ghe08G16550	0.408928	2.00999	0.203448
rna-gnl|WGS:VKGF|Gomus.A11G118800.1	Ghe08G16550	0.412854	1.86758	0.221064
rna-gnl|WGS:VKGF|Gomus.D08G152000.1	Ghe08G16550	0.00837747	0.0398368	0.210295
rna-gnl|WGS:VKGF|Gomus.A08G136900.1	Ghe08G16550	0.00238261	0.00781511	0.304872
rna-gnl|WGS:VKGF|Gomus.D08G265700.1	Ghe08G28500	0.0245532	0.0900845	0.272558
rna-gnl|WGS:VKGF|Gomus.A08G243800.1	Ghe08G28500	0.00502094	0	#NAME?
rna-gnl|WGS:VKGF|Gomus.D08G281600.1	Ghe08G30070	0.0110274	0.0313713	0.351511
rna-gnl|WGS:VKGF|Gomus.A08G259300.1	Ghe08G30070	0.00611686	0.00877524	0.69706
rna-gnl|WGS:VKGF|Gomus.D09G039600.1	Ghe09G05570	0.0303543	0.0753772	0.402699
rna-gnl|WGS:VKGF|Gomus.A09G038000.1	Ghe09G05570	0.00114635	0.00397879	0.288116
rna-gnl|WGS:VKGF|Gomus.D09G212000.1	Ghe09G24110	0.00319659	0.0290769	0.109936
rna-gnl|WGS:VKGF|Gomus.A09G202200.1	Ghe09G24110	0.00106421	0.00357143	0.297977
rna-gnl|WGS:VKGF|Gomus.D09G263500.1	Ghe09G29430	0.0469752	0.0664199	0.707246
rna-gnl|WGS:VKGF|Gomus.A11G038500.1	Ghe09G30390	0.125022	0.77084	0.16219
rna-gnl|WGS:VKGF|Gomus.D11G037000.1	Ghe09G30390	0.126895	0.749599	0.169284
rna-gnl|WGS:VKGF|Gomus.D09G272900.1	Ghe09G30390	0.0117385	0.0445325	0.263594
rna-gnl|WGS:VKGF|Gomus.A09G263100.1	Ghe09G30390	0.00116448	0.00792872	0.146869
rna-gnl|WGS:VKGF|Gomus.D10G035700.1	Ghe10G03290	0.0131438	0.0141681	0.927707
rna-gnl|WGS:VKGF|Gomus.A10G034100.1	Ghe10G03290	0.00181873	0.00581962	0.312518
rna-gnl|WGS:VKGF|Gomus.A06G218000.1	Ghe10G03510	0.0918905	0.893114	0.102888
rna-gnl|WGS:VKGF|Gomus.A05G162000.1	Ghe10G03510	0.070355	0.671013	0.104849
rna-gnl|WGS:VKGF|Gomus.D05G164700.1	Ghe10G03510	0.0730483	0.623835	0.117096
rna-gnl|WGS:VKGF|Gomus.D10G037700.1	Ghe10G03510	0.00606738	0.0443231	0.13689
rna-gnl|WGS:VKGF|Gomus.A10G036200.1	Ghe10G03510	0	0.00787926	0
rna-gnl|WGS:VKGF|Gomus.D05G142800.1	Ghe10G06610	0.112856	0.607197	0.185864
rna-gnl|WGS:VKGF|Gomus.A05G141100.1	Ghe10G06610	0.116319	0.603697	0.192678
rna-gnl|WGS:VKGF|Gomus.D10G073300.1	Ghe10G06610	0.0574389	0.0622227	0.923118
rna-gnl|WGS:VKGF|Gomus.A10G070500.1	Ghe10G06610	0.0482481	0.0495229	0.974259
rna-gnl|WGS:VKGF|Gomus.A07G251700.1	Ghe10G16310	0.338443	2.1581	0.156824
rna-gnl|WGS:VKGF|Gomus.A10G112400.1	Ghe10G16310	0.32027	1.58024	0.202671
rna-gnl|WGS:VKGF|Gomus.D10G098300.1	Ghe10G16310	0.0125741	0.0563645	0.223086
rna-gnl|WGS:VKGF|Gomus.A12G071700.1	Ghe10G17380	0.0617378	0.610746	0.101086
rna-gnl|WGS:VKGF|Gomus.D12G074000.1	Ghe10G17380	0.061103	0.606484	0.10075
rna-gnl|WGS:VKGF|Gomus.D10G107800.1	Ghe10G17380	0.00923266	0.0188808	0.488997
rna-gnl|WGS:VKGF|Gomus.A10G103600.1	Ghe10G17380	0.00229621	0.00374533	0.613088
rna-gnl|WGS:VKGF|Gomus.D10G204700.1	Ghe10G22540	0.0125934	0.0316357	0.398077
rna-gnl|WGS:VKGF|Gomus.A10G190200.1	Ghe10G22540	0.00125235	0	#NAME?
rna-gnl|WGS:VKGF|Gomus.A09G263100.1	Ghe11G03910	0.121786	0.75232	0.161881
rna-gnl|WGS:VKGF|Gomus.D09G272900.1	Ghe11G03910	0.129607	0.722007	0.179509
rna-gnl|WGS:VKGF|Gomus.D11G037000.1	Ghe11G03910	0.0143703	0.0818529	0.175562
rna-gnl|WGS:VKGF|Gomus.A11G038500.1	Ghe11G03910	0.00118297	0.00779228	0.151813
rna-gnl|WGS:VKGF|Gomus.D11G067600.1	Ghe11G06910	0.00720871	0.0282291	0.255364
rna-gnl|WGS:VKGF|Gomus.A11G067200.1	Ghe11G06910	0.00130833	0.00859608	0.152201
rna-gnl|WGS:VKGF|Gomus.D11G106000.1	Ghe11G10780	0.00676633	0.0432943	0.156287
rna-gnl|WGS:VKGF|Gomus.A11G104100.1	Ghe11G10780	0.00224867	0.00351392	0.639932
rna-gnl|WGS:VKGF|Gomus.D08G152000.1	Ghe11G12350	0.419693	2.0643	0.20331
rna-gnl|WGS:VKGF|Gomus.A08G136900.1	Ghe11G12350	0.416743	1.98344	0.210111
rna-gnl|WGS:VKGF|Gomus.D11G120900.1	Ghe11G12350	0.00916392	0.0298176	0.307333
rna-gnl|WGS:VKGF|Gomus.A11G118800.1	Ghe11G12350	0	0.00736202	0
rna-gnl|WGS:VKGF|Gomus.D11G178900.1	Ghe11G18220	0.00599524	0.0248299	0.241453
rna-gnl|WGS:VKGF|Gomus.A11G173200.1	Ghe11G18220	0.0011957	0.0122954	0.0972477
rna-gnl|WGS:VKGF|Gomus.D03G004500.1	Ghe11G19670	0.250879	0.800156	0.313538
rna-gnl|WGS:VKGF|Gomus.A02G195200.1	Ghe11G19670	0.185957	0.683692	0.271989
rna-gnl|WGS:VKGF|Gomus.D11G191500.1	Ghe11G19670	0.00981007	0.0466774	0.210167
rna-gnl|WGS:VKGF|Gomus.A11G185400.1	Ghe11G19670	0.00122013	0.00377241	0.323436
rna-gnl|WGS:VKGF|Gomus.D11G305200.1	Ghe11G33210	0.00229533	0.0263515	0.0871045
rna-gnl|WGS:VKGF|Gomus.A11G288300.1	Ghe11G33210	0	0.00371288	0
rna-gnl|WGS:VKGF|Gomus.A01G185600.1	Ghe12G04080	0.21622	0.535945	0.403436
rna-gnl|WGS:VKGF|Gomus.D01G202000.1	Ghe12G04080	0.203105	0.494946	0.410358
rna-gnl|WGS:VKGF|Gomus.D12G039700.1	Ghe12G04080	0.0161731	0.0379028	0.4267
rna-gnl|WGS:VKGF|Gomus.A12G036400.1	Ghe12G04080	0.0012275	0.00416668	0.294598
rna-gnl|WGS:VKGF|Gomus.D12G102200.1	Ghe12G09100	0.0126559	0.0253011	0.500211
rna-gnl|WGS:VKGF|Gomus.A12G094600.1	Ghe12G09100	0.00125235	0.00414652	0.302024
rna-gnl|WGS:VKGF|Gomus.A10G103600.1	Ghe12G12990	0.0674815	0.600317	0.11241
rna-gnl|WGS:VKGF|Gomus.D12G074000.1	Ghe12G12990	0.00586628	0.0470128	0.124781
rna-gnl|WGS:VKGF|Gomus.A12G071700.1	Ghe12G12990	0.00116959	0.00380711	0.307212
rna-gnl|WGS:VKGF|Gomus.D12G164200.1	Ghe12G18860	0.0211852	0.0237018	0.893824
rna-gnl|WGS:VKGF|Gomus.A12G153300.1	Ghe12G18860	0.00364263	0.00389485	0.935242
rna-gnl|WGS:VKGF|Gomus.D12G214900.1	Ghe12G24260	0.0102702	0.0448452	0.229015
rna-gnl|WGS:VKGF|Gomus.A12G203000.1	Ghe12G24260	0	0.00731267	0
rna-gnl|WGS:VKGF|Gomus.A12G262200.1	Ghe12G30110	0.00116414	0.00382166	0.304617
rna-gnl|WGS:VKGF|Gomus.D12G311300.1	Ghe12G33800	0.0108961	0.0297658	0.36606
rna-gnl|WGS:VKGF|Gomus.A12G299000.1	Ghe12G33800	0.00403362	0.0133783	0.301505
rna-gnl|WGS:VKGF|Gomus.D13G019100.1	Ghe13G01890	0.00510423	0.0583101	0.087536
rna-gnl|WGS:VKGF|Gomus.A13G016900.1	Ghe13G01890	0.00339751	0.00563912	0.60249
rna-gnl|WGS:VKGF|Gomus.A11G288300.1	Ghe13G14910	0.130874	0.660596	0.198116
rna-gnl|WGS:VKGF|Gomus.D11G305200.1	Ghe13G14910	0.130929	0.63301	0.206836
rna-gnl|WGS:VKGF|Gomus.D13G129700.1	Ghe13G14910	0.0127613	0.0456994	0.279245
rna-gnl|WGS:VKGF|Gomus.A13G126400.1	Ghe13G14910	0	0.00371518	0
rna-gnl|WGS:VKGF|Gomus.D13G142700.1	Ghe13G16230	0.00714008	0.0416248	0.171534
rna-gnl|WGS:VKGF|Gomus.A13G138500.1	Ghe13G16230	0.0023753	0.00367648	0.64608
rna-gnl|WGS:VKGF|Gomus.D01G092200.1	Ghe13G18670	0.128243	0.671949	0.190853
rna-gnl|WGS:VKGF|Gomus.A01G087900.1	Ghe13G18670	0.121136	0.656035	0.184648
rna-gnl|WGS:VKGF|Gomus.D13G164400.1	Ghe13G18670	0.00623121	0.0382655	0.162842
rna-gnl|WGS:VKGF|Gomus.A13G157800.1	Ghe13G18670	0.00124352	0.0041408	0.30031
rna-gnl|WGS:VKGF|Gomus.D05G428700.1	Ghe13G18750	0.247065	0.954772	0.258769
rna-gnl|WGS:VKGF|Gomus.D01G089400.1	Ghe13G18750	0.238981	0.71188	0.335704
rna-gnl|WGS:VKGF|Gomus.A01G085500.1	Ghe13G18750	0.23585	0.702412	0.335771
rna-gnl|WGS:VKGF|Gomus.D13G165300.1	Ghe13G18750	0.00591602	0.0203127	0.291248
rna-gnl|WGS:VKGF|Gomus.A13G158700.1	Ghe13G18750	0.00117948	0	#NAME?

## Sheet: A1vsAD5
Seq_1	Seq_2	Ka	Ks	Ka_Ks
rna-gnl|WGS:VKGI|Godar.D13G173000.1	Ghe01G08620	0.249893	0.822948	0.303656
rna-gnl|WGS:VKGI|Godar.A13G163100.1	Ghe01G08620	0.249951	0.775018	0.32251
rna-gnl|WGS:VKGI|Godar.D05G445900.1	Ghe01G08620	0.196051	0.736975	0.266021
rna-gnl|WGS:VKGI|Godar.A04G018500.1	Ghe01G08620	0.194972	0.720346	0.270664
rna-gnl|WGS:VKGI|Godar.D01G093000.1	Ghe01G08620	0.0201833	0.050158	0.402394
rna-gnl|WGS:VKGI|Godar.A01G090400.1	Ghe01G08620	0.00149365	0.0153983	0.097001
rna-gnl|WGS:VKGI|Godar.A11G173000.1	Ghe01G08890	0.331689	2.19503	0.15111
rna-gnl|WGS:VKGI|Godar.A13G162200.1	Ghe01G08890	0.121136	0.646206	0.187457
rna-gnl|WGS:VKGI|Godar.D13G172100.1	Ghe01G08890	0.124628	0.607357	0.205197
rna-gnl|WGS:VKGI|Godar.D01G095700.1	Ghe01G08890	0.00874646	0.0167138	0.523308
rna-gnl|WGS:VKGI|Godar.A01G093200.1	Ghe01G08890	0.00498755	0.00413794	1.20532
rna-gnl|WGS:VKGI|Godar.A03G163900.1	Ghe01G20490	0.101882	0.526416	0.193539
rna-gnl|WGS:VKGI|Godar.D02G196000.1	Ghe01G20490	0.0997745	0.508355	0.19627
rna-gnl|WGS:VKGI|Godar.D01G196000.1	Ghe01G20490	0.00912125	0.0565062	0.16142
rna-gnl|WGS:VKGI|Godar.A01G182300.1	Ghe01G20490	0.00227144	0.0109424	0.207581
rna-gnl|WGS:VKGI|Godar.A02G208800.1	Ghe01G22070	0.537912	NaN	NaN
rna-gnl|WGS:VKGI|Godar.D12G041600.1	Ghe01G22070	0.210492	0.563059	0.373837
rna-gnl|WGS:VKGI|Godar.A12G036800.1	Ghe01G22070	0.218716	0.550391	0.397382
rna-gnl|WGS:VKGI|Godar.D01G210600.1	Ghe01G22070	0.0198667	0.0680594	0.291902
rna-gnl|WGS:VKGI|Godar.A01G198200.1	Ghe01G22070	0.00614632	0.0164955	0.372605
rna-gnl|WGS:VKGI|Godar.D04G125500.1	Ghe01G26440	0.198813	0.770826	0.257922
rna-gnl|WGS:VKGI|Godar.A04G088000.1	Ghe01G26440	0.204421	0.75421	0.27104
rna-gnl|WGS:VKGI|Godar.D01G251100.1	Ghe01G26440	0.0128352	0.0482853	0.26582
rna-gnl|WGS:VKGI|Godar.A01G237400.1	Ghe01G26440	0.00242473	0.00409557	0.592038
rna-gnl|WGS:VKGI|Godar.D01G255600.1	Ghe01G26970	0.0115373	0.0345012	0.334403
rna-gnl|WGS:VKGI|Godar.A01G242100.1	Ghe01G26970	0.00143421	0.00844782	0.169772
rna-gnl|WGS:VKGI|Godar.A06G003500.1	Ghe02G22050	0.475988	2.81872	0.168867
rna-gnl|WGS:VKGI|Godar.D03G008000.1	Ghe02G22050	0.0102664	0.0531376	0.193205
rna-gnl|WGS:VKGI|Godar.A02G205600.1	Ghe02G22050	0	0.0223564	0
rna-gnl|WGS:VKGI|Godar.A01G198200.1	Ghe02G22360	0.536129	3.25469	0.164725
rna-gnl|WGS:VKGI|Godar.D01G210600.1	Ghe02G22360	0.529538	2.3257	0.227689
rna-gnl|WGS:VKGI|Godar.A11G194400.1	Ghe02G22360	0.173013	0.636264	0.27192
rna-gnl|WGS:VKGI|Godar.D11G198400.1	Ghe02G22360	0.176882	0.633892	0.279041
rna-gnl|WGS:VKGI|Godar.D03G004700.1	Ghe02G22360	0.0721653	0.104537	0.690331
rna-gnl|WGS:VKGI|Godar.A02G208800.1	Ghe02G22360	0	0	NaN
rna-gnl|WGS:VKGI|Godar.D01G196000.1	Ghe03G10080	0.281057	2.2344	0.125786
rna-gnl|WGS:VKGI|Godar.A01G182300.1	Ghe03G10080	0.292076	2.10528	0.138735
rna-gnl|WGS:VKGI|Godar.A03G163900.1	Ghe03G10080	0.283623	2.04224	0.138878
rna-gnl|WGS:VKGI|Godar.D02G196000.1	Ghe03G10080	0.28671	1.98572	0.144386
rna-gnl|WGS:VKGI|Godar.D02G195800.1	Ghe03G10100	0.311144	1.61313	0.192882
rna-gnl|WGS:VKGI|Godar.A03G163600.1	Ghe03G10100	0.319618	1.50373	0.21255
rna-gnl|WGS:VKGI|Godar.D02G126000.1	Ghe03G18600	0.0110454	0.0426747	0.258828
rna-gnl|WGS:VKGI|Godar.A02G110200.1	Ghe03G18600	0.00121877	0.0037855	0.321958
rna-gnl|WGS:VKGI|Godar.D02G098600.1	Ghe03G21590	0.0202695	0.0307046	0.660144
rna-gnl|WGS:VKGI|Godar.A02G087700.1	Ghe03G21590	0.00354122	0	#NAME?
rna-gnl|WGS:VKGI|Godar.D07G269500.1	Ghe04G07030	0.204184	0.648143	0.315029
rna-gnl|WGS:VKGI|Godar.A07G259300.1	Ghe04G07030	0.16147	0.539554	0.299267
rna-gnl|WGS:VKGI|Godar.D04G064200.1	Ghe04G07030	0.0180994	0.029316	0.61739
rna-gnl|WGS:VKGI|Godar.A05G402400.1	Ghe04G07030	0.00715853	0	#NAME?
rna-gnl|WGS:VKGI|Godar.D04G084700.1	Ghe04G09130	0.0312434	0.0590096	0.529463
rna-gnl|WGS:VKGI|Godar.A05G369100.1	Ghe04G09130	0.0255263	0.0324865	0.78575
rna-gnl|WGS:VKGI|Godar.A01G237400.1	Ghe04G13080	0.204421	0.743037	0.275116
rna-gnl|WGS:VKGI|Godar.D01G251100.1	Ghe04G13080	0.193494	0.684532	0.282666
rna-gnl|WGS:VKGI|Godar.D04G125500.1	Ghe04G13080	0.0061621	0.0458635	0.134357
rna-gnl|WGS:VKGI|Godar.A04G088000.1	Ghe04G13080	0.00122825	0	#NAME?
rna-gnl|WGS:VKGI|Godar.A13G015500.1	Ghe04G17190	0.245459	1.85884	0.132049
rna-gnl|WGS:VKGI|Godar.D13G019700.1	Ghe04G17190	0.243525	1.84522	0.131976
rna-gnl|WGS:VKGI|Godar.D04G160500.1	Ghe04G17190	0.0706947	0.108591	0.651019
rna-gnl|WGS:VKGI|Godar.A04G124700.1	Ghe04G17190	0.00181598	0.00606064	0.299635
rna-gnl|WGS:VKGI|Godar.D08G027100.1	Ghe05G00380	0.319771	1.64663	0.194198
rna-gnl|WGS:VKGI|Godar.A08G026000.1	Ghe05G00380	0.318338	1.43133	0.222407
rna-gnl|WGS:VKGI|Godar.A08G097900.1	Ghe05G00380	0.367379	1.02917	0.356967
rna-gnl|WGS:VKGI|Godar.D08G104700.1	Ghe05G00380	0.371499	0.919966	0.403817
rna-gnl|WGS:VKGI|Godar.D05G004200.1	Ghe05G00380	0.0148463	0.0230197	0.644939
rna-gnl|WGS:VKGI|Godar.A05G003700.1	Ghe05G00380	0.00453988	0	#NAME?
rna-gnl|WGS:VKGI|Godar.A10G073400.1	Ghe05G14320	0.113617	0.582067	0.195196
rna-gnl|WGS:VKGI|Godar.D10G072400.1	Ghe05G14320	0.102915	0.559542	0.183927
rna-gnl|WGS:VKGI|Godar.D05G143700.1	Ghe05G14320	0.0102918	0.0361032	0.285065
rna-gnl|WGS:VKGI|Godar.D05G153500.1	Ghe05G15180	0.014451	0.0573462	0.251996
rna-gnl|WGS:VKGI|Godar.A05G149800.1	Ghe05G15180	0.00358924	0	#NAME?
rna-gnl|WGS:VKGI|Godar.A06G241400.1	Ghe05G16460	0.0684991	0.788372	0.0868868
rna-gnl|WGS:VKGI|Godar.D06G254200.1	Ghe05G16460	0.0692759	0.765673	0.0904771
rna-gnl|WGS:VKGI|Godar.A10G037600.1	Ghe05G16460	0.0693654	0.710105	0.0976833
rna-gnl|WGS:VKGI|Godar.D10G037500.1	Ghe05G16460	0.0688411	0.623158	0.110471
rna-gnl|WGS:VKGI|Godar.D05G167300.1	Ghe05G16460	0.00729637	0.0506028	0.144189
rna-gnl|WGS:VKGI|Godar.A05G162400.1	Ghe05G16460	0.003636	0.0075878	0.479191
rna-gnl|WGS:VKGI|Godar.D06G167900.1	Ghe05G16990	0.531293	NaN	NaN
rna-gnl|WGS:VKGI|Godar.D05G173700.1	Ghe05G16990	0.0183008	0.0310263	0.589847
rna-gnl|WGS:VKGI|Godar.A05G167100.1	Ghe05G16990	0.00233941	0.00357037	0.655229
rna-gnl|WGS:VKGI|Godar.D05G175100.1	Ghe05G17150	0.632611	NaN	NaN
rna-gnl|WGS:VKGI|Godar.A05G168700.1	Ghe05G17150	0.00119737	0	#NAME?
rna-gnl|WGS:VKGI|Godar.D05G247800.1	Ghe05G24320	0.00473608	0.0229244	0.206595
rna-gnl|WGS:VKGI|Godar.A05G238500.1	Ghe05G24320	0.00236453	0.0075615	0.312707
rna-gnl|WGS:VKGI|Godar.D05G273900.1	Ghe05G26630	0.0149717	0.0415724	0.360136
rna-gnl|WGS:VKGI|Godar.A05G265900.1	Ghe05G26630	0.00341978	0.00745116	0.45896
rna-gnl|WGS:VKGI|Godar.A13G141100.1	Ghe05G27170	0.501377	2.65808	0.188624
rna-gnl|WGS:VKGI|Godar.D13G148500.1	Ghe05G27170	0.508156	2.53537	0.200427
rna-gnl|WGS:VKGI|Godar.D05G279000.1	Ghe05G27170	0.0062233	0.0462673	0.134507
rna-gnl|WGS:VKGI|Godar.A05G271300.1	Ghe05G27170	0.00233509	0.00383878	0.608289
rna-gnl|WGS:VKGI|Godar.D05G303000.1	Ghe05G29340	0.0162059	0.0613212	0.264279
rna-gnl|WGS:VKGI|Godar.A05G295900.1	Ghe05G29340	0.00575156	0.00392671	1.46473
rna-gnl|WGS:VKGI|Godar.A04G022800.1	Ghe05G43460	0.256103	0.744023	0.344214
rna-gnl|WGS:VKGI|Godar.D05G441600.1	Ghe05G43460	0.0736118	0.0867479	0.848572
rna-gnl|WGS:VKGI|Godar.D13G173000.1	Ghe05G44080	0.25143	0.913939	0.275106
rna-gnl|WGS:VKGI|Godar.A13G163100.1	Ghe05G44080	0.252334	0.879424	0.286931
rna-gnl|WGS:VKGI|Godar.D01G093000.1	Ghe05G44080	0.199969	0.691912	0.289009
rna-gnl|WGS:VKGI|Godar.A01G090400.1	Ghe05G44080	0.178216	0.620372	0.287273
rna-gnl|WGS:VKGI|Godar.D05G445900.1	Ghe05G44080	0.0357431	0.0407432	0.877276
rna-gnl|WGS:VKGI|Godar.A04G018500.1	Ghe05G44080	0	0	NaN
rna-gnl|WGS:VKGI|Godar.D06G168000.1	Ghe06G16500	0.036472	0.0416867	0.874907
rna-gnl|WGS:VKGI|Godar.D06G167900.1	Ghe06G16520	0.0106911	0.0391478	0.273096
rna-gnl|WGS:VKGI|Godar.A06G148900.1	Ghe06G16520	0.00236267	0.0076678	0.308129
rna-gnl|WGS:VKGI|Godar.D10G037500.1	Ghe06G26730	0.0861352	0.965032	0.0892563
rna-gnl|WGS:VKGI|Godar.A10G037600.1	Ghe06G26730	0.0887691	0.907141	0.0978559
rna-gnl|WGS:VKGI|Godar.A05G162400.1	Ghe06G26730	0.0684628	0.812993	0.0842108
rna-gnl|WGS:VKGI|Godar.D05G167300.1	Ghe06G26730	0.0722028	0.778434	0.0927538
rna-gnl|WGS:VKGI|Godar.D06G254200.1	Ghe06G26730	0.00975524	0.0313464	0.311208
rna-gnl|WGS:VKGI|Godar.A06G241400.1	Ghe06G26730	0.00121065	0.015585	0.0776808
rna-gnl|WGS:VKGI|Godar.A07G124000.1	Ghe07G12800	0.00427047	0.0139864	0.30533
rna-gnl|WGS:VKGI|Godar.D07G135600.1	Ghe07G13770	0.0099473	0.0241551	0.41181
rna-gnl|WGS:VKGI|Godar.A07G134700.1	Ghe07G13770	0.00121347	0.0193872	0.0625913
rna-gnl|WGS:VKGI|Godar.D07G224400.1	Ghe07G23620	0.0366672	0.0723951	0.506487
rna-gnl|WGS:VKGI|Godar.A07G214700.1	Ghe07G23620	0.0050484	0.011858	0.425739
rna-gnl|WGS:VKGI|Godar.A01G093200.1	Ghe07G24720	0.286473	2.06744	0.138564
rna-gnl|WGS:VKGI|Godar.A11G173000.1	Ghe07G24720	0.114863	0.664613	0.172827
rna-gnl|WGS:VKGI|Godar.D07G230500.1	Ghe07G24720	0.00246078	0.0587097	0.0419145
rna-gnl|WGS:VKGI|Godar.A07G221300.1	Ghe07G24720	0	0.00810819	0
rna-gnl|WGS:VKGI|Godar.D04G064200.1	Ghe07G29100	0.177762	0.600539	0.296004
rna-gnl|WGS:VKGI|Godar.A05G402400.1	Ghe07G29100	0.166675	0.541743	0.307664
rna-gnl|WGS:VKGI|Godar.D07G269500.1	Ghe07G29100	0.0605501	0.1185	0.510971
rna-gnl|WGS:VKGI|Godar.A07G259300.1	Ghe07G29100	0.00363124	0.00818004	0.443914
rna-gnl|WGS:VKGI|Godar.A10G119100.1	Ghe07G29550	0.333795	2.82387	0.118205
rna-gnl|WGS:VKGI|Godar.D10G099800.1	Ghe07G29550	0.350834	2.08219	0.168493
rna-gnl|WGS:VKGI|Godar.A07G263300.1	Ghe07G29550	0	0.0116206	0
rna-gnl|WGS:VKGI|Godar.A07G267000.1	Ghe07G29950	0.0747496	0.161409	0.463107
rna-gnl|WGS:VKGI|Godar.D07G277900.1	Ghe07G29950	0.0285888	0.128307	0.222816
rna-gnl|WGS:VKGI|Godar.A05G003700.1	Ghe08G02550	0.325165	1.40724	0.231066
rna-gnl|WGS:VKGI|Godar.D05G004200.1	Ghe08G02550	0.324391	1.37471	0.23597
rna-gnl|WGS:VKGI|Godar.D08G027100.1	Ghe08G02550	0.0513233	0.0208982	2.45587
rna-gnl|WGS:VKGI|Godar.A08G026000.1	Ghe08G02550	0.00368325	0.00809178	0.455184
rna-gnl|WGS:VKGI|Godar.D08G068300.1	Ghe08G06460	0.0160401	0.0403052	0.397966
rna-gnl|WGS:VKGI|Godar.A08G062300.1	Ghe08G06460	0.00244499	0.0158736	0.154029
rna-gnl|WGS:VKGI|Godar.D08G087700.1	Ghe08G08670	0.0187579	0.040451	0.463719
rna-gnl|WGS:VKGI|Godar.A08G082500.1	Ghe08G08670	0.00346154	0.003736	0.926538
rna-gnl|WGS:VKGI|Godar.A08G097900.1	Ghe08G10770	0.0711384	0.0830058	0.857029
rna-gnl|WGS:VKGI|Godar.D08G104700.1	Ghe08G10770	0.0440429	0.0826632	0.5328
rna-gnl|WGS:VKGI|Godar.D11G124100.1	Ghe08G16550	0.408928	2.06884	0.19766
rna-gnl|WGS:VKGI|Godar.A11G123200.1	Ghe08G16550	0.415517	1.92046	0.216363
rna-gnl|WGS:VKGI|Godar.D08G161900.1	Ghe08G16550	0.0100874	0.0418665	0.240941
rna-gnl|WGS:VKGI|Godar.A08G143800.1	Ghe08G16550	0.00119095	0	#NAME?
rna-gnl|WGS:VKGI|Godar.A08G260100.1	Ghe08G28500	0.00376098	0	#NAME?
rna-gnl|WGS:VKGI|Godar.D08G290700.1	Ghe08G30070	0.016002	0.0269346	0.594107
rna-gnl|WGS:VKGI|Godar.A08G276400.1	Ghe08G30070	0.00423692	0.00757821	0.559093
rna-gnl|WGS:VKGI|Godar.D09G043600.1	Ghe09G05570	0.0362926	0.0936027	0.38773
rna-gnl|WGS:VKGI|Godar.A09G044300.1	Ghe09G05570	0.00229533	0.0079682	0.288062
rna-gnl|WGS:VKGI|Godar.D09G223500.1	Ghe09G24110	0.00533573	0.0253724	0.210297
rna-gnl|WGS:VKGI|Godar.A09G223500.1	Ghe09G24110	0	0.00715569	0
rna-gnl|WGS:VKGI|Godar.D09G275900.1	Ghe09G29430	0.0496101	0.0788184	0.629423
rna-gnl|WGS:VKGI|Godar.A09G274600.1	Ghe09G29430	0.0522388	0.0440224	1.18664
rna-gnl|WGS:VKGI|Godar.A11G038700.1	Ghe09G30390	0.123807	0.781856	0.15835
rna-gnl|WGS:VKGI|Godar.D11G038500.1	Ghe09G30390	0.128534	0.74782	0.171879
rna-gnl|WGS:VKGI|Godar.D09G282300.1	Ghe09G30390	0.0117385	0.0487151	0.240962
rna-gnl|WGS:VKGI|Godar.A09G284000.1	Ghe09G30390	0.00349889	0.00792872	0.441293
rna-gnl|WGS:VKGI|Godar.D06G168000.1	Ghe10G03290	0.134114	0.616394	0.217579
rna-gnl|WGS:VKGI|Godar.A10G035600.1	Ghe10G03290	0.0110744	0.0345285	0.320732
rna-gnl|WGS:VKGI|Godar.D10G035300.1	Ghe10G03290	0.0128561	0.0174596	0.736338
rna-gnl|WGS:VKGI|Godar.A06G241400.1	Ghe10G03510	0.0905664	0.890896	0.101658
rna-gnl|WGS:VKGI|Godar.D06G254200.1	Ghe10G03510	0.094131	0.876446	0.107401
rna-gnl|WGS:VKGI|Godar.A05G162400.1	Ghe10G03510	0.070355	0.671013	0.104849
rna-gnl|WGS:VKGI|Godar.D05G167300.1	Ghe10G03510	0.0730792	0.622592	0.117379
rna-gnl|WGS:VKGI|Godar.D10G037500.1	Ghe10G03510	0.00484997	0.0443231	0.109423
rna-gnl|WGS:VKGI|Godar.A10G037600.1	Ghe10G03510	0.00377083	0.0122744	0.307211
rna-gnl|WGS:VKGI|Godar.D05G143700.1	Ghe10G06610	0.114378	0.616251	0.185603
rna-gnl|WGS:VKGI|Godar.A10G073400.1	Ghe10G06610	0.0855556	0.103837	0.823939
rna-gnl|WGS:VKGI|Godar.D10G072400.1	Ghe10G06610	0.0475922	0.0572201	0.831738
rna-gnl|WGS:VKGI|Godar.A07G263300.1	Ghe10G16310	0.338443	2.1581	0.156824
rna-gnl|WGS:VKGI|Godar.A10G119100.1	Ghe10G16310	0.316535	1.55152	0.204015
rna-gnl|WGS:VKGI|Godar.D10G099800.1	Ghe10G16310	0.0114223	0.052195	0.218838
rna-gnl|WGS:VKGI|Godar.A12G074900.1	Ghe10G17380	0.0617378	0.619344	0.0996825
rna-gnl|WGS:VKGI|Godar.D12G076400.1	Ghe10G17380	0.061103	0.606484	0.10075
rna-gnl|WGS:VKGI|Godar.D10G109500.1	Ghe10G17380	0.00923266	0.0188808	0.488997
rna-gnl|WGS:VKGI|Godar.A10G109600.1	Ghe10G17380	0.0034463	0.00374767	0.919586
rna-gnl|WGS:VKGI|Godar.D09G275900.1	Ghe10G22540	0.452392	2.20312	0.205342
rna-gnl|WGS:VKGI|Godar.A09G274600.1	Ghe10G22540	0.454674	2.14132	0.212334
rna-gnl|WGS:VKGI|Godar.D10G216300.1	Ghe10G22540	0.0113293	0.031594	0.35859
rna-gnl|WGS:VKGI|Godar.A10G208200.1	Ghe10G22540	0.0012513	0	#NAME?
rna-gnl|WGS:VKGI|Godar.A09G284000.1	Ghe11G03910	0.124571	0.75232	0.165582
rna-gnl|WGS:VKGI|Godar.D09G282300.1	Ghe11G03910	0.129607	0.732337	0.176977
rna-gnl|WGS:VKGI|Godar.D11G038500.1	Ghe11G03910	0.0131622	0.0818529	0.160803
rna-gnl|WGS:VKGI|Godar.A11G038700.1	Ghe11G03910	0	0.0117343	0
rna-gnl|WGS:VKGI|Godar.D11G068400.1	Ghe11G06910	0.00720871	0.0282291	0.255364
rna-gnl|WGS:VKGI|Godar.A11G068700.1	Ghe11G06910	0.00119689	0.00795236	0.150507
rna-gnl|WGS:VKGI|Godar.D11G108500.1	Ghe11G10780	0.0090354	0.0470175	0.192171
rna-gnl|WGS:VKGI|Godar.A11G107600.1	Ghe11G10780	0.0033768	0.0035098	0.962105
rna-gnl|WGS:VKGI|Godar.D08G161900.1	Ghe11G12350	0.427941	2.27331	0.188246
rna-gnl|WGS:VKGI|Godar.A08G143800.1	Ghe11G12350	0.414935	1.91598	0.216565
rna-gnl|WGS:VKGI|Godar.D11G124100.1	Ghe11G12350	0.00916392	0.0260249	0.352121
rna-gnl|WGS:VKGI|Godar.A11G123200.1	Ghe11G12350	0	0	NaN
rna-gnl|WGS:VKGI|Godar.D11G185000.1	Ghe11G18220	0.00479331	0.0248127	0.193179
rna-gnl|WGS:VKGI|Godar.D03G004700.1	Ghe11G19670	0.249177	0.810211	0.307546
rna-gnl|WGS:VKGI|Godar.A02G208800.1	Ghe11G19670	0.171473	0.644774	0.265942
rna-gnl|WGS:VKGI|Godar.D11G198400.1	Ghe11G19670	0.0110477	0.0466472	0.236835
rna-gnl|WGS:VKGI|Godar.A11G194400.1	Ghe11G19670	0.00122013	0.00377241	0.323436
rna-gnl|WGS:VKGI|Godar.A11G307300.1	Ghe11G33210	0.049247	0.154155	0.319465
rna-gnl|WGS:VKGI|Godar.D11G310000.1	Ghe11G33210	0.00229533	0.0301928	0.0760227
rna-gnl|WGS:VKGI|Godar.A01G198200.1	Ghe12G04080	0.216322	0.543292	0.398169
rna-gnl|WGS:VKGI|Godar.D01G210600.1	Ghe12G04080	0.203105	0.502909	0.403861
rna-gnl|WGS:VKGI|Godar.D12G041600.1	Ghe12G04080	0.0170704	0.0372748	0.457962
rna-gnl|WGS:VKGI|Godar.A12G036800.1	Ghe12G04080	0.00240674	0.00409837	0.587243
rna-gnl|WGS:VKGI|Godar.D12G106200.1	Ghe12G09100	0.0101332	0.0340726	0.297399
rna-gnl|WGS:VKGI|Godar.A12G100300.1	Ghe12G09100	0.00125235	0.00831609	0.150593
rna-gnl|WGS:VKGI|Godar.D10G109500.1	Ghe12G12990	0.0675222	0.615437	0.109714
rna-gnl|WGS:VKGI|Godar.A10G109600.1	Ghe12G12990	0.0687297	0.592565	0.115987
rna-gnl|WGS:VKGI|Godar.D12G076400.1	Ghe12G12990	0.00586628	0.0470128	0.124781
rna-gnl|WGS:VKGI|Godar.A12G074900.1	Ghe12G12990	0.00116959	0.00380711	0.307212
rna-gnl|WGS:VKGI|Godar.D12G171600.1	Ghe12G18860	0.0196491	0.023624	0.831743
rna-gnl|WGS:VKGI|Godar.A12G163700.1	Ghe12G18860	0.00364005	0.00782786	0.465012
rna-gnl|WGS:VKGI|Godar.D12G223700.1	Ghe12G24260	0.0125622	0.0372748	0.337015
rna-gnl|WGS:VKGI|Godar.D12G282100.1	Ghe12G30110	0.00818004	0.0555258	0.14732
rna-gnl|WGS:VKGI|Godar.A12G273000.1	Ghe12G30110	0.002331	0.0038168	0.610722
rna-gnl|WGS:VKGI|Godar.A12G310200.1	Ghe12G33800	0.00180397	0.0117881	0.153034
rna-gnl|WGS:VKGI|Godar.A04G124700.1	Ghe13G01890	0.246544	1.77314	0.139044
rna-gnl|WGS:VKGI|Godar.D04G160500.1	Ghe13G01890	0.25486	1.62875	0.156476
rna-gnl|WGS:VKGI|Godar.D13G019700.1	Ghe13G01890	0.00681339	0.0583101	0.116848
rna-gnl|WGS:VKGI|Godar.A13G015500.1	Ghe13G01890	0.00339944	0	#NAME?
rna-gnl|WGS:VKGI|Godar.A11G307300.1	Ghe13G14910	0.0973783	0.53424	0.182274
rna-gnl|WGS:VKGI|Godar.D13G134100.1	Ghe13G14910	0.0139202	0.049779	0.279639
rna-gnl|WGS:VKGI|Godar.A13G129000.1	Ghe13G14910	0	0	NaN
rna-gnl|WGS:VKGI|Godar.D13G148500.1	Ghe13G16230	0.00688868	0.0436487	0.157821
rna-gnl|WGS:VKGI|Godar.A13G141100.1	Ghe13G16230	0.00344169	0	#NAME?
rna-gnl|WGS:VKGI|Godar.D01G095700.1	Ghe13G18670	0.126887	0.668957	0.189679
rna-gnl|WGS:VKGI|Godar.A01G093200.1	Ghe13G18670	0.122543	0.667472	0.183592
rna-gnl|WGS:VKGI|Godar.D13G172100.1	Ghe13G18670	0.00873736	0.038279	0.228254
rna-gnl|WGS:VKGI|Godar.A13G162200.1	Ghe13G18670	0.00124352	0.0041408	0.30031
rna-gnl|WGS:VKGI|Godar.D05G445900.1	Ghe13G18750	0.245377	0.938477	0.261463
rna-gnl|WGS:VKGI|Godar.A04G018500.1	Ghe13G18750	0.248184	0.884832	0.280487
rna-gnl|WGS:VKGI|Godar.D01G093000.1	Ghe13G18750	0.238981	0.71188	0.335704
rna-gnl|WGS:VKGI|Godar.A01G090400.1	Ghe13G18750	0.240426	0.692445	0.347214
rna-gnl|WGS:VKGI|Godar.D13G173000.1	Ghe13G18750	0.00354401	0.0244421	0.144996
rna-gnl|WGS:VKGI|Godar.A13G163100.1	Ghe13G18750	0.00236128	0	#NAME?

## Sheet: A2vsAD1
Seq_1	Seq_2	Ka	Ks	Ka_Ks
Gohir.D13G141900.1.v2.1	Gar01G09470	0.243437	0.792145	0.307314
Gohir.D05G372300.1.v2.1	Gar01G09470	0.200447	0.735058	0.272696
Gohir.A04G014000.1.v2.1	Gar01G09470	0.197947	0.70344	0.281398
Gohir.D01G068200.1.v2.1	Gar01G09470	0.0203038	0.0417354	0.486489
Gohir.A01G081100.1.v2.1	Gar01G09470	0.00118064	0.00813016	0.145217
Gohir.A13G136600.1.v2.1	Gar01G09760	0.118155	0.659048	0.179282
Gohir.D13G141000.1.v2.1	Gar01G09760	0.116668	0.620715	0.187957
Gohir.D01G070600.1.v2.1	Gar01G09760	0.00879776	0.0168074	0.523445
Gohir.A01G084200.1.v2.1	Gar01G09760	0.00125104	0.0041609	0.300667
Gohir.D03G103200.1.v2.1	Gar01G22750	0.0342114	0.0398368	0.858789
Gohir.A03G063100.1.v2.1	Gar01G22750	0.00841439	0.00777965	1.08159
Gohir.D01G200400.1.v2.1	Gar02G02420	0.0102818	0.0228517	0.449938
Gohir.A01G211600.1.v2.1	Gar02G02420	0.00130449	0	#NAME?
Gohir.D04G101800.1.v2.1	Gar02G02830	0.192276	0.751703	0.255787
Gohir.A04G064400.1.v2.1	Gar02G02830	0.197873	0.746541	0.265053
Gohir.D01G196900.1.v2.1	Gar02G02830	0.0129168	0.0397999	0.324543
Gohir.A01G207400.1.v2.1	Gar02G02830	0.00243952	0.00824751	0.295789
Gohir.D12G037400.1.v2.1	Gar02G07440	0.205422	0.562897	0.364937
Gohir.A12G035300.1.v2.1	Gar02G07440	0.222378	0.516264	0.430744
Gohir.D01G163000.1.v2.1	Gar02G07440	0.0199721	0.0596482	0.334831
Gohir.A01G172000.1.v2.1	Gar02G07440	0.00497051	0.00829024	0.599561
Gohir.A03G133500.1.v2.1	Gar02G11030	0.103072	0.512717	0.201032
Gohir.D02G157800.1.v2.1	Gar02G11030	0.0996508	0.494892	0.201359
Gohir.D01G151700.1.v2.1	Gar02G11030	0.0114758	0.0490278	0.234067
Gohir.D03G001600.1.v2.1	Gar02G20570	0.0142579	0.0546373	0.260955
Gohir.A02G172600.1.v2.1	Gar02G20570	0.00472939	0.00960013	0.492638
Gohir.D11G178100.1.v2.1	Gar02G20860	0.176342	0.633518	0.278353
Gohir.A11G171200.1.v2.1	Gar02G20860	0.174134	0.626735	0.277844
Gohir.D03G004250.1.v2.1	Gar02G20860	0.0433152	0.0864975	0.500768
Gohir.A02G175600.1.v2.1	Gar02G20860	0.00363894	0	#NAME?
Gohir.D01G151700.1.v2.1	Gar03G10250	0.316683	2.36587	0.133854
Gohir.A03G133500.1.v2.1	Gar03G10250	0.313331	2.22448	0.140856
Gohir.D02G157800.1.v2.1	Gar03G10250	0.314674	1.94552	0.161743
Gohir.D02G154400.1.v2.1	Gar03G10710	0.0125488	0.0295605	0.424514
Gohir.A03G130700.1.v2.1	Gar03G10710	0.00267301	0.00289855	0.922186
Gohir.D02G103400.1.v2.1	Gar03G17790	0.00739226	0.0468293	0.157856
Gohir.A02G088100.1.v2.1	Gar03G17790	0	0.00379508	0
Gohir.D07G227200.1.v2.1	Gar04G06540	0.152479	0.57805	0.263781
Gohir.A07G220500.1.v2.1	Gar04G06540	0.156193	0.555358	0.281248
Gohir.D04G055000.1.v2.1	Gar04G06540	0.0133867	0.0253024	0.529068
Gohir.A05G359200.1.v2.1	Gar04G06540	0.0046234	0	#NAME?
Gohir.D04G070850.1.v2.1	Gar04G08720	0.101574	0.104791	0.969302
Gohir.A05G332150.1.v2.1	Gar04G08720	0.0547355	0.0487222	1.12342
Gohir.A01G207400.1.v2.1	Gar04G12530	0.199319	0.727828	0.273855
Gohir.D01G196900.1.v2.1	Gar04G12530	0.189661	0.678108	0.279691
Gohir.D04G101800.1.v2.1	Gar04G12530	0.0104202	0.0529048	0.196962
Gohir.A04G064400.1.v2.1	Gar04G12530	0.00519146	0.0085654	0.606096
Gohir.A08G018600.1.v2.1	Gar05G00230	0.30709	1.60076	0.19184
Gohir.D05G004000.1.v2.1	Gar05G00230	0.0450163	0.0723731	0.622004
Gohir.A05G003600.1.v2.1	Gar05G00230	0.0326333	0.0483064	0.675547
Gohir.D10G066000.1.v2.1	Gar05G13830	0.0853645	0.540768	0.157858
Gohir.A10G064400.1.v2.1	Gar05G13830	0.105561	0.540254	0.195392
Gohir.D05G134600.1.v2.1	Gar05G13830	0.0100388	0.0314491	0.319209
Gohir.A05G132650.1.v2.1	Gar05G13830	0.0200636	0.0292109	0.686853
Gohir.D05G143001.1.v2.1	Gar05G14670	0.0153115	0.0568993	0.269099
Gohir.A05G140800.1.v2.1	Gar05G14670	0.00481253	0.0079735	0.603566
Gohir.D05G143100.1.v2.1	Gar05G14690	0.36948	1.87835	0.196704
Gohir.A05G141000.1.v2.1	Gar05G14690	0.00115318	0.00781766	0.14751
Gohir.A06G198500.1.v2.1	Gar05G15930	0.0688571	0.798783	0.0862026
Gohir.D06G205900.1.v2.1	Gar05G15930	0.0696387	0.764815	0.091053
Gohir.D10G033600.1.v2.1	Gar05G15930	0.0678633	0.621478	0.109197
Gohir.D05G154900.1.v2.1	Gar05G15930	0.00733203	0.051	0.143765
Gohir.A05G152400.1.v2.1	Gar05G15930	0.00121593	0	#NAME?
Gohir.D05G158950.1.v2.1	Gar05G16400	0.0171978	0.0387302	0.444042
Gohir.A05G156150.1.v2.1	Gar05G16400	0.00352804	0.0108436	0.325358
Gohir.A05G157300.1.v2.1	Gar05G16560	0.00120579	0.00776204	0.155344
Gohir.D05G160200.1.v2.1	Gar05G16570	0.0177448	0.0248299	0.714656
Gohir.A05G157400.1.v2.1	Gar05G16570	0.00125235	0	#NAME?
Gohir.D05G226800.1.v2.1	Gar05G23620	0.00476239	0.019152	0.248663
Gohir.D05G249000.1.v2.1	Gar05G26380	0.017382	0.0458158	0.379389
Gohir.A05G247500.2.v2.1	Gar05G26380	0.0098191	0.0120525	0.814695
Gohir.D05G254000.1.v2.1	Gar05G27000	0.00588411	0.0435622	0.135074
Gohir.A05G252200.1.v2.1	Gar05G27000	0.00117302	0	#NAME?
Gohir.D05G274400.2.v2.1	Gar05G29350	0.0139557	0.0882966	0.158055
Gohir.A05G272200.1.v2.1	Gar05G29350	0.00230658	0.0159421	0.144685
Gohir.A04G017600.1.v2.1	Gar05G43970	0.182033	0.375938	0.484211
Gohir.D05G368500.1.v2.1	Gar05G43970	0.0232555	0.0568633	0.408972
Gohir.A04G017800.1.v2.1	Gar05G43990	0.195798	0.426342	0.459252
Gohir.A01G081100.1.v2.1	Gar05G45960	0.193151	0.699841	0.275993
Gohir.D01G068200.1.v2.1	Gar05G45960	0.195948	0.684085	0.286438
Gohir.D05G372300.1.v2.1	Gar05G45960	0.0375469	0.0455627	0.824073
Gohir.A04G014000.1.v2.1	Gar05G45960	0.00367573	0	#NAME?
Gohir.A06G110800.1.v2.1	Gar06G16170	0.00462964	0.0070423	0.657405
Gohir.D06G134400.1.v2.1	Gar06G16220	0.00955617	0.0432907	0.220744
Gohir.A06G110802.1.v2.1	Gar06G16220	0.00118788	0.0115609	0.10275
Gohir.A05G144650.1.v2.1	Gar06G26000	0.333066	1.41986	0.234577
Gohir.D06G203100.1.v2.1	Gar06G26000	0.0371078	0.100569	0.368979
Gohir.A06G195500.1.v2.1	Gar06G26000	0.00250575	0.0117881	0.212566
Gohir.A10G032900.1.v2.1	Gar06G26280	0.0872727	0.891443	0.0979004
Gohir.A05G152400.1.v2.1	Gar06G26280	0.078744	0.778179	0.10119
Gohir.D05G154900.1.v2.1	Gar06G26280	0.0735112	0.758038	0.0969755
Gohir.D06G205900.1.v2.1	Gar06G26280	0.0085759	0.027517	0.311658
Gohir.A06G198500.1.v2.1	Gar06G26280	0	0.00779734	0
Gohir.D07G110500.1.v2.1	Gar07G13110	0.0104343	0.071831	0.145262
Gohir.A07G106600.2.v2.1	Gar07G13110	0	0.0046802	0
Gohir.D07G119400.1.v2.1	Gar07G14210	0.00999286	0.0243841	0.40981
Gohir.D07G189600.1.v2.1	Gar07G23940	0.0355325	0.0599699	0.592506
Gohir.A07G182800.1.v2.1	Gar07G23940	0.00380229	0.00396302	0.959442
Gohir.D11G158966.1.v2.1	Gar07G24890	0.115109	0.684373	0.168196
Gohir.A11G152100.1.v2.1	Gar07G24890	0.114812	0.637159	0.180193
Gohir.D07G194700.1.v2.1	Gar07G24890	0.00247704	0.0458635	0.0540089
Gohir.A07G187900.1.v2.1	Gar07G24890	0.00123635	0.0081578	0.151554
Gohir.D07G208600.1.v2.1	Gar07G26920	0.0134584	0.0583439	0.230674
Gohir.A07G202400.1.v2.1	Gar07G26920	0.0119166	0.0290498	0.410212
Gohir.D04G055000.1.v2.1	Gar07G29060	0.166265	0.530361	0.313495
Gohir.A05G359200.1.v2.1	Gar07G29060	0.168108	0.529592	0.317429
Gohir.D07G227200.1.v2.1	Gar07G29060	0.0097771	0.037757	0.258948
Gohir.A07G220500.1.v2.1	Gar07G29060	0.00610007	0.012346	0.494095
Gohir.D10G086100.1.v2.1	Gar07G29530	0.347815	2.13537	0.162883
Gohir.D07G231400.1.v2.1	Gar07G29530	0.00919816	0.023539	0.390762
Gohir.A07G224100.1.v2.1	Gar07G29530	0.0034384	0.007747	0.443836
Gohir.D08G062200.1.v2.1	Gar08G06460	0.0248418	0.0526888	0.471483
Gohir.A08G052600.1.v2.1	Gar08G06460	0.00245902	0.00395779	0.621311
Gohir.D08G078900.1.v2.1	Gar08G08440	0.0198997	0.0347106	0.573305
Gohir.A08G070000.1.v2.1	Gar08G08440	0.00347692	0	#NAME?
Gohir.D11G112100.1.v2.1	Gar08G16170	0.408924	2.06171	0.198342
Gohir.A11G107300.1.v2.1	Gar08G16170	0.412866	1.91024	0.216133
Gohir.D08G142000.1.v2.1	Gar08G16170	0.0108862	0.0483551	0.22513
Gohir.A08G120933.1.v2.1	Gar08G16170	0.00480723	0	#NAME?
Gohir.D08G239226.1.v2.1	Gar08G28310	0.0820429	0.493584	0.166219
Gohir.A08G221614.1.v2.1	Gar08G28310	0.00125865	0	#NAME?
Gohir.D08G252800.1.v2.1	Gar08G29890	0.0160634	0.0271874	0.59084
Gohir.A08G232600.1.v2.1	Gar08G29890	0.00532012	0.0153753	0.346017
Gohir.A09G002300.1.v2.1	Gar09G00260	0.0650407	0.105301	0.617666
Gohir.D09G002040.1.v2.1	Gar09G00260	0.0465977	0.0703149	0.6627
Gohir.D09G033200.1.v2.1	Gar09G05300	0.0245325	0.0849865	0.288664
Gohir.A09G033100.1.v2.1	Gar09G05300	0.0011523	0.0202305	0.0569583
Gohir.D09G166700.2.v2.1	Gar09G21270	0.0136429	0.0573528	0.237878
Gohir.A09G171000.1.v2.1	Gar09G21270	0.00871259	0.0299541	0.290865
Gohir.D09G184700.1.v2.1	Gar09G23250	0.00428343	0.0292899	0.146243
Gohir.A09G190000.1.v2.1	Gar09G23250	0.00106838	0.00360145	0.296652
Gohir.D09G235200.1.v2.1	Gar09G28490	0.0133071	0.0409503	0.324957
Gohir.A11G031691.1.v2.1	Gar09G29430	0.136786	0.804727	0.169978
Gohir.D11G035150.1.v2.1	Gar09G29430	0.149374	0.764351	0.195427
Gohir.D09G243300.1.v2.1	Gar09G29430	0.0380332	0.0850032	0.447432
Gohir.A09G242600.1.v2.1	Gar09G29430	0.0236311	0.0433747	0.544813
Gohir.A10G030900.1.v2.1	Gar10G03020	0.00183655	0.00584229	0.314354
Gohir.A06G198500.1.v2.1	Gar10G03250	0.0872727	0.866196	0.100754
Gohir.A05G152400.1.v2.1	Gar10G03250	0.0664649	0.660995	0.100553
Gohir.D05G154900.1.v2.1	Gar10G03250	0.084387	0.643796	0.131077
Gohir.D10G033600.1.v2.1	Gar10G03250	0.00487757	0.0404002	0.120731
Gohir.A10G032900.1.v2.1	Gar10G03250	0	0.00394998	0
Gohir.D05G134600.1.v2.1	Gar10G06650	0.105446	0.573119	0.183987
Gohir.A05G132650.1.v2.1	Gar10G06650	0.124271	0.549583	0.226119
Gohir.D10G066000.1.v2.1	Gar10G06650	0.043874	0.056289	0.779443
Gohir.A10G064400.1.v2.1	Gar10G06650	0.00796115	0.00823054	0.96727
Gohir.A12G068400.1.v2.1	Gar10G10710	0.071681	0.617814	0.116024
Gohir.D12G068175.1.v2.1	Gar10G10710	0.0614274	0.612437	0.1003
Gohir.D10G094500.1.v2.1	Gar10G10710	0.00694851	0.0228589	0.303974
Gohir.A10G093600.1.v2.1	Gar10G10710	0	0.00755674	0
Gohir.D07G231400.1.v2.1	Gar10G11830	0.325931	2.80845	0.116054
Gohir.A07G224100.1.v2.1	Gar10G11830	0.332461	2.67391	0.124335
Gohir.D10G086100.1.v2.1	Gar10G11830	0.319606	1.6265	0.1965
Gohir.A10G102000.1.v2.1	Gar10G11830	0.00229577	0.00726838	0.315858
Gohir.D10G179400.1.v2.1	Gar10G22510	0.0615038	0.104047	0.591114
Gohir.A10G172900.1.v2.1	Gar10G22510	0.049466	0.0745343	0.663667
Gohir.A09G242600.1.v2.1	Gar11G03650	0.118437	0.777636	0.152304
Gohir.D09G243300.1.v2.1	Gar11G03650	0.139304	0.754621	0.184601
Gohir.D11G035150.1.v2.1	Gar11G03650	0.0132361	0.0823024	0.160822
Gohir.A11G031691.1.v2.1	Gar11G03650	0	0.00781257	0
Gohir.D11G098800.1.v2.1	Gar11G10290	0.00679378	0.0474322	0.143231
Gohir.A11G093800.1.v2.1	Gar11G10290	0.00225776	0.00710485	0.317778
Gohir.D08G142000.1.v2.1	Gar11G11850	0.427719	2.18035	0.19617
Gohir.A08G120933.1.v2.1	Gar11G11850	0.426099	2.02183	0.210749
Gohir.D11G112100.1.v2.1	Gar11G11850	0.00922734	0.0260249	0.354558
Gohir.A11G107300.1.v2.1	Gar11G11850	0.00114635	0.00367198	0.312189
Gohir.A07G187900.1.v2.1	Gar11G17200	0.111902	0.67688	0.16532
Gohir.D07G194700.1.v2.1	Gar11G17200	0.114897	0.654628	0.175515
Gohir.D11G158966.1.v2.1	Gar11G17200	0.0102238	0.0335017	0.305172
Gohir.A11G152100.1.v2.1	Gar11G17200	0.00371978	0.00400268	0.929324
Gohir.D11G166500.2.v2.1	Gar11G18090	0.00724935	0.0290895	0.249208
Gohir.A11G160300.2.v2.1	Gar11G18090	0.00603261	0.0123544	0.488295
Gohir.D03G004250.1.v2.1	Gar11G19540	0.244537	0.776881	0.314767
Gohir.A02G175600.1.v2.1	Gar11G19540	0.187256	0.688025	0.272165
Gohir.D11G178100.1.v2.1	Gar11G19540	0.0111159	0.0428132	0.259637
Gohir.A11G171200.1.v2.1	Gar11G19540	0.00122762	0.00378669	0.324194
Gohir.A08G218000.1.v2.1	Gar11G30830	0.0964497	0.767168	0.125722
Gohir.A13G162200.2.v2.1	Gar11G30830	0.0970234	0.713738	0.135937
Gohir.D11G253000.1.v2.1	Gar11G30830	0.00850814	0.0582629	0.14603
Gohir.A11G243366.1.v2.1	Gar11G30830	0.00395258	0.0041096	0.961792
Gohir.A13G107000.1.v2.1	Gar11G33340	0.13239	0.66005	0.200576
Gohir.D13G110300.1.v2.1	Gar11G33340	0.132474	0.658088	0.201302
Gohir.D11G273000.1.v2.1	Gar11G33340	0.00346621	0.030288	0.114442
Gohir.A11G263000.1.v2.1	Gar11G33340	0.00230769	0.00747204	0.308844
Gohir.A01G172000.1.v2.1	Gar12G04060	0.214116	0.536668	0.398973
Gohir.D01G163000.1.v2.1	Gar12G04060	0.203494	0.496258	0.410057
Gohir.D12G037400.1.v2.1	Gar12G04060	0.0162948	0.0379028	0.429909
Gohir.A12G035300.1.v2.1	Gar12G04060	0.00247066	0.00419288	0.589252
Gohir.A10G093600.1.v2.1	Gar12G07800	0.0678634	0.604961	0.112178
Gohir.A12G068400.1.v2.1	Gar12G07800	0.0102405	0.0026537	3.85894
Gohir.D12G091300.1.v2.1	Gar12G12070	0.00888335	0.0254982	0.348391
Gohir.A12G091400.1.v2.1	Gar12G12070	0.00125918	0.00837413	0.150366
Gohir.D12G146100.1.v2.1	Gar12G19030	0.0197502	0.0318985	0.619157
Gohir.A12G141200.1.v2.1	Gar12G19030	0.00243754	0.0118501	0.205697
Gohir.D12G190700.1.v2.1	Gar12G24340	0.0126391	0.033546	0.376771
Gohir.A12G187800.1.v2.1	Gar12G24340	0.00456709	0	#NAME?
Gohir.D12G241900.1.v2.1	Gar12G30240	0.0117834	0.0682288	0.172705
Gohir.A12G240600.1.v2.1	Gar12G30240	0.00469256	0.011587	0.404986
Gohir.D12G275200.1.v2.1	Gar12G33800	0.0128561	0.0421375	0.3051
Gohir.A13G006300.2.v2.1	Gar13G00690	0.11239	0.13106	0.857549
Gohir.D13G005800.1.v2.1	Gar13G00690	0.0617347	0.0730713	0.844855
Gohir.D13G016600.1.v2.1	Gar13G01810	0.00687782	0.0645876	0.106488
Gohir.A13G015400.1.v2.1	Gar13G01810	0.00515318	0.00564443	0.912968
Gohir.A11G243300.1.v2.1	Gar13G13800	0.0801796	0.556642	0.144042
Gohir.D11G252800.1.v2.1	Gar13G13800	0.0863469	0.521752	0.165494
Gohir.D13G106300.1.v2.1	Gar13G13800	0.00862433	0.0591634	0.145771
Gohir.A13G103200.1.v2.1	Gar13G13800	0.00122662	0.0153018	0.0801618
Gohir.D11G253000.1.v2.1	Gar13G13820	0.119205	0.694681	0.171596
Gohir.A13G162200.2.v2.1	Gar13G13820	0.119521	0.671062	0.178107
Gohir.D13G106400.1.v2.1	Gar13G13820	0.0343211	0.111733	0.307171
Gohir.A13G103400.1.v2.1	Gar13G13820	0.0280043	0.0543253	0.515494
Gohir.A11G263000.1.v2.1	Gar13G14370	0.130352	0.663886	0.196347
Gohir.D11G273000.1.v2.1	Gar13G14370	0.131812	0.635473	0.207424
Gohir.D13G110300.1.v2.1	Gar13G14370	0.0140109	0.041969	0.33384
Gohir.A13G107000.1.v2.1	Gar13G14370	0	0.0037244	0
Gohir.A13G118300.1.v2.1	Gar13G15940	0.0698681	0.0736554	0.94858
Gohir.D13G122100.1.v2.1	Gar13G15940	0.00477709	0.0379828	0.12577
Gohir.D01G070600.1.v2.1	Gar13G18490	0.129117	0.666296	0.193783
Gohir.A01G084200.1.v2.1	Gar13G18490	0.120325	0.664809	0.180992
Gohir.D13G141000.1.v2.1	Gar13G18490	0.00626701	0.034121	0.18367
Gohir.A13G136600.1.v2.1	Gar13G18490	0.00124948	0.00837997	0.149103
Gohir.D05G372300.1.v2.1	Gar13G18570	0.253211	0.937847	0.269992
Gohir.A01G081100.1.v2.1	Gar13G18570	0.245487	0.751807	0.326529
Gohir.D01G068200.1.v2.1	Gar13G18570	0.247626	0.718883	0.34446
Gohir.D13G141900.1.v2.1	Gar13G18570	0.00600063	0.0205704	0.291712
Gohir.A13G137400.1.v2.1	Gar13G18570	0.00479666	0	#NAME?

## Sheet: A2vsAD2
Seq_1	Seq_2	Ka	Ks	Ka_Ks
rna-gnl|WGS:VKDL|Gobar.A01G082300.1	Gar01G09470	0	0	NaN
rna-gnl|WGS:VKDL|Gobar.D13G161400.1	Gar01G09470	0.245413	0.791452	0.310079
rna-gnl|WGS:VKDL|Gobar.A13G152900.1	Gar01G09470	0.24865	0.747411	0.332682
rna-gnl|WGS:VKDL|Gobar.A04G015600.1	Gar01G09470	0.195241	0.705119	0.27689
rna-gnl|WGS:VKDL|Gobar.D01G083700.1	Gar01G09470	0.0202072	0.0413898	0.488218
rna-gnl|WGS:VKDL|Gobar.A13G152000.1	Gar01G09760	0.135184	0.761807	0.177452
rna-gnl|WGS:VKDL|Gobar.D13G160500.1	Gar01G09760	0.117374	0.615735	0.190624
rna-gnl|WGS:VKDL|Gobar.D01G086800.1	Gar01G09760	0.00749226	0.0167022	0.44858
rna-gnl|WGS:VKDL|Gobar.A01G085000.1	Gar01G09760	0.00124456	0.00828166	0.150279
rna-gnl|WGS:VKDL|Gobar.A03G075400.1	Gar01G22750	0.0543337	0.0541243	1.00387
rna-gnl|WGS:VKDL|Gobar.D03G123400.1	Gar01G22750	0.0317475	0.0401837	0.79006
rna-gnl|WGS:VKDL|Gobar.D01G238700.1	Gar02G02420	0.0102249	0.0227075	0.450287
rna-gnl|WGS:VKDL|Gobar.A01G224200.1	Gar02G02420	0.0025448	0	#NAME?
rna-gnl|WGS:VKDL|Gobar.D04G117500.1	Gar02G02830	0.195613	0.770826	0.253771
rna-gnl|WGS:VKDL|Gobar.A04G077600.1	Gar02G02830	0.201198	0.75421	0.266767
rna-gnl|WGS:VKDL|Gobar.D01G234600.1	Gar02G02830	0.0128378	0.0396338	0.32391
rna-gnl|WGS:VKDL|Gobar.A01G220200.1	Gar02G02830	0.00242473	0.00409557	0.592038
rna-gnl|WGS:VKDL|Gobar.D12G039700.1	Gar02G07440	0.20711	0.554496	0.37351
rna-gnl|WGS:VKDL|Gobar.D01G195800.1	Gar02G07440	0.0186114	0.0635974	0.292644
rna-gnl|WGS:VKDL|Gobar.A01G181700.1	Gar02G07440	0.00491352	0.0081996	0.599239
rna-gnl|WGS:VKDL|Gobar.A03G145600.1	Gar02G11030	0.101152	0.517278	0.195547
rna-gnl|WGS:VKDL|Gobar.D02G182100.1	Gar02G11030	0.0990481	0.499404	0.198333
rna-gnl|WGS:VKDL|Gobar.D01G181800.1	Gar02G11030	0.0102653	0.0605052	0.16966
rna-gnl|WGS:VKDL|Gobar.A01G168300.1	Gar02G11030	0.00568615	0.00729933	0.778997
rna-gnl|WGS:VKDL|Gobar.D06G001900.1	Gar02G20570	0.365058	1.4175	0.257536
rna-gnl|WGS:VKDL|Gobar.A02G186200.1	Gar02G20570	0.00472939	0.0144467	0.327369
rna-gnl|WGS:VKDL|Gobar.D11G187700.1	Gar02G20860	0.175118	0.629646	0.278121
rna-gnl|WGS:VKDL|Gobar.A11G182400.1	Gar02G20860	0.172927	0.622933	0.277601
rna-gnl|WGS:VKDL|Gobar.D03G004100.1	Gar02G20860	0.0615949	0.0837334	0.735607
rna-gnl|WGS:VKDL|Gobar.A02G189800.1	Gar02G20860	0.0024094	0	#NAME?
rna-gnl|WGS:VKDL|Gobar.D01G181800.1	Gar03G10250	0.324173	2.27471	0.142512
rna-gnl|WGS:VKDL|Gobar.D02G182300.1	Gar03G10250	0.0954918	0.137707	0.693443
rna-gnl|WGS:VKDL|Gobar.D02G178500.1	Gar03G10710	0.0116056	0.0293723	0.395122
rna-gnl|WGS:VKDL|Gobar.A03G142700.1	Gar03G10710	0.00177462	0.00288185	0.615794
rna-gnl|WGS:VKDL|Gobar.D02G117900.1	Gar03G17790	0.00858028	0.0426196	0.201322
rna-gnl|WGS:VKDL|Gobar.A02G100100.1	Gar03G17790	0	0.00410679	0
rna-gnl|WGS:VKDL|Gobar.D07G250900.1	Gar04G06540	0.154417	0.590437	0.26153
rna-gnl|WGS:VKDL|Gobar.A07G239200.1	Gar04G06540	0.156684	0.567462	0.276114
rna-gnl|WGS:VKDL|Gobar.D04G061400.1	Gar04G06540	0.0144778	0.0252043	0.574418
rna-gnl|WGS:VKDL|Gobar.A05G378800.1	Gar04G06540	0.00460124	0	#NAME?
rna-gnl|WGS:VKDL|Gobar.D04G079000.1	Gar04G08720	0.0726402	0.098245	0.739378
rna-gnl|WGS:VKDL|Gobar.A05G349600.1	Gar04G08720	0.0201964	0.0127527	1.5837
rna-gnl|WGS:VKDL|Gobar.A01G220200.1	Gar04G12530	0.20357	0.726081	0.280368
rna-gnl|WGS:VKDL|Gobar.D01G234600.1	Gar04G12530	0.193896	0.67655	0.286596
rna-gnl|WGS:VKDL|Gobar.D04G117500.1	Gar04G12530	0.0103439	0.057402	0.180201
rna-gnl|WGS:VKDL|Gobar.A04G077600.1	Gar04G12530	0.00644749	0.00855319	0.753811
rna-gnl|WGS:VKDL|Gobar.A08G023400.1	Gar05G00230	0.307028	1.55197	0.197831
rna-gnl|WGS:VKDL|Gobar.D08G098700.1	Gar05G00230	0.35595	0.939216	0.378987
rna-gnl|WGS:VKDL|Gobar.D05G004100.1	Gar05G00230	0.0475691	0.0668204	0.711895
rna-gnl|WGS:VKDL|Gobar.A05G003700.1	Gar05G00230	0.0324591	0.0432525	0.750456
rna-gnl|WGS:VKDL|Gobar.D10G069600.1	Gar05G13830	0.11161	0.560056	0.199285
rna-gnl|WGS:VKDL|Gobar.A10G068600.1	Gar05G13830	0.0829294	0.543477	0.152591
rna-gnl|WGS:VKDL|Gobar.D05G137400.1	Gar05G13830	0.011242	0.035243	0.318985
rna-gnl|WGS:VKDL|Gobar.D05G145800.1	Gar05G14670	0.0144394	0.0617845	0.233706
rna-gnl|WGS:VKDL|Gobar.A05G146600.1	Gar05G14670	0.00358638	0.00395518	0.906754
rna-gnl|WGS:VKDL|Gobar.D05G146000.1	Gar05G14690	0.015612	0.0216906	0.719758
rna-gnl|WGS:VKDL|Gobar.A05G146800.1	Gar05G14690	0.00229533	0.00778217	0.294948
rna-gnl|WGS:VKDL|Gobar.A06G214300.1	Gar05G15930	0.0684483	0.791509	0.0864782
rna-gnl|WGS:VKDL|Gobar.D06G241400.1	Gar05G15930	0.0692244	0.768652	0.0900595
rna-gnl|WGS:VKDL|Gobar.D10G036100.1	Gar05G15930	0.0674612	0.616511	0.109424
rna-gnl|WGS:VKDL|Gobar.D05G159000.1	Gar05G15930	0.00607106	0.0507181	0.119702
rna-gnl|WGS:VKDL|Gobar.A05G159000.1	Gar05G15930	0	0	NaN
rna-gnl|WGS:VKDL|Gobar.D05G163900.1	Gar05G16400	0.0402584	0.0580738	0.693227
rna-gnl|WGS:VKDL|Gobar.A05G163400.1	Gar05G16400	0.00116845	0.0107722	0.108469
rna-gnl|WGS:VKDL|Gobar.A05G165000.1	Gar05G16560	0.00119808	0	#NAME?
rna-gnl|WGS:VKDL|Gobar.D05G165200.1	Gar05G16570	0.0189006	0.0247615	0.763306
rna-gnl|WGS:VKDL|Gobar.A05G165100.1	Gar05G16570	0.00124404	0	#NAME?
rna-gnl|WGS:VKDL|Gobar.D05G236300.1	Gar05G23620	0.00355205	0.0190064	0.186887
rna-gnl|WGS:VKDL|Gobar.A05G232500.1	Gar05G23620	0.00236803	0.00375353	0.630882
rna-gnl|WGS:VKDL|Gobar.D05G259400.1	Gar05G26380	0.0184589	0.0494789	0.373066
rna-gnl|WGS:VKDL|Gobar.D05G264600.1	Gar05G27000	0.00820721	0.0433049	0.189522
rna-gnl|WGS:VKDL|Gobar.A05G262800.1	Gar05G27000	0.00116709	0.00383387	0.304415
rna-gnl|WGS:VKDL|Gobar.D05G288000.1	Gar05G29350	0.0126999	0.0742875	0.170957
rna-gnl|WGS:VKDL|Gobar.A05G284300.1	Gar05G29350	0.00459639	0.0158474	0.290041
rna-gnl|WGS:VKDL|Gobar.A04G019600.1	Gar05G43970	0.0271523	0.0578825	0.469093
rna-gnl|WGS:VKDL|Gobar.D05G410400.1	Gar05G43970	0.023153	0.0564353	0.410257
rna-gnl|WGS:VKDL|Gobar.A04G019500.1	Gar05G43990	0.00344498	0.00760945	0.452724
rna-gnl|WGS:VKDL|Gobar.D13G161400.1	Gar05G45960	0.254591	0.916351	0.277832
rna-gnl|WGS:VKDL|Gobar.D01G083700.1	Gar05G45960	0.196436	0.685117	0.286718
rna-gnl|WGS:VKDL|Gobar.A01G082300.1	Gar05G45960	0.176158	0.615389	0.286255
rna-gnl|WGS:VKDL|Gobar.A04G015600.1	Gar05G45960	0.00121704	0	#NAME?
rna-gnl|WGS:VKDL|Gobar.D06G157000.1	Gar06G16170	0.11085	0.155683	0.712026
rna-gnl|WGS:VKDL|Gobar.A06G133000.1	Gar06G16170	0.00228746	0.00696869	0.328248
rna-gnl|WGS:VKDL|Gobar.D06G156900.1	Gar06G16220	0.0095032	0.0430647	0.220673
rna-gnl|WGS:VKDL|Gobar.A06G133100.1	Gar06G16220	0	0.0115018	0
rna-gnl|WGS:VKDL|Gobar.D05G150200.1	Gar06G26000	0.332383	1.13371	0.293181
rna-gnl|WGS:VKDL|Gobar.D06G238200.1	Gar06G26000	0.0368562	0.0913993	0.403244
rna-gnl|WGS:VKDL|Gobar.A06G211100.1	Gar06G26000	0.00124456	0.0117266	0.106131
rna-gnl|WGS:VKDL|Gobar.A10G035200.1	Gar06G26280	0.08675	0.895345	0.09689
rna-gnl|WGS:VKDL|Gobar.A05G159000.1	Gar06G26280	0.0684483	0.791509	0.0864782
rna-gnl|WGS:VKDL|Gobar.D05G159000.1	Gar06G26280	0.0721874	0.757942	0.0952413
rna-gnl|WGS:VKDL|Gobar.D06G241400.1	Gar06G26280	0.00852714	0.0234013	0.364387
rna-gnl|WGS:VKDL|Gobar.A06G214300.1	Gar06G26280	0	0.00775702	0
rna-gnl|WGS:VKDL|Gobar.D07G117300.1	Gar07G13110	0.0118169	0.0711376	0.166113
rna-gnl|WGS:VKDL|Gobar.A07G116000.1	Gar07G13110	0.00142079	0.00463322	0.306653
rna-gnl|WGS:VKDL|Gobar.D07G128000.1	Gar07G14210	0.0099473	0.0241551	0.41181
rna-gnl|WGS:VKDL|Gobar.A07G125800.1	Gar07G14210	0	0.019406	0
rna-gnl|WGS:VKDL|Gobar.D07G207600.1	Gar07G23940	0.0353347	0.0595592	0.59327
rna-gnl|WGS:VKDL|Gobar.A07G197800.1	Gar07G23940	0.00378152	0.00393702	0.960504
rna-gnl|WGS:VKDL|Gobar.A11G162700.1	Gar07G24890	0.115639	0.648685	0.178267
rna-gnl|WGS:VKDL|Gobar.D07G214000.1	Gar07G24890	0.00246078	0.0500359	0.0491803
rna-gnl|WGS:VKDL|Gobar.A07G204000.1	Gar07G24890	0	0	NaN
rna-gnl|WGS:VKDL|Gobar.D07G230400.1	Gar07G26920	0.0149935	0.0583906	0.25678
rna-gnl|WGS:VKDL|Gobar.A07G219900.1	Gar07G26920	0.0134396	0.0339621	0.395724
rna-gnl|WGS:VKDL|Gobar.D04G061400.1	Gar07G29060	0.167197	0.537713	0.31094
rna-gnl|WGS:VKDL|Gobar.A05G378800.1	Gar07G29060	0.166056	0.535332	0.310193
rna-gnl|WGS:VKDL|Gobar.D07G250900.1	Gar07G29060	0.00971772	0.0375992	0.258455
rna-gnl|WGS:VKDL|Gobar.A07G239200.1	Gar07G29060	0.00484654	0.0122954	0.394177
rna-gnl|WGS:VKDL|Gobar.A10G109100.1	Gar07G29530	0.336483	2.90927	0.115659
rna-gnl|WGS:VKDL|Gobar.D10G093200.1	Gar07G29530	0.350834	2.14722	0.16339
rna-gnl|WGS:VKDL|Gobar.D07G255700.1	Gar07G29530	0.00913688	0.0235237	0.388412
rna-gnl|WGS:VKDL|Gobar.A07G243100.1	Gar07G29530	0	0.00772705	0
rna-gnl|WGS:VKDL|Gobar.D08G063600.1	Gar08G06460	0.0160401	0.032069	0.500174
rna-gnl|WGS:VKDL|Gobar.A08G058800.1	Gar08G06460	0.00244499	0.00789481	0.309696
rna-gnl|WGS:VKDL|Gobar.D08G082800.1	Gar08G08440	0.0202233	0.0353006	0.572887
rna-gnl|WGS:VKDL|Gobar.A08G077300.1	Gar08G08440	0.00461806	0	#NAME?
rna-gnl|WGS:VKDL|Gobar.D11G117500.1	Gar08G16170	0.409254	2.04768	0.199862
rna-gnl|WGS:VKDL|Gobar.A11G115200.1	Gar08G16170	0.415853	1.9032	0.218502
rna-gnl|WGS:VKDL|Gobar.D08G152200.1	Gar08G16170	0.0126385	0.041779	0.302509
rna-gnl|WGS:VKDL|Gobar.A08G131600.1	Gar08G16170	0.00477661	0	#NAME?
rna-gnl|WGS:VKDL|Gobar.A08G235300.1	Gar08G28310	0.0025047	0	#NAME?
rna-gnl|WGS:VKDL|Gobar.D08G278600.1	Gar08G29890	0.0160006	0.0269432	0.593863
rna-gnl|WGS:VKDL|Gobar.A08G250500.1	Gar08G29890	0.00423655	0.00758061	0.558867
rna-gnl|WGS:VKDL|Gobar.A09G002400.1	Gar09G00260	0.065359	0.0963755	0.67817
rna-gnl|WGS:VKDL|Gobar.D09G001900.1	Gar09G00260	0.0489676	0.0720657	0.679486
rna-gnl|WGS:VKDL|Gobar.D09G037700.1	Gar09G05300	0.0267548	0.0801605	0.333765
rna-gnl|WGS:VKDL|Gobar.A09G036200.1	Gar09G05300	0	0.0120083	0
rna-gnl|WGS:VKDL|Gobar.A09G180400.1	Gar09G21270	0.0560226	0.101768	0.550493
rna-gnl|WGS:VKDL|Gobar.D09G186200.1	Gar09G21270	0.0149326	0.0568993	0.262439
rna-gnl|WGS:VKDL|Gobar.D09G204500.1	Gar09G23250	0.00533573	0.0290681	0.183559
rna-gnl|WGS:VKDL|Gobar.A09G200100.1	Gar09G23250	0	0	NaN
rna-gnl|WGS:VKDL|Gobar.A09G249200.1	Gar09G28490	0.0287771	0.058468	0.492185
rna-gnl|WGS:VKDL|Gobar.D09G255200.1	Gar09G28490	0.0158771	0.0362335	0.438189
rna-gnl|WGS:VKDL|Gobar.A11G037000.1	Gar09G29430	0.138163	0.795015	0.173786
rna-gnl|WGS:VKDL|Gobar.D09G264400.1	Gar09G29430	0.040061	0.0908685	0.440868
rna-gnl|WGS:VKDL|Gobar.A09G257900.1	Gar09G29430	0.0294531	0.0488886	0.602454
rna-gnl|WGS:VKDL|Gobar.A10G033200.1	Gar10G03020	0.00181873	0.00581962	0.312518
rna-gnl|WGS:VKDL|Gobar.A06G214300.1	Gar10G03250	0.08675	0.882614	0.0982875
rna-gnl|WGS:VKDL|Gobar.A05G159000.1	Gar10G03250	0.0674041	0.655199	0.102876
rna-gnl|WGS:VKDL|Gobar.D05G159000.1	Gar10G03250	0.0701287	0.625036	0.112199
rna-gnl|WGS:VKDL|Gobar.D10G036100.1	Gar10G03250	0.00484997	0.0401837	0.120695
rna-gnl|WGS:VKDL|Gobar.A10G035200.1	Gar10G03250	0	0.00392928	0
rna-gnl|WGS:VKDL|Gobar.D05G137400.1	Gar10G06650	0.106265	0.575852	0.184536
rna-gnl|WGS:VKDL|Gobar.D10G069600.1	Gar10G06650	0.0415442	0.0577591	0.719266
rna-gnl|WGS:VKDL|Gobar.A10G068600.1	Gar10G06650	0.0410622	0.0474154	0.86601
rna-gnl|WGS:VKDL|Gobar.A12G069500.1	Gar10G10710	0.0617127	0.620562	0.0994464
rna-gnl|WGS:VKDL|Gobar.D12G073300.1	Gar10G10710	0.0636194	0.607665	0.104695
rna-gnl|WGS:VKDL|Gobar.D10G102800.1	Gar10G10710	0.00691116	0.0189046	0.365581
rna-gnl|WGS:VKDL|Gobar.A10G099700.1	Gar10G10710	0	0.00751886	0
rna-gnl|WGS:VKDL|Gobar.A07G243100.1	Gar10G11830	0.333795	3.00566	0.111056
rna-gnl|WGS:VKDL|Gobar.D07G255700.1	Gar10G11830	0.330601	2.71732	0.121665
rna-gnl|WGS:VKDL|Gobar.D10G093200.1	Gar10G11830	0.321213	1.65263	0.194365
rna-gnl|WGS:VKDL|Gobar.A10G109100.1	Gar10G11830	0.00114112	0.0145283	0.0785445
rna-gnl|WGS:VKDL|Gobar.A10G186200.1	Gar10G22510	0.102866	0.145895	0.705073
rna-gnl|WGS:VKDL|Gobar.D10G200100.1	Gar10G22510	0.0582906	0.0988059	0.58995
rna-gnl|WGS:VKDL|Gobar.A09G257900.1	Gar11G03650	0.124571	0.75232	0.165582
rna-gnl|WGS:VKDL|Gobar.D09G264400.1	Gar11G03650	0.129607	0.732337	0.176977
rna-gnl|WGS:VKDL|Gobar.D11G036500.1	Gar11G03650	0.0131622	0.0818529	0.160803
rna-gnl|WGS:VKDL|Gobar.A11G037000.1	Gar11G03650	0.00118297	0.00779228	0.151813
rna-gnl|WGS:VKDL|Gobar.D11G103000.1	Gar11G10290	0.00903115	0.0508362	0.177652
rna-gnl|WGS:VKDL|Gobar.A11G100700.1	Gar11G10290	0.00224761	0.00705473	0.318597
rna-gnl|WGS:VKDL|Gobar.D08G152200.1	Gar11G11850	0.408841	2.62958	0.155478
rna-gnl|WGS:VKDL|Gobar.A08G131600.1	Gar11G11850	0.428781	1.99543	0.214881
rna-gnl|WGS:VKDL|Gobar.D11G117500.1	Gar11G11850	0.00916742	0.0259927	0.352692
rna-gnl|WGS:VKDL|Gobar.A11G115200.1	Gar11G11850	0.00117878	0	#NAME?
rna-gnl|WGS:VKDL|Gobar.D07G214000.1	Gar11G17200	0.115574	0.660091	0.175088
rna-gnl|WGS:VKDL|Gobar.A07G204000.1	Gar11G17200	0.114165	0.649378	0.175807
rna-gnl|WGS:VKDL|Gobar.A11G162700.1	Gar11G17200	0.00370447	0.00794183	0.466451
rna-gnl|WGS:VKDL|Gobar.D11G175000.1	Gar11G18090	0.00599643	0.0248127	0.241668
rna-gnl|WGS:VKDL|Gobar.A11G170400.1	Gar11G18090	0.00119546	0.00818004	0.146143
rna-gnl|WGS:VKDL|Gobar.D01G195800.1	Gar11G19540	0.486327	3.10981	0.156385
rna-gnl|WGS:VKDL|Gobar.D03G004100.1	Gar11G19540	0.249177	0.810211	0.307546
rna-gnl|WGS:VKDL|Gobar.A02G189800.1	Gar11G19540	0.185957	0.683692	0.271989
rna-gnl|WGS:VKDL|Gobar.D11G187700.1	Gar11G19540	0.0110477	0.0426471	0.259048
rna-gnl|WGS:VKDL|Gobar.A11G182400.1	Gar11G19540	0.00122013	0.00377241	0.323436
rna-gnl|WGS:VKDL|Gobar.A13G185600.1	Gar11G30830	0.0977685	0.69009	0.141675
rna-gnl|WGS:VKDL|Gobar.D11G275600.1	Gar11G30830	0.00846357	0.0578879	0.146206
rna-gnl|WGS:VKDL|Gobar.A11G260200.1	Gar11G30830	0.00361374	0.0150287	0.240456
rna-gnl|WGS:VKDL|Gobar.D13G126500.1	Gar11G33340	0.127815	0.671522	0.190337
rna-gnl|WGS:VKDL|Gobar.A13G121900.1	Gar11G33340	0.131504	0.666406	0.197333
rna-gnl|WGS:VKDL|Gobar.D11G297900.1	Gar11G33340	0.00344498	0.0302118	0.114028
rna-gnl|WGS:VKDL|Gobar.A11G281300.1	Gar11G33340	0.00114613	0.00744885	0.153867
rna-gnl|WGS:VKDL|Gobar.A01G181700.1	Gar12G04060	0.216322	0.534876	0.404434
rna-gnl|WGS:VKDL|Gobar.D01G195800.1	Gar12G04060	0.203105	0.502909	0.403861
rna-gnl|WGS:VKDL|Gobar.D12G039700.1	Gar12G04060	0.0158446	0.0372234	0.425663
rna-gnl|WGS:VKDL|Gobar.D12G073300.1	Gar12G07800	0.0082257	0.0510668	0.161077
rna-gnl|WGS:VKDL|Gobar.A12G069500.1	Gar12G07800	0.00116959	0.00763365	0.153215
rna-gnl|WGS:VKDL|Gobar.D12G100500.1	Gar12G12070	0.0252725	0.0371363	0.680533
rna-gnl|WGS:VKDL|Gobar.A12G092900.1	Gar12G12070	0.00125549	0.0125614	0.0999489
rna-gnl|WGS:VKDL|Gobar.D12G162400.1	Gar12G19030	0.0208987	0.0316461	0.660388
rna-gnl|WGS:VKDL|Gobar.A12G150700.1	Gar12G19030	0.00485832	0.019712	0.246464
rna-gnl|WGS:VKDL|Gobar.D12G212400.1	Gar12G24340	0.0125669	0.0296335	0.424079
rna-gnl|WGS:VKDL|Gobar.D12G266800.1	Gar12G30240	0.0119035	0.0748439	0.159045
rna-gnl|WGS:VKDL|Gobar.A12G251800.1	Gar12G30240	0.00593769	0.0143089	0.414966
rna-gnl|WGS:VKDL|Gobar.D12G304200.1	Gar12G33800	0.012743	0.0418435	0.30454
rna-gnl|WGS:VKDL|Gobar.A12G284200.1	Gar12G33800	0.00361664	0.0117419	0.308011
rna-gnl|WGS:VKDL|Gobar.A13G006700.1	Gar13G00690	0.114942	0.136125	0.844384
rna-gnl|WGS:VKDL|Gobar.D13G018500.1	Gar13G01810	0.00681146	0.0768009	0.0886898
rna-gnl|WGS:VKDL|Gobar.A13G017700.1	Gar13G01810	0.00510351	0.00563383	0.905868
rna-gnl|WGS:VKDL|Gobar.A11G260100.1	Gar13G13800	0.083742	0.545709	0.153456
rna-gnl|WGS:VKDL|Gobar.D13G122200.1	Gar13G13800	0.00856802	0.0549265	0.155991
rna-gnl|WGS:VKDL|Gobar.A13G118200.1	Gar13G13800	0.00264085	0	#NAME?
rna-gnl|WGS:VKDL|Gobar.A11G260200.1	Gar13G13820	0.121741	0.721035	0.168842
rna-gnl|WGS:VKDL|Gobar.A13G185600.1	Gar13G13820	0.119512	0.68843	0.173601
rna-gnl|WGS:VKDL|Gobar.D13G122300.1	Gar13G13820	0.0353909	0.12389	0.285664
rna-gnl|WGS:VKDL|Gobar.A11G281300.1	Gar13G14370	0.130874	0.660596	0.198116
rna-gnl|WGS:VKDL|Gobar.D11G297900.1	Gar13G14370	0.130929	0.63301	0.206836
rna-gnl|WGS:VKDL|Gobar.D13G126500.1	Gar13G14370	0.0127527	0.0458012	0.278436
rna-gnl|WGS:VKDL|Gobar.A13G121900.1	Gar13G14370	0	0	NaN
rna-gnl|WGS:VKDL|Gobar.D13G139600.1	Gar13G15940	0.00573617	0.0436487	0.131417
rna-gnl|WGS:VKDL|Gobar.A13G133300.1	Gar13G15940	0.00118694	0	#NAME?
rna-gnl|WGS:VKDL|Gobar.D01G086800.1	Gar13G18490	0.126858	0.659661	0.192308
rna-gnl|WGS:VKDL|Gobar.A01G085000.1	Gar13G18490	0.119649	0.656756	0.182182
rna-gnl|WGS:VKDL|Gobar.A13G152000.1	Gar13G18490	0.0149874	0.0394666	0.379749
rna-gnl|WGS:VKDL|Gobar.D13G160500.1	Gar13G18490	0.00622992	0.03394	0.183557
rna-gnl|WGS:VKDL|Gobar.A04G015600.1	Gar13G18570	0.256302	0.894866	0.286414
rna-gnl|WGS:VKDL|Gobar.D01G083700.1	Gar13G18570	0.247885	0.709178	0.349538
rna-gnl|WGS:VKDL|Gobar.A01G082300.1	Gar13G18570	0.238758	0.686436	0.347822
rna-gnl|WGS:VKDL|Gobar.D13G161400.1	Gar13G18570	0.00717351	0.0245337	0.292394
rna-gnl|WGS:VKDL|Gobar.A13G152900.1	Gar13G18570	0.00597196	0	#NAME?

## Sheet: A2vsAD3
Seq_1	Seq_2	Ka	Ks	Ka_Ks
rna-gnl|WGS:VKGE|Gotom.A13G165900.1	Gar01G09470	0.245298	0.759289	0.323063
rna-gnl|WGS:VKGE|Gotom.D05G437200.1	Gar01G09470	0.198904	0.733111	0.271314
rna-gnl|WGS:VKGE|Gotom.A04G017600.1	Gar01G09470	0.198425	0.704336	0.281719
rna-gnl|WGS:VKGE|Gotom.D01G090000.1	Gar01G09470	0.0202072	0.0413898	0.488218
rna-gnl|WGS:VKGE|Gotom.A01G097100.1	Gar01G09470	0.0234904	0.0223897	1.04916
rna-gnl|WGS:VKGE|Gotom.A13G165000.1	Gar01G09760	0.117519	0.650392	0.180689
rna-gnl|WGS:VKGE|Gotom.D13G171700.1	Gar01G09760	0.117374	0.615735	0.190624
rna-gnl|WGS:VKGE|Gotom.D01G092900.1	Gar01G09760	0.00749226	0.0167022	0.44858
rna-gnl|WGS:VKGE|Gotom.A01G100100.1	Gar01G09760	0.00124456	0.0041294	0.301389
rna-gnl|WGS:VKGE|Gotom.D03G130000.1	Gar01G22750	0.0339692	0.0480324	0.707214
rna-gnl|WGS:VKGE|Gotom.D01G258000.1	Gar02G02420	0.0102249	0.0227075	0.450287
rna-gnl|WGS:VKGE|Gotom.A01G249200.1	Gar02G02420	0.0025448	0.00373019	0.682217
rna-gnl|WGS:VKGE|Gotom.D04G127600.1	Gar02G02830	0.195613	0.759409	0.257586
rna-gnl|WGS:VKGE|Gotom.A04G089600.1	Gar02G02830	0.199592	0.75421	0.264637
rna-gnl|WGS:VKGE|Gotom.D01G253800.1	Gar02G02830	0.0128378	0.0396338	0.32391
rna-gnl|WGS:VKGE|Gotom.A01G244600.1	Gar02G02830	0.00121139	0.00409557	0.29578
rna-gnl|WGS:VKGE|Gotom.D12G040700.1	Gar02G07440	0.205614	0.565793	0.363408
rna-gnl|WGS:VKGE|Gotom.A12G036800.1	Gar02G07440	0.229068	0.558418	0.410209
rna-gnl|WGS:VKGE|Gotom.D01G212300.1	Gar02G07440	0.0198769	0.0679389	0.292571
rna-gnl|WGS:VKGE|Gotom.A01G203900.1	Gar02G07440	0.00614821	0.008194	0.75033
rna-gnl|WGS:VKGE|Gotom.D02G199500.1	Gar02G11030	0.100341	0.506534	0.198092
rna-gnl|WGS:VKGE|Gotom.A01G189100.1	Gar02G11030	0.0365963	0.0680576	0.537725
rna-gnl|WGS:VKGE|Gotom.D01G198200.1	Gar02G11030	0.0102614	0.0527359	0.194582
rna-gnl|WGS:VKGE|Gotom.D03G007600.1	Gar02G20570	0.0142579	0.0495025	0.288023
rna-gnl|WGS:VKGE|Gotom.A02G207400.1	Gar02G20570	0.00472939	0.0144467	0.327369
rna-gnl|WGS:VKGE|Gotom.D01G212300.1	Gar02G20860	0.522459	2.41348	0.216475
rna-gnl|WGS:VKGE|Gotom.D11G195600.1	Gar02G20860	0.175118	0.63873	0.274166
rna-gnl|WGS:VKGE|Gotom.A11G194600.1	Gar02G20860	0.172927	0.622933	0.277601
rna-gnl|WGS:VKGE|Gotom.D03G004400.1	Gar02G20860	0.063018	0.0836419	0.753426
rna-gnl|WGS:VKGE|Gotom.A02G210500.1	Gar02G20860	0.0024094	0	#NAME?
rna-gnl|WGS:VKGE|Gotom.A01G189100.1	Gar03G10250	0.358204	3.89472	0.0919718
rna-gnl|WGS:VKGE|Gotom.D01G198200.1	Gar03G10250	0.325028	2.34491	0.13861
rna-gnl|WGS:VKGE|Gotom.D02G199500.1	Gar03G10250	0.320974	1.87903	0.170819
rna-gnl|WGS:VKGE|Gotom.D02G195600.1	Gar03G10710	0.012504	0.0293867	0.425499
rna-gnl|WGS:VKGE|Gotom.A03G157800.1	Gar03G10710	0.00444577	0.00287908	1.54416
rna-gnl|WGS:VKGE|Gotom.D02G132400.1	Gar03G17790	0.007347	0.0426471	0.172274
rna-gnl|WGS:VKGE|Gotom.A02G113300.1	Gar03G17790	0.00121976	0.00757104	0.161109
rna-gnl|WGS:VKGE|Gotom.D07G267300.1	Gar04G06540	0.154417	0.581946	0.265345
rna-gnl|WGS:VKGE|Gotom.A07G257000.1	Gar04G06540	0.158122	0.567462	0.278648
rna-gnl|WGS:VKGE|Gotom.D04G065600.1	Gar04G06540	0.0221332	0.0430647	0.513953
rna-gnl|WGS:VKGE|Gotom.A05G404700.1	Gar04G06540	0.00344762	0	#NAME?
rna-gnl|WGS:VKGE|Gotom.D04G084400.1	Gar04G08720	0.0422895	0.044706	0.945948
rna-gnl|WGS:VKGE|Gotom.A05G373600.1	Gar04G08720	0.0571613	0.0443781	1.28805
rna-gnl|WGS:VKGE|Gotom.A01G244600.1	Gar04G12530	0.201889	0.726081	0.278053
rna-gnl|WGS:VKGE|Gotom.D01G253800.1	Gar04G12530	0.193896	0.67655	0.286596
rna-gnl|WGS:VKGE|Gotom.D04G127600.1	Gar04G12530	0.0103439	0.0528271	0.195806
rna-gnl|WGS:VKGE|Gotom.A04G089600.1	Gar04G12530	0.00644749	0.00855319	0.753811
rna-gnl|WGS:VKGE|Gotom.A08G025100.1	Gar05G00230	0.306849	1.59889	0.191914
rna-gnl|WGS:VKGE|Gotom.D05G004200.1	Gar05G00230	0.0392363	0.0718472	0.546108
rna-gnl|WGS:VKGE|Gotom.A05G004000.1	Gar05G00230	0.0324591	0.0478727	0.67803
rna-gnl|WGS:VKGE|Gotom.A10G073600.1	Gar05G13830	0.0829294	0.543477	0.152591
rna-gnl|WGS:VKGE|Gotom.D10G074500.1	Gar05G13830	0.11011	0.540913	0.203564
rna-gnl|WGS:VKGE|Gotom.D05G145000.1	Gar05G13830	0.0112432	0.0352315	0.319123
rna-gnl|WGS:VKGE|Gotom.D05G154600.1	Gar05G14670	0.123209	0.235605	0.522945
rna-gnl|WGS:VKGE|Gotom.A05G151600.1	Gar05G14670	0.00598686	0.00793134	0.754836
rna-gnl|WGS:VKGE|Gotom.D05G154700.1	Gar05G14690	0.0179493	0.0257196	0.697884
rna-gnl|WGS:VKGE|Gotom.A06G235500.1	Gar05G15930	0.0684483	0.802638	0.0852792
rna-gnl|WGS:VKGE|Gotom.D06G258700.1	Gar05G15930	0.0661095	0.772645	0.0855625
rna-gnl|WGS:VKGE|Gotom.A10G038600.1	Gar05G15930	0.0674041	0.655199	0.102876
rna-gnl|WGS:VKGE|Gotom.D05G167900.1	Gar05G15930	0.00607106	0.0507181	0.119702
rna-gnl|WGS:VKGE|Gotom.A05G164600.1	Gar05G15930	0.0036338	0	#NAME?
rna-gnl|WGS:VKGE|Gotom.D05G173100.1	Gar05G16400	0.0171048	0.0385288	0.443949
rna-gnl|WGS:VKGE|Gotom.A05G169700.1	Gar05G16400	0	0.0107786	0
rna-gnl|WGS:VKGE|Gotom.A05G171400.1	Gar05G16560	0.00119808	0.00386101	0.310303
rna-gnl|WGS:VKGE|Gotom.D05G174700.1	Gar05G16570	0.0176257	0.0247615	0.711816
rna-gnl|WGS:VKGE|Gotom.A05G171500.1	Gar05G16570	0.00248963	0	#NAME?
rna-gnl|WGS:VKGE|Gotom.D05G246800.1	Gar05G23620	0.00474122	0.0228444	0.207544
rna-gnl|WGS:VKGE|Gotom.A05G242400.1	Gar05G23620	0.00236547	0.00376649	0.62803
rna-gnl|WGS:VKGE|Gotom.D05G273400.1	Gar05G26380	0.0196354	0.0533558	0.368008
rna-gnl|WGS:VKGE|Gotom.A05G270800.1	Gar05G26380	0.00915256	0.0149864	0.610722
rna-gnl|WGS:VKGE|Gotom.D05G278500.1	Gar05G27000	0.00585197	0.0433334	0.135046
rna-gnl|WGS:VKGE|Gotom.A05G275800.1	Gar05G27000	0	0.00384124	0
rna-gnl|WGS:VKGE|Gotom.D05G303100.1	Gar05G29350	0.0126999	0.0786385	0.161498
rna-gnl|WGS:VKGE|Gotom.A05G300000.1	Gar05G29350	0.00344334	0.0158684	0.216994
rna-gnl|WGS:VKGE|Gotom.A04G023300.1	Gar05G43970	0.0271523	0.0540103	0.502724
rna-gnl|WGS:VKGE|Gotom.D05G433100.1	Gar05G43970	0.0242646	0.0526037	0.461271
rna-gnl|WGS:VKGE|Gotom.A04G023200.1	Gar05G43990	0.003443	0.00762395	0.451604
rna-gnl|WGS:VKGE|Gotom.D13G172500.1	Gar05G45960	0.253329	0.900622	0.281283
rna-gnl|WGS:VKGE|Gotom.D01G090000.1	Gar05G45960	0.196436	0.685117	0.286718
rna-gnl|WGS:VKGE|Gotom.D05G437200.1	Gar05G45960	0.0399595	0.045034	0.887319
rna-gnl|WGS:VKGE|Gotom.A04G017600.1	Gar05G45960	0.0036578	0	#NAME?
rna-gnl|WGS:VKGE|Gotom.D06G170400.1	Gar06G16170	0.0500613	0.0573333	0.873162
rna-gnl|WGS:VKGE|Gotom.A06G144800.1	Gar06G16170	0.00688868	0.00695254	0.990815
rna-gnl|WGS:VKGE|Gotom.D06G170300.1	Gar06G16220	0.0190161	0.065368	0.290909
rna-gnl|WGS:VKGE|Gotom.A06G145000.1	Gar06G16220	0	0.0153753	0
rna-gnl|WGS:VKGE|Gotom.D05G159000.1	Gar06G26000	0.336593	1.14867	0.293029
rna-gnl|WGS:VKGE|Gotom.D06G255500.1	Gar06G26000	0.0355396	0.0915262	0.3883
rna-gnl|WGS:VKGE|Gotom.A06G232000.1	Gar06G26000	0.0024917	0.00779228	0.319765
rna-gnl|WGS:VKGE|Gotom.A10G038600.1	Gar06G26280	0.08675	0.882614	0.0982875
rna-gnl|WGS:VKGE|Gotom.A05G164600.1	Gar06G26280	0.080987	0.781144	0.103678
rna-gnl|WGS:VKGE|Gotom.D05G167900.1	Gar06G26280	0.0721874	0.757942	0.0952413
rna-gnl|WGS:VKGE|Gotom.D06G258700.1	Gar06G26280	0.00852628	0.0273824	0.311378
rna-gnl|WGS:VKGE|Gotom.A06G235500.1	Gar06G26280	0	0.00775702	0
rna-gnl|WGS:VKGE|Gotom.D07G123400.1	Gar07G13110	0.0089308	0.0712523	0.125341
rna-gnl|WGS:VKGE|Gotom.A07G123500.1	Gar07G13110	0	0.00464398	0
rna-gnl|WGS:VKGE|Gotom.D07G134000.1	Gar07G14210	0.0099473	0.0241551	0.41181
rna-gnl|WGS:VKGE|Gotom.A07G134500.1	Gar07G14210	0.00121359	0.0233179	0.0520454
rna-gnl|WGS:VKGE|Gotom.D07G221300.1	Gar07G23940	0.0353384	0.0681349	0.518654
rna-gnl|WGS:VKGE|Gotom.A07G212500.1	Gar07G23940	0.00378152	0.00789481	0.478988
rna-gnl|WGS:VKGE|Gotom.D11G173000.1	Gar07G24890	0.114076	0.661518	0.172445
rna-gnl|WGS:VKGE|Gotom.A11G173100.1	Gar07G24890	0.114863	0.63581	0.180656
rna-gnl|WGS:VKGE|Gotom.D07G227800.1	Gar07G24890	0.00246078	0.0457364	0.0538036
rna-gnl|WGS:VKGE|Gotom.A07G218900.1	Gar07G24890	0.00122875	0.00405133	0.303296
rna-gnl|WGS:VKGE|Gotom.A07G236600.1	Gar07G26920	0.0167711	0.018773	0.893365
rna-gnl|WGS:VKGE|Gotom.A05G404700.1	Gar07G29060	0.167564	0.53587	0.312695
rna-gnl|WGS:VKGE|Gotom.D04G065600.1	Gar07G29060	0.17277	0.523302	0.330154
rna-gnl|WGS:VKGE|Gotom.D07G267300.1	Gar07G29060	0.00971772	0.0418957	0.23195
rna-gnl|WGS:VKGE|Gotom.A07G257000.1	Gar07G29060	0.00606309	0.0122954	0.49312
rna-gnl|WGS:VKGE|Gotom.D10G101000.1	Gar07G29530	0.330089	2.81147	0.117408
rna-gnl|WGS:VKGE|Gotom.A10G118600.1	Gar07G29530	0.335586	2.67766	0.125328
rna-gnl|WGS:VKGE|Gotom.D07G272300.1	Gar07G29530	0.00914471	0.0274361	0.333309
rna-gnl|WGS:VKGE|Gotom.A07G261000.1	Gar07G29530	0.00113679	0.019507	0.0582764
rna-gnl|WGS:VKGE|Gotom.D08G066900.1	Gar08G06460	0.0160401	0.0361758	0.443393
rna-gnl|WGS:VKGE|Gotom.A08G064100.1	Gar08G06460	0.00244499	0.00789481	0.309696
rna-gnl|WGS:VKGE|Gotom.D08G086800.1	Gar08G08440	0.019807	0.0344448	0.575035
rna-gnl|WGS:VKGE|Gotom.A08G083400.1	Gar08G08440	0.00115185	0.00749538	0.153675
rna-gnl|WGS:VKGE|Gotom.D11G122200.1	Gar08G16170	0.413184	2.00343	0.206238
rna-gnl|WGS:VKGE|Gotom.A11G121500.1	Gar08G16170	0.413184	1.89892	0.21759
rna-gnl|WGS:VKGE|Gotom.D08G157900.1	Gar08G16170	0.0120327	0.0399163	0.301449
rna-gnl|WGS:VKGE|Gotom.A08G144000.1	Gar08G16170	0.00477709	0.00779228	0.613054
rna-gnl|WGS:VKGE|Gotom.D08G274000.1	Gar08G28310	0.0461257	0.115005	0.401075
rna-gnl|WGS:VKGE|Gotom.A08G258900.1	Gar08G28310	0.00250522	0.00415513	0.602922
rna-gnl|WGS:VKGE|Gotom.D08G289700.1	Gar08G29890	0.0160006	0.0269432	0.593863
rna-gnl|WGS:VKGE|Gotom.A08G274800.1	Gar08G29890	0.0052957	0.00759981	0.69682
rna-gnl|WGS:VKGE|Gotom.A09G002700.1	Gar09G00260	0.06353	0.108623	0.584866
rna-gnl|WGS:VKGE|Gotom.D09G002200.1	Gar09G00260	0.0462926	0.0698469	0.662773
rna-gnl|WGS:VKGE|Gotom.D09G040700.1	Gar09G05300	0.0267496	0.080217	0.333466
rna-gnl|WGS:VKGE|Gotom.A09G042100.1	Gar09G05300	0	0.0120083	0
rna-gnl|WGS:VKGE|Gotom.D09G199200.1	Gar09G21270	0.0135628	0.0568993	0.238364
rna-gnl|WGS:VKGE|Gotom.A09G199500.1	Gar09G21270	0.0115693	0.0347457	0.332971
rna-gnl|WGS:VKGE|Gotom.D09G219800.1	Gar09G23250	0.00534762	0.032892	0.162581
rna-gnl|WGS:VKGE|Gotom.A09G218900.1	Gar09G23250	0	0.00356931	0
rna-gnl|WGS:VKGE|Gotom.D09G272800.1	Gar09G28490	0.0158754	0.0362471	0.437975
rna-gnl|WGS:VKGE|Gotom.A09G271900.1	Gar09G28490	0.00131406	0.00881067	0.149144
rna-gnl|WGS:VKGE|Gotom.A11G039900.1	Gar09G29430	0.191618	0.924875	0.207182
rna-gnl|WGS:VKGE|Gotom.D11G037900.1	Gar09G29430	0.14326	0.776524	0.184489
rna-gnl|WGS:VKGE|Gotom.D09G282400.1	Gar09G29430	0.0413154	0.0908685	0.454672
rna-gnl|WGS:VKGE|Gotom.A09G281100.1	Gar09G29430	0.0269882	0.0488886	0.552035
rna-gnl|WGS:VKGE|Gotom.D10G036200.1	Gar10G03020	0.0128561	0.0174596	0.736338
rna-gnl|WGS:VKGE|Gotom.A10G036400.1	Gar10G03020	0.00181873	0.00581962	0.312518
rna-gnl|WGS:VKGE|Gotom.A06G235500.1	Gar10G03250	0.08675	0.895345	0.09689
rna-gnl|WGS:VKGE|Gotom.A05G164600.1	Gar10G03250	0.0687391	0.654862	0.104967
rna-gnl|WGS:VKGE|Gotom.D05G167900.1	Gar10G03250	0.0701287	0.625036	0.112199
rna-gnl|WGS:VKGE|Gotom.D10G038300.1	Gar10G03250	0.00606738	0.0443231	0.13689
rna-gnl|WGS:VKGE|Gotom.A10G038600.1	Gar10G03250	0	0	NaN
rna-gnl|WGS:VKGE|Gotom.D05G145000.1	Gar10G06650	0.10307	0.577639	0.178433
rna-gnl|WGS:VKGE|Gotom.D10G074500.1	Gar10G06650	0.0370801	0.0475564	0.779708
rna-gnl|WGS:VKGE|Gotom.A10G073600.1	Gar10G06650	0.0410622	0.0474154	0.86601
rna-gnl|WGS:VKGE|Gotom.A12G075800.1	Gar10G10710	0.0700076	0.592001	0.118256
rna-gnl|WGS:VKGE|Gotom.D12G077400.1	Gar10G10710	0.0693753	0.579697	0.119675
rna-gnl|WGS:VKGE|Gotom.D10G110900.1	Gar10G10710	0.00691116	0.0227434	0.303876
rna-gnl|WGS:VKGE|Gotom.A10G109100.1	Gar10G10710	0	0.00751886	0
rna-gnl|WGS:VKGE|Gotom.A07G261000.1	Gar10G11830	0.33177	3.08566	0.10752
rna-gnl|WGS:VKGE|Gotom.D07G272300.1	Gar10G11830	0.330365	3.02206	0.109318
rna-gnl|WGS:VKGE|Gotom.D10G100800.1	Gar10G11830	0.324657	1.65642	0.196
rna-gnl|WGS:VKGE|Gotom.A10G118600.1	Gar10G11830	0.00228398	0.00722897	0.315948
rna-gnl|WGS:VKGE|Gotom.D10G221000.1	Gar10G22510	0.0611123	0.103452	0.590729
rna-gnl|WGS:VKGE|Gotom.A10G206200.1	Gar10G22510	0.0419878	0.0659613	0.636553
rna-gnl|WGS:VKGE|Gotom.A09G281100.1	Gar11G03650	0.121786	0.774067	0.157333
rna-gnl|WGS:VKGE|Gotom.D09G282400.1	Gar11G03650	0.131014	0.732337	0.178898
rna-gnl|WGS:VKGE|Gotom.A11G039900.1	Gar11G03650	0.0801548	0.101264	0.791544
rna-gnl|WGS:VKGE|Gotom.D11G037900.1	Gar11G03650	0.0143703	0.0818529	0.175562
rna-gnl|WGS:VKGE|Gotom.D11G106400.1	Gar11G10290	0.011305	0.0471027	0.240007
rna-gnl|WGS:VKGE|Gotom.A11G106400.1	Gar11G10290	0.00224761	0.00705473	0.318597
rna-gnl|WGS:VKGE|Gotom.D08G157900.1	Gar11G11850	0.432773	2.20138	0.196591
rna-gnl|WGS:VKGE|Gotom.A08G144000.1	Gar11G11850	0.433094	1.84212	0.235106
rna-gnl|WGS:VKGE|Gotom.D11G122200.1	Gar11G11850	0.0114725	0.0260249	0.440828
rna-gnl|WGS:VKGE|Gotom.A11G121500.1	Gar11G11850	0.00113895	0	#NAME?
rna-gnl|WGS:VKGE|Gotom.A07G218900.1	Gar11G17200	0.11626	0.656299	0.177145
rna-gnl|WGS:VKGE|Gotom.D07G227800.1	Gar11G17200	0.115574	0.650421	0.177691
rna-gnl|WGS:VKGE|Gotom.D11G173000.1	Gar11G17200	0.0111538	0.0282957	0.394186
rna-gnl|WGS:VKGE|Gotom.A11G173100.1	Gar11G17200	0.0024666	0.00396564	0.621993
rna-gnl|WGS:VKGE|Gotom.D11G181700.1	Gar11G18090	0.0072015	0.0248127	0.290234
rna-gnl|WGS:VKGE|Gotom.A11G181500.1	Gar11G18090	0.00614757	0.0126407	0.48633
rna-gnl|WGS:VKGE|Gotom.D03G004400.1	Gar11G19540	0.251108	0.808715	0.310502
rna-gnl|WGS:VKGE|Gotom.A02G210500.1	Gar11G19540	0.185957	0.683692	0.271989
rna-gnl|WGS:VKGE|Gotom.D11G195600.1	Gar11G19540	0.0110477	0.0466472	0.236835
rna-gnl|WGS:VKGE|Gotom.A11G194600.1	Gar11G19540	0.00122013	0.00377241	0.323436
rna-gnl|WGS:VKGE|Gotom.A08G253800.1	Gar11G30830	0.0972618	0.770046	0.126306
rna-gnl|WGS:VKGE|Gotom.A13G201400.1	Gar11G30830	0.100467	0.701068	0.143305
rna-gnl|WGS:VKGE|Gotom.D11G292200.1	Gar11G30830	0.00967463	0.0620308	0.155965
rna-gnl|WGS:VKGE|Gotom.A11G280300.1	Gar11G30830	0.00361374	0.0074767	0.483334
rna-gnl|WGS:VKGE|Gotom.D13G135300.1	Gar11G33340	0.129274	0.678261	0.190597
rna-gnl|WGS:VKGE|Gotom.A13G131200.1	Gar11G33340	0.131476	0.66707	0.197095
rna-gnl|WGS:VKGE|Gotom.A11G304100.1	Gar11G33340	0.0492176	0.159151	0.309251
rna-gnl|WGS:VKGE|Gotom.D11G318100.1	Gar11G33340	0.00459683	0.0302118	0.152154
rna-gnl|WGS:VKGE|Gotom.A01G203900.1	Gar12G04060	0.21393	0.538534	0.397246
rna-gnl|WGS:VKGE|Gotom.D01G212300.1	Gar12G04060	0.2032	0.50996	0.398463
rna-gnl|WGS:VKGE|Gotom.D12G040700.1	Gar12G04060	0.0230988	0.0596426	0.387287
rna-gnl|WGS:VKGE|Gotom.A12G036800.1	Gar12G04060	0.0291995	0.0407998	0.715677
rna-gnl|WGS:VKGE|Gotom.A10G109100.1	Gar12G07800	0.0674815	0.608726	0.110857
rna-gnl|WGS:VKGE|Gotom.D12G077400.1	Gar12G07800	0.00753775	0.0503183	0.149802
rna-gnl|WGS:VKGE|Gotom.A12G075800.1	Gar12G07800	0.00305551	0.0033389	0.915125
rna-gnl|WGS:VKGE|Gotom.D12G107400.1	Gar12G12070	0.0103495	0.0262417	0.394389
rna-gnl|WGS:VKGE|Gotom.A12G101000.1	Gar12G12070	0.00251309	0.00835082	0.30094
rna-gnl|WGS:VKGE|Gotom.D12G171600.1	Gar12G19030	0.0208987	0.0316461	0.660388
rna-gnl|WGS:VKGE|Gotom.A12G164200.1	Gar12G19030	0.00485832	0.015728	0.308897
rna-gnl|WGS:VKGE|Gotom.D12G224400.1	Gar12G24340	0.0114157	0.0334214	0.34157
rna-gnl|WGS:VKGE|Gotom.A12G215800.1	Gar12G24340	0.00454289	0	#NAME?
rna-gnl|WGS:VKGE|Gotom.D12G283300.1	Gar12G30240	0.0128922	0.0596934	0.215974
rna-gnl|WGS:VKGE|Gotom.A12G274000.1	Gar12G30240	0.00466837	0.00381923	1.22233
rna-gnl|WGS:VKGE|Gotom.D12G321100.1	Gar12G33800	0.0145813	0.0296481	0.491811
rna-gnl|WGS:VKGE|Gotom.A12G311100.1	Gar12G33800	0.00809861	0.00663354	1.22086
rna-gnl|WGS:VKGE|Gotom.D13G007000.1	Gar13G00690	0.0570021	0.0721973	0.789533
rna-gnl|WGS:VKGE|Gotom.D13G018100.1	Gar13G01810	0.00852161	0.0768767	0.110848
rna-gnl|WGS:VKGE|Gotom.A13G018400.1	Gar13G01810	0.0102449	0.00562854	1.82017
rna-gnl|WGS:VKGE|Gotom.D11G291900.1	Gar13G13800	0.0899008	0.53411	0.168319
rna-gnl|WGS:VKGE|Gotom.D13G130100.1	Gar13G13800	0.00856802	0.0590081	0.145201
rna-gnl|WGS:VKGE|Gotom.A13G126200.1	Gar13G13800	0.00366227	0	#NAME?
rna-gnl|WGS:VKGE|Gotom.D11G292200.1	Gar13G13820	0.118422	0.754482	0.156959
rna-gnl|WGS:VKGE|Gotom.A11G280300.1	Gar13G13820	0.121741	0.701885	0.173449
rna-gnl|WGS:VKGE|Gotom.A13G201400.1	Gar13G13820	0.122286	0.689842	0.177266
rna-gnl|WGS:VKGE|Gotom.D13G130200.1	Gar13G13820	0.0366413	0.115371	0.317595
rna-gnl|WGS:VKGE|Gotom.A13G126500.1	Gar13G13820	0.0301323	0.058641	0.513843
rna-gnl|WGS:VKGE|Gotom.D11G318100.1	Gar13G14370	0.132299	0.63301	0.209001
rna-gnl|WGS:VKGE|Gotom.A11G304100.1	Gar13G14370	0.0960209	0.535223	0.179403
rna-gnl|WGS:VKGE|Gotom.D13G135300.1	Gar13G14370	0.0115922	0.0496364	0.233542
rna-gnl|WGS:VKGE|Gotom.A13G131200.1	Gar13G14370	0.00114987	0.00371748	0.309313
rna-gnl|WGS:VKGE|Gotom.D13G149000.1	Gar13G15940	0.00475437	0.0376964	0.126123
rna-gnl|WGS:VKGE|Gotom.A13G143400.1	Gar13G15940	0.00118694	0	#NAME?
rna-gnl|WGS:VKGE|Gotom.D01G092900.1	Gar13G18490	0.126858	0.659661	0.192308
rna-gnl|WGS:VKGE|Gotom.A01G100100.1	Gar13G18490	0.119649	0.656756	0.182182
rna-gnl|WGS:VKGE|Gotom.D13G171700.1	Gar13G18490	0.00622992	0.03394	0.183557
rna-gnl|WGS:VKGE|Gotom.A13G165000.1	Gar13G18490	0.00124327	0	#NAME?
rna-gnl|WGS:VKGE|Gotom.D05G437200.1	Gar13G18570	0.254603	0.964066	0.264093
rna-gnl|WGS:VKGE|Gotom.A04G017600.1	Gar13G18570	0.258919	0.887149	0.291855
rna-gnl|WGS:VKGE|Gotom.D01G090000.1	Gar13G18570	0.247885	0.709178	0.349538
rna-gnl|WGS:VKGE|Gotom.D13G172500.1	Gar13G18570	0.00597078	0.0204164	0.29245
rna-gnl|WGS:VKGE|Gotom.A13G165900.1	Gar13G18570	0.00357676	0.00403905	0.885544

## Sheet: A2vsAD4
Seq_1	Seq_2	Ka	Ks	Ka_Ks
rna-gnl|WGS:VKGF|Gomus.A01G085500.1	Gar01G09470	0.00149477	0.00508476	0.29397
rna-gnl|WGS:VKGF|Gomus.A13G158700.1	Gar01G09470	0.245298	0.748273	0.327819
rna-gnl|WGS:VKGF|Gomus.D05G428700.1	Gar01G09470	0.200913	0.735734	0.273078
rna-gnl|WGS:VKGF|Gomus.A04G016200.1	Gar01G09470	0.196854	0.714692	0.275438
rna-gnl|WGS:VKGF|Gomus.D01G089400.1	Gar01G09470	0.0202072	0.0413898	0.488218
rna-gnl|WGS:VKGF|Gomus.A13G157800.1	Gar01G09760	0.117519	0.650392	0.180689
rna-gnl|WGS:VKGF|Gomus.D13G164400.1	Gar01G09760	0.117374	0.615735	0.190624
rna-gnl|WGS:VKGF|Gomus.D01G092200.1	Gar01G09760	0.00874099	0.0167488	0.521888
rna-gnl|WGS:VKGF|Gomus.A01G087900.1	Gar01G09760	0.00249118	0	#NAME?
rna-gnl|WGS:VKGF|Gomus.D03G117700.1	Gar01G22750	0.0327556	0.0437935	0.747956
rna-gnl|WGS:VKGF|Gomus.A03G079600.1	Gar01G22750	0.00716352	0.00386474	1.85356
rna-gnl|WGS:VKGF|Gomus.D01G246700.1	Gar02G02420	0.0102249	0.0227075	0.450287
rna-gnl|WGS:VKGF|Gomus.A01G228900.1	Gar02G02420	0.00127186	0	#NAME?
rna-gnl|WGS:VKGF|Gomus.D04G120400.1	Gar02G02830	0.195705	0.757609	0.258319
rna-gnl|WGS:VKGF|Gomus.A04G084100.1	Gar02G02830	0.201198	0.75421	0.266767
rna-gnl|WGS:VKGF|Gomus.D01G242800.1	Gar02G02830	0.0140634	0.0397167	0.354093
rna-gnl|WGS:VKGF|Gomus.A01G224400.1	Gar02G02830	0.00364336	0.00408303	0.892318
rna-gnl|WGS:VKGF|Gomus.D12G039700.1	Gar02G07440	0.212097	0.526365	0.402947
rna-gnl|WGS:VKGF|Gomus.A12G036400.1	Gar02G07440	0.220928	0.511605	0.431833
rna-gnl|WGS:VKGF|Gomus.D01G202000.1	Gar02G07440	0.0186114	0.0591856	0.314458
rna-gnl|WGS:VKGF|Gomus.A01G185600.1	Gar02G07440	0.00491151	0.00821082	0.598175
rna-gnl|WGS:VKGF|Gomus.D02G186200.1	Gar02G11030	0.0990481	0.492341	0.201178
rna-gnl|WGS:VKGF|Gomus.D01G187900.1	Gar02G11030	0.0102614	0.0488435	0.210088
rna-gnl|WGS:VKGF|Gomus.A01G172500.1	Gar02G11030	0.00340845	0.0109558	0.31111
rna-gnl|WGS:VKGF|Gomus.D03G007600.1	Gar02G20570	0.0142579	0.0495025	0.288023
rna-gnl|WGS:VKGF|Gomus.A02G192100.1	Gar02G20570	0.00472939	0.00960013	0.492638
rna-gnl|WGS:VKGF|Gomus.A11G185400.1	Gar02G20860	0.172927	0.622933	0.277601
rna-gnl|WGS:VKGF|Gomus.D03G004500.1	Gar02G20860	0.0629685	0.0792408	0.794648
rna-gnl|WGS:VKGF|Gomus.A02G195200.1	Gar02G20860	0.0024094	0	#NAME?
rna-gnl|WGS:VKGF|Gomus.A01G172500.1	Gar03G10250	0.330443	2.44566	0.135114
rna-gnl|WGS:VKGF|Gomus.D01G187900.1	Gar03G10250	0.325028	2.34491	0.13861
rna-gnl|WGS:VKGF|Gomus.D02G186200.1	Gar03G10250	0.320974	1.87903	0.170819
rna-gnl|WGS:VKGF|Gomus.D02G182400.1	Gar03G10710	0.00737711	0.0288101	0.25606
rna-gnl|WGS:VKGF|Gomus.A03G145800.1	Gar03G10710	0.00122474	0	#NAME?
rna-gnl|WGS:VKGF|Gomus.D02G123300.1	Gar03G17790	0.007347	0.0426471	0.172274
rna-gnl|WGS:VKGF|Gomus.A02G103800.1	Gar03G17790	0.00121926	0.00378073	0.322495
rna-gnl|WGS:VKGF|Gomus.D07G257200.1	Gar04G06540	0.15725	0.591019	0.266066
rna-gnl|WGS:VKGF|Gomus.A07G247500.1	Gar04G06540	0.156684	0.567462	0.276114
rna-gnl|WGS:VKGF|Gomus.D04G062700.1	Gar04G06540	0.0144932	0.025115	0.577073
rna-gnl|WGS:VKGF|Gomus.A05G389700.1	Gar04G06540	0.00344762	0.00382898	0.900402
rna-gnl|WGS:VKGF|Gomus.D04G079900.1	Gar04G08720	0.0364116	0.0646023	0.563627
rna-gnl|WGS:VKGF|Gomus.A05G360700.1	Gar04G08720	0.0188351	0.0127482	1.47747
rna-gnl|WGS:VKGF|Gomus.A01G224400.1	Gar04G12530	0.203795	0.722184	0.282192
rna-gnl|WGS:VKGF|Gomus.D01G242800.1	Gar04G12530	0.196252	0.67365	0.291326
rna-gnl|WGS:VKGF|Gomus.D04G120400.1	Gar04G12530	0.0103483	0.0573176	0.180544
rna-gnl|WGS:VKGF|Gomus.A04G084100.1	Gar04G12530	0.00644749	0.00855319	0.753811
rna-gnl|WGS:VKGF|Gomus.A08G025600.1	Gar05G00230	0.304897	1.63048	0.186999
rna-gnl|WGS:VKGF|Gomus.D08G026400.1	Gar05G00230	0.30707	1.52322	0.201593
rna-gnl|WGS:VKGF|Gomus.D08G100900.1	Gar05G00230	0.335766	0.945959	0.354948
rna-gnl|WGS:VKGF|Gomus.D05G003900.1	Gar05G00230	0.0447894	0.062094	0.721317
rna-gnl|WGS:VKGF|Gomus.A05G003900.1	Gar05G00230	0.0338236	0.0478727	0.706532
rna-gnl|WGS:VKGF|Gomus.A10G070500.1	Gar05G13830	0.127992	0.538862	0.237523
rna-gnl|WGS:VKGF|Gomus.D10G073300.1	Gar05G13830	0.0835171	0.534712	0.156191
rna-gnl|WGS:VKGF|Gomus.D05G142800.1	Gar05G13830	0.00998455	0.0312443	0.319563
rna-gnl|WGS:VKGF|Gomus.A05G141100.1	Gar05G13830	0.00265722	0.00409278	0.649246
rna-gnl|WGS:VKGF|Gomus.D05G151800.1	Gar05G14670	0.0156554	0.0617845	0.253387
rna-gnl|WGS:VKGF|Gomus.A05G149500.1	Gar05G14670	0.00358638	0.00395518	0.906754
rna-gnl|WGS:VKGF|Gomus.D05G152000.1	Gar05G14690	0.016788	0.0256688	0.654021
rna-gnl|WGS:VKGF|Gomus.A06G218000.1	Gar05G15930	0.0697512	0.793314	0.0879238
rna-gnl|WGS:VKGF|Gomus.D06G244500.1	Gar05G15930	0.0692244	0.768652	0.0900595
rna-gnl|WGS:VKGF|Gomus.A10G036200.1	Gar05G15930	0.0674041	0.655199	0.102876
rna-gnl|WGS:VKGF|Gomus.D05G164700.1	Gar05G15930	0.00606861	0.0507841	0.119498
rna-gnl|WGS:VKGF|Gomus.A05G162000.1	Gar05G15930	0	0	NaN
rna-gnl|WGS:VKGF|Gomus.D05G169700.1	Gar05G16400	0.0171048	0.0460975	0.371058
rna-gnl|WGS:VKGF|Gomus.A05G167000.1	Gar05G16400	0	0.0107786	0
rna-gnl|WGS:VKGF|Gomus.D05G171100.1	Gar05G16560	0.0048029	0.03148	0.15257
rna-gnl|WGS:VKGF|Gomus.A05G168500.1	Gar05G16560	0.00119808	0	#NAME?
rna-gnl|WGS:VKGF|Gomus.D05G171200.1	Gar05G16570	0.0189006	0.0289691	0.65244
rna-gnl|WGS:VKGF|Gomus.A05G168600.1	Gar05G16570	0.00124404	0.00408442	0.304582
rna-gnl|WGS:VKGF|Gomus.D05G240500.1	Gar05G23620	0.0023657	0.026763	0.0883946
rna-gnl|WGS:VKGF|Gomus.A05G238700.1	Gar05G23620	0.00118227	0	#NAME?
rna-gnl|WGS:VKGF|Gomus.D05G265600.1	Gar05G26380	0.0172918	0.0494789	0.349479
rna-gnl|WGS:VKGF|Gomus.A05G263200.1	Gar05G26380	0.0284496	0.0308809	0.921269
rna-gnl|WGS:VKGF|Gomus.D05G270800.1	Gar05G27000	0.00585197	0.0433334	0.135046
rna-gnl|WGS:VKGF|Gomus.A05G268600.1	Gar05G27000	0.00116686	0	#NAME?
rna-gnl|WGS:VKGF|Gomus.D05G294800.1	Gar05G29350	0.0138652	0.0742875	0.186643
rna-gnl|WGS:VKGF|Gomus.A05G291700.1	Gar05G29350	0.00344399	0.0198753	0.17328
rna-gnl|WGS:VKGF|Gomus.A04G020200.1	Gar05G43970	0.0271523	0.0578825	0.469093
rna-gnl|WGS:VKGF|Gomus.D05G423900.1	Gar05G43970	0.023153	0.0525379	0.440691
rna-gnl|WGS:VKGF|Gomus.A04G020100.1	Gar05G43990	0.00114635	0.00761428	0.150553
rna-gnl|WGS:VKGF|Gomus.A13G158700.1	Gar05G45960	0.252476	0.880709	0.286674
rna-gnl|WGS:VKGF|Gomus.D01G089400.1	Gar05G45960	0.196436	0.685117	0.286718
rna-gnl|WGS:VKGF|Gomus.A01G085500.1	Gar05G45960	0.176107	0.616199	0.285796
rna-gnl|WGS:VKGF|Gomus.D05G428700.1	Gar05G45960	0.0373599	0.0451882	0.826762
rna-gnl|WGS:VKGF|Gomus.A04G016200.1	Gar05G45960	0.00243655	0.00398143	0.611979
rna-gnl|WGS:VKGF|Gomus.A06G133000.1	Gar06G16170	0.00228746	0.0211034	0.108393
rna-gnl|WGS:VKGF|Gomus.D06G158400.1	Gar06G16220	0.0095032	0.0430647	0.220673
rna-gnl|WGS:VKGF|Gomus.A06G133100.1	Gar06G16220	0	0.0115018	0
rna-gnl|WGS:VKGF|Gomus.A05G153800.1	Gar06G26000	0.308611	1.2577	0.245377
rna-gnl|WGS:VKGF|Gomus.D05G156400.1	Gar06G26000	0.332383	1.13371	0.293181
rna-gnl|WGS:VKGF|Gomus.D06G241200.1	Gar06G26000	0.0342627	0.0913359	0.375128
rna-gnl|WGS:VKGF|Gomus.A10G036200.1	Gar06G26280	0.08675	0.870097	0.0997015
rna-gnl|WGS:VKGF|Gomus.A05G162000.1	Gar06G26280	0.0684483	0.791509	0.0864782
rna-gnl|WGS:VKGF|Gomus.D05G164700.1	Gar06G26280	0.0724914	0.756983	0.0957636
rna-gnl|WGS:VKGF|Gomus.D06G244500.1	Gar06G26280	0.00852714	0.0234013	0.364387
rna-gnl|WGS:VKGF|Gomus.A06G218000.1	Gar06G26280	0.00120992	0.00387347	0.312361
rna-gnl|WGS:VKGF|Gomus.D07G121400.1	Gar07G13110	0.0103697	0.0712523	0.145534
rna-gnl|WGS:VKGF|Gomus.A07G117800.1	Gar07G13110	0	0.00931689	0
rna-gnl|WGS:VKGF|Gomus.D07G131300.1	Gar07G14210	0.0112	0.0282576	0.396355
rna-gnl|WGS:VKGF|Gomus.A07G127200.1	Gar07G14210	0	0.0115832	0
rna-gnl|WGS:VKGF|Gomus.D07G213900.1	Gar07G23940	0.0353347	0.0595592	0.59327
rna-gnl|WGS:VKGF|Gomus.A07G206800.1	Gar07G23940	0.00504415	0.00790521	0.63808
rna-gnl|WGS:VKGF|Gomus.A11G165700.1	Gar07G24890	0.11551	0.642582	0.179758
rna-gnl|WGS:VKGF|Gomus.D11G170000.1	Gar07G24890	0.128217	0.627504	0.204329
rna-gnl|WGS:VKGF|Gomus.D07G219400.1	Gar07G24890	0.00246078	0.0457364	0.0538036
rna-gnl|WGS:VKGF|Gomus.A07G212600.1	Gar07G24890	0.00123001	0	#NAME?
rna-gnl|WGS:VKGF|Gomus.D07G236600.1	Gar07G26920	0.0134584	0.0633474	0.212454
rna-gnl|WGS:VKGF|Gomus.A07G228400.1	Gar07G26920	0.0119166	0.0290498	0.410212
rna-gnl|WGS:VKGF|Gomus.A05G389700.1	Gar07G29060	0.164475	0.53587	0.306931
rna-gnl|WGS:VKGF|Gomus.D04G062700.1	Gar07G29060	0.167409	0.534754	0.313059
rna-gnl|WGS:VKGF|Gomus.D07G257200.1	Gar07G29060	0.0121645	0.0376254	0.323305
rna-gnl|WGS:VKGF|Gomus.A07G247500.1	Gar07G29060	0.00484654	0.0206057	0.235204
rna-gnl|WGS:VKGF|Gomus.D10G098300.1	Gar07G29530	0.349008	2.14722	0.16254
rna-gnl|WGS:VKGF|Gomus.D07G261800.1	Gar07G29530	0.0102937	0.02347	0.438591
rna-gnl|WGS:VKGF|Gomus.A07G251700.1	Gar07G29530	0	0.00772705	0
rna-gnl|WGS:VKGF|Gomus.D08G065600.1	Gar08G06460	0.0160401	0.0361758	0.443393
rna-gnl|WGS:VKGF|Gomus.A08G062300.1	Gar08G06460	0.00244499	0.00393702	0.621026
rna-gnl|WGS:VKGF|Gomus.D08G085100.1	Gar08G08440	0.0186273	0.0383715	0.485445
rna-gnl|WGS:VKGF|Gomus.A08G081100.1	Gar08G08440	0.00235571	0.00765313	0.307811
rna-gnl|WGS:VKGF|Gomus.D11G120900.1	Gar08G16170	0.409254	1.99051	0.205602
rna-gnl|WGS:VKGF|Gomus.A11G118800.1	Gar08G16170	0.413184	1.85166	0.223143
rna-gnl|WGS:VKGF|Gomus.D08G152000.1	Gar08G16170	0.0107948	0.0397576	0.271515
rna-gnl|WGS:VKGF|Gomus.A08G136900.1	Gar08G16170	0.00477566	0.00779988	0.612274
rna-gnl|WGS:VKGF|Gomus.D08G265700.1	Gar08G28310	0.0217801	0.0901558	0.241583
rna-gnl|WGS:VKGF|Gomus.A08G243800.1	Gar08G28310	0.00250575	0	#NAME?
rna-gnl|WGS:VKGF|Gomus.D08G281600.1	Gar08G29890	0.00979106	0.0314065	0.311753
rna-gnl|WGS:VKGF|Gomus.A08G259300.1	Gar08G29890	0.004888	0.00878487	0.556411
rna-gnl|WGS:VKGF|Gomus.A09G002200.1	Gar09G00260	0.0631728	0.104317	0.605586
rna-gnl|WGS:VKGF|Gomus.D09G002100.1	Gar09G00260	0.0462709	0.0752196	0.615145
rna-gnl|WGS:VKGF|Gomus.D09G039600.1	Gar09G05300	0.0291582	0.0798514	0.365156
rna-gnl|WGS:VKGF|Gomus.A09G038000.1	Gar09G05300	0	0.00798411	0
rna-gnl|WGS:VKGF|Gomus.A09G183400.1	Gar09G21270	0.0744565	0.128058	0.581428
rna-gnl|WGS:VKGF|Gomus.D09G192100.1	Gar09G21270	0.0135628	0.0568993	0.238364
rna-gnl|WGS:VKGF|Gomus.D09G212000.1	Gar09G23250	0.00319659	0.0327921	0.0974806
rna-gnl|WGS:VKGF|Gomus.A09G202200.1	Gar09G23250	0.00106421	0	#NAME?
rna-gnl|WGS:VKGF|Gomus.D09G263500.1	Gar09G28490	0.0132133	0.0361788	0.365222
rna-gnl|WGS:VKGF|Gomus.A11G038500.1	Gar09G29430	0.137984	0.806677	0.171052
rna-gnl|WGS:VKGF|Gomus.D11G037000.1	Gar09G29430	0.122042	0.752148	0.162258
rna-gnl|WGS:VKGF|Gomus.D09G272900.1	Gar09G29430	0.040061	0.0863184	0.464107
rna-gnl|WGS:VKGF|Gomus.A09G263100.1	Gar09G29430	0.0269882	0.0488886	0.552035
rna-gnl|WGS:VKGF|Gomus.D10G035700.1	Gar10G03020	0.0131438	0.0141681	0.927707
rna-gnl|WGS:VKGF|Gomus.A10G034100.1	Gar10G03020	0.00181873	0.00581962	0.312518
rna-gnl|WGS:VKGF|Gomus.A06G218000.1	Gar10G03250	0.0880726	0.884803	0.0995392
rna-gnl|WGS:VKGF|Gomus.A05G162000.1	Gar10G03250	0.0674041	0.655199	0.102876
rna-gnl|WGS:VKGF|Gomus.D05G164700.1	Gar10G03250	0.070099	0.626294	0.111927
rna-gnl|WGS:VKGF|Gomus.D10G037700.1	Gar10G03250	0.00606738	0.0401837	0.150991
rna-gnl|WGS:VKGF|Gomus.A10G036200.1	Gar10G03250	0	0.00392928	0
rna-gnl|WGS:VKGF|Gomus.A05G141100.1	Gar10G06650	0.106561	0.581738	0.183177
rna-gnl|WGS:VKGF|Gomus.D05G142800.1	Gar10G06650	0.104838	0.567654	0.184687
rna-gnl|WGS:VKGF|Gomus.D10G073300.1	Gar10G06650	0.042328	0.059992	0.70556
rna-gnl|WGS:VKGF|Gomus.A10G070500.1	Gar10G06650	0.0331972	0.0472184	0.703056
rna-gnl|WGS:VKGF|Gomus.A12G071700.1	Gar10G10710	0.0617127	0.611939	0.100848
rna-gnl|WGS:VKGF|Gomus.D12G074000.1	Gar10G10710	0.0610782	0.607665	0.100513
rna-gnl|WGS:VKGF|Gomus.D10G107800.1	Gar10G10710	0.00691116	0.0227434	0.303876
rna-gnl|WGS:VKGF|Gomus.A10G103600.1	Gar10G10710	0	0.00751886	0
rna-gnl|WGS:VKGF|Gomus.A07G251700.1	Gar10G11830	0.333795	3.00566	0.111056
rna-gnl|WGS:VKGF|Gomus.D10G098300.1	Gar10G11830	0.319458	1.61938	0.197272
rna-gnl|WGS:VKGF|Gomus.A10G112400.1	Gar10G11830	0.00457406	0.0145371	0.314647
rna-gnl|WGS:VKGF|Gomus.D10G204700.1	Gar10G22510	0.0596799	0.0989467	0.603152
rna-gnl|WGS:VKGF|Gomus.A10G190200.1	Gar10G22510	0.049198	0.0739102	0.665645
rna-gnl|WGS:VKGF|Gomus.A09G263100.1	Gar11G03650	0.121786	0.75232	0.161881
rna-gnl|WGS:VKGF|Gomus.D09G272900.1	Gar11G03650	0.129607	0.722007	0.179509
rna-gnl|WGS:VKGF|Gomus.D11G037000.1	Gar11G03650	0.0143703	0.0818529	0.175562
rna-gnl|WGS:VKGF|Gomus.A11G038500.1	Gar11G03650	0.00118297	0.00779228	0.151813
rna-gnl|WGS:VKGF|Gomus.D11G106000.1	Gar11G10290	0.00676315	0.0470885	0.143626
rna-gnl|WGS:VKGF|Gomus.A11G104100.1	Gar11G10290	0.00224761	0.00705473	0.318597
rna-gnl|WGS:VKGF|Gomus.D08G152000.1	Gar11G11850	0.435943	2.15026	0.20274
rna-gnl|WGS:VKGF|Gomus.A08G136900.1	Gar11G11850	0.432919	2.06031	0.210123
rna-gnl|WGS:VKGF|Gomus.D11G120900.1	Gar11G11850	0.00916742	0.0297806	0.307832
rna-gnl|WGS:VKGF|Gomus.A11G118800.1	Gar11G11850	0.00113895	0.007353	0.154896
rna-gnl|WGS:VKGF|Gomus.A07G212600.1	Gar11G17200	0.115182	0.651185	0.17688
rna-gnl|WGS:VKGF|Gomus.D07G219400.1	Gar11G17200	0.115574	0.650421	0.177691
rna-gnl|WGS:VKGF|Gomus.D11G170000.1	Gar11G17200	0.02584	0.0514327	0.502404
rna-gnl|WGS:VKGF|Gomus.A11G165700.1	Gar11G17200	0.00370067	0.00397352	0.931332
rna-gnl|WGS:VKGF|Gomus.D11G178900.1	Gar11G18090	0.00720006	0.0248299	0.289976
rna-gnl|WGS:VKGF|Gomus.A11G173200.1	Gar11G18090	0.0023933	0.0122954	0.194651
rna-gnl|WGS:VKGF|Gomus.D03G004500.1	Gar11G19540	0.250879	0.800156	0.313538
rna-gnl|WGS:VKGF|Gomus.A02G195200.1	Gar11G19540	0.185957	0.683692	0.271989
rna-gnl|WGS:VKGF|Gomus.D11G191500.1	Gar11G19540	0.00981007	0.0466774	0.210167
rna-gnl|WGS:VKGF|Gomus.A11G185400.1	Gar11G19540	0.00122013	0.00377241	0.323436
rna-gnl|WGS:VKGF|Gomus.D08G261100.1	Gar11G30830	0.101523	0.832783	0.121908
rna-gnl|WGS:VKGF|Gomus.A13G192300.1	Gar11G30830	0.0977685	0.69009	0.141675
rna-gnl|WGS:VKGF|Gomus.D11G282900.1	Gar11G30830	0.00846357	0.0499065	0.169589
rna-gnl|WGS:VKGF|Gomus.A11G267800.1	Gar11G30830	0.00361374	0.0112432	0.321416
rna-gnl|WGS:VKGF|Gomus.A13G126400.1	Gar11G33340	0.131504	0.657437	0.200025
rna-gnl|WGS:VKGF|Gomus.D13G129700.1	Gar11G33340	0.129274	0.651352	0.198471
rna-gnl|WGS:VKGF|Gomus.D11G305200.1	Gar11G33340	0.00344498	0.0302118	0.114028
rna-gnl|WGS:VKGF|Gomus.A11G288300.1	Gar11G33340	0.00114613	0.00744885	0.153867
rna-gnl|WGS:VKGF|Gomus.A01G185600.1	Gar12G04060	0.21622	0.535945	0.403436
rna-gnl|WGS:VKGF|Gomus.D01G202000.1	Gar12G04060	0.203105	0.494946	0.410358
rna-gnl|WGS:VKGF|Gomus.D12G039700.1	Gar12G04060	0.0161731	0.0379028	0.4267
rna-gnl|WGS:VKGF|Gomus.A12G036400.1	Gar12G04060	0.0012275	0.00416668	0.294598
rna-gnl|WGS:VKGF|Gomus.D12G074000.1	Gar12G07800	0.00586628	0.0510668	0.114875
rna-gnl|WGS:VKGF|Gomus.A12G071700.1	Gar12G07800	0.00116959	0.00763365	0.153215
rna-gnl|WGS:VKGF|Gomus.D12G102200.1	Gar12G12070	0.0126559	0.0210245	0.601958
rna-gnl|WGS:VKGF|Gomus.A12G094600.1	Gar12G12070	0.00125235	0.00831609	0.150593
rna-gnl|WGS:VKGF|Gomus.D12G164200.1	Gar12G19030	0.0224549	0.0317508	0.707224
rna-gnl|WGS:VKGF|Gomus.A12G153300.1	Gar12G19030	0.00486176	0.0117381	0.414187
rna-gnl|WGS:VKGF|Gomus.D12G214900.1	Gar12G24340	0.0125717	0.0371823	0.33811
rna-gnl|WGS:VKGF|Gomus.A12G203000.1	Gar12G24340	0.002268	0	#NAME?
rna-gnl|WGS:VKGF|Gomus.A12G262200.1	Gar12G30240	0.00349855	0.00765801	0.456848
rna-gnl|WGS:VKGF|Gomus.D12G311300.1	Gar12G33800	0.012743	0.0296481	0.429809
rna-gnl|WGS:VKGF|Gomus.A12G299000.1	Gar12G33800	0.00606677	0.0133189	0.455501
rna-gnl|WGS:VKGF|Gomus.D13G006800.1	Gar13G00690	0.0575336	0.0734999	0.782771
rna-gnl|WGS:VKGF|Gomus.A13G006700.1	Gar13G00690	0.0338035	0.0461839	0.731934
rna-gnl|WGS:VKGF|Gomus.D13G019100.1	Gar13G01810	0.00681146	0.0644613	0.105667
rna-gnl|WGS:VKGF|Gomus.A13G016900.1	Gar13G01810	0.00510062	0	#NAME?
rna-gnl|WGS:VKGF|Gomus.A11G267700.1	Gar13G13800	0.083742	0.553541	0.151284
rna-gnl|WGS:VKGF|Gomus.D11G282800.1	Gar13G13800	0.0906274	0.521742	0.173701
rna-gnl|WGS:VKGF|Gomus.D13G125200.1	Gar13G13800	0.0110364	0.0467988	0.235826
rna-gnl|WGS:VKGF|Gomus.A13G121300.1	Gar13G13800	0.00121827	0.00759981	0.160303
rna-gnl|WGS:VKGF|Gomus.D11G282900.1	Gar13G13820	0.117087	0.722395	0.162081
rna-gnl|WGS:VKGF|Gomus.D13G201100.1	Gar13G13820	0.124953	0.699101	0.178734
rna-gnl|WGS:VKGF|Gomus.D13G125300.1	Gar13G13820	0.0366301	0.111217	0.329356
rna-gnl|WGS:VKGF|Gomus.A13G121500.1	Gar13G13820	0.0315847	0.0659907	0.478623
rna-gnl|WGS:VKGF|Gomus.A11G288300.1	Gar13G14370	0.130874	0.660596	0.198116
rna-gnl|WGS:VKGF|Gomus.D11G305200.1	Gar13G14370	0.130929	0.63301	0.206836
rna-gnl|WGS:VKGF|Gomus.D13G129700.1	Gar13G14370	0.0127613	0.0456994	0.279245
rna-gnl|WGS:VKGF|Gomus.A13G126400.1	Gar13G14370	0	0.00371518	0
rna-gnl|WGS:VKGF|Gomus.D13G142700.1	Gar13G15940	0.00594533	0.0416248	0.142832
rna-gnl|WGS:VKGF|Gomus.A13G138500.1	Gar13G15940	0.00118671	0.00367648	0.322784
rna-gnl|WGS:VKGF|Gomus.D01G092200.1	Gar13G18490	0.128214	0.662592	0.193504
rna-gnl|WGS:VKGF|Gomus.A01G087900.1	Gar13G18490	0.121108	0.646912	0.18721
rna-gnl|WGS:VKGF|Gomus.D13G164400.1	Gar13G18490	0.00622992	0.03394	0.183557
rna-gnl|WGS:VKGF|Gomus.A13G157800.1	Gar13G18490	0.00124327	0	#NAME?
rna-gnl|WGS:VKGF|Gomus.D05G428700.1	Gar13G18570	0.255138	0.965379	0.264288
rna-gnl|WGS:VKGF|Gomus.D01G089400.1	Gar13G18570	0.247885	0.709178	0.349538
rna-gnl|WGS:VKGF|Gomus.A01G085500.1	Gar13G18570	0.239726	0.693671	0.345591
rna-gnl|WGS:VKGF|Gomus.D13G165300.1	Gar13G18570	0.00837246	0.0204164	0.410086
rna-gnl|WGS:VKGF|Gomus.A13G158700.1	Gar13G18570	0.00357676	0	#NAME?

## Sheet: A2vsAD5
Seq_1	Seq_2	Ka	Ks	Ka_Ks
rna-gnl|WGS:VKGI|Godar.A01G090400.1	Gar01G09470	0	0	NaN
rna-gnl|WGS:VKGI|Godar.A13G163100.1	Gar01G09470	0.247001	0.747411	0.330475
rna-gnl|WGS:VKGI|Godar.D05G445900.1	Gar01G09470	0.196321	0.721291	0.27218
rna-gnl|WGS:VKGI|Godar.A04G018500.1	Gar01G09470	0.195241	0.705119	0.27689
rna-gnl|WGS:VKGI|Godar.D01G093000.1	Gar01G09470	0.0202072	0.0413898	0.488218
rna-gnl|WGS:VKGI|Godar.A13G162200.1	Gar01G09760	0.117519	0.650392	0.180689
rna-gnl|WGS:VKGI|Godar.D13G172100.1	Gar01G09760	0.121	0.611374	0.197914
rna-gnl|WGS:VKGI|Godar.D01G095700.1	Gar01G09760	0.00749226	0.0167022	0.44858
rna-gnl|WGS:VKGI|Godar.A01G093200.1	Gar01G09760	0.00373832	0.00413509	0.904049
rna-gnl|WGS:VKGI|Godar.A03G083700.1	Gar01G22750	0.0568363	0.0637255	0.891894
rna-gnl|WGS:VKGI|Godar.D03G133200.1	Gar01G22750	0.0317475	0.0401837	0.79006
rna-gnl|WGS:VKGI|Godar.D01G255600.1	Gar02G02420	0.0102249	0.0227075	0.450287
rna-gnl|WGS:VKGI|Godar.A01G242100.1	Gar02G02420	0.0025448	0	#NAME?
rna-gnl|WGS:VKGI|Godar.D04G125500.1	Gar02G02830	0.195613	0.770826	0.253771
rna-gnl|WGS:VKGI|Godar.D01G251100.1	Gar02G02830	0.0128352	0.0482853	0.26582
rna-gnl|WGS:VKGI|Godar.A01G237400.1	Gar02G02830	0.00242473	0.00409557	0.592038
rna-gnl|WGS:VKGI|Godar.D12G041600.1	Gar02G07440	0.208628	0.555613	0.375492
rna-gnl|WGS:VKGI|Godar.A12G036800.1	Gar02G07440	0.217246	0.540863	0.401665
rna-gnl|WGS:VKGI|Godar.D01G210600.1	Gar02G07440	0.0186114	0.0635974	0.292644
rna-gnl|WGS:VKGI|Godar.A01G198200.1	Gar02G07440	0.00491352	0.0123333	0.398396
rna-gnl|WGS:VKGI|Godar.A03G163900.1	Gar02G11030	0.101152	0.517278	0.195547
rna-gnl|WGS:VKGI|Godar.D02G196000.1	Gar02G11030	0.0990481	0.499404	0.198333
rna-gnl|WGS:VKGI|Godar.D01G196000.1	Gar02G11030	0.0102614	0.0527359	0.194582
rna-gnl|WGS:VKGI|Godar.A01G182300.1	Gar02G11030	0.00340716	0.00729489	0.467061
rna-gnl|WGS:VKGI|Godar.D06G002700.1	Gar02G20570	0.362682	1.41898	0.255593
rna-gnl|WGS:VKGI|Godar.D03G008000.1	Gar02G20570	0.0142579	0.0495025	0.288023
rna-gnl|WGS:VKGI|Godar.A02G205600.1	Gar02G20570	0.00553849	0.0222651	0.248752
rna-gnl|WGS:VKGI|Godar.A11G194400.1	Gar02G20860	0.172927	0.622933	0.277601
rna-gnl|WGS:VKGI|Godar.D11G198400.1	Gar02G20860	0.175118	0.620671	0.282143
rna-gnl|WGS:VKGI|Godar.D03G004700.1	Gar02G20860	0.0615949	0.0837334	0.735607
rna-gnl|WGS:VKGI|Godar.A02G208800.1	Gar02G20860	0.0101321	0.0124441	0.814207
rna-gnl|WGS:VKGI|Godar.A01G182300.1	Gar03G10250	0.330257	2.3639	0.139708
rna-gnl|WGS:VKGI|Godar.D01G196000.1	Gar03G10250	0.325028	2.34491	0.13861
rna-gnl|WGS:VKGI|Godar.A03G163900.1	Gar03G10250	0.317557	2.20759	0.143848
rna-gnl|WGS:VKGI|Godar.D02G196300.1	Gar03G10250	0.0954918	0.137707	0.693443
rna-gnl|WGS:VKGI|Godar.D02G192300.1	Gar03G10710	0.0116056	0.0293723	0.395122
rna-gnl|WGS:VKGI|Godar.A03G160500.1	Gar03G10710	0.00177462	0.00288185	0.615794
rna-gnl|WGS:VKGI|Godar.D02G126000.1	Gar03G17790	0.00981408	0.0426196	0.230272
rna-gnl|WGS:VKGI|Godar.A02G110200.1	Gar03G17790	0	0.00378073	0
rna-gnl|WGS:VKGI|Godar.D07G269500.1	Gar04G06540	0.197539	0.676497	0.292003
rna-gnl|WGS:VKGI|Godar.A07G259300.1	Gar04G06540	0.156684	0.567462	0.276114
rna-gnl|WGS:VKGI|Godar.D04G064200.1	Gar04G06540	0.0173921	0.0282131	0.616454
rna-gnl|WGS:VKGI|Godar.A05G402400.1	Gar04G06540	0.00690851	0	#NAME?
rna-gnl|WGS:VKGI|Godar.D04G084700.1	Gar04G08720	0.0350311	0.0556603	0.629372
rna-gnl|WGS:VKGI|Godar.A05G369100.1	Gar04G08720	0.0201964	0.0127527	1.5837
rna-gnl|WGS:VKGI|Godar.A01G237400.1	Gar04G12530	0.20357	0.726081	0.280368
rna-gnl|WGS:VKGI|Godar.D01G251100.1	Gar04G12530	0.195514	0.656655	0.297742
rna-gnl|WGS:VKGI|Godar.D04G125500.1	Gar04G12530	0.0103439	0.057402	0.180201
rna-gnl|WGS:VKGI|Godar.A04G088000.1	Gar04G12530	0.00515355	0.00855319	0.60253
rna-gnl|WGS:VKGI|Godar.A08G026000.1	Gar05G00230	0.304897	1.55197	0.196457
rna-gnl|WGS:VKGI|Godar.D08G104700.1	Gar05G00230	0.370973	0.960251	0.386329
rna-gnl|WGS:VKGI|Godar.D05G004200.1	Gar05G00230	0.0475691	0.0668204	0.711895
rna-gnl|WGS:VKGI|Godar.A05G003700.1	Gar05G00230	0.0338236	0.0432525	0.782002
rna-gnl|WGS:VKGI|Godar.D10G072400.1	Gar05G13830	0.111585	0.552531	0.201953
rna-gnl|WGS:VKGI|Godar.A10G073500.1	Gar05G13830	0.0829294	0.543477	0.152591
rna-gnl|WGS:VKGI|Godar.D05G143700.1	Gar05G13830	0.011242	0.035243	0.318985
rna-gnl|WGS:VKGI|Godar.D05G153500.1	Gar05G14670	0.0144394	0.0617845	0.233706
rna-gnl|WGS:VKGI|Godar.A05G149800.1	Gar05G14670	0.00358638	0.00395518	0.906754
rna-gnl|WGS:VKGI|Godar.D05G153700.1	Gar05G14690	0.015612	0.0216906	0.719758
rna-gnl|WGS:VKGI|Godar.A05G150000.1	Gar05G14690	0.00229533	0.00388099	0.59143
rna-gnl|WGS:VKGI|Godar.A06G241400.1	Gar05G15930	0.0684483	0.791509	0.0864782
rna-gnl|WGS:VKGI|Godar.D06G254200.1	Gar05G15930	0.0692244	0.768652	0.0900595
rna-gnl|WGS:VKGI|Godar.D10G037500.1	Gar05G15930	0.0674612	0.616511	0.109424
rna-gnl|WGS:VKGI|Godar.D05G167300.1	Gar05G15930	0.00607106	0.0507181	0.119702
rna-gnl|WGS:VKGI|Godar.A05G162400.1	Gar05G15930	0	0	NaN
rna-gnl|WGS:VKGI|Godar.D05G173700.1	Gar05G16400	0.0171015	0.0385524	0.443591
rna-gnl|WGS:VKGI|Godar.A05G167100.1	Gar05G16400	0.00116845	0.0107722	0.108469
rna-gnl|WGS:VKGI|Godar.A05G168700.1	Gar05G16560	0.00119808	0	#NAME?
rna-gnl|WGS:VKGI|Godar.D05G175100.1	Gar05G16570	0.0189006	0.0247615	0.763306
rna-gnl|WGS:VKGI|Godar.A05G168800.1	Gar05G16570	0.00124404	0	#NAME?
rna-gnl|WGS:VKGI|Godar.D05G247800.1	Gar05G23620	0.00473795	0.0190305	0.248966
rna-gnl|WGS:VKGI|Godar.A05G238500.1	Gar05G23620	0.00236547	0.00376649	0.62803
rna-gnl|WGS:VKGI|Godar.D05G273900.1	Gar05G26380	0.0184625	0.0494476	0.373375
rna-gnl|WGS:VKGI|Godar.A05G265900.1	Gar05G26380	0.00685262	0.0149958	0.456969
rna-gnl|WGS:VKGI|Godar.D05G279000.1	Gar05G27000	0.0062233	0.0462673	0.134507
rna-gnl|WGS:VKGI|Godar.A05G271300.1	Gar05G27000	0.00116618	0.0038437	0.303401
rna-gnl|WGS:VKGI|Godar.D05G303000.1	Gar05G29350	0.0126999	0.0742875	0.170957
rna-gnl|WGS:VKGI|Godar.A05G295900.1	Gar05G29350	0.00459639	0.0158474	0.290041
rna-gnl|WGS:VKGI|Godar.D05G441600.1	Gar05G43970	0.0762346	0.0823641	0.925581
rna-gnl|WGS:VKGI|Godar.A04G023300.1	Gar05G43970	0.0271523	0.0617748	0.439536
rna-gnl|WGS:VKGI|Godar.A04G023200.1	Gar05G43990	0.00344432	0.00761428	0.452351
rna-gnl|WGS:VKGI|Godar.A13G163100.1	Gar05G45960	0.254245	0.879579	0.289053
rna-gnl|WGS:VKGI|Godar.D01G093000.1	Gar05G45960	0.196436	0.685117	0.286718
rna-gnl|WGS:VKGI|Godar.A01G090400.1	Gar05G45960	0.176158	0.615389	0.286255
rna-gnl|WGS:VKGI|Godar.D05G445900.1	Gar05G45960	0.0373599	0.0409658	0.911977
rna-gnl|WGS:VKGI|Godar.A04G018500.1	Gar05G45960	0.00121704	0	#NAME?
rna-gnl|WGS:VKGI|Godar.D06G168000.1	Gar06G16170	0.036472	0.0416867	0.874907
rna-gnl|WGS:VKGI|Godar.D06G167900.1	Gar06G16220	0.0106996	0.0430647	0.248454
rna-gnl|WGS:VKGI|Godar.A06G148900.1	Gar06G16220	0	0.0115018	0
rna-gnl|WGS:VKGI|Godar.A05G154400.1	Gar06G26000	0.332566	1.45048	0.229279
rna-gnl|WGS:VKGI|Godar.D05G157900.1	Gar06G26000	0.332383	1.13371	0.293181
rna-gnl|WGS:VKGI|Godar.A06G238000.1	Gar06G26000	0.00124456	0.0117266	0.106131
rna-gnl|WGS:VKGI|Godar.D10G037500.1	Gar06G26280	0.0861168	0.952346	0.0904259
rna-gnl|WGS:VKGI|Godar.A05G162400.1	Gar06G26280	0.0684483	0.791509	0.0864782
rna-gnl|WGS:VKGI|Godar.D05G167300.1	Gar06G26280	0.0721874	0.757942	0.0952413
rna-gnl|WGS:VKGI|Godar.D06G254200.1	Gar06G26280	0.00852714	0.0234013	0.364387
rna-gnl|WGS:VKGI|Godar.A06G241400.1	Gar06G26280	0	0.00775702	0
rna-gnl|WGS:VKGI|Godar.D07G124200.1	Gar07G13110	0.0118169	0.0711376	0.166113
rna-gnl|WGS:VKGI|Godar.A07G124000.1	Gar07G13110	0.00142079	0.00463322	0.306653
rna-gnl|WGS:VKGI|Godar.D07G135600.1	Gar07G14210	0.0099473	0.0241551	0.41181
rna-gnl|WGS:VKGI|Godar.A07G134700.1	Gar07G14210	0.00121347	0.0193872	0.0625913
rna-gnl|WGS:VKGI|Godar.D07G224400.1	Gar07G23940	0.0353347	0.0638464	0.553432
rna-gnl|WGS:VKGI|Godar.A07G214700.1	Gar07G23940	0.00378152	0.00393702	0.960504
rna-gnl|WGS:VKGI|Godar.A11G173000.1	Gar07G24890	0.114863	0.645289	0.178003
rna-gnl|WGS:VKGI|Godar.D07G230500.1	Gar07G24890	0.00246078	0.0500359	0.0491803
rna-gnl|WGS:VKGI|Godar.A07G221300.1	Gar07G24890	0	0	NaN
rna-gnl|WGS:VKGI|Godar.D07G248000.1	Gar07G26920	0.0149935	0.0583906	0.25678
rna-gnl|WGS:VKGI|Godar.A07G238600.1	Gar07G26920	0.013455	0.029027	0.463533
rna-gnl|WGS:VKGI|Godar.D04G064200.1	Gar07G29060	0.176051	0.599827	0.293504
rna-gnl|WGS:VKGI|Godar.A05G402400.1	Gar07G29060	0.165941	0.53695	0.309044
rna-gnl|WGS:VKGI|Godar.D07G269500.1	Gar07G29060	0.0618897	0.123283	0.502014
rna-gnl|WGS:VKGI|Godar.A07G259300.1	Gar07G29060	0.00484654	0.0122954	0.394177
rna-gnl|WGS:VKGI|Godar.A10G119100.1	Gar07G29530	0.333795	2.67766	0.124659
rna-gnl|WGS:VKGI|Godar.D10G099800.1	Gar07G29530	0.350834	2.14722	0.16339
rna-gnl|WGS:VKGI|Godar.D07G274200.1	Gar07G29530	0.00913688	0.0235237	0.388412
rna-gnl|WGS:VKGI|Godar.A07G263300.1	Gar07G29530	0	0.00772705	0
rna-gnl|WGS:VKGI|Godar.D08G068300.1	Gar08G06460	0.0160401	0.032069	0.500174
rna-gnl|WGS:VKGI|Godar.A08G062300.1	Gar08G06460	0.00244499	0.00789481	0.309696
rna-gnl|WGS:VKGI|Godar.D08G087700.1	Gar08G08440	0.0187579	0.0366821	0.511363
rna-gnl|WGS:VKGI|Godar.A08G082500.1	Gar08G08440	0.00346154	0	#NAME?
rna-gnl|WGS:VKGI|Godar.D11G124100.1	Gar08G16170	0.409254	2.04768	0.199862
rna-gnl|WGS:VKGI|Godar.A11G123200.1	Gar08G16170	0.415853	1.9032	0.218502
rna-gnl|WGS:VKGI|Godar.D08G161900.1	Gar08G16170	0.0126385	0.041779	0.302509
rna-gnl|WGS:VKGI|Godar.A08G143800.1	Gar08G16170	0.00358067	0	#NAME?
rna-gnl|WGS:VKGI|Godar.A08G260100.1	Gar08G28310	0.0012513	0	#NAME?
rna-gnl|WGS:VKGI|Godar.D08G290700.1	Gar08G29890	0.0160006	0.0269432	0.593863
rna-gnl|WGS:VKGI|Godar.A08G276400.1	Gar08G29890	0.00423655	0.00758061	0.558867
rna-gnl|WGS:VKGI|Godar.D09G002300.1	Gar09G00260	0.0504392	0.0721586	0.699004
rna-gnl|WGS:VKGI|Godar.D09G043600.1	Gar09G05300	0.0350573	0.0982712	0.35674
rna-gnl|WGS:VKGI|Godar.A09G044300.1	Gar09G05300	0.00114657	0.0119923	0.0956092
rna-gnl|WGS:VKGI|Godar.D09G203600.1	Gar09G21270	0.0149326	0.0568993	0.262439
rna-gnl|WGS:VKGI|Godar.A09G203400.1	Gar09G21270	0.00540178	0.0278024	0.194292
rna-gnl|WGS:VKGI|Godar.D09G223500.1	Gar09G23250	0.00533573	0.0290681	0.183559
rna-gnl|WGS:VKGI|Godar.A09G223500.1	Gar09G23250	0	0.00356931	0
rna-gnl|WGS:VKGI|Godar.D09G275900.1	Gar09G28490	0.0158701	0.0362883	0.437335
rna-gnl|WGS:VKGI|Godar.A09G274600.1	Gar09G28490	0.00131406	0.0043924	0.299167
rna-gnl|WGS:VKGI|Godar.A11G038700.1	Gar09G29430	0.136726	0.818477	0.167049
rna-gnl|WGS:VKGI|Godar.D11G038500.1	Gar09G29430	0.123725	0.750274	0.164906
rna-gnl|WGS:VKGI|Godar.D09G282300.1	Gar09G29430	0.040061	0.0908685	0.440868
rna-gnl|WGS:VKGI|Godar.A09G284000.1	Gar09G29430	0.0294531	0.0488886	0.602454
rna-gnl|WGS:VKGI|Godar.A10G035600.1	Gar10G03020	0.0110744	0.0345285	0.320732
rna-gnl|WGS:VKGI|Godar.D10G035300.1	Gar10G03020	0.0128561	0.0174596	0.736338
rna-gnl|WGS:VKGI|Godar.A06G241400.1	Gar10G03250	0.08675	0.882614	0.0982875
rna-gnl|WGS:VKGI|Godar.A05G162400.1	Gar10G03250	0.0674041	0.655199	0.102876
rna-gnl|WGS:VKGI|Godar.D05G167300.1	Gar10G03250	0.0701287	0.625036	0.112199
rna-gnl|WGS:VKGI|Godar.D10G037500.1	Gar10G03250	0.00484997	0.0401837	0.120695
rna-gnl|WGS:VKGI|Godar.A10G037600.1	Gar10G03250	0.00377083	0.00816057	0.462079
rna-gnl|WGS:VKGI|Godar.D05G143700.1	Gar10G06650	0.106265	0.575852	0.184536
rna-gnl|WGS:VKGI|Godar.D10G072400.1	Gar10G06650	0.0415353	0.0536653	0.77397
rna-gnl|WGS:VKGI|Godar.A10G073400.1	Gar10G06650	0.00957205	0.00976417	0.980324
rna-gnl|WGS:VKGI|Godar.A12G074900.1	Gar10G10710	0.0617127	0.620562	0.0994464
rna-gnl|WGS:VKGI|Godar.D12G076400.1	Gar10G10710	0.0610782	0.607665	0.100513
rna-gnl|WGS:VKGI|Godar.D10G109500.1	Gar10G10710	0.00691116	0.0227434	0.303876
rna-gnl|WGS:VKGI|Godar.A10G109600.1	Gar10G10710	0.00114657	0.00752357	0.152397
rna-gnl|WGS:VKGI|Godar.A07G263300.1	Gar10G11830	0.333795	3.00566	0.111056
rna-gnl|WGS:VKGI|Godar.D10G099800.1	Gar10G11830	0.321213	1.65263	0.194365
rna-gnl|WGS:VKGI|Godar.A10G119100.1	Gar10G11830	0	0.00722897	0
rna-gnl|WGS:VKGI|Godar.D10G216300.1	Gar10G22510	0.0470487	0.0897752	0.524072
rna-gnl|WGS:VKGI|Godar.A10G208200.1	Gar10G22510	0.0491536	0.0741171	0.663188
rna-gnl|WGS:VKGI|Godar.A09G284000.1	Gar11G03650	0.124571	0.75232	0.165582
rna-gnl|WGS:VKGI|Godar.D09G282300.1	Gar11G03650	0.129607	0.732337	0.176977
rna-gnl|WGS:VKGI|Godar.D11G038500.1	Gar11G03650	0.0131622	0.0818529	0.160803
rna-gnl|WGS:VKGI|Godar.A11G038700.1	Gar11G03650	0	0.0117343	0
rna-gnl|WGS:VKGI|Godar.D11G108500.1	Gar11G10290	0.00903115	0.0508362	0.177652
rna-gnl|WGS:VKGI|Godar.A11G107600.1	Gar11G10290	0.00337522	0.00704644	0.478996
rna-gnl|WGS:VKGI|Godar.D08G161900.1	Gar11G11850	0.408841	2.62958	0.155478
rna-gnl|WGS:VKGI|Godar.A08G143800.1	Gar11G11850	0.43108	1.9858	0.217081
rna-gnl|WGS:VKGI|Godar.D11G124100.1	Gar11G11850	0.00916742	0.0259927	0.352692
rna-gnl|WGS:VKGI|Godar.A11G123200.1	Gar11G11850	0.00117878	0	#NAME?
rna-gnl|WGS:VKGI|Godar.D07G230500.1	Gar11G17200	0.115574	0.660091	0.175088
rna-gnl|WGS:VKGI|Godar.A07G221300.1	Gar11G17200	0.114165	0.649378	0.175807
rna-gnl|WGS:VKGI|Godar.A11G173000.1	Gar11G17200	0.0024666	0.00795236	0.310172
rna-gnl|WGS:VKGI|Godar.D11G185000.1	Gar11G18090	0.00599643	0.0248127	0.241668
rna-gnl|WGS:VKGI|Godar.D03G004700.1	Gar11G19540	0.249177	0.810211	0.307546
rna-gnl|WGS:VKGI|Godar.A02G208800.1	Gar11G19540	0.171473	0.644774	0.265942
rna-gnl|WGS:VKGI|Godar.D11G198400.1	Gar11G19540	0.0110477	0.0466472	0.236835
rna-gnl|WGS:VKGI|Godar.A11G194400.1	Gar11G19540	0.00122013	0.00377241	0.323436
rna-gnl|WGS:VKGI|Godar.A08G255200.1	Gar11G30830	0.0972618	0.770046	0.126306
rna-gnl|WGS:VKGI|Godar.D11G289700.1	Gar11G30830	0.00846357	0.0578879	0.146206
rna-gnl|WGS:VKGI|Godar.A11G284200.1	Gar11G30830	0.00361374	0.0150287	0.240456
rna-gnl|WGS:VKGI|Godar.D13G134100.1	Gar11G33340	0.129153	0.672193	0.192136
rna-gnl|WGS:VKGI|Godar.A13G129000.1	Gar11G33340	0.131504	0.666406	0.197333
rna-gnl|WGS:VKGI|Godar.A11G307300.1	Gar11G33340	0.0504744	0.158927	0.317594
rna-gnl|WGS:VKGI|Godar.D11G310000.1	Gar11G33340	0.00344498	0.0340753	0.101099
rna-gnl|WGS:VKGI|Godar.A01G198200.1	Gar12G04060	0.216322	0.543292	0.398169
rna-gnl|WGS:VKGI|Godar.D01G210600.1	Gar12G04060	0.203105	0.502909	0.403861
rna-gnl|WGS:VKGI|Godar.D12G041600.1	Gar12G04060	0.0170704	0.0372748	0.457962
rna-gnl|WGS:VKGI|Godar.A12G036800.1	Gar12G04060	0.00240674	0.00409837	0.587243
rna-gnl|WGS:VKGI|Godar.D12G076400.1	Gar12G07800	0.00586628	0.0510668	0.114875
rna-gnl|WGS:VKGI|Godar.A12G074900.1	Gar12G07800	0.00116959	0.00763365	0.153215
rna-gnl|WGS:VKGI|Godar.D12G106200.1	Gar12G12070	0.0101332	0.0297279	0.340863
rna-gnl|WGS:VKGI|Godar.A12G100300.1	Gar12G12070	0.00125235	0.012509	0.100116
rna-gnl|WGS:VKGI|Godar.D12G171600.1	Gar12G19030	0.0208987	0.0316461	0.660388
rna-gnl|WGS:VKGI|Godar.A12G163700.1	Gar12G19030	0.00485832	0.015728	0.308897
rna-gnl|WGS:VKGI|Godar.D12G223700.1	Gar12G24340	0.014869	0.0296701	0.501142
rna-gnl|WGS:VKGI|Godar.D12G282100.1	Gar12G30240	0.0105357	0.0596143	0.176732
rna-gnl|WGS:VKGI|Godar.A12G273000.1	Gar12G30240	0.00467018	0.00764825	0.610621
rna-gnl|WGS:VKGI|Godar.A12G310200.1	Gar12G33800	0.00361664	0.0117419	0.308011
rna-gnl|WGS:VKGI|Godar.D13G006700.1	Gar13G00690	0.0638641	0.0788757	0.80968
rna-gnl|WGS:VKGI|Godar.A13G004600.1	Gar13G00690	0.0338035	0.0461839	0.731934
rna-gnl|WGS:VKGI|Godar.D13G019700.1	Gar13G01810	0.00852403	0.0644613	0.132235
rna-gnl|WGS:VKGI|Godar.A13G015500.1	Gar13G01810	0.00510351	0.00563383	0.905868
rna-gnl|WGS:VKGI|Godar.A11G284100.1	Gar13G13800	0.083742	0.545709	0.153456
rna-gnl|WGS:VKGI|Godar.D13G129100.1	Gar13G13800	0.00856802	0.0549265	0.155991
rna-gnl|WGS:VKGI|Godar.A11G284200.1	Gar13G13820	0.121741	0.721035	0.168842
rna-gnl|WGS:VKGI|Godar.D13G129200.1	Gar13G13820	0.0353909	0.12389	0.285664
rna-gnl|WGS:VKGI|Godar.D11G310000.1	Gar13G14370	0.130929	0.624451	0.209671
rna-gnl|WGS:VKGI|Godar.A11G307300.1	Gar13G14370	0.0973783	0.53424	0.182274
rna-gnl|WGS:VKGI|Godar.D13G134100.1	Gar13G14370	0.0139202	0.049779	0.279639
rna-gnl|WGS:VKGI|Godar.A13G129000.1	Gar13G14370	0	0	NaN
rna-gnl|WGS:VKGI|Godar.D13G148500.1	Gar13G15940	0.00573617	0.0436487	0.131417
rna-gnl|WGS:VKGI|Godar.A13G141100.1	Gar13G15940	0.0022927	0	#NAME?
rna-gnl|WGS:VKGI|Godar.D01G095700.1	Gar13G18490	0.126858	0.659661	0.192308
rna-gnl|WGS:VKGI|Godar.A01G093200.1	Gar13G18490	0.122515	0.658205	0.186135
rna-gnl|WGS:VKGI|Godar.D13G172100.1	Gar13G18490	0.00873554	0.033952	0.257291
rna-gnl|WGS:VKGI|Godar.A13G162200.1	Gar13G18490	0.00124327	0	#NAME?
rna-gnl|WGS:VKGI|Godar.A04G018500.1	Gar13G18570	0.256302	0.894866	0.286414
rna-gnl|WGS:VKGI|Godar.D01G093000.1	Gar13G18570	0.247885	0.709178	0.349538
rna-gnl|WGS:VKGI|Godar.A01G090400.1	Gar13G18570	0.238758	0.686436	0.347822
rna-gnl|WGS:VKGI|Godar.D13G173000.1	Gar13G18570	0.00597078	0.0245672	0.243039
rna-gnl|WGS:VKGI|Godar.A13G163100.1	Gar13G18570	0.00477376	0	#NAME?

[truncated: 5 more sheets: D5vsAD1, D5vsAD2, D5vsAD3, D5vsAD4, D5vsAD5]
