# Supplementary material for: The binding pocket properties were fundamental to functional diversification of the GDSL-type esterases/lipases gene family in cotton
Source: Front Plant Sci. 2023 Jan 18;13:1099673. doi: 10.3389/fpls.2022.1099673 (PMC9889996; doi:10.3389/fpls.2022.1099673)
Supplement: Supplementary file 1 [file Presentation_1.zip › Table S7 The orthologous gene clusters among the ten cotton species and Arabidopsis thaliana.xls]

## Sheet: All Clusters
ALL Clusters
Gth|GthGELP37D	Ghe|GheGELP13A	Gar|GarGELP12A	Gba|GbaGELP109D	Gda|GdaGELP113D	Ghi|GhiGELP113D	Gto|GtoGELP113D	Gmu|GmuGELP114D	Gth|GthGELP38D	Gra|GraGELP11D	Ghe|GheGELP12A	Gtu|GtuGELP13D	Gba|GbaGELP110D	Gda|GdaGELP114D	Ghi|GhiGELP114D	Gto|GtoGELP114D	Gmu|GmuGELP115D	Gba|GbaGELP14A	Gda|GdaGELP14A	Gto|GtoGELP13A	Gba|GbaGELP13A	Gda|GdaGELP13A	Gmu|GmuGELP13A
Ath|AtGELP7	Ath|AtGELP10	Ath|AtGELP11	Ath|AtGELP12	Ath|AtGELP13	Ath|AtGELP14	Ath|AtGELP17	Ath|AtGELP53	Ath|AtGELP6	Ath|AtGELP8	Ath|AtGELP9	Ghe|GheGELP36A	Gar|GarGELP34A	Gtu|GtuGELP26D	Gba|GbaGELP136D	Ghi|GhiGELP140D	Gto|GtoGELP137D	Gmu|GmuGELP143D	Gba|GbaGELP20A	Gto|GtoGELP20A	Gmu|GmuGELP20A
Ath|AtGELP28	Ath|AtGELP52	Ath|AtGELP54	Ath|AtGELP55	Ath|AtGELP56	Gth|GthGELP72D	Gra|GraGELP18D	Ghe|GheGELP17A	Gtu|GtuGELP19D	Gar|GarGELP16A	Gba|GbaGELP118D	Gda|GdaGELP123D	Ghi|GhiGELP123D	Gto|GtoGELP122D	Gmu|GmuGELP124D	Gba|GbaGELP34A	Ghi|GhiGELP37A	Gto|GtoGELP36A	Gmu|GmuGELP37A	Gda|GdaGELP39A
Ath|AtGELP2	Ath|AtGELP27	Gth|GthGELP66D	Gra|GraGELP68D	Ghe|GheGELP81A	Gtu|GtuGELP81D	Gar|GarGELP81A	Gba|GbaGELP180D	Gda|GdaGELP186D	Ghi|GhiGELP182D	Gto|GtoGELP185D	Gmu|GmuGELP190D	Gba|GbaGELP78A	Gda|GdaGELP84A	Ghi|GhiGELP79A	Gto|GtoGELP80A	Gmu|GmuGELP80A
Ath|AtGELP62	Ath|AtGELP86	Gth|GthGELP58D	Gra|GraGELP17D	Ghe|GheGELP18A	Gtu|GtuGELP20D	Gar|GarGELP17A	Gba|GbaGELP119D	Gda|GdaGELP124D	Ghi|GhiGELP124D	Gto|GtoGELP123D	Gmu|GmuGELP125D	Gba|GbaGELP21A	Gda|GdaGELP23A	Ghi|GhiGELP22A	Gto|GtoGELP21A	Gmu|GmuGELP21A
Gth|GthGELP46D	Gth|GthGELP45D	Gra|GraGELP76D	Ghe|GheGELP87A	Gtu|GtuGELP89D	Gar|GarGELP88A	Gba|GbaGELP85A	Gda|GdaGELP91A	Ghi|GhiGELP190D	Gto|GtoGELP193D	Gmu|GmuGELP88A	Gba|GbaGELP187D	Gda|GdaGELP193D	Ghi|GhiGELP87A	Gmu|GmuGELP198D	Gto|GtoGELP87A
Ath|AtGELP16	Ath|AtGELP15	Gth|GthGELP52D	Ghe|GheGELP27A	Gtu|GtuGELP35D	Gar|GarGELP25A	Gba|GbaGELP128D	Gda|GdaGELP133D	Ghi|GhiGELP30A	Gto|GtoGELP130D	Gmu|GmuGELP134D	Gba|GbaGELP27A	Gda|GdaGELP30A	Gto|GtoGELP28A	Gmu|GmuGELP29A	Ghi|GhiGELP133D
Gth|GthGELP42D	Gra|GraGELP47D	Ath|AtGELP96	Ghe|GheGELP56A	Gtu|GtuGELP65D	Gar|GarGELP57A	Gba|GbaGELP155D	Gda|GdaGELP161D	Ghi|GhiGELP158D	Gto|GtoGELP158D	Gmu|GmuGELP164D	Gba|GbaGELP52A	Gda|GdaGELP58A	Ghi|GhiGELP54A	Gto|GtoGELP55A	Gmu|GmuGELP55A
Ath|AtGELP59	Gth|GthGELP5D	Gra|GraGELP41D	Ghe|GheGELP51A	Gtu|GtuGELP54D	Gar|GarGELP52A	Gba|GbaGELP150D	Gda|GdaGELP155D	Ghi|GhiGELP153D	Gto|GtoGELP152D	Gmu|GmuGELP157D	Gba|GbaGELP45A	Gda|GdaGELP51A	Ghi|GhiGELP47A	Gto|GtoGELP48A	Gmu|GmuGELP48A
Gth|GthGELP8D	Gra|GraGELP45D	Ghe|GheGELP54A	Gtu|GtuGELP52D	Gar|GarGELP56A	Gba|GbaGELP154D	Gda|GdaGELP159D	Ghi|GhiGELP157D	Gto|GtoGELP156D	Gmu|GmuGELP53A	Gtu|GtuGELP51D	Gba|GbaGELP50A	Ghi|GhiGELP52A	Gto|GtoGELP155D	Gto|GtoGELP53A	Gmu|GmuGELP162D
Gth|GthGELP65D	Gra|GraGELP69D	Ath|AtGELP76	Ghe|GheGELP80A	Gtu|GtuGELP80D	Gar|GarGELP80A	Gba|GbaGELP179D	Gda|GdaGELP185D	Ghi|GhiGELP181D	Gto|GtoGELP184D	Gmu|GmuGELP189D	Gba|GbaGELP77A	Gto|GtoGELP79A	Gda|GdaGELP83A	Ghi|GhiGELP78A	Gmu|GmuGELP79A
Ath|AtGELP47	Gth|GthGELP4D	Gra|GraGELP40D	Ghe|GheGELP50A	Gtu|GtuGELP55D	Gar|GarGELP51A	Gba|GbaGELP149D	Gda|GdaGELP154D	Ghi|GhiGELP152D	Gto|GtoGELP151D	Gmu|GmuGELP156D	Gba|GbaGELP44A	Gda|GdaGELP50A	Gto|GtoGELP47A	Gmu|GmuGELP47A	Ghi|GhiGELP46A
Gth|GthGELP54D	Gra|GraGELP28D	Ath|AtGELP103	Ghe|GheGELP30A	Gtu|GtuGELP32D	Gar|GarGELP28A	Gba|GbaGELP30A	Gda|GdaGELP33A	Ghi|GhiGELP135D	Gto|GtoGELP132D	Gmu|GmuGELP137D	Gba|GbaGELP130D	Gda|GdaGELP135D	Ghi|GhiGELP33A	Gto|GtoGELP31A	Gmu|GmuGELP32A
Gth|GthGELP64D	Gra|GraGELP56D	Ath|AtGELP38	Ghe|GheGELP69A	Gtu|GtuGELP67D	Gar|GarGELP70A	Gba|GbaGELP168D	Gda|GdaGELP174D	Ghi|GhiGELP172D	Gto|GtoGELP173D	Gmu|GmuGELP179D	Gba|GbaGELP67A	Ghi|GhiGELP68A	Gto|GtoGELP69A	Gmu|GmuGELP68A	Gda|GdaGELP72A
Ath|AtGELP88	Ath|AtGELP87	Gra|GraGELP5D	Ghe|GheGELP6A	Gtu|GtuGELP1D	Gar|GarGELP4A	Gba|GbaGELP104D	Gda|GdaGELP108D	Ghi|GhiGELP108D	Gto|GtoGELP108D	Gmu|GmuGELP109D	Gba|GbaGELP6A	Gda|GdaGELP6A	Gto|GtoGELP6A	Gmu|GmuGELP6A
Gth|GthGELP77D	Gra|GraGELP79D	Ghe|GheGELP93A	Gtu|GtuGELP95D	Gar|GarGELP95A	Gba|GbaGELP194D	Gda|GdaGELP200D	Ghi|GhiGELP198D	Gto|GtoGELP200D	Gmu|GmuGELP206D	Gba|GbaGELP91A	Gda|GdaGELP97A	Ghi|GhiGELP94A	Gmu|GmuGELP95A	Gto|GtoGELP94A
Gth|GthGELP29D	Gra|GraGELP4D	Ghe|GheGELP5A	Gtu|GtuGELP2D	Gar|GarGELP5A	Gba|GbaGELP103D	Gda|GdaGELP107D	Ghi|GhiGELP107D	Gto|GtoGELP107D	Gmu|GmuGELP108D	Gba|GbaGELP5A	Gda|GdaGELP5A	Ghi|GhiGELP4A	Gto|GtoGELP5A	Gmu|GmuGELP5A
Gth|GthGELP3D	Gra|GraGELP39D	Ghe|GheGELP49A	Gtu|GtuGELP56D	Gar|GarGELP50A	Gba|GbaGELP148D	Gda|GdaGELP153D	Ghi|GhiGELP151D	Gto|GtoGELP150D	Gmu|GmuGELP155D	Gba|GbaGELP43A	Gda|GdaGELP49A	Ghi|GhiGELP45A	Gto|GtoGELP46A	Gmu|GmuGELP46A
Ath|AtGELP69	Gth|GthGELP7D	Gra|GraGELP43D	Ghe|GheGELP52A	Gtu|GtuGELP49D	Gar|GarGELP54A	Gba|GbaGELP152D	Gda|GdaGELP53A	Ghi|GhiGELP155D	Gto|GtoGELP153D	Gmu|GmuGELP159D	Gba|GbaGELP47A	Ghi|GhiGELP49A	Gmu|GmuGELP50A	Gto|GtoGELP50A
Gth|GthGELP34D	Gra|GraGELP82D	Ath|AtGELP18	Ghe|GheGELP95A	Gtu|GtuGELP99D	Gar|GarGELP99A	Gba|GbaGELP198D	Gda|GdaGELP204D	Ghi|GhiGELP202D	Gto|GtoGELP204D	Gmu|GmuGELP210D	Gda|GdaGELP99A	Gto|GtoGELP98A	Gmu|GmuGELP99A	Gba|GbaGELP94A
Gth|GthGELP43D	Gra|GraGELP59D	Ghe|GheGELP74A	Gtu|GtuGELP74D	Gar|GarGELP77A	Gba|GbaGELP173D	Gda|GdaGELP179D	Ghi|GhiGELP175D	Gto|GtoGELP178D	Gmu|GmuGELP183D	Gba|GbaGELP73A	Gda|GdaGELP79A	Ghi|GhiGELP75A	Gto|GtoGELP75A	Gmu|GmuGELP75A
Ath|AtGELP91	Gra|GraGELP44D	Ghe|GheGELP53A	Gtu|GtuGELP50D	Gar|GarGELP55A	Gba|GbaGELP153D	Gda|GdaGELP158D	Ghi|GhiGELP156D	Gto|GtoGELP154D	Gmu|GmuGELP160D	Gba|GbaGELP48A	Gda|GdaGELP54A	Ghi|GhiGELP50A	Gto|GtoGELP51A	Gmu|GmuGELP51A
Gth|GthGELP49D	Gra|GraGELP20D	Ghe|GheGELP20A	Gtu|GtuGELP42D	Gar|GarGELP18A	Gba|GbaGELP121D	Gda|GdaGELP126D	Ghi|GhiGELP126D	Gto|GtoGELP24A	Gto|GtoGELP23A	Gmu|GmuGELP127D	Gba|GbaGELP23A	Gda|GdaGELP25A	Ghi|GhiGELP24A	Gmu|GmuGELP23A
Gth|GthGELP35D	Gra|GraGELP84D	Ghe|GheGELP97A	Gtu|GtuGELP101D	Gar|GarGELP101A	Gba|GbaGELP200D	Gda|GdaGELP206D	Ghi|GhiGELP204D	Gto|GtoGELP206D	Gmu|GmuGELP212D	Gba|GbaGELP96A	Gda|GdaGELP101A	Ghi|GhiGELP100A	Gto|GtoGELP100A	Gmu|GmuGELP101A
Gth|GthGELP11D	Gra|GraGELP75D	Ghe|GheGELP88A	Gtu|GtuGELP91D	Gar|GarGELP90A	Gba|GbaGELP189D	Gda|GdaGELP195D	Ghi|GhiGELP192D	Gto|GtoGELP195D	Gmu|GmuGELP200D	Gba|GbaGELP87A	Gda|GdaGELP93A	Ghi|GhiGELP89A	Gto|GtoGELP89A	Gmu|GmuGELP90A
Gth|GthGELP60D	Gra|GraGELP53D	Ghe|GheGELP65A	Gtu|GtuGELP70D	Gar|GarGELP66A	Gba|GbaGELP164D	Gda|GdaGELP68A	Ghi|GhiGELP168D	Gto|GtoGELP169D	Gmu|GmuGELP175D	Gba|GbaGELP63A	Ghi|GhiGELP64A	Gto|GtoGELP65A	Gmu|GmuGELP65A	Gda|GdaGELP170D
Gth|GthGELP13D	Gra|GraGELP73D	Ath|AtGELP98	Ghe|GheGELP90A	Gtu|GtuGELP93D	Gar|GarGELP92A	Gba|GbaGELP191D	Gda|GdaGELP94A	Ghi|GhiGELP91A	Gto|GtoGELP197D	Gmu|GmuGELP92A	Gda|GdaGELP197D	Gba|GbaGELP88A	Gto|GtoGELP91A	Ghi|GhiGELP194D
Gth|GthGELP44D	Gra|GraGELP58D	Ghe|GheGELP75A	Gtu|GtuGELP73D	Gar|GarGELP76A	Gba|GbaGELP174D	Gda|GdaGELP180D	Ghi|GhiGELP176D	Gto|GtoGELP179D	Gmu|GmuGELP184D	Gba|GbaGELP72A	Gda|GdaGELP78A	Ghi|GhiGELP74A	Gto|GtoGELP74A	Gmu|GmuGELP74A
Gth|GthGELP23D	Gra|GraGELP60D	Ghe|GheGELP73A	Gtu|GtuGELP75D	Gar|GarGELP74A	Gba|GbaGELP172D	Gda|GdaGELP178D	Ghi|GhiGELP174D	Gto|GtoGELP177D	Gmu|GmuGELP182D	Gba|GbaGELP70A	Gda|GdaGELP76A	Ghi|GhiGELP72A	Gto|GtoGELP72A	Gmu|GmuGELP72A
Gth|GthGELP17D	Gra|GraGELP48D	Ghe|GheGELP57A	Gtu|GtuGELP64D	Gar|GarGELP58A	Gba|GbaGELP156D	Gda|GdaGELP162D	Ghi|GhiGELP159D	Gto|GtoGELP159D	Gmu|GmuGELP165D	Gba|GbaGELP53A	Ghi|GhiGELP55A	Gto|GtoGELP56A	Gmu|GmuGELP56A	Gda|GdaGELP59A
Gth|GthGELP47D	Gra|GraGELP57D	Ghe|GheGELP77A	Gtu|GtuGELP71D	Gar|GarGELP78A	Gba|GbaGELP176D	Gda|GdaGELP182D	Ghi|GhiGELP178D	Gto|GtoGELP181D	Gmu|GmuGELP186D	Ath|AtGELP79	Gda|GdaGELP80A	Ghi|GhiGELP76A	Gto|GtoGELP76A	Gmu|GmuGELP76A
Gth|GthGELP69D	Gra|GraGELP65D	Ghe|GheGELP83A	Gtu|GtuGELP84D	Gar|GarGELP84A	Gba|GbaGELP182D	Gda|GdaGELP188D	Ghi|GhiGELP185D	Gto|GtoGELP188D	Gmu|GmuGELP193D	Gba|GbaGELP81A	Gda|GdaGELP86A	Ghi|GhiGELP82A	Gto|GtoGELP83A	Gmu|GmuGELP83A
Gda|GdaGELP90A	Gda|GdaGELP192D	Gth|GthGELP9D	Gra|GraGELP77D	Ghe|GheGELP85A	Gtu|GtuGELP88D	Gar|GarGELP87A	Gba|GbaGELP186D	Ghi|GhiGELP189D	Gto|GtoGELP192D	Gmu|GmuGELP197D	Gto|GtoGELP86A	Ghi|GhiGELP86A	Gmu|GmuGELP87A
Ghi|GhiGELP119D	Ghi|GhiGELP118D	Gra|GraGELP7D	Ghe|GheGELP8A	Gtu|GtuGELP9D	Gar|GarGELP8A	Gba|GbaGELP9A	Gda|GdaGELP118D	Gto|GtoGELP118D	Gmu|GmuGELP119D	Ghi|GhiGELP8A	Gto|GtoGELP9A	Gda|GdaGELP9A	Gmu|GmuGELP9A
Gth|GthGELP22D	Gra|GraGELP61D	Ghe|GheGELP71A	Gtu|GtuGELP76D	Gar|GarGELP72A	Gba|GbaGELP170D	Gda|GdaGELP176D	Ghi|GhiGELP173D	Gto|GtoGELP175D	Gmu|GmuGELP181D	Gba|GbaGELP69A	Ghi|GhiGELP70A	Gto|GtoGELP71A	Gmu|GmuGELP70A
Gth|GthGELP48D	Gra|GraGELP71D	Ghe|GheGELP78A	Gtu|GtuGELP78D	Gar|GarGELP79A	Gba|GbaGELP177D	Gda|GdaGELP183D	Ghi|GhiGELP179D	Gto|GtoGELP182D	Gmu|GmuGELP187D	Gba|GbaGELP75A	Gda|GdaGELP81A	Ghi|GhiGELP77A	Gmu|GmuGELP77A
Gth|GthGELP18D	Gra|GraGELP49D	Ath|AtGELP75	Ghe|GheGELP59A	Gtu|GtuGELP62D	Gar|GarGELP59A	Gba|GbaGELP55A	Gda|GdaGELP61A	Ghi|GhiGELP161D	Gto|GtoGELP161D	Gmu|GmuGELP167D	Gto|GtoGELP57A	Ghi|GhiGELP57A	Gmu|GmuGELP58A
Gth|GthGELP70D	Gra|GraGELP63D	Ath|AtGELP26	Ghe|GheGELP84A	Gtu|GtuGELP87D	Gar|GarGELP86A	Gba|GbaGELP185D	Gda|GdaGELP191D	Ghi|GhiGELP188D	Gto|GtoGELP191D	Gmu|GmuGELP196D	Gba|GbaGELP84A	Gmu|GmuGELP86A	Ghi|GhiGELP85A
Gth|GthGELP74D	Ath|AtGELP101	Ghe|GheGELP45A	Gtu|GtuGELP46D	Gar|GarGELP44A	Gba|GbaGELP142D	Gda|GdaGELP148D	Ghi|GhiGELP145D	Gto|GtoGELP40A	Gmu|GmuGELP150D	Gba|GbaGELP37A	Gda|GdaGELP43A	Ghi|GhiGELP40A	Gmu|GmuGELP41A
Gth|GthGELP12D	Gra|GraGELP74D	Ath|AtGELP72	Ghe|GheGELP89A	Gtu|GtuGELP92D	Gar|GarGELP91A	Gba|GbaGELP190D	Gda|GdaGELP196D	Ghi|GhiGELP193D	Gto|GtoGELP196D	Gmu|GmuGELP201D	Ghi|GhiGELP90A	Gto|GtoGELP90A	Gmu|GmuGELP91A
Gth|GthGELP73D	Gra|GraGELP16D	Ghe|GheGELP19A	Gtu|GtuGELP21D	Gba|GbaGELP22A	Gda|GdaGELP24A	Ghi|GhiGELP125D	Gto|GtoGELP124D	Gmu|GmuGELP126D	Ghi|GhiGELP23A	Gto|GtoGELP22A	Gmu|GmuGELP22A	Gba|GbaGELP120D	Gda|GdaGELP125D
Ath|AtGELP81	Gra|GraGELP83D	Ghe|GheGELP96A	Gtu|GtuGELP100D	Gar|GarGELP100A	Gba|GbaGELP199D	Gda|GdaGELP100A	Ghi|GhiGELP203D	Gto|GtoGELP205D	Gmu|GmuGELP211D	Ghi|GhiGELP99A	Gto|GtoGELP99A	Gmu|GmuGELP100A	Gda|GdaGELP205D
Gth|GthGELP59D	Gra|GraGELP34D	Ghe|GheGELP38A	Gtu|GtuGELP24D	Gar|GarGELP36A	Gba|GbaGELP138D	Gda|GdaGELP143D	Ghi|GhiGELP142D	Gto|GtoGELP139D	Gmu|GmuGELP145D	Gba|GbaGELP18A	Gda|GdaGELP20A	Gto|GtoGELP18A	Gmu|GmuGELP18A
Gth|GthGELP41D	Gra|GraGELP9D	Ghe|GheGELP10A	Gtu|GtuGELP11D	Gar|GarGELP10A	Gba|GbaGELP16A	Gda|GdaGELP116D	Ghi|GhiGELP116D	Gto|GtoGELP116D	Gmu|GmuGELP117D	Ath|AtGELP68	Gba|GbaGELP112D	Ghi|GhiGELP15A	Gda|GdaGELP16A
Gth|GthGELP53D	Gra|GraGELP26D	Ghe|GheGELP28A	Gtu|GtuGELP34D	Gar|GarGELP26A	Gba|GbaGELP28A	Gda|GdaGELP134D	Ghi|GhiGELP134D	Gto|GtoGELP131D	Gmu|GmuGELP135D	Gda|GdaGELP31A	Ghi|GhiGELP31A	Gto|GtoGELP29A	Gmu|GmuGELP30A
Gth|GthGELP16D	Gra|GraGELP8D	Ath|AtGELP1	Ghe|GheGELP7A	Gtu|GtuGELP10D	Gar|GarGELP3A	Gba|GbaGELP116D	Gda|GdaGELP121D	Ghi|GhiGELP121D	Gto|GtoGELP120D	Gmu|GmuGELP122D	Ghi|GhiGELP10A	Gto|GtoGELP11A	Gmu|GmuGELP11A
Gra|GraGELP13D	Ath|AtGELP35	Ghe|GheGELP14A	Gtu|GtuGELP15D	Gar|GarGELP14A	Gba|GbaGELP107D	Gda|GdaGELP111D	Ghi|GhiGELP111D	Gto|GtoGELP111D	Gmu|GmuGELP112D	Gda|GdaGELP8A	Ghi|GhiGELP7A	Gto|GtoGELP8A	Gmu|GmuGELP8A
Gra|GraGELP31D	Ath|AtGELP36	Ghe|GheGELP34A	Gtu|GtuGELP28D	Gar|GarGELP32A	Gba|GbaGELP134D	Gda|GdaGELP37A	Ghi|GhiGELP138D	Gto|GtoGELP135D	Gmu|GmuGELP141D	Gba|GbaGELP32A	Ghi|GhiGELP35A	Gto|GtoGELP34A	Gmu|GmuGELP35A
Gra|GraGELP38D	Ghe|GheGELP46A	Gtu|GtuGELP43D	Gar|GarGELP47A	Gba|GbaGELP145D	Gda|GdaGELP150D	Ghi|GhiGELP148D	Gto|GtoGELP147D	Gmu|GmuGELP152D	Gba|GbaGELP40A	Gda|GdaGELP46A	Ghi|GhiGELP43A	Gto|GtoGELP43A	Gmu|GmuGELP43A
Gth|GthGELP39D	Gra|GraGELP10D	Ghe|GheGELP11A	Gtu|GtuGELP12D	Gar|GarGELP11A	Gba|GbaGELP111D	Gda|GdaGELP115D	Ghi|GhiGELP115D	Gto|GtoGELP115D	Gmu|GmuGELP116D	Gba|GbaGELP15A	Gda|GdaGELP15A	Ghi|GhiGELP14A
Gth|GthGELP61D	Gra|GraGELP54D	Ghe|GheGELP66A	Gtu|GtuGELP69D	Gar|GarGELP67A	Gba|GbaGELP165D	Gda|GdaGELP171D	Ghi|GhiGELP169D	Gto|GtoGELP170D	Gmu|GmuGELP176D	Gda|GdaGELP69A	Ghi|GhiGELP65A	Gto|GtoGELP66A
Gth|GthGELP56D	Ghe|GheGELP32A	Gtu|GtuGELP30D	Gar|GarGELP30A	Gba|GbaGELP132D	Gda|GdaGELP35A	Ghi|GhiGELP136D	Gto|GtoGELP32A	Gmu|GmuGELP33A	Gba|GbaGELP31A	Gda|GdaGELP137D	Gto|GtoGELP133D	Gmu|GmuGELP139D
Gth|GthGELP31D	Gra|GraGELP80D	Ath|AtGELP95	Gtu|GtuGELP96D	Gar|GarGELP96A	Gba|GbaGELP195D	Gda|GdaGELP201D	Ghi|GhiGELP199D	Gto|GtoGELP201D	Gmu|GmuGELP207D	Gmu|GmuGELP96A	Ghi|GhiGELP95A	Gto|GtoGELP95A
Gth|GthGELP2D	Ghe|GheGELP48A	Gtu|GtuGELP57D	Gar|GarGELP49A	Gba|GbaGELP147D	Gda|GdaGELP152D	Ghi|GhiGELP150D	Gto|GtoGELP149D	Gmu|GmuGELP154D	Gba|GbaGELP42A	Gda|GdaGELP48A	Gto|GtoGELP45A	Gmu|GmuGELP45A
Gth|GthGELP6D	Gra|GraGELP42D	Gtu|GtuGELP53D	Gar|GarGELP53A	Gba|GbaGELP46A	Gda|GdaGELP52A	Ghi|GhiGELP48A	Gto|GtoGELP49A	Gmu|GmuGELP49A	Gba|GbaGELP151D	Gda|GdaGELP156D	Ghi|GhiGELP154D	Gmu|GmuGELP158D
Gth|GthGELP62D	Gra|GraGELP55D	Ghe|GheGELP67A	Gar|GarGELP68A	Gba|GbaGELP166D	Gda|GdaGELP172D	Ghi|GhiGELP170D	Gto|GtoGELP67A	Gmu|GmuGELP177D	Gba|GbaGELP65A	Gda|GdaGELP70A	Ghi|GhiGELP66A	Gmu|GmuGELP67A
Gth|GthGELP1D	Ghe|GheGELP47A	Gtu|GtuGELP58D	Gar|GarGELP48A	Gba|GbaGELP41A	Gda|GdaGELP47A	Ghi|GhiGELP149D	Gto|GtoGELP148D	Gmu|GmuGELP44A	Gmu|GmuGELP153D	Ath|AtGELP94	Ghi|GhiGELP44A	Gto|GtoGELP44A
Gth|GthGELP20D	Gra|GraGELP51D	Ghe|GheGELP62A	Gtu|GtuGELP59D	Gar|GarGELP62A	Gba|GbaGELP60A	Gda|GdaGELP66A	Ghi|GhiGELP164D	Gto|GtoGELP165D	Gmu|GmuGELP171D	Ghi|GhiGELP61A	Gto|GtoGELP62A	Gmu|GmuGELP62A
Ghe|GheGELP63A	Gra|GraGELP52D	Gar|GarGELP63A	Gba|GbaGELP162D	Gda|GdaGELP168D	Ghi|GhiGELP166D	Gto|GtoGELP167D	Gmu|GmuGELP173D	Gba|GbaGELP61A	Gda|GdaGELP67A	Ghi|GhiGELP62A	Gto|GtoGELP63A	Gmu|GmuGELP63A
Gth|GthGELP27D	Gra|GraGELP3D	Ghe|GheGELP3A	Gtu|GtuGELP4D	Gar|GarGELP7A	Gba|GbaGELP101D	Gda|GdaGELP105D	Ghi|GhiGELP105D	Gto|GtoGELP105D	Gmu|GmuGELP106D	Gba|GbaGELP3A	Gda|GdaGELP3A	Gmu|GmuGELP3A
Gth|GthGELP68D	Gra|GraGELP66D	Ghe|GheGELP82A	Gtu|GtuGELP83D	Gar|GarGELP83A	Gba|GbaGELP181D	Gda|GdaGELP187D	Ghi|GhiGELP184D	Gto|GtoGELP187D	Gmu|GmuGELP192D	Gba|GbaGELP80A	Ghi|GhiGELP81A	Gmu|GmuGELP82A
Gra|GraGELP32D	Ghe|GheGELP35A	Gtu|GtuGELP27D	Gar|GarGELP33A	Gba|GbaGELP135D	Gda|GdaGELP140D	Ghi|GhiGELP36A	Gto|GtoGELP136D	Gmu|GmuGELP142D	Gba|GbaGELP33A	Gda|GdaGELP38A	Gto|GtoGELP35A	Gmu|GmuGELP36A
Gra|GraGELP35D	Ghe|GheGELP39A	Gtu|GtuGELP23D	Gar|GarGELP37A	Gba|GbaGELP139D	Gda|GdaGELP144D	Gmu|GmuGELP17A	Gda|GdaGELP19A	Gar|GarGELP38A	Ghi|GhiGELP20A	Gto|GtoGELP17A	Gmu|GmuGELP146D	Ghi|GhiGELP19A
Gth|GthGELP25D	Gra|GraGELP1D	Ath|AtGELP104	Ghe|GheGELP1A	Gtu|GtuGELP6D	Gar|GarGELP1A	Gba|GbaGELP99D	Gda|GdaGELP103D	Ghi|GhiGELP103D	Gto|GtoGELP103D	Gmu|GmuGELP104D	Ghi|GhiGELP1A
Gth|GthGELP57D	Gra|GraGELP30D	Ghe|GheGELP33A	Gtu|GtuGELP29D	Gar|GarGELP31A	Gba|GbaGELP133D	Gda|GdaGELP138D	Ghi|GhiGELP137D	Gto|GtoGELP134D	Gmu|GmuGELP140D	Gda|GdaGELP36A	Gto|GtoGELP33A
Gth|GthGELP32D	Gra|GraGELP81D	Gtu|GtuGELP97D	Gar|GarGELP97A	Gba|GbaGELP196D	Gda|GdaGELP202D	Ghi|GhiGELP200D	Gto|GtoGELP202D	Gmu|GmuGELP208D	Ghi|GhiGELP96A	Gto|GtoGELP96A	Gmu|GmuGELP97A
Gth|GthGELP21D	Gra|GraGELP62D	Ghe|GheGELP70A	Gtu|GtuGELP77D	Gar|GarGELP71A	Gba|GbaGELP169D	Gda|GdaGELP175D	Ghi|GhiGELP69A	Gto|GtoGELP174D	Gmu|GmuGELP69A	Gba|GbaGELP68A	Gto|GtoGELP70A
Gth|GthGELP30D	Gra|GraGELP37D	Ghe|GheGELP43A	Gtu|GtuGELP48D	Gar|GarGELP42A	Gba|GbaGELP141D	Gda|GdaGELP147D	Gto|GtoGELP142D	Gmu|GmuGELP149D	Gto|GtoGELP38A	Gda|GdaGELP42A	Gmu|GmuGELP39A
Gra|GraGELP14D	Ghe|GheGELP15A	Gtu|GtuGELP16D	Gar|GarGELP103A	Gba|GbaGELP106D	Gda|GdaGELP110D	Ghi|GhiGELP110D	Gto|GtoGELP7A	Gmu|GmuGELP7A	Gba|GbaGELP7A	Gda|GdaGELP7A	Ghi|GhiGELP6A
Gra|GraGELP23D	Ghe|GheGELP23A	Gtu|GtuGELP39D	Gar|GarGELP21A	Gba|GbaGELP124D	Gda|GdaGELP129D	Ghi|GhiGELP26A	Gto|GtoGELP25A	Gmu|GmuGELP130D	Gba|GbaGELP24A	Gda|GdaGELP26A	Gmu|GmuGELP25A
Gra|GraGELP33D	Ghe|GheGELP37A	Gtu|GtuGELP25D	Gar|GarGELP35A	Gba|GbaGELP137D	Gda|GdaGELP142D	Ghi|GhiGELP141D	Gto|GtoGELP19A	Gmu|GmuGELP144D	Gba|GbaGELP19A	Ghi|GhiGELP21A	Gmu|GmuGELP19A
Ghe|GheGELP41A	Gtu|GtuGELP22D	Gar|GarGELP40A	Gba|GbaGELP17A	Gda|GdaGELP17A	Ghi|GhiGELP16A	Gto|GtoGELP14A	Gmu|GmuGELP14A	Gda|GdaGELP146D	Ghi|GhiGELP144D	Gto|GtoGELP140D	Gmu|GmuGELP147D
Gda|GdaGELP56A	Gda|GdaGELP57A	Gra|GraGELP46D	Ghe|GheGELP55A	Gtu|GtuGELP66D	Gar|GarGELP102A	Gba|GbaGELP51A	Ghi|GhiGELP53A	Gto|GtoGELP54A	Gmu|GmuGELP163D	Gmu|GmuGELP54A
Gth|GthGELP14D	Gra|GraGELP72D	Ghe|GheGELP91A	Gtu|GtuGELP94D	Gar|GarGELP93A	Gba|GbaGELP192D	Gda|GdaGELP95A	Ghi|GhiGELP195D	Gto|GtoGELP198D	Gmu|GmuGELP202D	Gba|GbaGELP89A
Gth|GthGELP75D	Ghe|GheGELP99A	Gtu|GtuGELP44D	Gar|GarGELP46A	Gba|GbaGELP39A	Gda|GdaGELP45A	Ghi|GhiGELP147D	Gto|GtoGELP146D	Gmu|GmuGELP42A	Ghi|GhiGELP42A	Gto|GtoGELP42A
Gth|GthGELP50D	Gra|GraGELP22D	Ath|AtGELP67	Ghe|GheGELP22A	Gtu|GtuGELP40D	Gar|GarGELP20A	Gba|GbaGELP123D	Gda|GdaGELP128D	Ghi|GhiGELP128D	Gto|GtoGELP126D	Gmu|GmuGELP129D
Gth|GthGELP67D	Gra|GraGELP67D	Ghe|GheGELP98A	Gtu|GtuGELP82D	Gar|GarGELP82A	Gba|GbaGELP79A	Gda|GdaGELP85A	Ghi|GhiGELP80A	Gto|GtoGELP81A	Gmu|GmuGELP81A	Gto|GtoGELP186D
Gth|GthGELP63D	Ghe|GheGELP68A	Gtu|GtuGELP68D	Gar|GarGELP69A	Gba|GbaGELP167D	Gda|GdaGELP173D	Ghi|GhiGELP171D	Gto|GtoGELP172D	Gmu|GmuGELP178D	Gda|GdaGELP71A	Gto|GtoGELP68A
Gra|GraGELP27D	Ath|AtGELP102	Ghe|GheGELP29A	Gtu|GtuGELP33D	Gar|GarGELP27A	Gba|GbaGELP29A	Gda|GdaGELP32A	Ghi|GhiGELP32A	Gto|GtoGELP30A	Gmu|GmuGELP136D	Gmu|GmuGELP31A
Gra|GraGELP70D	Ath|AtGELP90	Ghe|GheGELP79A	Gtu|GtuGELP79D	Gba|GbaGELP178D	Gda|GdaGELP184D	Ghi|GhiGELP180D	Gto|GtoGELP78A	Gmu|GmuGELP188D	Gba|GbaGELP76A	Gda|GdaGELP82A
Ghe|GheGELP100A	Gtu|GtuGELP45D	Gar|GarGELP45A	Gba|GbaGELP38A	Gda|GdaGELP44A	Ghi|GhiGELP41A	Gto|GtoGELP41A	Gmu|GmuGELP151D	Gba|GbaGELP144D	Ghi|GhiGELP146D	Gto|GtoGELP145D
Ath|AtGELP65	Ath|AtGELP20	Ath|AtGELP21	Ath|AtGELP97	Gtu|GtuGELP38D	Gba|GbaGELP125D	Gda|GdaGELP130D	Ghi|GhiGELP130D	Gto|GtoGELP127D	Gmu|GmuGELP131D
Gth|GthGELP15D	Gra|GraGELP6D	Ghe|GheGELP9A	Gtu|GtuGELP8D	Gar|GarGELP9A	Gba|GbaGELP10A	Gda|GdaGELP10A	Ghi|GhiGELP9A	Gto|GtoGELP10A	Gmu|GmuGELP10A
Gth|GthGELP51D	Gra|GraGELP24D	Ghe|GheGELP26A	Gtu|GtuGELP36D	Gar|GarGELP24A	Gba|GbaGELP127D	Gda|GdaGELP132D	Ghi|GhiGELP132D	Gto|GtoGELP129D	Gmu|GmuGELP133D
Gth|GthGELP55D	Gra|GraGELP29D	Ath|AtGELP41	Ghe|GheGELP31A	Gtu|GtuGELP31D	Gar|GarGELP29A	Gba|GbaGELP131D	Gda|GdaGELP136D	Gmu|GmuGELP138D	Gda|GdaGELP34A
Gth|GthGELP26D	Gra|GraGELP2D	Ghe|GheGELP2A	Gtu|GtuGELP5D	Gar|GarGELP2A	Gba|GbaGELP2A	Ghi|GhiGELP2A	Gto|GtoGELP2A	Gmu|GmuGELP2A	Gda|GdaGELP2A
Ghe|GheGELP64A	Gar|GarGELP65A	Gba|GbaGELP62A	Ghi|GhiGELP63A	Gto|GtoGELP168D	Gmu|GmuGELP64A	Gba|GbaGELP163D	Gda|GdaGELP169D	Ghi|GhiGELP167D	Gmu|GmuGELP174D
Ghe|GheGELP58A	Gtu|GtuGELP63D	Gar|GarGELP104A	Gba|GbaGELP157D	Gda|GdaGELP163D	Ghi|GhiGELP160D	Gto|GtoGELP160D	Gmu|GmuGELP57A	Gmu|GmuGELP166D	Ghi|GhiGELP56A
Gmu|GmuGELP204D	Gmu|GmuGELP205D	Gra|GraGELP78D	Gba|GbaGELP193D	Ghi|GhiGELP197D	Gto|GtoGELP199D	Ath|AtGELP89	Gda|GdaGELP198D	Ghi|GhiGELP196D
Gth|GthGELP10D	Ghe|GheGELP86A	Gtu|GtuGELP90D	Gar|GarGELP89A	Gba|GbaGELP86A	Gda|GdaGELP92A	Ghi|GhiGELP88A	Gto|GtoGELP88A	Gmu|GmuGELP89A
Gda|GdaGELP18A	Ghi|GhiGELP17A	Gto|GtoGELP16A	Gmu|GmuGELP15A	Gar|GarGELP39A	Gba|GbaGELP140D	Gto|GtoGELP15A	Ghi|GhiGELP143D	Ghi|GhiGELP18A
Gra|GraGELP21D	Ghe|GheGELP21A	Gar|GarGELP19A	Gtu|GtuGELP41D	Gba|GbaGELP122D	Gda|GdaGELP127D	Ghi|GhiGELP127D	Gmu|GmuGELP128D
Gra|GraGELP19D	Ghe|GheGELP16A	Gar|GarGELP15A	Gda|GdaGELP40A	Gto|GtoGELP37A	Gba|GbaGELP35A	Ghi|GhiGELP38A	Gmu|GmuGELP38A
Ath|AtGELP51	Ghe|GheGELP76A	Gar|GarGELP75A	Gba|GbaGELP71A	Gto|GtoGELP73A	Gda|GdaGELP77A	Ghi|GhiGELP73A	Gmu|GmuGELP73A
Gth|GthGELP36D	Gra|GraGELP12D	Gtu|GtuGELP14D	Gba|GbaGELP108D	Gda|GdaGELP112D	Ghi|GhiGELP112D	Gto|GtoGELP112D	Gmu|GmuGELP113D
Gra|GraGELP64D	Gtu|GtuGELP85D	Gba|GbaGELP183D	Gda|GdaGELP189D	Ghi|GhiGELP186D	Gto|GtoGELP189D	Gmu|GmuGELP194D	Ath|AtGELP93
Gra|GraGELP50D	Ath|AtGELP60	Gtu|GtuGELP61D	Gba|GbaGELP159D	Gda|GdaGELP165D	Ghi|GhiGELP162D	Gto|GtoGELP162D	Gmu|GmuGELP168D
Gth|GthGELP28D	Gtu|GtuGELP3D	Gba|GbaGELP102D	Gda|GdaGELP106D	Ghi|GhiGELP106D	Gto|GtoGELP106D	Gmu|GmuGELP107D
Ghe|GheGELP4A	Gar|GarGELP6A	Gba|GbaGELP4A	Gda|GdaGELP4A	Ghi|GhiGELP3A	Gto|GtoGELP4A	Gmu|GmuGELP4A
Gth|GthGELP24D	Gtu|GtuGELP7D	Gba|GbaGELP98D	Gda|GdaGELP102D	Ghi|GhiGELP102D	Gto|GtoGELP102D	Gmu|GmuGELP103D
Gth|GthGELP33D	Gtu|GtuGELP98D	Gba|GbaGELP197D	Ghi|GhiGELP201D	Gto|GtoGELP203D	Gda|GdaGELP203D	Gmu|GmuGELP209D
Ghe|GheGELP94A	Gar|GarGELP98A	Gda|GdaGELP98A	Gmu|GmuGELP98A	Gba|GbaGELP93A	Ghi|GhiGELP97A	Gto|GtoGELP97A
Gra|GraGELP15D	Gtu|GtuGELP17D	Gda|GdaGELP109D	Ghi|GhiGELP109D	Gto|GtoGELP110D	Gto|GtoGELP109D	Gba|GbaGELP105D
Gra|GraGELP36D	Ghe|GheGELP42A	Gtu|GtuGELP47D	Gar|GarGELP41A	Gda|GdaGELP41A	Gto|GtoGELP141D	Gmu|GmuGELP148D
Ghe|GheGELP92A	Gar|GarGELP94A	Gda|GdaGELP96A	Gba|GbaGELP90A	Ghi|GhiGELP93A	Gto|GtoGELP93A	Gmu|GmuGELP94A
Ath|AtGELP19	Gtu|GtuGELP37D	Gba|GbaGELP126D	Gda|GdaGELP131D	Gmu|GmuGELP132D	Ghi|GhiGELP131D	Gto|GtoGELP128D
Ghe|GheGELP25A	Gar|GarGELP23A	Ghi|GhiGELP28A	Gto|GtoGELP27A	Gba|GbaGELP26A	Gda|GdaGELP28A	Gmu|GmuGELP27A
Ghe|GheGELP60A	Gar|GarGELP60A	Gba|GbaGELP58A	Gda|GdaGELP64A	Ghi|GhiGELP60A	Gto|GtoGELP60A	Gmu|GmuGELP61A
Ghe|GheGELP24A	Gar|GarGELP22A	Gba|GbaGELP25A	Gda|GdaGELP27A	Ghi|GhiGELP27A	Gto|GtoGELP26A	Gmu|GmuGELP26A
Ath|AtGELP44	Ath|AtGELP37	Ath|AtGELP42	Ath|AtGELP43	Ath|AtGELP5	Ath|AtGELP105
Ath|AtGELP99	Ath|AtGELP30	Ath|AtGELP32	Ath|AtGELP66	Ath|AtGELP70	Ath|AtGELP71
Gar|GarGELP13A	Gba|GbaGELP12A	Gda|GdaGELP12A	Ghi|GhiGELP11A	Gto|GtoGELP12A	Gmu|GmuGELP12A
Gra|GraGELP85D	Gtu|GtuGELP102D	Gba|GbaGELP97A	Ghi|GhiGELP101A	Gto|GtoGELP101A	Gmu|GmuGELP102A
Gar|GarGELP85A	Gba|GbaGELP83A	Gda|GdaGELP88A	Ghi|GhiGELP206	Gto|GtoGELP84A	Gmu|GmuGELP85A
Gda|GdaGELP190D	Gtu|GtuGELP86D	Gba|GbaGELP184D	Ghi|GhiGELP187D	Gto|GtoGELP190D	Gmu|GmuGELP195D
Gtu|GtuGELP72D	Gba|GbaGELP175D	Gda|GdaGELP181D	Ghi|GhiGELP177D	Gto|GtoGELP180D	Gmu|GmuGELP185D
Ghe|GheGELP44A	Gar|GarGELP43A	Gba|GbaGELP36A	Ghi|GhiGELP39A	Gto|GtoGELP39A	Gmu|GmuGELP40A
Gtu|GtuGELP60D	Gba|GbaGELP160D	Gda|GdaGELP166D	Ghi|GhiGELP163D	Gto|GtoGELP163D	Gmu|GmuGELP169D
Ath|AtGELP63	Ath|AtGELP22	Ath|AtGELP23	Ath|AtGELP24	Ath|AtGELP64
Gth|GthGELP71D	Gba|GbaGELP117D	Ghi|GhiGELP122D	Gmu|GmuGELP123D	Gto|GtoGELP121D
Gda|GdaGELP104D	Gba|GbaGELP100D	Ghi|GhiGELP104D	Gto|GtoGELP104D	Gmu|GmuGELP105D
Gto|GtoGELP176D	Gba|GbaGELP171D	Gda|GdaGELP177D	Ghi|GhiGELP71A	Gmu|GmuGELP71A
Gba|GbaGELP161D	Gda|GdaGELP167D	Ghi|GhiGELP165D	Gto|GtoGELP166D	Gmu|GmuGELP172D
Gba|GbaGELP57A	Gda|GdaGELP63A	Ghi|GhiGELP59A	Gto|GtoGELP59A	Gmu|GmuGELP60A
Gba|GbaGELP113D	Gda|GdaGELP117D	Ghi|GhiGELP117D	Gto|GtoGELP117D	Gmu|GmuGELP118D
Ath|AtGELP50	Ath|AtGELP48	Ath|AtGELP49	Ath|AtGELP83
Gba|GbaGELP49A	Gda|GdaGELP55A	Ghi|GhiGELP51A	Gmu|GmuGELP52A
Gba|GbaGELP82A	Gda|GdaGELP87A	Ghi|GhiGELP83A	Gmu|GmuGELP84A
Gda|GdaGELP62A	Ghi|GhiGELP58A	Gto|GtoGELP58A	Gmu|GmuGELP59A
Gba|GbaGELP115D	Gda|GdaGELP120D	Gmu|GmuGELP121D
Gba|GbaGELP1A	Gda|GdaGELP1A	Gmu|GmuGELP1A
Gba|GbaGELP143D	Gda|GdaGELP149D	Gto|GtoGELP144D
Gba|GbaGELP59A	Gda|GdaGELP65A	Gto|GtoGELP61A
Gda|GdaGELP119D	Ghi|GhiGELP120D	Gto|GtoGELP119D
Gda|GdaGELP194D	Ghi|GhiGELP191D	Gmu|GmuGELP199D
Ghi|GhiGELP92A	Gto|GtoGELP92A	Gmu|GmuGELP93A
Ath|AtGELP46	Ath|AtGELP45
Ath|AtGELP40	Ath|AtGELP39
Ath|AtGELP80	Ath|AtGELP100
Ghe|GheGELP72A	Gar|GarGELP73A
Ghe|GheGELP40A	Gmu|GmuGELP16A
Gba|GbaGELP11A	Gda|GdaGELP11A
Gba|GbaGELP54A	Gda|GdaGELP60A
Gba|GbaGELP146D	Gda|GdaGELP151D
Gba|GbaGELP158D	Gda|GdaGELP164D
Gda|GdaGELP89A	Gto|GtoGELP85A
Gda|GdaGELP160D	Gto|GtoGELP157D
Gda|GdaGELP29A	Ghi|GhiGELP29A

## Sheet: Co Orthologs
Co Orthologs
Ath|AtGELP16	Gth|GthGELP22D	1.38085		Ghe|GheGELP24A	Ath|AtGELP20	0.6845		Gar|GarGELP81A	Ath|AtGELP27	1.06877		Gth|GthGELP22D	Ath|AtGELP16	1.38085		Gra|GraGELP17D	Ath|AtGELP62	0.95828		Gtu|GtuGELP26D	Ath|AtGELP10	0.99144		Ghi|GhiGELP190D	Gth|GthGELP46D	1.23752		Gba|GbaGELP125D	Ath|AtGELP20	0.6645		Gto|GtoGELP16A	Ath|AtGELP10	0.92692		Gmu|GmuGELP204D	Gra|GraGELP78D	0.99964		Gda|GdaGELP84A	Ath|AtGELP27	1.06188
Ath|AtGELP16	Gra|GraGELP61D	1.42033		Ghe|GheGELP24A	Ath|AtGELP21	0.92854		Gar|GarGELP88A	Gth|GthGELP46D	0.99643		Gth|GthGELP72D	Ath|AtGELP28	0.9452		Gra|GraGELP5D	Ath|AtGELP87	1.28617		Gtu|GtuGELP26D	Ath|AtGELP11	0.91852		Ghi|GhiGELP30A	Ath|AtGELP15	1.37466		Gba|GbaGELP125D	Ath|AtGELP21	0.87667		Gto|GtoGELP16A	Ath|AtGELP11	0.8939		Gmu|GmuGELP204D	Gba|GbaGELP193D	0.99974		Gda|GdaGELP18A	Ath|AtGELP10	0.98297
Ath|AtGELP16	Ghe|GheGELP71A	1.40802		Ghe|GheGELP24A	Ath|AtGELP65	0.93267		Gar|GarGELP87A	Gda|GdaGELP192D	0.98825		Gth|GthGELP72D	Ath|AtGELP52	0.94719		Gra|GraGELP77D	Gda|GdaGELP90A	1.02858		Gtu|GtuGELP26D	Ath|AtGELP12	0.88903		Ghi|GhiGELP124D	Ath|AtGELP62	0.95224		Gba|GbaGELP125D	Ath|AtGELP65	0.88007		Gto|GtoGELP16A	Ath|AtGELP12	0.90287		Gmu|GmuGELP204D	Gda|GdaGELP198D	1.08481		Gda|GdaGELP18A	Ath|AtGELP11	0.92563
Ath|AtGELP16	Gtu|GtuGELP76D	1.35637		Ghe|GheGELP81A	Ath|AtGELP27	1.06999		Gar|GarGELP17A	Ath|AtGELP62	0.92814		Gth|GthGELP72D	Ath|AtGELP54	0.99124		Gra|GraGELP68D	Ath|AtGELP27	1.07272		Gtu|GtuGELP26D	Ath|AtGELP13	0.8605		Ghi|GhiGELP79A	Ath|AtGELP27	1.04688		Gba|GbaGELP78A	Ath|AtGELP27	1.0209		Gto|GtoGELP16A	Ath|AtGELP13	0.8621		Gmu|GmuGELP204D	Ghi|GhiGELP197D	1.01029		Gda|GdaGELP18A	Ath|AtGELP12	0.92411
Ath|AtGELP16	Gar|GarGELP72A	1.4062		Ghe|GheGELP27A	Ath|AtGELP15	1.41221		Gar|GarGELP22A	Ath|AtGELP20	0.6813		Gth|GthGELP72D	Ath|AtGELP56	0.96531		Gra|GraGELP34D	Ath|AtGELP10	1.01354		Gtu|GtuGELP26D	Ath|AtGELP14	0.89978		Ghi|GhiGELP197D	Gmu|GmuGELP204D	1.01029		Gba|GbaGELP119D	Ath|AtGELP62	0.92834		Gto|GtoGELP16A	Ath|AtGELP14	0.8981		Gmu|GmuGELP204D	Gto|GtoGELP199D	0.99966		Gda|GdaGELP18A	Ath|AtGELP13	0.8834
Ath|AtGELP16	Gba|GbaGELP170D	1.33715		Ghe|GheGELP36A	Ath|AtGELP10	0.99282		Gar|GarGELP22A	Ath|AtGELP21	0.92586		Gth|GthGELP24D	Ath|AtGELP20	0.57		Gra|GraGELP34D	Ath|AtGELP11	0.8883		Gtu|GtuGELP26D	Ath|AtGELP17	0.95672		Ghi|GhiGELP17A	Ath|AtGELP10	0.97339		Gba|GbaGELP193D	Gmu|GmuGELP204D	0.99974		Gto|GtoGELP16A	Ath|AtGELP17	0.96505		Gmu|GmuGELP29A	Ath|AtGELP15	1.38654		Gda|GdaGELP18A	Ath|AtGELP14	0.91835
Ath|AtGELP16	Gda|GdaGELP176D	1.39084		Ghe|GheGELP36A	Ath|AtGELP11	0.9303		Gar|GarGELP22A	Ath|AtGELP65	0.92475		Gth|GthGELP24D	Ath|AtGELP21	0.7598		Gra|GraGELP34D	Ath|AtGELP12	0.8723		Gtu|GtuGELP26D	Ath|AtGELP53	0.97512		Ghi|GhiGELP17A	Ath|AtGELP11	0.92		Gba|GbaGELP136D	Ath|AtGELP10	0.97712		Gto|GtoGELP16A	Ath|AtGELP53	0.94728		Gmu|GmuGELP143D	Ath|AtGELP10	1.01057		Gda|GdaGELP18A	Ath|AtGELP17	0.99082
Ath|AtGELP16	Ghi|GhiGELP173D	1.37103		Ghe|GheGELP36A	Ath|AtGELP12	0.91096		Gar|GarGELP4A	Ath|AtGELP87	1.27618		Gth|GthGELP24D	Ath|AtGELP65	0.7603		Gra|GraGELP34D	Ath|AtGELP13	0.8819		Gtu|GtuGELP26D	Ath|AtGELP7	0.98327		Ghi|GhiGELP17A	Ath|AtGELP12	0.91643		Gba|GbaGELP136D	Ath|AtGELP11	0.90394		Gto|GtoGELP16A	Ath|AtGELP6	0.99797		Gmu|GmuGELP143D	Ath|AtGELP11	0.93484		Gda|GdaGELP18A	Ath|AtGELP53	0.99806
Ath|AtGELP16	Gto|GtoGELP175D	1.3962		Ghe|GheGELP36A	Ath|AtGELP13	0.88		Gar|GarGELP34A	Ath|AtGELP10	0.9853		Gth|GthGELP58D	Ath|AtGELP62	0.94624		Gra|GraGELP34D	Ath|AtGELP14	0.883		Gtu|GtuGELP26D	Ath|AtGELP8	0.9735		Ghi|GhiGELP17A	Ath|AtGELP13	0.8785		Gba|GbaGELP136D	Ath|AtGELP12	0.87934		Gto|GtoGELP16A	Ath|AtGELP8	0.95556		Gmu|GmuGELP143D	Ath|AtGELP12	0.90945		Gda|GdaGELP18A	Ath|AtGELP6	1.01111
Ath|AtGELP16	Gmu|GmuGELP181D	1.37979		Ghe|GheGELP36A	Ath|AtGELP14	0.92514		Gar|GarGELP34A	Ath|AtGELP11	0.92189		Gth|GthGELP52D	Ath|AtGELP15	1.38752		Gra|GraGELP34D	Ath|AtGELP17	0.96604		Gtu|GtuGELP26D	Ath|AtGELP9	0.96339		Ghi|GhiGELP17A	Ath|AtGELP14	0.91284		Gba|GbaGELP136D	Ath|AtGELP13	0.8418		Gto|GtoGELP16A	Ath|AtGELP9	0.96551		Gmu|GmuGELP143D	Ath|AtGELP13	0.8706		Gda|GdaGELP18A	Ath|AtGELP8	0.97769
Ath|AtGELP28	Gth|GthGELP72D	0.9452		Ghe|GheGELP36A	Ath|AtGELP17	0.96395		Gar|GarGELP34A	Ath|AtGELP12	0.90568		Gth|GthGELP46D	Gra|GraGELP76D	0.99564		Gra|GraGELP34D	Ath|AtGELP6	0.95174		Gtu|GtuGELP88D	Gda|GdaGELP90A	0.95578		Ghi|GhiGELP17A	Ath|AtGELP17	0.98316		Gba|GbaGELP136D	Ath|AtGELP14	0.88482		Gto|GtoGELP86A	Gda|GdaGELP192D	0.95404		Gmu|GmuGELP143D	Ath|AtGELP14	0.91514		Gda|GdaGELP18A	Ath|AtGELP9	0.99074
Ath|AtGELP28	Gtu|GtuGELP19D	0.92038		Ghe|GheGELP36A	Ath|AtGELP53	0.9923		Gar|GarGELP34A	Ath|AtGELP13	0.8747		Gth|GthGELP46D	Ath|AtGELP51	1.49918		Gra|GraGELP34D	Ath|AtGELP7	0.99159		Gtu|GtuGELP35D	Ath|AtGELP15	1.36604		Ghi|GhiGELP17A	Ath|AtGELP53	0.98824		Gba|GbaGELP136D	Ath|AtGELP17	0.94544		Gto|GtoGELP127D	Ath|AtGELP20	0.6991		Gmu|GmuGELP143D	Ath|AtGELP17	0.97784		Gda|GdaGELP90A	Gth|GthGELP9D	0.84571
Ath|AtGELP28	Gda|GdaGELP123D	0.94829		Ghe|GheGELP36A	Ath|AtGELP6	1.00325		Gar|GarGELP34A	Ath|AtGELP14	0.91978		Gth|GthGELP46D	Ghe|GheGELP87A	0.99643		Gra|GraGELP34D	Ath|AtGELP8	0.98412		Gtu|GtuGELP1D	Ath|AtGELP87	1.22916		Ghi|GhiGELP17A	Ath|AtGELP6	1.00214		Gba|GbaGELP136D	Ath|AtGELP53	0.96849		Gto|GtoGELP127D	Ath|AtGELP21	0.91614		Gmu|GmuGELP143D	Ath|AtGELP53	1.00164		Gda|GdaGELP90A	Gra|GraGELP77D	1.02858
Ath|AtGELP28	Gto|GtoGELP122D	0.93936		Ghe|GheGELP36A	Ath|AtGELP8	0.99426		Gar|GarGELP34A	Ath|AtGELP17	0.95858		Gth|GthGELP46D	Gtu|GtuGELP89D	0.99625		Gra|GraGELP34D	Ath|AtGELP9	1.01075		Gtu|GtuGELP89D	Gth|GthGELP46D	0.99625		Ghi|GhiGELP17A	Ath|AtGELP8	0.97025		Gba|GbaGELP136D	Ath|AtGELP7	0.96102		Gto|GtoGELP127D	Ath|AtGELP65	0.91978		Gmu|GmuGELP143D	Ath|AtGELP7	0.99396		Gda|GdaGELP90A	Gtu|GtuGELP88D	0.95578
Ath|AtGELP28	Gmu|GmuGELP124D	0.93927		Ghe|GheGELP36A	Ath|AtGELP9	0.9781		Gar|GarGELP34A	Ath|AtGELP53	0.9874		Gth|GthGELP46D	Gar|GarGELP88A	0.99643		Gra|GraGELP21D	Ath|AtGELP20	0.6688		Gtu|GtuGELP76D	Ath|AtGELP16	1.35637		Ghi|GhiGELP17A	Ath|AtGELP9	0.98308		Gba|GbaGELP136D	Ath|AtGELP8	0.94636		Gto|GtoGELP122D	Ath|AtGELP28	0.93936		Gmu|GmuGELP143D	Ath|AtGELP8	0.97879		Gda|GdaGELP90A	Gba|GbaGELP186D	0.98575
Ath|AtGELP7	Gar|GarGELP36A	0.96701		Ghe|GheGELP18A	Ath|AtGELP62	0.96066		Gar|GarGELP34A	Ath|AtGELP6	0.99422		Gth|GthGELP46D	Gba|GbaGELP85A	0.9964		Gra|GraGELP21D	Ath|AtGELP21	0.872		Gtu|GtuGELP38D	Ath|AtGELP20	0.6717		Ghi|GhiGELP173D	Ath|AtGELP16	1.37103		Gba|GbaGELP136D	Ath|AtGELP9	0.93988		Gto|GtoGELP122D	Ath|AtGELP52	0.93721		Gmu|GmuGELP143D	Ath|AtGELP9	0.97206		Gda|GdaGELP90A	Ghi|GhiGELP189D	0.97488
Ath|AtGELP7	Ghe|GheGELP37A	0.99431		Ghe|GheGELP71A	Ath|AtGELP16	1.40802		Gar|GarGELP34A	Ath|AtGELP8	0.99045		Gth|GthGELP46D	Gda|GdaGELP91A	1.14269		Gra|GraGELP21D	Ath|AtGELP65	0.8384		Gtu|GtuGELP38D	Ath|AtGELP21	0.88772		Ghi|GhiGELP130D	Ath|AtGELP20	0.6788		Gba|GbaGELP85A	Gth|GthGELP46D	0.9964		Gto|GtoGELP122D	Ath|AtGELP54	0.99167		Gmu|GmuGELP131D	Ath|AtGELP20	0.695		Gda|GdaGELP90A	Gmu|GmuGELP197D	0.9464
Ath|AtGELP7	Gtu|GtuGELP26D	0.98327		Ghe|GheGELP37A	Ath|AtGELP10	0.99754		Gar|GarGELP34A	Ath|AtGELP9	0.97224		Gth|GthGELP46D	Ghi|GhiGELP190D	1.23752		Gra|GraGELP76D	Gth|GthGELP46D	0.99564		Gtu|GtuGELP38D	Ath|AtGELP65	0.88212		Ghi|GhiGELP130D	Ath|AtGELP21	0.89714		Gba|GbaGELP6A	Ath|AtGELP87	1.21089		Gto|GtoGELP122D	Ath|AtGELP56	0.96239		Gmu|GmuGELP131D	Ath|AtGELP21	0.91435		Gda|GdaGELP123D	Ath|AtGELP28	0.94829
Ath|AtGELP7	Gba|GbaGELP136D	0.96102		Ghe|GheGELP37A	Ath|AtGELP11	0.92981		Gar|GarGELP72A	Ath|AtGELP16	1.4062		Gth|GthGELP46D	Gto|GtoGELP193D	0.99639		Gra|GraGELP78D	Gmu|GmuGELP204D	0.99964		Gtu|GtuGELP81D	Ath|AtGELP27	1.00476		Ghi|GhiGELP130D	Ath|AtGELP65	0.90892		Gba|GbaGELP170D	Ath|AtGELP16	1.33715		Gto|GtoGELP123D	Ath|AtGELP62	0.9686		Gmu|GmuGELP131D	Ath|AtGELP65	0.91795		Gda|GdaGELP123D	Ath|AtGELP52	0.95041
Ath|AtGELP7	Ghi|GhiGELP140D	0.98514		Ghe|GheGELP37A	Ath|AtGELP12	0.91462		Gar|GarGELP25A	Ath|AtGELP15	1.40405		Gth|GthGELP46D	Gmu|GmuGELP88A	0.99641		Gra|GraGELP61D	Ath|AtGELP16	1.42033		Gtu|GtuGELP19D	Ath|AtGELP28	0.92038		Ghi|GhiGELP108D	Ath|AtGELP87	1.23879		Gba|GbaGELP186D	Gda|GdaGELP90A	0.98575		Gto|GtoGELP199D	Gmu|GmuGELP204D	0.99966		Gmu|GmuGELP15A	Ath|AtGELP10	0.94517		Gda|GdaGELP123D	Ath|AtGELP54	0.99474
Ath|AtGELP7	Gto|GtoGELP137D	0.99439		Ghe|GheGELP37A	Ath|AtGELP13	0.8737		Gar|GarGELP36A	Ath|AtGELP11	0.8669		Gth|GthGELP66D	Ath|AtGELP27	1.04326						Gtu|GtuGELP19D	Ath|AtGELP52	0.92194		Ghi|GhiGELP189D	Gda|GdaGELP90A	0.97488		Gba|GbaGELP27A	Ath|AtGELP15	1.34058		Gto|GtoGELP28A	Ath|AtGELP15	1.39414		Gmu|GmuGELP15A	Ath|AtGELP11	0.90057		Gda|GdaGELP123D	Ath|AtGELP56	0.97135
Ath|AtGELP7	Gmu|GmuGELP143D	0.99396		Ghe|GheGELP37A	Ath|AtGELP14	0.91146		Gar|GarGELP36A	Ath|AtGELP12	0.8564		Gth|GthGELP59D	Ath|AtGELP10	0.98582						Gtu|GtuGELP19D	Ath|AtGELP54	0.96523		Ghi|GhiGELP86A	Gda|GdaGELP192D	0.9588						Gto|GtoGELP175D	Ath|AtGELP16	1.3962		Gmu|GmuGELP15A	Ath|AtGELP12	0.90693		Gda|GdaGELP176D	Ath|AtGELP16	1.39084
Ath|AtGELP7	Gth|GthGELP59D	0.96348		Ghe|GheGELP37A	Ath|AtGELP17	0.95912		Gar|GarGELP36A	Ath|AtGELP13	0.868		Gth|GthGELP59D	Ath|AtGELP11	0.863						Gtu|GtuGELP19D	Ath|AtGELP56	0.94034		Ghi|GhiGELP140D	Ath|AtGELP10	1.00117						Gto|GtoGELP6A	Ath|AtGELP87	1.26354		Gmu|GmuGELP15A	Ath|AtGELP13	0.8778		Gda|GdaGELP192D	Ghe|GheGELP85A	0.9854
Ath|AtGELP7	Gra|GraGELP34D	0.99159		Ghe|GheGELP37A	Ath|AtGELP53	0.99484		Gar|GarGELP36A	Ath|AtGELP14	0.8628		Gth|GthGELP59D	Ath|AtGELP12	0.8464						Gtu|GtuGELP20D	Ath|AtGELP62	0.92405		Ghi|GhiGELP140D	Ath|AtGELP11	0.9261						Gto|GtoGELP137D	Ath|AtGELP10	1.01055		Gmu|GmuGELP15A	Ath|AtGELP14	0.90586		Gda|GdaGELP192D	Gar|GarGELP87A	0.98825
Ath|AtGELP7	Gda|GdaGELP143D	0.97		Ghe|GheGELP37A	Ath|AtGELP7	0.99431		Gar|GarGELP36A	Ath|AtGELP17	0.95498		Gth|GthGELP59D	Ath|AtGELP13	0.8578										Ghi|GhiGELP140D	Ath|AtGELP12	0.90098						Gto|GtoGELP137D	Ath|AtGELP11	0.93418		Gmu|GmuGELP15A	Ath|AtGELP17	0.9706		Gda|GdaGELP192D	Ghi|GhiGELP86A	0.9588
Ath|AtGELP27	Gth|GthGELP66D	1.04326		Ghe|GheGELP37A	Ath|AtGELP8	0.97958		Gar|GarGELP36A	Ath|AtGELP53	0.99853		Gth|GthGELP59D	Ath|AtGELP14	0.8589										Ghi|GhiGELP140D	Ath|AtGELP13	0.863						Gto|GtoGELP137D	Ath|AtGELP12	0.90916		Gmu|GmuGELP15A	Ath|AtGELP53	0.94885		Gda|GdaGELP192D	Gto|GtoGELP86A	0.95404
Ath|AtGELP27	Gra|GraGELP68D	1.07272		Ghe|GheGELP37A	Ath|AtGELP9	0.96854		Gar|GarGELP36A	Ath|AtGELP6	0.92305		Gth|GthGELP59D	Ath|AtGELP17	0.93705										Ghi|GhiGELP140D	Ath|AtGELP14	0.90667						Gto|GtoGELP137D	Ath|AtGELP13	0.8699		Gmu|GmuGELP15A	Ath|AtGELP6	0.99345		Gda|GdaGELP192D	Gmu|GmuGELP87A	0.94557
Ath|AtGELP27	Ghe|GheGELP81A	1.06999		Ghe|GheGELP85A	Gda|GdaGELP192D	0.9854		Gar|GarGELP36A	Ath|AtGELP7	0.96701		Gth|GthGELP59D	Ath|AtGELP6	0.91999										Ghi|GhiGELP140D	Ath|AtGELP17	0.96973						Gto|GtoGELP137D	Ath|AtGELP14	0.91431		Gmu|GmuGELP15A	Ath|AtGELP8	0.95815		Gda|GdaGELP124D	Ath|AtGELP62	0.96562
Ath|AtGELP27	Gtu|GtuGELP81D	1.00476		Ghe|GheGELP87A	Gth|GthGELP46D	0.99643		Gar|GarGELP36A	Ath|AtGELP8	0.94706		Gth|GthGELP59D	Ath|AtGELP7	0.96348										Ghi|GhiGELP140D	Ath|AtGELP53	0.99286						Gto|GtoGELP137D	Ath|AtGELP17	0.97811		Gmu|GmuGELP15A	Ath|AtGELP9	0.97789		Gda|GdaGELP6A	Ath|AtGELP87	1.25964
Ath|AtGELP27	Gar|GarGELP81A	1.06877						Gar|GarGELP36A	Ath|AtGELP9	0.98955		Gth|GthGELP59D	Ath|AtGELP8	0.95307										Ghi|GhiGELP140D	Ath|AtGELP7	0.98514						Gto|GtoGELP137D	Ath|AtGELP53	1.00215		Gmu|GmuGELP125D	Ath|AtGELP62	0.96009		Gda|GdaGELP91A	Gth|GthGELP46D	1.14269
Ath|AtGELP27	Gba|GbaGELP78A	1.0209										Gth|GthGELP59D	Ath|AtGELP9	0.9837										Ghi|GhiGELP140D	Ath|AtGELP8	0.97021						Gto|GtoGELP137D	Ath|AtGELP7	0.99439		Gmu|GmuGELP6A	Ath|AtGELP87	1.25502		Gda|GdaGELP130D	Ath|AtGELP20	0.6969
Ath|AtGELP27	Gda|GdaGELP84A	1.06188										Gth|GthGELP9D	Gda|GdaGELP90A	0.84571										Ghi|GhiGELP140D	Ath|AtGELP9	0.96371						Gto|GtoGELP137D	Ath|AtGELP8	0.97858		Gmu|GmuGELP181D	Ath|AtGELP16	1.37979		Gda|GdaGELP130D	Ath|AtGELP21	0.91756
Ath|AtGELP27	Ghi|GhiGELP79A	1.04688																														Gto|GtoGELP137D	Ath|AtGELP9	0.97232		Gmu|GmuGELP80A	Ath|AtGELP27	1.05574		Gda|GdaGELP130D	Ath|AtGELP65	0.92113
Ath|AtGELP27	Gto|GtoGELP80A	1.06505																														Gto|GtoGELP193D	Gth|GthGELP46D	0.99639		Gmu|GmuGELP88A	Gth|GthGELP46D	0.99641		Gda|GdaGELP198D	Gmu|GmuGELP204D	1.08481
Ath|AtGELP27	Gmu|GmuGELP80A	1.05574																														Gto|GtoGELP80A	Ath|AtGELP27	1.06505		Gmu|GmuGELP87A	Gda|GdaGELP192D	0.94557		Gda|GdaGELP143D	Ath|AtGELP10	0.99608
Ath|AtGELP12	Ghe|GheGELP36A	0.91096																																		Gmu|GmuGELP197D	Gda|GdaGELP90A	0.9464		Gda|GdaGELP143D	Ath|AtGELP11	0.8699
Ath|AtGELP12	Gar|GarGELP34A	0.90568																																		Gmu|GmuGELP124D	Ath|AtGELP28	0.93927		Gda|GdaGELP143D	Ath|AtGELP12	0.8517
Ath|AtGELP12	Gda|GdaGELP18A	0.92411																																		Gmu|GmuGELP124D	Ath|AtGELP52	0.94149		Gda|GdaGELP143D	Ath|AtGELP13	0.8637
Ath|AtGELP12	Ghi|GhiGELP17A	0.91643																																		Gmu|GmuGELP124D	Ath|AtGELP54	0.98549		Gda|GdaGELP143D	Ath|AtGELP14	0.8652
Ath|AtGELP12	Gto|GtoGELP16A	0.90287																																		Gmu|GmuGELP124D	Ath|AtGELP56	0.96162		Gda|GdaGELP143D	Ath|AtGELP17	0.94605
Ath|AtGELP12	Gmu|GmuGELP15A	0.90693																																						Gda|GdaGELP143D	Ath|AtGELP6	0.92826
Ath|AtGELP12	Gar|GarGELP36A	0.8564																																						Gda|GdaGELP143D	Ath|AtGELP7	0.97
Ath|AtGELP12	Ghe|GheGELP37A	0.91462																																						Gda|GdaGELP143D	Ath|AtGELP8	0.96052
Ath|AtGELP12	Gtu|GtuGELP26D	0.88903																																						Gda|GdaGELP143D	Ath|AtGELP9	0.99031
Ath|AtGELP12	Gba|GbaGELP136D	0.87934																																						Gda|GdaGELP30A	Ath|AtGELP15	1.39448
Ath|AtGELP12	Ghi|GhiGELP140D	0.90098
Ath|AtGELP12	Gto|GtoGELP137D	0.90916
Ath|AtGELP12	Gmu|GmuGELP143D	0.90945
Ath|AtGELP12	Gth|GthGELP59D	0.8464
Ath|AtGELP12	Gra|GraGELP34D	0.8723
Ath|AtGELP12	Gda|GdaGELP143D	0.8517
Ath|AtGELP52	Gth|GthGELP72D	0.94719
Ath|AtGELP52	Gtu|GtuGELP19D	0.92194
Ath|AtGELP52	Gda|GdaGELP123D	0.95041
Ath|AtGELP52	Gto|GtoGELP122D	0.93721
Ath|AtGELP52	Gmu|GmuGELP124D	0.94149
Ath|AtGELP65	Gth|GthGELP24D	0.7603
Ath|AtGELP65	Gra|GraGELP21D	0.8384
Ath|AtGELP65	Ghe|GheGELP24A	0.93267
Ath|AtGELP65	Gtu|GtuGELP38D	0.88212
Ath|AtGELP65	Gar|GarGELP22A	0.92475
Ath|AtGELP65	Gba|GbaGELP125D	0.88007
Ath|AtGELP65	Gda|GdaGELP130D	0.92113
Ath|AtGELP65	Ghi|GhiGELP130D	0.90892
Ath|AtGELP65	Gto|GtoGELP127D	0.91978
Ath|AtGELP65	Gmu|GmuGELP131D	0.91795
Ath|AtGELP56	Gth|GthGELP72D	0.96531
Ath|AtGELP56	Gtu|GtuGELP19D	0.94034
Ath|AtGELP56	Gda|GdaGELP123D	0.97135
Ath|AtGELP56	Gto|GtoGELP122D	0.96239
Ath|AtGELP56	Gmu|GmuGELP124D	0.96162
Ath|AtGELP20	Gth|GthGELP24D	0.57
Ath|AtGELP20	Gra|GraGELP21D	0.6688
Ath|AtGELP20	Ghe|GheGELP24A	0.6845
Ath|AtGELP20	Gtu|GtuGELP38D	0.6717
Ath|AtGELP20	Gar|GarGELP22A	0.6813
Ath|AtGELP20	Gba|GbaGELP125D	0.6645
Ath|AtGELP20	Gda|GdaGELP130D	0.6969
Ath|AtGELP20	Ghi|GhiGELP130D	0.6788
Ath|AtGELP20	Gto|GtoGELP127D	0.6991
Ath|AtGELP20	Gmu|GmuGELP131D	0.695
Ath|AtGELP14	Ghe|GheGELP36A	0.92514
Ath|AtGELP14	Gar|GarGELP34A	0.91978
Ath|AtGELP14	Gda|GdaGELP18A	0.91835
Ath|AtGELP14	Ghi|GhiGELP17A	0.91284
Ath|AtGELP14	Gto|GtoGELP16A	0.8981
Ath|AtGELP14	Gmu|GmuGELP15A	0.90586
Ath|AtGELP14	Gar|GarGELP36A	0.8628
Ath|AtGELP14	Ghe|GheGELP37A	0.91146
Ath|AtGELP14	Gtu|GtuGELP26D	0.89978
Ath|AtGELP14	Gba|GbaGELP136D	0.88482
Ath|AtGELP14	Ghi|GhiGELP140D	0.90667
Ath|AtGELP14	Gto|GtoGELP137D	0.91431
Ath|AtGELP14	Gmu|GmuGELP143D	0.91514
Ath|AtGELP14	Gth|GthGELP59D	0.8589
Ath|AtGELP14	Gra|GraGELP34D	0.883
Ath|AtGELP14	Gda|GdaGELP143D	0.8652
Ath|AtGELP10	Ghe|GheGELP36A	0.99282
Ath|AtGELP10	Gar|GarGELP34A	0.9853
Ath|AtGELP10	Gda|GdaGELP18A	0.98297
Ath|AtGELP10	Ghi|GhiGELP17A	0.97339
Ath|AtGELP10	Gto|GtoGELP16A	0.92692
Ath|AtGELP10	Gmu|GmuGELP15A	0.94517
Ath|AtGELP10	Ghe|GheGELP37A	0.99754
Ath|AtGELP10	Gtu|GtuGELP26D	0.99144
Ath|AtGELP10	Gba|GbaGELP136D	0.97712
Ath|AtGELP10	Ghi|GhiGELP140D	1.00117
Ath|AtGELP10	Gto|GtoGELP137D	1.01055
Ath|AtGELP10	Gmu|GmuGELP143D	1.01057
Ath|AtGELP10	Gth|GthGELP59D	0.98582
Ath|AtGELP10	Gra|GraGELP34D	1.01354
Ath|AtGELP10	Gda|GdaGELP143D	0.99608
Ath|AtGELP15	Gth|GthGELP52D	1.38752
Ath|AtGELP15	Ghe|GheGELP27A	1.41221
Ath|AtGELP15	Gtu|GtuGELP35D	1.36604
Ath|AtGELP15	Gar|GarGELP25A	1.40405
Ath|AtGELP15	Gba|GbaGELP27A	1.34058
Ath|AtGELP15	Gda|GdaGELP30A	1.39448
Ath|AtGELP15	Ghi|GhiGELP30A	1.37466
Ath|AtGELP15	Gto|GtoGELP28A	1.39414
Ath|AtGELP15	Gmu|GmuGELP29A	1.38654
Ath|AtGELP17	Ghe|GheGELP36A	0.96395
Ath|AtGELP17	Gar|GarGELP34A	0.95858
Ath|AtGELP17	Gda|GdaGELP18A	0.99082
Ath|AtGELP17	Ghi|GhiGELP17A	0.98316
Ath|AtGELP17	Gto|GtoGELP16A	0.96505
Ath|AtGELP17	Gmu|GmuGELP15A	0.9706
Ath|AtGELP17	Gar|GarGELP36A	0.95498
Ath|AtGELP17	Ghe|GheGELP37A	0.95912
Ath|AtGELP17	Gtu|GtuGELP26D	0.95672
Ath|AtGELP17	Gba|GbaGELP136D	0.94544
Ath|AtGELP17	Ghi|GhiGELP140D	0.96973
Ath|AtGELP17	Gto|GtoGELP137D	0.97811
Ath|AtGELP17	Gmu|GmuGELP143D	0.97784
Ath|AtGELP17	Gth|GthGELP59D	0.93705
Ath|AtGELP17	Gra|GraGELP34D	0.96604
Ath|AtGELP17	Gda|GdaGELP143D	0.94605
Ath|AtGELP13	Ghe|GheGELP36A	0.88
Ath|AtGELP13	Gar|GarGELP34A	0.8747
Ath|AtGELP13	Gda|GdaGELP18A	0.8834
Ath|AtGELP13	Ghi|GhiGELP17A	0.8785
Ath|AtGELP13	Gto|GtoGELP16A	0.8621
Ath|AtGELP13	Gmu|GmuGELP15A	0.8778
Ath|AtGELP13	Gar|GarGELP36A	0.868
Ath|AtGELP13	Ghe|GheGELP37A	0.8737
Ath|AtGELP13	Gtu|GtuGELP26D	0.8605
Ath|AtGELP13	Gba|GbaGELP136D	0.8418
Ath|AtGELP13	Ghi|GhiGELP140D	0.863
Ath|AtGELP13	Gto|GtoGELP137D	0.8699
Ath|AtGELP13	Gmu|GmuGELP143D	0.8706
Ath|AtGELP13	Gth|GthGELP59D	0.8578
Ath|AtGELP13	Gra|GraGELP34D	0.8819
Ath|AtGELP13	Gda|GdaGELP143D	0.8637
Ath|AtGELP21	Gth|GthGELP24D	0.7598
Ath|AtGELP21	Gra|GraGELP21D	0.872
Ath|AtGELP21	Ghe|GheGELP24A	0.92854
Ath|AtGELP21	Gtu|GtuGELP38D	0.88772
Ath|AtGELP21	Gar|GarGELP22A	0.92586
Ath|AtGELP21	Gba|GbaGELP125D	0.87667
Ath|AtGELP21	Gda|GdaGELP130D	0.91756
Ath|AtGELP21	Ghi|GhiGELP130D	0.89714
Ath|AtGELP21	Gto|GtoGELP127D	0.91614
Ath|AtGELP21	Gmu|GmuGELP131D	0.91435
Ath|AtGELP8	Ghe|GheGELP36A	0.99426
Ath|AtGELP8	Gar|GarGELP34A	0.99045
Ath|AtGELP8	Gda|GdaGELP18A	0.97769
Ath|AtGELP8	Ghi|GhiGELP17A	0.97025
Ath|AtGELP8	Gto|GtoGELP16A	0.95556
Ath|AtGELP8	Gmu|GmuGELP15A	0.95815
Ath|AtGELP8	Gar|GarGELP36A	0.94706
Ath|AtGELP8	Ghe|GheGELP37A	0.97958
Ath|AtGELP8	Gtu|GtuGELP26D	0.9735
Ath|AtGELP8	Gba|GbaGELP136D	0.94636
Ath|AtGELP8	Ghi|GhiGELP140D	0.97021
Ath|AtGELP8	Gto|GtoGELP137D	0.97858
Ath|AtGELP8	Gmu|GmuGELP143D	0.97879
Ath|AtGELP8	Gth|GthGELP59D	0.95307
Ath|AtGELP8	Gra|GraGELP34D	0.98412
Ath|AtGELP8	Gda|GdaGELP143D	0.96052
Ath|AtGELP54	Gth|GthGELP72D	0.99124
Ath|AtGELP54	Gtu|GtuGELP19D	0.96523
Ath|AtGELP54	Gda|GdaGELP123D	0.99474
Ath|AtGELP54	Gto|GtoGELP122D	0.99167
Ath|AtGELP54	Gmu|GmuGELP124D	0.98549
Ath|AtGELP62	Gth|GthGELP58D	0.94624
Ath|AtGELP62	Gra|GraGELP17D	0.95828
Ath|AtGELP62	Ghe|GheGELP18A	0.96066
Ath|AtGELP62	Gtu|GtuGELP20D	0.92405
Ath|AtGELP62	Gar|GarGELP17A	0.92814
Ath|AtGELP62	Gba|GbaGELP119D	0.92834
Ath|AtGELP62	Gda|GdaGELP124D	0.96562
Ath|AtGELP62	Ghi|GhiGELP124D	0.95224
Ath|AtGELP62	Gto|GtoGELP123D	0.9686
Ath|AtGELP62	Gmu|GmuGELP125D	0.96009
Ath|AtGELP9	Ghe|GheGELP36A	0.9781
Ath|AtGELP9	Gar|GarGELP34A	0.97224
Ath|AtGELP9	Gda|GdaGELP18A	0.99074
Ath|AtGELP9	Ghi|GhiGELP17A	0.98308
Ath|AtGELP9	Gto|GtoGELP16A	0.96551
Ath|AtGELP9	Gmu|GmuGELP15A	0.97789
Ath|AtGELP9	Gar|GarGELP36A	0.98955
Ath|AtGELP9	Ghe|GheGELP37A	0.96854
Ath|AtGELP9	Gtu|GtuGELP26D	0.96339
Ath|AtGELP9	Gba|GbaGELP136D	0.93988
Ath|AtGELP9	Ghi|GhiGELP140D	0.96371
Ath|AtGELP9	Gto|GtoGELP137D	0.97232
Ath|AtGELP9	Gmu|GmuGELP143D	0.97206
Ath|AtGELP9	Gth|GthGELP59D	0.9837
Ath|AtGELP9	Gra|GraGELP34D	1.01075
Ath|AtGELP9	Gda|GdaGELP143D	0.99031
Ath|AtGELP6	Ghe|GheGELP36A	1.00325
Ath|AtGELP6	Gar|GarGELP34A	0.99422
Ath|AtGELP6	Gda|GdaGELP18A	1.01111
Ath|AtGELP6	Ghi|GhiGELP17A	1.00214
Ath|AtGELP6	Gto|GtoGELP16A	0.99797
Ath|AtGELP6	Gmu|GmuGELP15A	0.99345
Ath|AtGELP6	Gar|GarGELP36A	0.92305
Ath|AtGELP6	Gth|GthGELP59D	0.91999
Ath|AtGELP6	Gra|GraGELP34D	0.95174
Ath|AtGELP6	Gda|GdaGELP143D	0.92826
Ath|AtGELP11	Ghe|GheGELP36A	0.9303
Ath|AtGELP11	Gar|GarGELP34A	0.92189
Ath|AtGELP11	Gda|GdaGELP18A	0.92563
Ath|AtGELP11	Ghi|GhiGELP17A	0.92
Ath|AtGELP11	Gto|GtoGELP16A	0.8939
Ath|AtGELP11	Gmu|GmuGELP15A	0.90057
Ath|AtGELP11	Gar|GarGELP36A	0.8669
Ath|AtGELP11	Ghe|GheGELP37A	0.92981
Ath|AtGELP11	Gtu|GtuGELP26D	0.91852
Ath|AtGELP11	Gba|GbaGELP136D	0.90394
Ath|AtGELP11	Ghi|GhiGELP140D	0.9261
Ath|AtGELP11	Gto|GtoGELP137D	0.93418
Ath|AtGELP11	Gmu|GmuGELP143D	0.93484
Ath|AtGELP11	Gth|GthGELP59D	0.863
Ath|AtGELP11	Gra|GraGELP34D	0.8883
Ath|AtGELP11	Gda|GdaGELP143D	0.8699
Ath|AtGELP87	Gra|GraGELP5D	1.28617
Ath|AtGELP87	Gtu|GtuGELP1D	1.22916
Ath|AtGELP87	Gar|GarGELP4A	1.27618
Ath|AtGELP87	Gba|GbaGELP6A	1.21089
Ath|AtGELP87	Gda|GdaGELP6A	1.25964
Ath|AtGELP87	Ghi|GhiGELP108D	1.23879
Ath|AtGELP87	Gto|GtoGELP6A	1.26354
Ath|AtGELP87	Gmu|GmuGELP6A	1.25502
Ath|AtGELP53	Ghe|GheGELP36A	0.9923
Ath|AtGELP53	Gar|GarGELP34A	0.9874
Ath|AtGELP53	Gda|GdaGELP18A	0.99806
Ath|AtGELP53	Ghi|GhiGELP17A	0.98824
Ath|AtGELP53	Gto|GtoGELP16A	0.94728
Ath|AtGELP53	Gmu|GmuGELP15A	0.94885
Ath|AtGELP53	Gar|GarGELP36A	0.99853
Ath|AtGELP53	Ghe|GheGELP37A	0.99484
Ath|AtGELP53	Gtu|GtuGELP26D	0.97512
Ath|AtGELP53	Gba|GbaGELP136D	0.96849
Ath|AtGELP53	Ghi|GhiGELP140D	0.99286
Ath|AtGELP53	Gto|GtoGELP137D	1.00215
Ath|AtGELP53	Gmu|GmuGELP143D	1.00164
Ath|AtGELP51	Gth|GthGELP46D	1.49918

## Sheet: In Paralogos
In Paralogos
Ath|AtGELP46	Ath|AtGELP45	0.71239		Gth|GthGELP46D	Gth|GthGELP45D	1		Ghi|GhiGELP119D	Ghi|GhiGELP118D	1		Gmu|GmuGELP204D	Gmu|GmuGELP205D	1		Gda|GdaGELP90A	Gda|GdaGELP192D	1.00717
Ath|AtGELP16	Ath|AtGELP15	1.1151		Gth|GthGELP45D	Gth|GthGELP46D	1		Ghi|GhiGELP118D	Ghi|GhiGELP119D	1		Gmu|GmuGELP205D	Gmu|GmuGELP204D	1		Gda|GdaGELP56A	Gda|GdaGELP57A	0.99283
Ath|AtGELP28	Ath|AtGELP52	1.20045														Gda|GdaGELP192D	Gda|GdaGELP90A	1.00717
Ath|AtGELP28	Ath|AtGELP54	1.06869														Gda|GdaGELP57A	Gda|GdaGELP56A	0.99283
Ath|AtGELP28	Ath|AtGELP55	1.10054
Ath|AtGELP28	Ath|AtGELP56	1.1737
Ath|AtGELP88	Ath|AtGELP87	1.25004
Ath|AtGELP44	Ath|AtGELP37	0.5752
Ath|AtGELP44	Ath|AtGELP42	0.75029
Ath|AtGELP44	Ath|AtGELP43	0.82491
Ath|AtGELP44	Ath|AtGELP5	0.6024
Ath|AtGELP7	Ath|AtGELP10	1.13301
Ath|AtGELP7	Ath|AtGELP11	0.96858
Ath|AtGELP7	Ath|AtGELP12	0.98547
Ath|AtGELP7	Ath|AtGELP13	0.94419
Ath|AtGELP7	Ath|AtGELP14	1.00124
Ath|AtGELP7	Ath|AtGELP17	1.16124
Ath|AtGELP7	Ath|AtGELP53	1.1349
Ath|AtGELP7	Ath|AtGELP6	1.29264
Ath|AtGELP7	Ath|AtGELP8	1.18132
Ath|AtGELP7	Ath|AtGELP9	1.1349
Ath|AtGELP2	Ath|AtGELP27	1.11459
Ath|AtGELP27	Ath|AtGELP2	1.11459
Ath|AtGELP50	Ath|AtGELP48	0.78248
Ath|AtGELP50	Ath|AtGELP49	1.05147
Ath|AtGELP50	Ath|AtGELP83	0.77657
Ath|AtGELP5	Ath|AtGELP105	0.77854
Ath|AtGELP5	Ath|AtGELP37	0.89462
Ath|AtGELP5	Ath|AtGELP42	0.5851
Ath|AtGELP5	Ath|AtGELP43	0.565
Ath|AtGELP5	Ath|AtGELP44	0.6024
Ath|AtGELP63	Ath|AtGELP22	1.00472
Ath|AtGELP63	Ath|AtGELP23	1.03186
Ath|AtGELP63	Ath|AtGELP24	0.99338
Ath|AtGELP63	Ath|AtGELP64	0.6087
Ath|AtGELP23	Ath|AtGELP22	1.39529
Ath|AtGELP23	Ath|AtGELP24	1.07684
Ath|AtGELP23	Ath|AtGELP63	1.03186
Ath|AtGELP23	Ath|AtGELP64	0.5805
Ath|AtGELP99	Ath|AtGELP30	0.85356
Ath|AtGELP99	Ath|AtGELP32	0.85356
Ath|AtGELP99	Ath|AtGELP66	0.80243
Ath|AtGELP12	Ath|AtGELP10	0.95955
Ath|AtGELP12	Ath|AtGELP11	1.25722
Ath|AtGELP12	Ath|AtGELP13	1.18609
Ath|AtGELP12	Ath|AtGELP14	1.28205
Ath|AtGELP12	Ath|AtGELP17	0.94105
Ath|AtGELP12	Ath|AtGELP53	0.94498
Ath|AtGELP12	Ath|AtGELP6	0.98471
Ath|AtGELP12	Ath|AtGELP7	0.98547
Ath|AtGELP12	Ath|AtGELP8	0.95123
Ath|AtGELP12	Ath|AtGELP9	0.95399
Ath|AtGELP52	Ath|AtGELP28	1.20045
Ath|AtGELP52	Ath|AtGELP54	1.12023
Ath|AtGELP52	Ath|AtGELP55	1.15873
Ath|AtGELP52	Ath|AtGELP56	1.15796
Ath|AtGELP65	Ath|AtGELP20	0.72754
Ath|AtGELP65	Ath|AtGELP21	1.01826
Ath|AtGELP65	Ath|AtGELP97	0.98086
Ath|AtGELP22	Ath|AtGELP23	1.39529
Ath|AtGELP22	Ath|AtGELP24	1.04931
Ath|AtGELP22	Ath|AtGELP63	1.00472
Ath|AtGELP22	Ath|AtGELP64	0.556
Ath|AtGELP56	Ath|AtGELP28	1.1737
Ath|AtGELP56	Ath|AtGELP52	1.15796
Ath|AtGELP56	Ath|AtGELP54	1.06398
Ath|AtGELP56	Ath|AtGELP55	1.10608
Ath|AtGELP20	Ath|AtGELP21	0.8097
Ath|AtGELP20	Ath|AtGELP65	0.72754
Ath|AtGELP20	Ath|AtGELP97	0.93672
Ath|AtGELP14	Ath|AtGELP10	0.9851
Ath|AtGELP14	Ath|AtGELP11	1.35205
Ath|AtGELP14	Ath|AtGELP12	1.28205
Ath|AtGELP14	Ath|AtGELP13	1.38824
Ath|AtGELP14	Ath|AtGELP17	0.95362
Ath|AtGELP14	Ath|AtGELP53	0.95752
Ath|AtGELP14	Ath|AtGELP6	0.99964
Ath|AtGELP14	Ath|AtGELP7	1.00124
Ath|AtGELP14	Ath|AtGELP8	0.94929
Ath|AtGELP14	Ath|AtGELP9	0.9544
Ath|AtGELP42	Ath|AtGELP37	0.6005
Ath|AtGELP42	Ath|AtGELP43	0.97758
Ath|AtGELP42	Ath|AtGELP44	0.75029
Ath|AtGELP42	Ath|AtGELP5	0.5851
Ath|AtGELP10	Ath|AtGELP11	0.94737
Ath|AtGELP10	Ath|AtGELP12	0.95955
Ath|AtGELP10	Ath|AtGELP13	0.92803
Ath|AtGELP10	Ath|AtGELP14	0.9851
Ath|AtGELP10	Ath|AtGELP17	1.16169
Ath|AtGELP10	Ath|AtGELP53	1.22736
Ath|AtGELP10	Ath|AtGELP6	1.13923
Ath|AtGELP10	Ath|AtGELP7	1.13301
Ath|AtGELP10	Ath|AtGELP8	1.19074
Ath|AtGELP10	Ath|AtGELP9	1.21826
Ath|AtGELP40	Ath|AtGELP39	0.9915
Ath|AtGELP39	Ath|AtGELP40	0.9915
Ath|AtGELP15	Ath|AtGELP16	1.1151
Ath|AtGELP49	Ath|AtGELP48	0.84578
Ath|AtGELP49	Ath|AtGELP50	1.05147
Ath|AtGELP49	Ath|AtGELP83	0.83008
Ath|AtGELP30	Ath|AtGELP32	1.41017
Ath|AtGELP30	Ath|AtGELP66	0.84617
Ath|AtGELP30	Ath|AtGELP70	1.07967
Ath|AtGELP30	Ath|AtGELP71	1.1967
Ath|AtGELP30	Ath|AtGELP99	0.85356
Ath|AtGELP17	Ath|AtGELP10	1.16169
Ath|AtGELP17	Ath|AtGELP11	0.95555
Ath|AtGELP17	Ath|AtGELP12	0.94105
Ath|AtGELP17	Ath|AtGELP13	0.90722
Ath|AtGELP17	Ath|AtGELP14	0.95362
Ath|AtGELP17	Ath|AtGELP53	1.12935
Ath|AtGELP17	Ath|AtGELP6	1.13846
Ath|AtGELP17	Ath|AtGELP7	1.16124
Ath|AtGELP17	Ath|AtGELP8	1.16239
Ath|AtGELP17	Ath|AtGELP9	1.18519
Ath|AtGELP32	Ath|AtGELP30	1.41017
Ath|AtGELP32	Ath|AtGELP66	0.84617
Ath|AtGELP32	Ath|AtGELP70	1.07967
Ath|AtGELP32	Ath|AtGELP71	1.1967
Ath|AtGELP32	Ath|AtGELP99	0.85356
Ath|AtGELP80	Ath|AtGELP100	1.24037
Ath|AtGELP66	Ath|AtGELP30	0.84617
Ath|AtGELP66	Ath|AtGELP32	0.84617
Ath|AtGELP66	Ath|AtGELP71	0.74914
Ath|AtGELP66	Ath|AtGELP99	0.80243
Ath|AtGELP45	Ath|AtGELP46	0.71239
Ath|AtGELP105	Ath|AtGELP37	0.77899
Ath|AtGELP105	Ath|AtGELP5	0.77854
Ath|AtGELP48	Ath|AtGELP49	0.84578
Ath|AtGELP48	Ath|AtGELP50	0.78248
Ath|AtGELP48	Ath|AtGELP83	0.79586
Ath|AtGELP83	Ath|AtGELP48	0.79586
Ath|AtGELP83	Ath|AtGELP49	0.83008
Ath|AtGELP83	Ath|AtGELP50	0.77657
Ath|AtGELP55	Ath|AtGELP28	1.10054
Ath|AtGELP55	Ath|AtGELP52	1.15873
Ath|AtGELP55	Ath|AtGELP54	1.29368
Ath|AtGELP55	Ath|AtGELP56	1.10608
Ath|AtGELP13	Ath|AtGELP10	0.92803
Ath|AtGELP13	Ath|AtGELP11	1.26706
Ath|AtGELP13	Ath|AtGELP12	1.18609
Ath|AtGELP13	Ath|AtGELP14	1.38824
Ath|AtGELP13	Ath|AtGELP17	0.90722
Ath|AtGELP13	Ath|AtGELP53	0.89457
Ath|AtGELP13	Ath|AtGELP6	0.92846
Ath|AtGELP13	Ath|AtGELP7	0.94419
Ath|AtGELP13	Ath|AtGELP8	0.88943
Ath|AtGELP13	Ath|AtGELP9	0.90054
Ath|AtGELP21	Ath|AtGELP20	0.8097
Ath|AtGELP21	Ath|AtGELP65	1.01826
Ath|AtGELP21	Ath|AtGELP97	1.1048
Ath|AtGELP8	Ath|AtGELP10	1.19074
Ath|AtGELP8	Ath|AtGELP11	0.9343
Ath|AtGELP8	Ath|AtGELP12	0.95123
Ath|AtGELP8	Ath|AtGELP13	0.88943
Ath|AtGELP8	Ath|AtGELP14	0.94929
Ath|AtGELP8	Ath|AtGELP17	1.16239
Ath|AtGELP8	Ath|AtGELP53	1.19233
Ath|AtGELP8	Ath|AtGELP6	1.19071
Ath|AtGELP8	Ath|AtGELP7	1.18132
Ath|AtGELP8	Ath|AtGELP9	1.18326
Ath|AtGELP54	Ath|AtGELP28	1.06869
Ath|AtGELP54	Ath|AtGELP52	1.12023
Ath|AtGELP54	Ath|AtGELP55	1.29368
Ath|AtGELP54	Ath|AtGELP56	1.06398
Ath|AtGELP70	Ath|AtGELP30	1.07967
Ath|AtGELP70	Ath|AtGELP32	1.07967
Ath|AtGELP70	Ath|AtGELP71	0.95199
Ath|AtGELP62	Ath|AtGELP86	0.96332
Ath|AtGELP9	Ath|AtGELP10	1.21826
Ath|AtGELP9	Ath|AtGELP11	0.93983
Ath|AtGELP9	Ath|AtGELP12	0.95399
Ath|AtGELP9	Ath|AtGELP13	0.90054
Ath|AtGELP9	Ath|AtGELP14	0.9544
Ath|AtGELP9	Ath|AtGELP17	1.18519
Ath|AtGELP9	Ath|AtGELP53	1.11721
Ath|AtGELP9	Ath|AtGELP6	1.11368
Ath|AtGELP9	Ath|AtGELP7	1.1349
Ath|AtGELP9	Ath|AtGELP8	1.18326
Ath|AtGELP6	Ath|AtGELP10	1.13923
Ath|AtGELP6	Ath|AtGELP11	0.98471
Ath|AtGELP6	Ath|AtGELP12	0.98471
Ath|AtGELP6	Ath|AtGELP13	0.92846
Ath|AtGELP6	Ath|AtGELP14	0.99964
Ath|AtGELP6	Ath|AtGELP17	1.13846
Ath|AtGELP6	Ath|AtGELP53	1.14552
Ath|AtGELP6	Ath|AtGELP7	1.29264
Ath|AtGELP6	Ath|AtGELP8	1.19071
Ath|AtGELP6	Ath|AtGELP9	1.11368
Ath|AtGELP24	Ath|AtGELP22	1.04931
Ath|AtGELP24	Ath|AtGELP23	1.07684
Ath|AtGELP24	Ath|AtGELP63	0.99338
Ath|AtGELP24	Ath|AtGELP64	0.5821
Ath|AtGELP11	Ath|AtGELP10	0.94737
Ath|AtGELP11	Ath|AtGELP12	1.25722
Ath|AtGELP11	Ath|AtGELP13	1.26706
Ath|AtGELP11	Ath|AtGELP14	1.35205
Ath|AtGELP11	Ath|AtGELP17	0.95555
Ath|AtGELP11	Ath|AtGELP53	0.92011
Ath|AtGELP11	Ath|AtGELP6	0.98471
Ath|AtGELP11	Ath|AtGELP7	0.96858
Ath|AtGELP11	Ath|AtGELP8	0.9343
Ath|AtGELP11	Ath|AtGELP9	0.93983
Ath|AtGELP37	Ath|AtGELP105	0.77899
Ath|AtGELP37	Ath|AtGELP42	0.6005
Ath|AtGELP37	Ath|AtGELP44	0.5752
Ath|AtGELP37	Ath|AtGELP5	0.89462
Ath|AtGELP86	Ath|AtGELP62	0.96332
Ath|AtGELP71	Ath|AtGELP30	1.1967
Ath|AtGELP71	Ath|AtGELP32	1.1967
Ath|AtGELP71	Ath|AtGELP66	0.74914
Ath|AtGELP71	Ath|AtGELP70	0.95199
Ath|AtGELP64	Ath|AtGELP22	0.556
Ath|AtGELP64	Ath|AtGELP23	0.5805
Ath|AtGELP64	Ath|AtGELP24	0.5821
Ath|AtGELP64	Ath|AtGELP63	0.6087
Ath|AtGELP87	Ath|AtGELP88	1.25004
Ath|AtGELP97	Ath|AtGELP20	0.93672
Ath|AtGELP97	Ath|AtGELP21	1.1048
Ath|AtGELP97	Ath|AtGELP65	0.98086
Ath|AtGELP53	Ath|AtGELP10	1.22736
Ath|AtGELP53	Ath|AtGELP11	0.92011
Ath|AtGELP53	Ath|AtGELP12	0.94498
Ath|AtGELP53	Ath|AtGELP13	0.89457
Ath|AtGELP53	Ath|AtGELP14	0.95752
Ath|AtGELP53	Ath|AtGELP17	1.12935
Ath|AtGELP53	Ath|AtGELP6	1.14552
Ath|AtGELP53	Ath|AtGELP7	1.1349
Ath|AtGELP53	Ath|AtGELP8	1.19233
Ath|AtGELP53	Ath|AtGELP9	1.11721
Ath|AtGELP100	Ath|AtGELP80	1.24037
Ath|AtGELP43	Ath|AtGELP42	0.97758
Ath|AtGELP43	Ath|AtGELP44	0.82491
Ath|AtGELP43	Ath|AtGELP5	0.565

## Sheet: Summary
		Species	Proteins	Clusters	Singletons
		Ath	98	46	11
		Ghe	100	98	1
		Gar	104	101	2
		Gth	77	72	3
		Gra	85	84	1
		Gtu	102	100	1
		Ghi	206	126	12
		Gba	202	131	12
		Gto	207	127	14
		Gmu	213	129	14
		Gda	206	134	11
	The species form 148 clusters,147 orthologous clusters (at least contains two species) and 1 single-copy gene clusters.

## Sheet: Ath
Ath|AtGELP60	Gra|GraGELP50D	1.37894
Ath|AtGELP60	Gtu|GtuGELP61D	1.41025
Ath|AtGELP60	Gba|GbaGELP159D	1.39817
Ath|AtGELP60	Gda|GdaGELP165D	1.45439
Ath|AtGELP60	Ghi|GhiGELP162D	1.43368
Ath|AtGELP60	Gto|GtoGELP162D	1.45375
Ath|AtGELP60	Gmu|GmuGELP168D	1.4461
Ath|AtGELP16	Gth|GthGELP52D	1.40517
Ath|AtGELP16	Ghe|GheGELP27A	1.42691
Ath|AtGELP16	Gtu|GtuGELP35D	1.37674
Ath|AtGELP16	Gar|GarGELP25A	1.43132
Ath|AtGELP16	Gba|GbaGELP27A	1.3667
Ath|AtGELP16	Gda|GdaGELP30A	1.42161
Ath|AtGELP16	Ghi|GhiGELP30A	1.39931
Ath|AtGELP16	Gto|GtoGELP28A	1.41498
Ath|AtGELP16	Gmu|GmuGELP29A	1.41354
Ath|AtGELP59	Gth|GthGELP3D	1.10992
Ath|AtGELP59	Gra|GraGELP41D	1.21744
Ath|AtGELP59	Gtu|GtuGELP54D	1.16708
Ath|AtGELP59	Gba|GbaGELP150D	1.1468
Ath|AtGELP59	Gda|GdaGELP155D	1.19812
Ath|AtGELP59	Ghi|GhiGELP153D	1.18123
Ath|AtGELP59	Gto|GtoGELP152D	1.20183
Ath|AtGELP59	Gmu|GmuGELP157D	1.19129
Ath|AtGELP88	Gra|GraGELP5D	1.29464
Ath|AtGELP88	Gtu|GtuGELP1D	1.23726
Ath|AtGELP88	Gar|GarGELP4A	1.28452
Ath|AtGELP88	Gba|GbaGELP6A	1.21892
Ath|AtGELP88	Gda|GdaGELP6A	1.268
Ath|AtGELP88	Ghi|GhiGELP108D	1.24697
Ath|AtGELP88	Gto|GtoGELP6A	1.27192
Ath|AtGELP88	Gmu|GmuGELP6A	1.26327
Ath|AtGELP68	Gth|GthGELP27D	1.22832
Ath|AtGELP68	Gra|GraGELP10D	1.29056
Ath|AtGELP68	Ghe|GheGELP10A	1.40206
Ath|AtGELP68	Gtu|GtuGELP11D	1.35116
Ath|AtGELP68	Gar|GarGELP11A	1.2806
Ath|AtGELP68	Gba|GbaGELP112D	1.34839
Ath|AtGELP68	Gda|GdaGELP116D	1.40259
Ath|AtGELP68	Ghi|GhiGELP15A	1.38572
Ath|AtGELP68	Gto|GtoGELP116D	1.39855
Ath|AtGELP68	Gmu|GmuGELP117D	1.39665
Ath|AtGELP96	Gth|GthGELP42D	1.36222
Ath|AtGELP96	Gra|GraGELP47D	1.39423
Ath|AtGELP96	Ghe|GheGELP56A	1.3892
Ath|AtGELP96	Gtu|GtuGELP65D	1.33563
Ath|AtGELP96	Gar|GarGELP57A	1.38841
Ath|AtGELP96	Gba|GbaGELP52A	1.31915
Ath|AtGELP96	Gda|GdaGELP58A	1.37217
Ath|AtGELP96	Ghi|GhiGELP54A	1.35211
Ath|AtGELP96	Gto|GtoGELP55A	1.37641
Ath|AtGELP96	Gmu|GmuGELP55A	1.36437
Ath|AtGELP7	Ghe|GheGELP36A	1.00379
Ath|AtGELP7	Gar|GarGELP34A	0.99422
Ath|AtGELP7	Gda|GdaGELP18A	1.03878
Ath|AtGELP7	Ghi|GhiGELP17A	1.02885
Ath|AtGELP7	Gto|GtoGELP16A	1.00843
Ath|AtGELP7	Gmu|GmuGELP15A	1.0235
Ath|AtGELP2	Gth|GthGELP66D	1.06041
Ath|AtGELP2	Gra|GraGELP68D	1.09024
Ath|AtGELP2	Ghe|GheGELP81A	1.0821
Ath|AtGELP2	Gtu|GtuGELP81D	1.02102
Ath|AtGELP2	Gar|GarGELP81A	1.081
Ath|AtGELP2	Gba|GbaGELP78A	1.03236
Ath|AtGELP2	Gda|GdaGELP84A	1.07378
Ath|AtGELP2	Ghi|GhiGELP79A	1.05883
Ath|AtGELP2	Gto|GtoGELP80A	1.07704
Ath|AtGELP2	Gmu|GmuGELP80A	1.06762
Ath|AtGELP19	Ghe|GheGELP25A	1.16819
Ath|AtGELP19	Gtu|GtuGELP37D	1.16776
Ath|AtGELP19	Gar|GarGELP23A	1.16741
Ath|AtGELP19	Gba|GbaGELP126D	1.11895
Ath|AtGELP19	Gda|GdaGELP131D	1.16385
Ath|AtGELP19	Ghi|GhiGELP28A	1.14195
Ath|AtGELP19	Gto|GtoGELP27A	1.16232
Ath|AtGELP19	Gmu|GmuGELP132D	1.16037
Ath|AtGELP79	Gra|GraGELP57D	0.7998
Ath|AtGELP38	Gth|GthGELP64D	1.43465
Ath|AtGELP38	Gra|GraGELP56D	1.46612
Ath|AtGELP38	Ghe|GheGELP69A	1.45415
Ath|AtGELP38	Gtu|GtuGELP67D	1.40517
Ath|AtGELP38	Gar|GarGELP70A	1.43131
Ath|AtGELP38	Gba|GbaGELP67A	1.37907
Ath|AtGELP38	Gda|GdaGELP174D	1.43878
Ath|AtGELP38	Ghi|GhiGELP68A	1.42082
Ath|AtGELP38	Gto|GtoGELP69A	1.44576
Ath|AtGELP38	Gmu|GmuGELP68A	1.43312
Ath|AtGELP26	Gth|GthGELP70D	1.39584
Ath|AtGELP26	Gra|GraGELP63D	1.3831
Ath|AtGELP26	Ghe|GheGELP84A	1.47596
Ath|AtGELP26	Gtu|GtuGELP87D	1.42938
Ath|AtGELP26	Gar|GarGELP86A	1.46976
Ath|AtGELP26	Gba|GbaGELP84A	1.40847
Ath|AtGELP26	Gba|GbaGELP185D	1.40847
Ath|AtGELP26	Gda|GdaGELP191D	1.46508
Ath|AtGELP26	Ghi|GhiGELP188D	1.44413
Ath|AtGELP26	Gto|GtoGELP191D	1.46491
Ath|AtGELP26	Gmu|GmuGELP86A	1.45673
Ath|AtGELP26	Gmu|GmuGELP196D	1.45673
Ath|AtGELP69	Gth|GthGELP57D	0.98328
Ath|AtGELP69	Gra|GraGELP43D	0.96229
Ath|AtGELP69	Ghe|GheGELP33A	1.01126
Ath|AtGELP69	Gtu|GtuGELP29D	0.96809
Ath|AtGELP69	Gar|GarGELP31A	0.99335
Ath|AtGELP69	Gba|GbaGELP47A	1.06286
Ath|AtGELP69	Gda|GdaGELP53A	1.10557
Ath|AtGELP69	Ghi|GhiGELP49A	1.08697
Ath|AtGELP69	Gto|GtoGELP153D	1.10381
Ath|AtGELP69	Gmu|GmuGELP50A	1.09929
Ath|AtGELP103	Gth|GthGELP54D	1.12427
Ath|AtGELP103	Gra|GraGELP28D	0.99463
Ath|AtGELP103	Ghe|GheGELP30A	1.13423
Ath|AtGELP103	Gtu|GtuGELP32D	1.09868
Ath|AtGELP103	Gar|GarGELP28A	1.13404
Ath|AtGELP103	Gba|GbaGELP30A	1.08195
Ath|AtGELP103	Gda|GdaGELP33A	1.12542
Ath|AtGELP103	Ghi|GhiGELP135D	1.11685
Ath|AtGELP103	Gto|GtoGELP132D	1.13678
Ath|AtGELP103	Gmu|GmuGELP137D	1.12216
Ath|AtGELP47	Gth|GthGELP67D	1.12167
Ath|AtGELP47	Gra|GraGELP40D	1.28617
Ath|AtGELP47	Ghe|GheGELP50A	1.26653
Ath|AtGELP47	Gtu|GtuGELP55D	1.22919
Ath|AtGELP47	Gar|GarGELP51A	1.26575
Ath|AtGELP47	Gba|GbaGELP44A	1.2084
Ath|AtGELP47	Gda|GdaGELP50A	1.25705
Ath|AtGELP47	Ghi|GhiGELP152D	1.23879
Ath|AtGELP47	Gto|GtoGELP47A	1.262
Ath|AtGELP47	Gmu|GmuGELP47A	1.24991
Ath|AtGELP10	Gar|GarGELP36A	1.00487
Ath|AtGELP94	Gth|GthGELP20D	1.02302
Ath|AtGELP94	Ghe|GheGELP60A	1.16788
Ath|AtGELP94	Gtu|GtuGELP58D	1.28055
Ath|AtGELP94	Gba|GbaGELP41A	1.25406
Ath|AtGELP94	Gda|GdaGELP47A	1.30439
Ath|AtGELP94	Ghi|GhiGELP149D	1.28391
Ath|AtGELP94	Gto|GtoGELP148D	1.30788
Ath|AtGELP94	Gmu|GmuGELP44A	1.29385
Ath|AtGELP15	Gth|GthGELP22D	1.41185
Ath|AtGELP15	Gra|GraGELP61D	1.46346
Ath|AtGELP15	Ghe|GheGELP71A	1.42375
Ath|AtGELP15	Gtu|GtuGELP76D	1.39349
Ath|AtGELP15	Gar|GarGELP72A	1.42866
Ath|AtGELP15	Gba|GbaGELP170D	1.37814
Ath|AtGELP15	Gda|GdaGELP176D	1.43356
Ath|AtGELP15	Ghi|GhiGELP173D	1.41315
Ath|AtGELP15	Gto|GtoGELP175D	1.43485
Ath|AtGELP15	Gmu|GmuGELP181D	1.42181
Ath|AtGELP41	Gth|GthGELP55D	1.16844
Ath|AtGELP41	Gra|GraGELP29D	1.15176
Ath|AtGELP41	Ghe|GheGELP43A	1.1725
Ath|AtGELP41	Gtu|GtuGELP48D	1.13686
Ath|AtGELP41	Gar|GarGELP42A	1.17281
Ath|AtGELP41	Gba|GbaGELP131D	1.13421
Ath|AtGELP41	Gda|GdaGELP136D	1.17973
Ath|AtGELP41	Ghi|GhiGELP119D	0.91917
Ath|AtGELP41	Ghi|GhiGELP118D	0.91917
Ath|AtGELP41	Gto|GtoGELP38A	1.16615
Ath|AtGELP41	Gmu|GmuGELP138D	1.17302
Ath|AtGELP1	Gth|GthGELP16D	1.03072
Ath|AtGELP1	Gra|GraGELP8D	1.05048
Ath|AtGELP1	Ghe|GheGELP7A	1.02342
Ath|AtGELP1	Gtu|GtuGELP10D	1.01256
Ath|AtGELP1	Gar|GarGELP3A	1.02338
Ath|AtGELP1	Gba|GbaGELP116D	0.98438
Ath|AtGELP1	Gda|GdaGELP121D	1.02384
Ath|AtGELP1	Ghi|GhiGELP121D	1.01066
Ath|AtGELP1	Gto|GtoGELP120D	1.02291
Ath|AtGELP1	Gmu|GmuGELP122D	1.02999
Ath|AtGELP18	Gth|GthGELP34D	1.38063
Ath|AtGELP18	Gra|GraGELP82D	1.3638
Ath|AtGELP18	Ghe|GheGELP95A	1.39425
Ath|AtGELP18	Gtu|GtuGELP99D	1.34552
Ath|AtGELP18	Gar|GarGELP99A	1.39021
Ath|AtGELP18	Gba|GbaGELP198D	1.3339
Ath|AtGELP18	Gda|GdaGELP204D	1.38755
Ath|AtGELP18	Ghi|GhiGELP202D	1.36587
Ath|AtGELP18	Gto|GtoGELP204D	1.38977
Ath|AtGELP18	Gmu|GmuGELP210D	1.37298
Ath|AtGELP89	Gto|GtoGELP199D	0.668
Ath|AtGELP55	Gth|GthGELP72D	1.03171
Ath|AtGELP55	Gtu|GtuGELP19D	1.00548
Ath|AtGELP55	Gda|GdaGELP123D	1.03541
Ath|AtGELP55	Gto|GtoGELP122D	1.01672
Ath|AtGELP55	Gmu|GmuGELP124D	1.02584
Ath|AtGELP91	Gth|GthGELP43D	1.13507
Ath|AtGELP91	Gra|GraGELP44D	1.27884
Ath|AtGELP91	Ghe|GheGELP53A	1.47651
Ath|AtGELP91	Gtu|GtuGELP50D	1.43561
Ath|AtGELP91	Gar|GarGELP55A	1.47564
Ath|AtGELP91	Gba|GbaGELP48A	1.40907
Ath|AtGELP91	Gda|GdaGELP54A	1.46567
Ath|AtGELP91	Ghi|GhiGELP50A	1.43747
Ath|AtGELP91	Gto|GtoGELP51A	1.47019
Ath|AtGELP91	Gmu|GmuGELP51A	1.45734
Ath|AtGELP90	Gra|GraGELP70D	1.15009
Ath|AtGELP90	Ghe|GheGELP79A	1.12672
Ath|AtGELP90	Gtu|GtuGELP79D	1.10517
Ath|AtGELP90	Gba|GbaGELP76A	1.08143
Ath|AtGELP90	Gda|GdaGELP82A	1.1249
Ath|AtGELP90	Ghi|GhiGELP180D	1.10563
Ath|AtGELP90	Gto|GtoGELP78A	1.12838
Ath|AtGELP90	Gmu|GmuGELP188D	1.11698
Ath|AtGELP75	Gth|GthGELP18D	1.33724
Ath|AtGELP75	Gra|GraGELP49D	1.37552
Ath|AtGELP75	Ghe|GheGELP59A	1.34665
Ath|AtGELP75	Gtu|GtuGELP62D	1.3136
Ath|AtGELP75	Gar|GarGELP59A	1.34529
Ath|AtGELP75	Gba|GbaGELP55A	1.27393
Ath|AtGELP75	Gda|GdaGELP61A	1.33302
Ath|AtGELP75	Ghi|GhiGELP161D	1.30795
Ath|AtGELP75	Gto|GtoGELP57A	1.33287
Ath|AtGELP75	Gmu|GmuGELP167D	1.33576
Ath|AtGELP6	Ghe|GheGELP37A	1.00376
Ath|AtGELP6	Gtu|GtuGELP26D	0.99597
Ath|AtGELP6	Gba|GbaGELP136D	0.98156
Ath|AtGELP6	Ghi|GhiGELP140D	1.00615
Ath|AtGELP6	Gto|GtoGELP137D	1.0157
Ath|AtGELP6	Gmu|GmuGELP143D	1.01514
Ath|AtGELP95	Gth|GthGELP31D	1.35897
Ath|AtGELP95	Gra|GraGELP80D	1.39367
Ath|AtGELP95	Gar|GarGELP96A	1.37052
Ath|AtGELP104	Gth|GthGELP25D	1.02214
Ath|AtGELP104	Gra|GraGELP1D	1.06361
Ath|AtGELP104	Ghe|GheGELP1A	1.0051
Ath|AtGELP104	Gtu|GtuGELP6D	1.0119
Ath|AtGELP104	Gar|GarGELP1A	1.00498
Ath|AtGELP104	Gba|GbaGELP99D	0.98771
Ath|AtGELP104	Gda|GdaGELP103D	1.02736
Ath|AtGELP104	Ghi|GhiGELP103D	1.01298
Ath|AtGELP104	Gto|GtoGELP103D	1.03053
Ath|AtGELP104	Gmu|GmuGELP104D	1.02152
Ath|AtGELP76	Gth|GthGELP65D	1.34737
Ath|AtGELP76	Gra|GraGELP69D	1.39385
Ath|AtGELP76	Ghe|GheGELP80A	1.35998
Ath|AtGELP76	Gtu|GtuGELP80D	1.31947
Ath|AtGELP76	Gar|GarGELP80A	1.35759
Ath|AtGELP76	Gba|GbaGELP77A	1.30326
Ath|AtGELP76	Gda|GdaGELP185D	1.35359
Ath|AtGELP76	Ghi|GhiGELP181D	1.33897
Ath|AtGELP76	Gto|GtoGELP79A	1.35983
Ath|AtGELP76	Gmu|GmuGELP189D	1.35107
Ath|AtGELP86	Gth|GthGELP58D	1.05655
Ath|AtGELP86	Gra|GraGELP17D	1.05255
Ath|AtGELP86	Ghe|GheGELP18A	1.06608
Ath|AtGELP86	Gtu|GtuGELP20D	1.02947
Ath|AtGELP86	Gar|GarGELP17A	1.04553
Ath|AtGELP86	Gba|GbaGELP119D	1.02748
Ath|AtGELP86	Gda|GdaGELP124D	1.06877
Ath|AtGELP86	Ghi|GhiGELP124D	1.05277
Ath|AtGELP86	Gto|GtoGELP123D	1.07207
Ath|AtGELP86	Gmu|GmuGELP125D	1.0627
Ath|AtGELP102	Gra|GraGELP27D	0.8155
Ath|AtGELP102	Ghe|GheGELP29A	0.95061
Ath|AtGELP102	Gtu|GtuGELP33D	0.92395
Ath|AtGELP102	Gar|GarGELP27A	0.95213
Ath|AtGELP102	Gba|GbaGELP29A	0.90873
Ath|AtGELP102	Gda|GdaGELP32A	0.9452
Ath|AtGELP102	Ghi|GhiGELP32A	0.93213
Ath|AtGELP102	Gto|GtoGELP30A	0.94812
Ath|AtGELP102	Gmu|GmuGELP31A	0.93983
Ath|AtGELP93	Gba|GbaGELP183D	1.28548
Ath|AtGELP93	Gda|GdaGELP189D	1.33712
Ath|AtGELP93	Ghi|GhiGELP186D	1.31818
Ath|AtGELP93	Gto|GtoGELP189D	1.34125
Ath|AtGELP35	Gra|GraGELP13D	1.35791
Ath|AtGELP35	Ghe|GheGELP14A	1.32772
Ath|AtGELP35	Gtu|GtuGELP15D	1.30079
Ath|AtGELP35	Gar|GarGELP14A	1.33013
Ath|AtGELP35	Gba|GbaGELP107D	1.26544
Ath|AtGELP35	Gda|GdaGELP8A	1.32099
Ath|AtGELP35	Ghi|GhiGELP111D	1.30791
Ath|AtGELP35	Gto|GtoGELP111D	1.33071
Ath|AtGELP35	Gmu|GmuGELP112D	1.31908
Ath|AtGELP97	Gth|GthGELP24D	0.7903
Ath|AtGELP97	Gra|GraGELP21D	0.95664
Ath|AtGELP97	Ghe|GheGELP24A	1.01135
Ath|AtGELP97	Gtu|GtuGELP38D	0.97841
Ath|AtGELP97	Gar|GarGELP22A	1.01025
Ath|AtGELP97	Gba|GbaGELP125D	0.98028
Ath|AtGELP97	Gda|GdaGELP130D	1.0249
Ath|AtGELP97	Ghi|GhiGELP130D	1.0034
Ath|AtGELP97	Gto|GtoGELP127D	1.02394
Ath|AtGELP97	Gmu|GmuGELP131D	1.02157
Ath|AtGELP53	Gth|GthGELP59D	0.99354
Ath|AtGELP53	Gra|GraGELP34D	1.02255
Ath|AtGELP53	Gda|GdaGELP143D	1.00018
Ath|AtGELP98	Gth|GthGELP13D	1.21945
Ath|AtGELP98	Gra|GraGELP73D	1.23776
Ath|AtGELP98	Ghe|GheGELP90A	1.2416
Ath|AtGELP98	Gtu|GtuGELP93D	1.19192
Ath|AtGELP98	Gar|GarGELP92A	1.23771
Ath|AtGELP98	Gba|GbaGELP191D	0.88395
Ath|AtGELP98	Gda|GdaGELP197D	1.2255
Ath|AtGELP98	Ghi|GhiGELP91A	1.21164
Ath|AtGELP98	Gto|GtoGELP197D	1.19881
Ath|AtGELP98	Gmu|GmuGELP92A	1.22218
Ath|AtGELP101	Gth|GthGELP74D	0.98904
Ath|AtGELP101	Ghe|GheGELP45A	1.00558
Ath|AtGELP101	Gtu|GtuGELP46D	0.981
Ath|AtGELP101	Gar|GarGELP44A	1.00282
Ath|AtGELP101	Gba|GbaGELP142D	0.96769
Ath|AtGELP101	Gda|GdaGELP148D	0.99932
Ath|AtGELP101	Ghi|GhiGELP145D	0.99211
Ath|AtGELP101	Gto|GtoGELP40A	0.99872
Ath|AtGELP101	Gmu|GmuGELP150D	1.00084
Ath|AtGELP81	Gth|GthGELP26D	1.23129
Ath|AtGELP81	Ghe|GheGELP96A	1.26865
Ath|AtGELP81	Gtu|GtuGELP100D	1.23423
Ath|AtGELP81	Gar|GarGELP100A	1.26893
Ath|AtGELP81	Gba|GbaGELP199D	1.21297
Ath|AtGELP81	Gda|GdaGELP100A	1.25803
Ath|AtGELP81	Ghi|GhiGELP203D	1.24334
Ath|AtGELP81	Gto|GtoGELP205D	1.26563
Ath|AtGELP81	Gmu|GmuGELP211D	1.25453
Ath|AtGELP72	Gth|GthGELP12D	1.22882
Ath|AtGELP72	Gra|GraGELP74D	1.26664
Ath|AtGELP72	Ghe|GheGELP89A	1.25253
Ath|AtGELP72	Gtu|GtuGELP92D	1.21041
Ath|AtGELP72	Gar|GarGELP91A	1.23713
Ath|AtGELP72	Gba|GbaGELP190D	1.18955
Ath|AtGELP72	Gda|GdaGELP196D	1.24056
Ath|AtGELP72	Ghi|GhiGELP90A	1.224
Ath|AtGELP72	Gto|GtoGELP90A	1.25008
Ath|AtGELP72	Gmu|GmuGELP91A	1.236
Ath|AtGELP51	Gth|GthGELP45D	1.52004
Ath|AtGELP51	Gra|GraGELP76D	1.39146
Ath|AtGELP51	Ghe|GheGELP76A	1.54836
Ath|AtGELP51	Gtu|GtuGELP72D	1.50543
Ath|AtGELP51	Gar|GarGELP75A	1.5459
Ath|AtGELP51	Gba|GbaGELP71A	1.47617
Ath|AtGELP51	Gda|GdaGELP193D	1.53662
Ath|AtGELP51	Ghi|GhiGELP190D	1.51465
Ath|AtGELP51	Gto|GtoGELP73A	1.5403
Ath|AtGELP51	Gmu|GmuGELP198D	1.52784
Ath|AtGELP36	Gra|GraGELP31D	1.44865
Ath|AtGELP36	Ghe|GheGELP34A	1.41627
Ath|AtGELP36	Gtu|GtuGELP28D	1.38066
Ath|AtGELP36	Gar|GarGELP32A	1.42168
Ath|AtGELP36	Gba|GbaGELP32A	1.35745
Ath|AtGELP36	Gda|GdaGELP37A	1.41522
Ath|AtGELP36	Ghi|GhiGELP35A	1.39138
Ath|AtGELP36	Gto|GtoGELP34A	1.41637
Ath|AtGELP36	Gmu|GmuGELP35A	1.40192
Ath|AtGELP67	Gth|GthGELP50D	1.34671
Ath|AtGELP67	Gra|GraGELP22D	1.32547
Ath|AtGELP67	Ghe|GheGELP22A	1.36043
Ath|AtGELP67	Gtu|GtuGELP40D	1.33048
Ath|AtGELP67	Gar|GarGELP20A	1.3627
Ath|AtGELP67	Gba|GbaGELP123D	1.30506
Ath|AtGELP67	Gda|GdaGELP128D	1.35752
Ath|AtGELP67	Ghi|GhiGELP128D	1.33828
Ath|AtGELP67	Gto|GtoGELP126D	1.3565
Ath|AtGELP67	Gmu|GmuGELP129D	1.35043

## Sheet: Ghe
Ghe|GheGELP24A	Ath|AtGELP97	1.01135
Ghe|GheGELP24A	Gtu|GtuGELP38D	205.934
Ghe|GheGELP24A	Gar|GarGELP22A	215.256
Ghe|GheGELP24A	Gba|GbaGELP25A	216.626
Ghe|GheGELP24A	Gda|GdaGELP27A	1.04262
Ghe|GheGELP24A	Ghi|GhiGELP27A	216.739
Ghe|GheGELP24A	Gto|GtoGELP26A	216.619
Ghe|GheGELP24A	Gmu|GmuGELP26A	215.809
Ghe|GheGELP32A	Gth|GthGELP56D	1.03357
Ghe|GheGELP32A	Gtu|GtuGELP30D	221.466
Ghe|GheGELP32A	Gar|GarGELP30A	225.511
Ghe|GheGELP32A	Gba|GbaGELP31A	224.452
Ghe|GheGELP32A	Gda|GdaGELP35A	1.07971
Ghe|GheGELP32A	Ghi|GhiGELP136D	219.333
Ghe|GheGELP32A	Gto|GtoGELP32A	224.325
Ghe|GheGELP32A	Gmu|GmuGELP33A	224.898
Ghe|GheGELP41A	Gtu|GtuGELP22D	195.158
Ghe|GheGELP41A	Gar|GarGELP40A	212.128
Ghe|GheGELP41A	Gba|GbaGELP17A	214.312
Ghe|GheGELP41A	Gda|GdaGELP17A	1.03147
Ghe|GheGELP41A	Ghi|GhiGELP16A	213.154
Ghe|GheGELP41A	Gto|GtoGELP14A	213.035
Ghe|GheGELP41A	Gmu|GmuGELP14A	213.094
Ghe|GheGELP55A	Gra|GraGELP46D	187.13
Ghe|GheGELP55A	Gtu|GtuGELP66D	190.993
Ghe|GheGELP55A	Gar|GarGELP102A	209.699
Ghe|GheGELP55A	Gba|GbaGELP51A	208.649
Ghe|GheGELP55A	Gda|GdaGELP57A	1.00725
Ghe|GheGELP55A	Gda|GdaGELP56A	1.00725
Ghe|GheGELP55A	Ghi|GhiGELP53A	207.711
Ghe|GheGELP55A	Gto|GtoGELP54A	207.531
Ghe|GheGELP55A	Gmu|GmuGELP54A	209.68
Ghe|GheGELP65A	Gth|GthGELP60D	0.98771
Ghe|GheGELP65A	Gra|GraGELP53D	213.483
Ghe|GheGELP65A	Gtu|GtuGELP70D	214.969
Ghe|GheGELP65A	Gar|GarGELP66A	222.658
Ghe|GheGELP65A	Gba|GbaGELP63A	222.522
Ghe|GheGELP65A	Gda|GdaGELP68A	1.0671
Ghe|GheGELP65A	Ghi|GhiGELP64A	221.818
Ghe|GheGELP65A	Gto|GtoGELP65A	222.512
Ghe|GheGELP65A	Gmu|GmuGELP65A	222.507
Ghe|GheGELP25A	Ath|AtGELP19	1.16819
Ghe|GheGELP25A	Gtu|GtuGELP37D	222.682
Ghe|GheGELP25A	Gar|GarGELP23A	228.168
Ghe|GheGELP25A	Gba|GbaGELP26A	227.922
Ghe|GheGELP25A	Gda|GdaGELP28A	1.09694
Ghe|GheGELP25A	Ghi|GhiGELP28A	228.898
Ghe|GheGELP25A	Gto|GtoGELP27A	228.784
Ghe|GheGELP25A	Gmu|GmuGELP27A	228.316
Ghe|GheGELP47A	Gth|GthGELP1D	0.78915
Ghe|GheGELP47A	Gtu|GtuGELP58D	163.995
Ghe|GheGELP47A	Gar|GarGELP48A	173.179
Ghe|GheGELP47A	Gba|GbaGELP41A	166.352
Ghe|GheGELP47A	Gda|GdaGELP47A	0.80064
Ghe|GheGELP47A	Ghi|GhiGELP44A	166.922
Ghe|GheGELP47A	Gto|GtoGELP44A	166.807
Ghe|GheGELP47A	Gmu|GmuGELP44A	166.799
Ghe|GheGELP64A	Gar|GarGELP65A	228.741
Ghe|GheGELP64A	Gba|GbaGELP62A	226.751
Ghe|GheGELP64A	Ghi|GhiGELP63A	227.21
Ghe|GheGELP64A	Gto|GtoGELP168D	205.293
Ghe|GheGELP64A	Gmu|GmuGELP64A	226.864
Ghe|GheGELP44A	Gar|GarGELP43A	115.747
Ghe|GheGELP44A	Gba|GbaGELP36A	116.027
Ghe|GheGELP44A	Ghi|GhiGELP39A	115.78
Ghe|GheGELP44A	Gto|GtoGELP39A	115.316
Ghe|GheGELP44A	Gmu|GmuGELP40A	116.011
Ghe|GheGELP21A	Gth|GthGELP24D	0.61115
Ghe|GheGELP21A	Gra|GraGELP21D	207.228
Ghe|GheGELP21A	Gtu|GtuGELP41D	215.898
Ghe|GheGELP21A	Gar|GarGELP19A	223.839
Ghe|GheGELP21A	Gba|GbaGELP122D	208.106
Ghe|GheGELP21A	Gda|GdaGELP127D	1.00161
Ghe|GheGELP21A	Ghi|GhiGELP127D	208.214
Ghe|GheGELP21A	Gto|GtoGELP102D	147.511
Ghe|GheGELP21A	Gmu|GmuGELP128D	171.195
Ghe|GheGELP38A	Gth|GthGELP59D	0.82943
Ghe|GheGELP38A	Gra|GraGELP34D	179.714
Ghe|GheGELP38A	Gtu|GtuGELP24D	178.759
Ghe|GheGELP38A	Gar|GarGELP36A	183.098
Ghe|GheGELP38A	Gba|GbaGELP18A	181.689
Ghe|GheGELP38A	Gda|GdaGELP20A	0.87726
Ghe|GheGELP38A	Ghi|GhiGELP142D	178.734
Ghe|GheGELP38A	Gto|GtoGELP18A	182.262
Ghe|GheGELP38A	Gmu|GmuGELP18A	182.259
Ghe|GheGELP58A	Gtu|GtuGELP63D	169.96
Ghe|GheGELP58A	Gar|GarGELP104A	158.007
Ghe|GheGELP58A	Gba|GbaGELP157D	148.684
Ghe|GheGELP58A	Gda|GdaGELP163D	0.83373
Ghe|GheGELP58A	Ghi|GhiGELP160D	172.815
Ghe|GheGELP58A	Gto|GtoGELP160D	111.359
Ghe|GheGELP58A	Gmu|GmuGELP57A	150.989
Ghe|GheGELP29A	Gra|GraGELP27D	188.264
Ghe|GheGELP29A	Ath|AtGELP102	0.95061
Ghe|GheGELP29A	Gtu|GtuGELP33D	211.386
Ghe|GheGELP29A	Gar|GarGELP27A	210.891
Ghe|GheGELP29A	Gba|GbaGELP29A	211.351
Ghe|GheGELP29A	Gda|GdaGELP32A	1.01722
Ghe|GheGELP29A	Ghi|GhiGELP32A	211.466
Ghe|GheGELP29A	Gto|GtoGELP30A	211.342
Ghe|GheGELP29A	Gmu|GmuGELP31A	211.339
Ghe|GheGELP72A	Gar|GarGELP73A	220.548
Ghe|GheGELP20A	Gth|GthGELP49D	1.04053
Ghe|GheGELP20A	Gra|GraGELP20D	224.371
Ghe|GheGELP20A	Gtu|GtuGELP42D	225.222
Ghe|GheGELP20A	Gar|GarGELP18A	185.701
Ghe|GheGELP20A	Gba|GbaGELP23A	228.78
Ghe|GheGELP20A	Gda|GdaGELP25A	1.0989
Ghe|GheGELP20A	Ghi|GhiGELP24A	228.89
Ghe|GheGELP20A	Gto|GtoGELP24A	228.77
Ghe|GheGELP20A	Gto|GtoGELP23A	228.77
Ghe|GheGELP20A	Gmu|GmuGELP23A	227.782
Ghe|GheGELP81A	Gth|GthGELP66D	1.05064
Ghe|GheGELP81A	Gra|GraGELP68D	227.443
Ghe|GheGELP81A	Ath|AtGELP2	1.0821
Ghe|GheGELP81A	Gtu|GtuGELP81D	225.508
Ghe|GheGELP81A	Gar|GarGELP81A	232.16
Ghe|GheGELP81A	Gba|GbaGELP180D	226.756
Ghe|GheGELP81A	Gda|GdaGELP186D	1.09141
Ghe|GheGELP81A	Ghi|GhiGELP79A	233.005
Ghe|GheGELP81A	Gto|GtoGELP80A	232.949
Ghe|GheGELP81A	Gmu|GmuGELP80A	232.949
Ghe|GheGELP66A	Gth|GthGELP61D	0.8965
Ghe|GheGELP66A	Gra|GraGELP54D	131.94
Ghe|GheGELP66A	Gtu|GtuGELP69D	193.505
Ghe|GheGELP66A	Gar|GarGELP67A	171.134
Ghe|GheGELP66A	Gba|GbaGELP165D	193.36
Ghe|GheGELP66A	Gda|GdaGELP69A	0.96048
Ghe|GheGELP66A	Ghi|GhiGELP65A	197.178
Ghe|GheGELP66A	Gto|GtoGELP66A	196.079
Ghe|GheGELP66A	Gmu|GmuGELP176D	194.264
Ghe|GheGELP4A	Gth|GthGELP28D	0.91947
Ghe|GheGELP4A	Gtu|GtuGELP3D	198.414
Ghe|GheGELP4A	Gar|GarGELP6A	204.362
Ghe|GheGELP4A	Gba|GbaGELP4A	203.077
Ghe|GheGELP4A	Gda|GdaGELP4A	0.9774
Ghe|GheGELP4A	Ghi|GhiGELP3A	200.522
Ghe|GheGELP4A	Gto|GtoGELP4A	202.903
Ghe|GheGELP4A	Gmu|GmuGELP4A	203.699
Ghe|GheGELP83A	Gth|GthGELP69D	0.92343
Ghe|GheGELP83A	Gra|GraGELP65D	203.232
Ghe|GheGELP83A	Gtu|GtuGELP84D	203.097
Ghe|GheGELP83A	Gar|GarGELP84A	209.921
Ghe|GheGELP83A	Gba|GbaGELP81A	209.267
Ghe|GheGELP83A	Gda|GdaGELP86A	1.0072
Ghe|GheGELP83A	Ghi|GhiGELP82A	209.375
Ghe|GheGELP83A	Gto|GtoGELP83A	209.257
Ghe|GheGELP83A	Gmu|GmuGELP83A	209.255
Ghe|GheGELP42A	Gra|GraGELP36D	205.094
Ghe|GheGELP42A	Gtu|GtuGELP47D	207.62
Ghe|GheGELP42A	Gar|GarGELP41A	209.81
Ghe|GheGELP42A	Gda|GdaGELP41A	0.92528
Ghe|GheGELP42A	Gto|GtoGELP141D	207.113
Ghe|GheGELP42A	Gmu|GmuGELP148D	182.489
Ghe|GheGELP76A	Ath|AtGELP51	1.54836
Ghe|GheGELP76A	Gtu|GtuGELP72D	221.799
Ghe|GheGELP76A	Gar|GarGELP75A	226.02
Ghe|GheGELP76A	Gba|GbaGELP71A	225.89
Ghe|GheGELP76A	Gda|GdaGELP77A	1.08522
Ghe|GheGELP76A	Ghi|GhiGELP73A	226.049
Ghe|GheGELP76A	Gto|GtoGELP73A	225.879
Ghe|GheGELP76A	Gmu|GmuGELP73A	225.879
Ghe|GheGELP50A	Gth|GthGELP4D	0.77301
Ghe|GheGELP50A	Gra|GraGELP40D	208.582
Ghe|GheGELP50A	Ath|AtGELP47	1.26653
Ghe|GheGELP50A	Gtu|GtuGELP55D	208.561
Ghe|GheGELP50A	Gar|GarGELP51A	209.352
Ghe|GheGELP50A	Gba|GbaGELP44A	209.221
Ghe|GheGELP50A	Gda|GdaGELP50A	1.00698
Ghe|GheGELP50A	Ghi|GhiGELP46A	208.694
Ghe|GheGELP50A	Gto|GtoGELP47A	209.105
Ghe|GheGELP50A	Gmu|GmuGELP156D	208.4
Ghe|GheGELP33A	Gth|GthGELP57D	1.07269
Ghe|GheGELP33A	Gra|GraGELP30D	154.818
Ghe|GheGELP33A	Ath|AtGELP69	1.01126
Ghe|GheGELP33A	Gtu|GtuGELP29D	232.01
Ghe|GheGELP33A	Gar|GarGELP31A	234.829
Ghe|GheGELP33A	Gba|GbaGELP133D	229.423
Ghe|GheGELP33A	Gda|GdaGELP36A	1.1086
Ghe|GheGELP33A	Ghi|GhiGELP137D	229.532
Ghe|GheGELP33A	Gto|GtoGELP33A	229.284
Ghe|GheGELP33A	Gmu|GmuGELP140D	229.864
Ghe|GheGELP69A	Gth|GthGELP64D	1.00008
Ghe|GheGELP69A	Gra|GraGELP56D	215.227
Ghe|GheGELP69A	Ath|AtGELP38	1.45415
Ghe|GheGELP69A	Gtu|GtuGELP67D	216.367
Ghe|GheGELP69A	Gar|GarGELP70A	207.475
Ghe|GheGELP69A	Gba|GbaGELP67A	218.306
Ghe|GheGELP69A	Gda|GdaGELP72A	1.05069
Ghe|GheGELP69A	Ghi|GhiGELP68A	219.159
Ghe|GheGELP69A	Gto|GtoGELP69A	219.043
Ghe|GheGELP69A	Gmu|GmuGELP68A	219.043
Ghe|GheGELP10A	Gth|GthGELP41D	0.83494
Ghe|GheGELP10A	Gra|GraGELP9D	182.318
Ghe|GheGELP10A	Ath|AtGELP68	1.40206
Ghe|GheGELP10A	Gtu|GtuGELP11D	216.178
Ghe|GheGELP10A	Gar|GarGELP10A	165.796
Ghe|GheGELP10A	Gba|GbaGELP112D	228.94
Ghe|GheGELP10A	Gda|GdaGELP16A	1.11478
Ghe|GheGELP10A	Ghi|GhiGELP15A	233.524
Ghe|GheGELP10A	Gto|GtoGELP116D	228.016
Ghe|GheGELP10A	Gmu|GmuGELP117D	228.237
Ghe|GheGELP5A	Gth|GthGELP29D	0.98271
Ghe|GheGELP5A	Gra|GraGELP4D	178.689
Ghe|GheGELP5A	Gtu|GtuGELP2D	211.157
Ghe|GheGELP5A	Gar|GarGELP5A	217.525
Ghe|GheGELP5A	Gba|GbaGELP5A	217.159
Ghe|GheGELP5A	Gda|GdaGELP5A	1.04519
Ghe|GheGELP5A	Ghi|GhiGELP4A	217.27
Ghe|GheGELP5A	Gto|GtoGELP5A	217.68
Ghe|GheGELP5A	Gmu|GmuGELP5A	217.091
Ghe|GheGELP62A	Gth|GthGELP20D	0.819
Ghe|GheGELP62A	Gra|GraGELP51D	190.097
Ghe|GheGELP62A	Gtu|GtuGELP59D	188.959
Ghe|GheGELP62A	Gar|GarGELP62A	201.772
Ghe|GheGELP62A	Gba|GbaGELP60A	201.812
Ghe|GheGELP62A	Gda|GdaGELP66A	0.97128
Ghe|GheGELP62A	Ghi|GhiGELP61A	202.558
Ghe|GheGELP62A	Gto|GtoGELP62A	202.44
Ghe|GheGELP62A	Gmu|GmuGELP62A	202.44
Ghe|GheGELP70A	Gth|GthGELP21D	0.65353
Ghe|GheGELP70A	Gra|GraGELP62D	141.506
Ghe|GheGELP70A	Gtu|GtuGELP77D	143.083
Ghe|GheGELP70A	Gar|GarGELP71A	145.509
Ghe|GheGELP70A	Gba|GbaGELP68A	144.864
Ghe|GheGELP70A	Gda|GdaGELP175D	0.68213
Ghe|GheGELP70A	Ghi|GhiGELP69A	144.972
Ghe|GheGELP70A	Gto|GtoGELP70A	144.852
Ghe|GheGELP70A	Gmu|GmuGELP69A	144.852
Ghe|GheGELP91A	Gth|GthGELP14D	0.65184
Ghe|GheGELP91A	Gra|GraGELP72D	132.611
Ghe|GheGELP91A	Gtu|GtuGELP94D	140.598
Ghe|GheGELP91A	Gar|GarGELP93A	144.751
Ghe|GheGELP91A	Gba|GbaGELP89A	144.571
Ghe|GheGELP91A	Gda|GdaGELP95A	0.69545
Ghe|GheGELP91A	Ghi|GhiGELP195D	141.372
Ghe|GheGELP91A	Gto|GtoGELP198D	140.267
Ghe|GheGELP91A	Gmu|GmuGELP202D	141.25
Ghe|GheGELP12A	Gth|GthGELP38D	1.09887
Ghe|GheGELP12A	Gra|GraGELP11D	236.534
Ghe|GheGELP12A	Gtu|GtuGELP13D	239.945
Ghe|GheGELP12A	Gba|GbaGELP14A	246.56
Ghe|GheGELP12A	Gda|GdaGELP14A	1.18669
Ghe|GheGELP12A	Ghi|GhiGELP114D	240.924
Ghe|GheGELP12A	Gto|GtoGELP13A	246.551
Ghe|GheGELP12A	Gmu|GmuGELP115D	240.799
Ghe|GheGELP19A	Gth|GthGELP73D	0.59982
Ghe|GheGELP19A	Gra|GraGELP16D	114.187
Ghe|GheGELP19A	Gtu|GtuGELP21D	132.313
Ghe|GheGELP19A	Gba|GbaGELP22A	141.03
Ghe|GheGELP19A	Gda|GdaGELP24A	0.6788
Ghe|GheGELP19A	Ghi|GhiGELP23A	141.659
Ghe|GheGELP19A	Gto|GtoGELP22A	141.548
Ghe|GheGELP19A	Gmu|GmuGELP22A	141.543
Ghe|GheGELP63A	Gth|GthGELP36D	0.47685
Ghe|GheGELP63A	Gra|GraGELP52D	236.818
Ghe|GheGELP63A	Gtu|GtuGELP14D	103.168
Ghe|GheGELP63A	Gar|GarGELP63A	244.081
Ghe|GheGELP63A	Gba|GbaGELP61A	241.568
Ghe|GheGELP63A	Gda|GdaGELP67A	1.16268
Ghe|GheGELP63A	Ghi|GhiGELP62A	241.101
Ghe|GheGELP63A	Gto|GtoGELP63A	240.637
Ghe|GheGELP63A	Gmu|GmuGELP63A	211.504
Ghe|GheGELP73A	Gth|GthGELP23D	0.94786
Ghe|GheGELP73A	Gra|GraGELP60D	194.107
Ghe|GheGELP73A	Gtu|GtuGELP75D	206.353
Ghe|GheGELP73A	Gar|GarGELP74A	206.793
Ghe|GheGELP73A	Gba|GbaGELP70A	208.404
Ghe|GheGELP73A	Gda|GdaGELP76A	1.00304
Ghe|GheGELP73A	Ghi|GhiGELP72A	208.522
Ghe|GheGELP73A	Gto|GtoGELP72A	208.394
Ghe|GheGELP73A	Gmu|GmuGELP72A	208.394
Ghe|GheGELP88A	Gth|GthGELP11D	0.72885
Ghe|GheGELP88A	Gra|GraGELP75D	194.896
Ghe|GheGELP88A	Gtu|GtuGELP91D	195.519
Ghe|GheGELP88A	Gar|GarGELP90A	214.444
Ghe|GheGELP88A	Gba|GbaGELP87A	214.312
Ghe|GheGELP88A	Gda|GdaGELP93A	1.03147
Ghe|GheGELP88A	Ghi|GhiGELP89A	215.121
Ghe|GheGELP88A	Gto|GtoGELP89A	214.302
Ghe|GheGELP88A	Gmu|GmuGELP90A	213.784
Ghe|GheGELP31A	Gth|GthGELP55D	0.78687
Ghe|GheGELP31A	Gra|GraGELP29D	162.511
Ghe|GheGELP31A	Gar|GarGELP29A	169.273
Ghe|GheGELP31A	Gba|GbaGELP131D	170.285
Ghe|GheGELP31A	Gda|GdaGELP34A	0.82653
Ghe|GheGELP31A	Gmu|GmuGELP138D	170.274
Ghe|GheGELP57A	Gth|GthGELP17D	1.0846
Ghe|GheGELP57A	Gra|GraGELP48D	220.823
Ghe|GheGELP57A	Gtu|GtuGELP64D	221.905
Ghe|GheGELP57A	Gar|GarGELP58A	246.338
Ghe|GheGELP57A	Gba|GbaGELP53A	229.409
Ghe|GheGELP57A	Gda|GdaGELP162D	1.12306
Ghe|GheGELP57A	Ghi|GhiGELP55A	229.232
Ghe|GheGELP57A	Gto|GtoGELP56A	230.623
Ghe|GheGELP57A	Gmu|GmuGELP56A	223.14
Ghe|GheGELP27A	Gth|GthGELP52D	0.98828
Ghe|GheGELP27A	Ath|AtGELP16	1.42691
Ghe|GheGELP27A	Gtu|GtuGELP35D	213.473
Ghe|GheGELP27A	Gar|GarGELP25A	214.557
Ghe|GheGELP27A	Gba|GbaGELP27A	214.427
Ghe|GheGELP27A	Gda|GdaGELP30A	1.03202
Ghe|GheGELP27A	Ghi|GhiGELP30A	214.533
Ghe|GheGELP27A	Gto|GtoGELP28A	213.373
Ghe|GheGELP27A	Gmu|GmuGELP29A	214.416
Ghe|GheGELP36A	Ath|AtGELP7	1.00379
Ghe|GheGELP36A	Gtu|GtuGELP26D	225.842
Ghe|GheGELP36A	Gar|GarGELP34A	238.583
Ghe|GheGELP36A	Gba|GbaGELP20A	235.544
Ghe|GheGELP36A	Ghi|GhiGELP140D	229.511
Ghe|GheGELP36A	Gto|GtoGELP20A	238.151
Ghe|GheGELP36A	Gmu|GmuGELP20A	238.497
Ghe|GheGELP17A	Gth|GthGELP72D	0.74909
Ghe|GheGELP17A	Gra|GraGELP18D	135.461
Ghe|GheGELP17A	Gtu|GtuGELP19D	165.209
Ghe|GheGELP17A	Gar|GarGELP16A	157.268
Ghe|GheGELP17A	Gba|GbaGELP34A	164.553
Ghe|GheGELP17A	Gda|GdaGELP123D	0.79669
Ghe|GheGELP17A	Ghi|GhiGELP37A	160.324
Ghe|GheGELP17A	Gto|GtoGELP36A	159.856
Ghe|GheGELP17A	Gmu|GmuGELP37A	165.696
Ghe|GheGELP8A	Gra|GraGELP7D	197.315
Ghe|GheGELP8A	Gtu|GtuGELP9D	163.094
Ghe|GheGELP8A	Gar|GarGELP8A	164.009
Ghe|GheGELP8A	Gba|GbaGELP9A	207.424
Ghe|GheGELP8A	Gda|GdaGELP118D	0.97623
Ghe|GheGELP8A	Ghi|GhiGELP8A	207.468
Ghe|GheGELP8A	Gto|GtoGELP9A	207.417
Ghe|GheGELP8A	Gmu|GmuGELP119D	202.825
Ghe|GheGELP22A	Gth|GthGELP50D	0.9278
Ghe|GheGELP22A	Gra|GraGELP22D	194.254
Ghe|GheGELP22A	Ath|AtGELP67	1.36043
Ghe|GheGELP22A	Gtu|GtuGELP40D	200.269
Ghe|GheGELP22A	Gar|GarGELP20A	202.634
Ghe|GheGELP22A	Gba|GbaGELP123D	200.178
Ghe|GheGELP22A	Gda|GdaGELP128D	0.96345
Ghe|GheGELP22A	Ghi|GhiGELP128D	200.808
Ghe|GheGELP22A	Gto|GtoGELP126D	200.699
Ghe|GheGELP22A	Gmu|GmuGELP129D	200.699
Ghe|GheGELP14A	Gra|GraGELP13D	213.262
Ghe|GheGELP14A	Ath|AtGELP35	1.32772
Ghe|GheGELP14A	Gtu|GtuGELP15D	214.747
Ghe|GheGELP14A	Gar|GarGELP14A	217.004
Ghe|GheGELP14A	Gba|GbaGELP107D	211.938
Ghe|GheGELP14A	Gda|GdaGELP8A	1.04375
Ghe|GheGELP14A	Ghi|GhiGELP7A	216.972
Ghe|GheGELP14A	Gto|GtoGELP8A	216.043
Ghe|GheGELP14A	Gmu|GmuGELP8A	216.558
Ghe|GheGELP90A	Gth|GthGELP13D	1.00564
Ghe|GheGELP90A	Gra|GraGELP73D	216.483
Ghe|GheGELP90A	Ath|AtGELP98	1.2416
Ghe|GheGELP90A	Gtu|GtuGELP93D	205.991
Ghe|GheGELP90A	Gar|GarGELP92A	221.155
Ghe|GheGELP90A	Gba|GbaGELP88A	169.941
Ghe|GheGELP90A	Gda|GdaGELP94A	1.06039
Ghe|GheGELP90A	Ghi|GhiGELP91A	220.077
Ghe|GheGELP90A	Gto|GtoGELP91A	216.305
Ghe|GheGELP90A	Gmu|GmuGELP92A	220.9
Ghe|GheGELP15A	Gra|GraGELP14D	218.522
Ghe|GheGELP15A	Gtu|GtuGELP16D	217.981
Ghe|GheGELP15A	Gar|GarGELP103A	221.979
Ghe|GheGELP15A	Gba|GbaGELP7A	220.808
Ghe|GheGELP15A	Gda|GdaGELP7A	1.06274
Ghe|GheGELP15A	Ghi|GhiGELP6A	221.024
Ghe|GheGELP15A	Gto|GtoGELP7A	220.798
Ghe|GheGELP15A	Gmu|GmuGELP7A	220.012
Ghe|GheGELP13A	Gth|GthGELP37D	0.96585
Ghe|GheGELP13A	Gar|GarGELP12A	418.836
Ghe|GheGELP13A	Gba|GbaGELP13A	206.232
Ghe|GheGELP13A	Gda|GdaGELP13A	0.99261
Ghe|GheGELP13A	Ghi|GhiGELP113D	201.416
Ghe|GheGELP13A	Gto|GtoGELP113D	202.048
Ghe|GheGELP13A	Gmu|GmuGELP13A	207.839
Ghe|GheGELP92A	Gra|GraGELP78D	210.294
Ghe|GheGELP92A	Gar|GarGELP94A	218.429
Ghe|GheGELP92A	Gba|GbaGELP90A	211.254
Ghe|GheGELP92A	Gda|GdaGELP96A	1.07523
Ghe|GheGELP92A	Ghi|GhiGELP93A	211.245
Ghe|GheGELP92A	Gto|GtoGELP93A	221.065
Ghe|GheGELP92A	Gmu|GmuGELP94A	223.391
Ghe|GheGELP80A	Gth|GthGELP65D	1.06083
Ghe|GheGELP80A	Gra|GraGELP69D	229.929
Ghe|GheGELP80A	Ath|AtGELP76	1.35998
Ghe|GheGELP80A	Gtu|GtuGELP80D	227.236
Ghe|GheGELP80A	Gar|GarGELP80A	231.753
Ghe|GheGELP80A	Gba|GbaGELP77A	233.47
Ghe|GheGELP80A	Gda|GdaGELP83A	1.12008
Ghe|GheGELP80A	Ghi|GhiGELP78A	233.522
Ghe|GheGELP80A	Gto|GtoGELP79A	233.46
Ghe|GheGELP80A	Gmu|GmuGELP79A	233.455
Ghe|GheGELP77A	Gth|GthGELP47D	0.93231
Ghe|GheGELP77A	Gra|GraGELP57D	176.347
Ghe|GheGELP77A	Gtu|GtuGELP71D	122.66
Ghe|GheGELP77A	Gar|GarGELP78A	183.68
Ghe|GheGELP77A	Gba|GbaGELP176D	197.852
Ghe|GheGELP77A	Gda|GdaGELP80A	0.97483
Ghe|GheGELP77A	Ghi|GhiGELP76A	202.654
Ghe|GheGELP77A	Gto|GtoGELP76A	201.707
Ghe|GheGELP77A	Gmu|GmuGELP76A	202.938
Ghe|GheGELP28A	Gth|GthGELP53D	0.99546
Ghe|GheGELP28A	Gra|GraGELP26D	204.539
Ghe|GheGELP28A	Gtu|GtuGELP34D	218.152
Ghe|GheGELP28A	Gar|GarGELP26A	225.841
Ghe|GheGELP28A	Gba|GbaGELP28A	224.96
Ghe|GheGELP28A	Gda|GdaGELP31A	1.08277
Ghe|GheGELP28A	Ghi|GhiGELP31A	224.089
Ghe|GheGELP28A	Gto|GtoGELP29A	225.699
Ghe|GheGELP28A	Gmu|GmuGELP30A	225.699
Ghe|GheGELP51A	Gth|GthGELP5D	0.77314
Ghe|GheGELP51A	Gra|GraGELP41D	180.621
Ghe|GheGELP51A	Gtu|GtuGELP54D	181.355
Ghe|GheGELP51A	Gar|GarGELP52A	220.452
Ghe|GheGELP51A	Gba|GbaGELP45A	181.551
Ghe|GheGELP51A	Gda|GdaGELP51A	0.8738
Ghe|GheGELP51A	Ghi|GhiGELP47A	181.661
Ghe|GheGELP51A	Gto|GtoGELP48A	182.005
Ghe|GheGELP51A	Gmu|GmuGELP48A	182.005
Ghe|GheGELP35A	Gra|GraGELP32D	214.405
Ghe|GheGELP35A	Gtu|GtuGELP27D	213.284
Ghe|GheGELP35A	Gar|GarGELP33A	220.569
Ghe|GheGELP35A	Gba|GbaGELP33A	219.342
Ghe|GheGELP35A	Gda|GdaGELP38A	1.05569
Ghe|GheGELP35A	Ghi|GhiGELP36A	220.433
Ghe|GheGELP35A	Gto|GtoGELP35A	220.201
Ghe|GheGELP35A	Gmu|GmuGELP36A	219.736
Ghe|GheGELP18A	Gth|GthGELP58D	0.97069
Ghe|GheGELP18A	Gra|GraGELP17D	206.181
Ghe|GheGELP18A	Ath|AtGELP86	1.06608
Ghe|GheGELP18A	Gtu|GtuGELP20D	208.674
Ghe|GheGELP18A	Gar|GarGELP17A	203.159
Ghe|GheGELP18A	Gba|GbaGELP21A	213.743
Ghe|GheGELP18A	Gda|GdaGELP23A	1.03095
Ghe|GheGELP18A	Ghi|GhiGELP22A	214.31
Ghe|GheGELP18A	Gto|GtoGELP21A	213.383
Ghe|GheGELP18A	Gmu|GmuGELP21A	213.73
Ghe|GheGELP75A	Gth|GthGELP44D	1.05251
Ghe|GheGELP75A	Gra|GraGELP58D	224.372
Ghe|GheGELP75A	Gtu|GtuGELP73D	226.785
Ghe|GheGELP75A	Gar|GarGELP76A	230.648
Ghe|GheGELP75A	Gba|GbaGELP72A	229.476
Ghe|GheGELP75A	Gda|GdaGELP78A	1.10947
Ghe|GheGELP75A	Ghi|GhiGELP74A	230.101
Ghe|GheGELP75A	Gto|GtoGELP74A	229.588
Ghe|GheGELP75A	Gmu|GmuGELP74A	228.821
Ghe|GheGELP82A	Gth|GthGELP68D	1.00615
Ghe|GheGELP82A	Gra|GraGELP66D	218.028
Ghe|GheGELP82A	Gtu|GtuGELP83D	218.291
Ghe|GheGELP82A	Gar|GarGELP83A	219.956
Ghe|GheGELP82A	Gba|GbaGELP80A	220.322
Ghe|GheGELP82A	Gda|GdaGELP187D	1.05147
Ghe|GheGELP82A	Ghi|GhiGELP81A	218.867
Ghe|GheGELP82A	Gto|GtoGELP187D	218.245
Ghe|GheGELP82A	Gmu|GmuGELP82A	219.56
Ghe|GheGELP40A	Gmu|GmuGELP16A	168.256
Ghe|GheGELP56A	Gth|GthGELP42D	0.89775
Ghe|GheGELP56A	Gra|GraGELP47D	195.586
Ghe|GheGELP56A	Ath|AtGELP96	1.3892
Ghe|GheGELP56A	Gtu|GtuGELP65D	193.649
Ghe|GheGELP56A	Gar|GarGELP57A	210.041
Ghe|GheGELP56A	Gba|GbaGELP52A	208.686
Ghe|GheGELP56A	Gda|GdaGELP58A	1.0044
Ghe|GheGELP56A	Ghi|GhiGELP54A	208.866
Ghe|GheGELP56A	Gto|GtoGELP55A	208.677
Ghe|GheGELP56A	Gmu|GmuGELP55A	208.677
Ghe|GheGELP3A	Gth|GthGELP27D	1.0346
Ghe|GheGELP3A	Gra|GraGELP3D	217.411
Ghe|GheGELP3A	Gtu|GtuGELP4D	230.375
Ghe|GheGELP3A	Gar|GarGELP7A	234.881
Ghe|GheGELP3A	Gba|GbaGELP3A	234.23
Ghe|GheGELP3A	Gda|GdaGELP3A	1.13294
Ghe|GheGELP3A	Ghi|GhiGELP105D	230.621
Ghe|GheGELP3A	Gto|GtoGELP105D	231.082
Ghe|GheGELP3A	Gmu|GmuGELP3A	235.379
Ghe|GheGELP11A	Gth|GthGELP39D	0.99977
Ghe|GheGELP11A	Gra|GraGELP10D	227.897
Ghe|GheGELP11A	Gtu|GtuGELP12D	231.072
Ghe|GheGELP11A	Gar|GarGELP11A	233.96
Ghe|GheGELP11A	Gba|GbaGELP15A	234.689
Ghe|GheGELP11A	Gda|GdaGELP15A	1.12955
Ghe|GheGELP11A	Ghi|GhiGELP14A	233.352
Ghe|GheGELP11A	Gto|GtoGELP115D	229.922
Ghe|GheGELP11A	Gmu|GmuGELP116D	230.103
Ghe|GheGELP52A	Gth|GthGELP7D	0.82626
Ghe|GheGELP52A	Gra|GraGELP43D	208.719
Ghe|GheGELP52A	Gtu|GtuGELP49D	213.944
Ghe|GheGELP52A	Gar|GarGELP54A	217.585
Ghe|GheGELP52A	Gba|GbaGELP47A	213.316
Ghe|GheGELP52A	Gda|GdaGELP53A	1.0267
Ghe|GheGELP52A	Ghi|GhiGELP49A	213.139
Ghe|GheGELP52A	Gto|GtoGELP50A	212.611
Ghe|GheGELP52A	Gmu|GmuGELP50A	213.31
Ghe|GheGELP34A	Gra|GraGELP31D	221.276
Ghe|GheGELP34A	Ath|AtGELP36	1.41627
Ghe|GheGELP34A	Gtu|GtuGELP28D	222.159
Ghe|GheGELP34A	Gar|GarGELP32A	222.956
Ghe|GheGELP34A	Gba|GbaGELP32A	222.475
Ghe|GheGELP34A	Gda|GdaGELP37A	1.07104
Ghe|GheGELP34A	Ghi|GhiGELP35A	222.528
Ghe|GheGELP34A	Gto|GtoGELP34A	222.814
Ghe|GheGELP34A	Gmu|GmuGELP35A	221.991
Ghe|GheGELP100A	Gtu|GtuGELP45D	152.704
Ghe|GheGELP100A	Gar|GarGELP45A	209.469
Ghe|GheGELP100A	Gba|GbaGELP38A	207.138
Ghe|GheGELP100A	Gda|GdaGELP44A	0.99689
Ghe|GheGELP100A	Ghi|GhiGELP41A	206.598
Ghe|GheGELP100A	Gto|GtoGELP41A	207.008
Ghe|GheGELP100A	Gmu|GmuGELP151D	194.368
Ghe|GheGELP43A	Gth|GthGELP30D	0.93258
Ghe|GheGELP43A	Gra|GraGELP37D	201.681
Ghe|GheGELP43A	Ath|AtGELP41	1.1725
Ghe|GheGELP43A	Gtu|GtuGELP48D	206.342
Ghe|GheGELP43A	Gar|GarGELP42A	213.404
Ghe|GheGELP43A	Gba|GbaGELP141D	206.78
Ghe|GheGELP43A	Gda|GdaGELP42A	1.02391
Ghe|GheGELP43A	Gto|GtoGELP38A	212.329
Ghe|GheGELP43A	Gmu|GmuGELP39A	212.731
Ghe|GheGELP6A	Gra|GraGELP5D	169.293
Ghe|GheGELP6A	Gtu|GtuGELP1D	169.272
Ghe|GheGELP6A	Gar|GarGELP4A	172.747
Ghe|GheGELP6A	Gba|GbaGELP6A	172.029
Ghe|GheGELP6A	Gda|GdaGELP6A	0.82796
Ghe|GheGELP6A	Ghi|GhiGELP108D	169.116
Ghe|GheGELP6A	Gto|GtoGELP6A	172.018
Ghe|GheGELP6A	Gmu|GmuGELP6A	172.016
Ghe|GheGELP93A	Gth|GthGELP77D	0.71125
Ghe|GheGELP93A	Gra|GraGELP79D	138.39
Ghe|GheGELP93A	Gtu|GtuGELP95D	142.613
Ghe|GheGELP93A	Gar|GarGELP95A	154.922
Ghe|GheGELP93A	Gba|GbaGELP91A	154.284
Ghe|GheGELP93A	Gda|GdaGELP97A	0.74255
Ghe|GheGELP93A	Ghi|GhiGELP94A	154.331
Ghe|GheGELP93A	Gto|GtoGELP200D	153.285
Ghe|GheGELP93A	Gmu|GmuGELP95A	154.273
Ghe|GheGELP53A	Gra|GraGELP44D	200.299
Ghe|GheGELP53A	Ath|AtGELP91	1.47651
Ghe|GheGELP53A	Gtu|GtuGELP50D	229.109
Ghe|GheGELP53A	Gar|GarGELP55A	235.181
Ghe|GheGELP53A	Gba|GbaGELP48A	235.057
Ghe|GheGELP53A	Gda|GdaGELP54A	1.13129
Ghe|GheGELP53A	Ghi|GhiGELP50A	233.822
Ghe|GheGELP53A	Gto|GtoGELP51A	234.696
Ghe|GheGELP53A	Gmu|GmuGELP51A	235.04
Ghe|GheGELP7A	Gth|GthGELP16D	0.8927
Ghe|GheGELP7A	Gra|GraGELP8D	205.959
Ghe|GheGELP7A	Ath|AtGELP1	1.02342
Ghe|GheGELP7A	Gtu|GtuGELP10D	208.598
Ghe|GheGELP7A	Gar|GarGELP3A	216.815
Ghe|GheGELP7A	Gba|GbaGELP116D	204.571
Ghe|GheGELP7A	Gda|GdaGELP121D	0.98461
Ghe|GheGELP7A	Ghi|GhiGELP10A	216.095
Ghe|GheGELP7A	Gto|GtoGELP11A	216.04
Ghe|GheGELP7A	Gmu|GmuGELP11A	216.04
Ghe|GheGELP49A	Gth|GthGELP3D	0.88139
Ghe|GheGELP49A	Gra|GraGELP39D	160.012
Ghe|GheGELP49A	Gtu|GtuGELP56D	190.646
Ghe|GheGELP49A	Gar|GarGELP50A	206.513
Ghe|GheGELP49A	Gba|GbaGELP43A	205.745
Ghe|GheGELP49A	Gda|GdaGELP49A	0.99025
Ghe|GheGELP49A	Ghi|GhiGELP45A	205.853
Ghe|GheGELP49A	Gto|GtoGELP46A	205.739
Ghe|GheGELP49A	Gmu|GmuGELP46A	205.276
Ghe|GheGELP84A	Gth|GthGELP70D	1.00584
Ghe|GheGELP84A	Gra|GraGELP63D	211.191
Ghe|GheGELP84A	Ath|AtGELP26	1.47596
Ghe|GheGELP84A	Gtu|GtuGELP87D	224.704
Ghe|GheGELP84A	Gar|GarGELP86A	225.668
Ghe|GheGELP84A	Gba|GbaGELP84A	226.113
Ghe|GheGELP84A	Gda|GdaGELP191D	1.08301
Ghe|GheGELP84A	Ghi|GhiGELP85A	226.115
Ghe|GheGELP84A	Gto|GtoGELP191D	224.426
Ghe|GheGELP84A	Gmu|GmuGELP86A	226.113
Ghe|GheGELP9A	Gth|GthGELP15D	0.85451
Ghe|GheGELP9A	Gra|GraGELP6D	189.44
Ghe|GheGELP9A	Gtu|GtuGELP8D	187.361
Ghe|GheGELP9A	Gar|GarGELP9A	193.235
Ghe|GheGELP9A	Gba|GbaGELP10A	195.256
Ghe|GheGELP9A	Gda|GdaGELP10A	0.98301
Ghe|GheGELP9A	Ghi|GhiGELP9A	194.369
Ghe|GheGELP9A	Gto|GtoGELP10A	195.237
Ghe|GheGELP9A	Gmu|GmuGELP10A	195.237
Ghe|GheGELP1A	Gth|GthGELP25D	0.95955
Ghe|GheGELP1A	Gra|GraGELP1D	210.284
Ghe|GheGELP1A	Ath|AtGELP104	1.0051
Ghe|GheGELP1A	Gtu|GtuGELP6D	209.695
Ghe|GheGELP1A	Gar|GarGELP1A	217.048
Ghe|GheGELP1A	Gba|GbaGELP99D	210.184
Ghe|GheGELP1A	Gda|GdaGELP103D	1.01157
Ghe|GheGELP1A	Ghi|GhiGELP1A	217.538
Ghe|GheGELP1A	Gto|GtoGELP103D	210.168
Ghe|GheGELP1A	Gmu|GmuGELP104D	210.168
Ghe|GheGELP26A	Gth|GthGELP51D	0.56539
Ghe|GheGELP26A	Gra|GraGELP24D	141.261
Ghe|GheGELP26A	Gtu|GtuGELP36D	133.947
Ghe|GheGELP26A	Gar|GarGELP24A	298.016
Ghe|GheGELP26A	Gba|GbaGELP127D	138.637
Ghe|GheGELP26A	Gda|GdaGELP132D	0.66723
Ghe|GheGELP26A	Ghi|GhiGELP132D	138.354
Ghe|GheGELP26A	Gto|GtoGELP129D	138.277
Ghe|GheGELP26A	Gmu|GmuGELP133D	138.621
Ghe|GheGELP71A	Gth|GthGELP22D	0.98618
Ghe|GheGELP71A	Gra|GraGELP61D	211.699
Ghe|GheGELP71A	Ath|AtGELP15	1.42375
Ghe|GheGELP71A	Gtu|GtuGELP76D	211.561
Ghe|GheGELP71A	Gar|GarGELP72A	214.5
Ghe|GheGELP71A	Gba|GbaGELP69A	214.368
Ghe|GheGELP71A	Gda|GdaGELP176D	1.02006
Ghe|GheGELP71A	Ghi|GhiGELP70A	214.475
Ghe|GheGELP71A	Gto|GtoGELP71A	214.359
Ghe|GheGELP71A	Gmu|GmuGELP70A	214.356
Ghe|GheGELP37A	Gra|GraGELP33D	180.731
Ghe|GheGELP37A	Ath|AtGELP6	1.00376
Ghe|GheGELP37A	Gtu|GtuGELP25D	227.924
Ghe|GheGELP37A	Gar|GarGELP35A	235.979
Ghe|GheGELP37A	Gba|GbaGELP19A	239.554
Ghe|GheGELP37A	Gda|GdaGELP19A	1.32373
Ghe|GheGELP37A	Ghi|GhiGELP21A	238.673
Ghe|GheGELP37A	Gto|GtoGELP19A	239.543
Ghe|GheGELP37A	Gmu|GmuGELP19A	239.538
Ghe|GheGELP78A	Gth|GthGELP48D	0.97407
Ghe|GheGELP78A	Gra|GraGELP71D	193.661
Ghe|GheGELP78A	Gtu|GtuGELP78D	212.656
Ghe|GheGELP78A	Gar|GarGELP79A	216.757
Ghe|GheGELP78A	Gba|GbaGELP75A	216.219
Ghe|GheGELP78A	Gda|GdaGELP81A	1.04262
Ghe|GheGELP78A	Ghi|GhiGELP77A	216.794
Ghe|GheGELP78A	Gto|GtoGELP182D	210.245
Ghe|GheGELP78A	Gmu|GmuGELP77A	215.565
Ghe|GheGELP16A	Gth|GthGELP71D	0.96513
Ghe|GheGELP16A	Gra|GraGELP19D	177.643
Ghe|GheGELP16A	Gar|GarGELP15A	220.172
Ghe|GheGELP16A	Gba|GbaGELP35A	219
Ghe|GheGELP16A	Gda|GdaGELP40A	1.04734
Ghe|GheGELP16A	Ghi|GhiGELP38A	218.761
Ghe|GheGELP16A	Gto|GtoGELP37A	219.511
Ghe|GheGELP16A	Gmu|GmuGELP38A	219.507
Ghe|GheGELP95A	Gth|GthGELP34D	1.06488
Ghe|GheGELP95A	Gra|GraGELP82D	204.323
Ghe|GheGELP95A	Ath|AtGELP18	1.39425
Ghe|GheGELP95A	Gtu|GtuGELP99D	220.3
Ghe|GheGELP95A	Gar|GarGELP99A	233.432
Ghe|GheGELP95A	Gba|GbaGELP198D	230.231
Ghe|GheGELP95A	Gda|GdaGELP99A	1.11366
Ghe|GheGELP95A	Ghi|GhiGELP202D	222.107
Ghe|GheGELP95A	Gto|GtoGELP98A	223.446
Ghe|GheGELP95A	Gmu|GmuGELP99A	223.441
Ghe|GheGELP68A	Gth|GthGELP63D	0.56374
Ghe|GheGELP68A	Gtu|GtuGELP68D	178.33
Ghe|GheGELP68A	Gar|GarGELP69A	195.146
Ghe|GheGELP68A	Gba|GbaGELP167D	185.94
Ghe|GheGELP68A	Gda|GdaGELP71A	0.92567
Ghe|GheGELP68A	Ghi|GhiGELP171D	187.671
Ghe|GheGELP68A	Gto|GtoGELP68A	192.32
Ghe|GheGELP68A	Gmu|GmuGELP178D	187.561
Ghe|GheGELP85A	Gth|GthGELP9D	0.74028
Ghe|GheGELP85A	Gra|GraGELP77D	203.124
Ghe|GheGELP85A	Gtu|GtuGELP88D	172.431
Ghe|GheGELP85A	Gar|GarGELP87A	212.013
Ghe|GheGELP85A	Gba|GbaGELP186D	205.621
Ghe|GheGELP85A	Gda|GdaGELP90A	1.0147
Ghe|GheGELP85A	Ghi|GhiGELP86A	204.283
Ghe|GheGELP85A	Gto|GtoGELP86A	195.065
Ghe|GheGELP85A	Gmu|GmuGELP87A	204.852
Ghe|GheGELP46A	Gra|GraGELP38D	206.931
Ghe|GheGELP46A	Gtu|GtuGELP43D	211.506
Ghe|GheGELP46A	Gar|GarGELP47A	213.922
Ghe|GheGELP46A	Gba|GbaGELP40A	213.793
Ghe|GheGELP46A	Gda|GdaGELP46A	1.02897
Ghe|GheGELP46A	Ghi|GhiGELP43A	213.903
Ghe|GheGELP46A	Gto|GtoGELP43A	213.782
Ghe|GheGELP46A	Gmu|GmuGELP43A	213.261
Ghe|GheGELP60A	Ath|AtGELP94	1.16788
Ghe|GheGELP60A	Gar|GarGELP60A	200.258
Ghe|GheGELP60A	Gba|GbaGELP58A	198.57
Ghe|GheGELP60A	Gda|GdaGELP64A	0.95847
Ghe|GheGELP60A	Ghi|GhiGELP60A	199.247
Ghe|GheGELP60A	Gto|GtoGELP60A	199.007
Ghe|GheGELP60A	Gmu|GmuGELP61A	198.434
Ghe|GheGELP99A	Gth|GthGELP75D	0.69023
Ghe|GheGELP99A	Gtu|GtuGELP44D	189.557
Ghe|GheGELP99A	Gar|GarGELP46A	205.648
Ghe|GheGELP99A	Gba|GbaGELP39A	201.219
Ghe|GheGELP99A	Gda|GdaGELP45A	0.92187
Ghe|GheGELP99A	Ghi|GhiGELP42A	200.69
Ghe|GheGELP99A	Gto|GtoGELP42A	200.804
Ghe|GheGELP99A	Gmu|GmuGELP42A	202.071
Ghe|GheGELP89A	Gth|GthGELP12D	1.04745
Ghe|GheGELP89A	Gra|GraGELP74D	227.443
Ghe|GheGELP89A	Ath|AtGELP72	1.25253
Ghe|GheGELP89A	Gtu|GtuGELP92D	228.229
Ghe|GheGELP89A	Gar|GarGELP91A	231.114
Ghe|GheGELP89A	Gba|GbaGELP190D	227.272
Ghe|GheGELP89A	Gda|GdaGELP196D	1.08578
Ghe|GheGELP89A	Ghi|GhiGELP90A	231.616
Ghe|GheGELP89A	Gto|GtoGELP90A	231.673
Ghe|GheGELP89A	Gmu|GmuGELP91A	232.588
Ghe|GheGELP74A	Gth|GthGELP43D	1.05581
Ghe|GheGELP74A	Gra|GraGELP59D	223.638
Ghe|GheGELP74A	Gtu|GtuGELP74D	228.469
Ghe|GheGELP74A	Gar|GarGELP77A	232.622
Ghe|GheGELP74A	Gba|GbaGELP73A	231.976
Ghe|GheGELP74A	Gda|GdaGELP79A	1.12208
Ghe|GheGELP74A	Ghi|GhiGELP75A	228.554
Ghe|GheGELP74A	Gto|GtoGELP75A	231.905
Ghe|GheGELP74A	Gmu|GmuGELP75A	232.719
Ghe|GheGELP79A	Gra|GraGELP70D	210.364
Ghe|GheGELP79A	Ath|AtGELP90	1.12672
Ghe|GheGELP79A	Gtu|GtuGELP79D	212.662
Ghe|GheGELP79A	Gba|GbaGELP76A	214.837
Ghe|GheGELP79A	Gda|GdaGELP82A	1.034
Ghe|GheGELP79A	Ghi|GhiGELP180D	211.233
Ghe|GheGELP79A	Gto|GtoGELP78A	214.188
Ghe|GheGELP79A	Gmu|GmuGELP188D	211.81
Ghe|GheGELP97A	Gth|GthGELP35D	0.98726
Ghe|GheGELP97A	Gra|GraGELP84D	213.841
Ghe|GheGELP97A	Gtu|GtuGELP101D	211.674
Ghe|GheGELP97A	Gar|GarGELP101A	213.284
Ghe|GheGELP97A	Gba|GbaGELP96A	214.365
Ghe|GheGELP97A	Gda|GdaGELP101A	1.03541
Ghe|GheGELP97A	Ghi|GhiGELP100A	214.881
Ghe|GheGELP97A	Gto|GtoGELP100A	215.403
Ghe|GheGELP97A	Gmu|GmuGELP101A	215.4
Ghe|GheGELP87A	Gth|GthGELP45D	1.00714
Ghe|GheGELP87A	Gra|GraGELP76D	196.585
Ghe|GheGELP87A	Gtu|GtuGELP89D	209.034
Ghe|GheGELP87A	Gar|GarGELP88A	251.94
Ghe|GheGELP87A	Gba|GbaGELP85A	220.183
Ghe|GheGELP87A	Gda|GdaGELP91A	1.05975
Ghe|GheGELP87A	Ghi|GhiGELP190D	217.624
Ghe|GheGELP87A	Gto|GtoGELP87A	250.18
Ghe|GheGELP87A	Gmu|GmuGELP88A	220.178
Ghe|GheGELP45A	Gth|GthGELP74D	1.01318
Ghe|GheGELP45A	Ath|AtGELP101	1.00558
Ghe|GheGELP45A	Gtu|GtuGELP46D	217.642
Ghe|GheGELP45A	Gar|GarGELP44A	221.978
Ghe|GheGELP45A	Gba|GbaGELP37A	221.844
Ghe|GheGELP45A	Gda|GdaGELP43A	1.06773
Ghe|GheGELP45A	Ghi|GhiGELP40A	221.372
Ghe|GheGELP45A	Gto|GtoGELP40A	221.836
Ghe|GheGELP45A	Gmu|GmuGELP41A	221.828
Ghe|GheGELP67A	Gth|GthGELP62D	1.09576
Ghe|GheGELP67A	Gra|GraGELP55D	236.906
Ghe|GheGELP67A	Gar|GarGELP68A	245.469
Ghe|GheGELP67A	Gba|GbaGELP65A	245.338
Ghe|GheGELP67A	Gda|GdaGELP70A	1.1808
Ghe|GheGELP67A	Ghi|GhiGELP66A	244.869
Ghe|GheGELP67A	Gto|GtoGELP67A	245.328
Ghe|GheGELP67A	Gmu|GmuGELP67A	244.573
Ghe|GheGELP48A	Gth|GthGELP2D	0.73762
Ghe|GheGELP48A	Gtu|GtuGELP57D	210.927
Ghe|GheGELP48A	Gar|GarGELP49A	213.629
Ghe|GheGELP48A	Gba|GbaGELP42A	213.658
Ghe|GheGELP48A	Gda|GdaGELP48A	1.02241
Ghe|GheGELP48A	Ghi|GhiGELP150D	205.443
Ghe|GheGELP48A	Gto|GtoGELP45A	212.852
Ghe|GheGELP48A	Gmu|GmuGELP45A	213.643
Ghe|GheGELP86A	Gth|GthGELP10D	0.90187
Ghe|GheGELP86A	Gtu|GtuGELP90D	205.605
Ghe|GheGELP86A	Gar|GarGELP89A	208.553
Ghe|GheGELP86A	Gba|GbaGELP86A	206.101
Ghe|GheGELP86A	Gda|GdaGELP92A	1.00065
Ghe|GheGELP86A	Ghi|GhiGELP88A	208.062
Ghe|GheGELP86A	Gto|GtoGELP88A	205.563
Ghe|GheGELP86A	Gmu|GmuGELP89A	207.898
Ghe|GheGELP59A	Gth|GthGELP18D	1.00198
Ghe|GheGELP59A	Gra|GraGELP49D	215.579
Ghe|GheGELP59A	Ath|AtGELP75	1.34665
Ghe|GheGELP59A	Gtu|GtuGELP62D	215.441
Ghe|GheGELP59A	Gar|GarGELP59A	219.954
Ghe|GheGELP59A	Gba|GbaGELP55A	219.24
Ghe|GheGELP59A	Gda|GdaGELP61A	1.05968
Ghe|GheGELP59A	Ghi|GhiGELP57A	219.35
Ghe|GheGELP59A	Gto|GtoGELP57A	219.701
Ghe|GheGELP59A	Gmu|GmuGELP58A	219.165
Ghe|GheGELP98A	Gth|GthGELP67D	0.84051
Ghe|GheGELP98A	Gra|GraGELP67D	206.722
Ghe|GheGELP98A	Gtu|GtuGELP82D	205.194
Ghe|GheGELP98A	Gar|GarGELP82A	208.133
Ghe|GheGELP98A	Gba|GbaGELP79A	207.199
Ghe|GheGELP98A	Gda|GdaGELP85A	0.99916
Ghe|GheGELP98A	Ghi|GhiGELP80A	207.234
Ghe|GheGELP98A	Gto|GtoGELP81A	207.588
Ghe|GheGELP98A	Gmu|GmuGELP81A	207.239
Ghe|GheGELP30A	Gth|GthGELP54D	0.94738
Ghe|GheGELP30A	Gra|GraGELP28D	167.241
Ghe|GheGELP30A	Ath|AtGELP103	1.13423
Ghe|GheGELP30A	Gtu|GtuGELP32D	202.939
Ghe|GheGELP30A	Gar|GarGELP28A	208.903
Ghe|GheGELP30A	Gba|GbaGELP30A	209.1
Ghe|GheGELP30A	Gda|GdaGELP33A	1.0064
Ghe|GheGELP30A	Ghi|GhiGELP33A	209.206
Ghe|GheGELP30A	Gto|GtoGELP31A	208.804
Ghe|GheGELP30A	Gmu|GmuGELP32A	209.087
Ghe|GheGELP2A	Gth|GthGELP26D	0.92116
Ghe|GheGELP2A	Gra|GraGELP2D	178.818
Ghe|GheGELP2A	Gtu|GtuGELP5D	206.3
Ghe|GheGELP2A	Gar|GarGELP2A	207.33
Ghe|GheGELP2A	Gba|GbaGELP2A	208.128
Ghe|GheGELP2A	Gda|GdaGELP2A	0.99472
Ghe|GheGELP2A	Ghi|GhiGELP2A	208.235
Ghe|GheGELP2A	Gto|GtoGELP2A	208.118
Ghe|GheGELP2A	Gmu|GmuGELP2A	207.756
Ghe|GheGELP96A	Gra|GraGELP83D	165.428
Ghe|GheGELP96A	Ath|AtGELP81	1.26865
Ghe|GheGELP96A	Gtu|GtuGELP100D	206.3
Ghe|GheGELP96A	Gar|GarGELP100A	208.084
Ghe|GheGELP96A	Gba|GbaGELP199D	206.155
Ghe|GheGELP96A	Gda|GdaGELP100A	1.00311
Ghe|GheGELP96A	Ghi|GhiGELP99A	208.528
Ghe|GheGELP96A	Gto|GtoGELP99A	208.41
Ghe|GheGELP96A	Gmu|GmuGELP100A	208.406
Ghe|GheGELP94A	Gth|GthGELP33D	1.03864
Ghe|GheGELP94A	Gtu|GtuGELP98D	205.641
Ghe|GheGELP94A	Gar|GarGELP98A	229.839
Ghe|GheGELP94A	Gba|GbaGELP93A	229.711
Ghe|GheGELP94A	Gda|GdaGELP98A	1.1056
Ghe|GheGELP94A	Ghi|GhiGELP97A	229.822
Ghe|GheGELP94A	Gto|GtoGELP97A	228.956
Ghe|GheGELP94A	Gmu|GmuGELP98A	229.696
Ghe|GheGELP54A	Gth|GthGELP8D	0.77469
Ghe|GheGELP54A	Gra|GraGELP45D	188.074
Ghe|GheGELP54A	Gtu|GtuGELP52D	213.483
Ghe|GheGELP54A	Gar|GarGELP56A	225.356
Ghe|GheGELP54A	Gba|GbaGELP50A	222.323
Ghe|GheGELP54A	Gda|GdaGELP159D	1.01837
Ghe|GheGELP54A	Ghi|GhiGELP52A	224.869
Ghe|GheGELP54A	Gto|GtoGELP53A	224.813
Ghe|GheGELP54A	Gmu|GmuGELP53A	224.806
Ghe|GheGELP23A	Gra|GraGELP23D	327.565
Ghe|GheGELP23A	Gtu|GtuGELP39D	188.677
Ghe|GheGELP23A	Gar|GarGELP21A	216.535
Ghe|GheGELP23A	Gba|GbaGELP24A	216.804
Ghe|GheGELP23A	Gda|GdaGELP26A	1.04346
Ghe|GheGELP23A	Ghi|GhiGELP26A	215.869
Ghe|GheGELP23A	Gto|GtoGELP25A	215.231
Ghe|GheGELP23A	Gmu|GmuGELP25A	216.793
Ghe|GheGELP39A	Gra|GraGELP35D	143.905
Ghe|GheGELP39A	Gtu|GtuGELP23D	199.731
Ghe|GheGELP39A	Gar|GarGELP38A	193.986
Ghe|GheGELP39A	Gba|GbaGELP139D	196.983
Ghe|GheGELP39A	Gda|GdaGELP144D	0.94802
Ghe|GheGELP39A	Ghi|GhiGELP20A	207.81
Ghe|GheGELP39A	Gto|GtoGELP17A	209.012
Ghe|GheGELP39A	Gmu|GmuGELP17A	204.21

## Sheet: Gar
Gar|GarGELP8A	Gra|GraGELP7D	159.898
Gar|GarGELP8A	Ghe|GheGELP8A	164.009
Gar|GarGELP8A	Gtu|GtuGELP9D	120.565
Gar|GarGELP8A	Gba|GbaGELP9A	163.912
Gar|GarGELP8A	Gda|GdaGELP118D	0.77109
Gar|GarGELP8A	Ghi|GhiGELP8A	163.901
Gar|GarGELP8A	Gto|GtoGELP9A	163.901
Gar|GarGELP8A	Gmu|GmuGELP9A	163.906
Gar|GarGELP60A	Ghe|GheGELP60A	200.258
Gar|GarGELP60A	Gba|GbaGELP58A	199.759
Gar|GarGELP60A	Gda|GdaGELP64A	0.96711
Gar|GarGELP60A	Ghi|GhiGELP60A	200.459
Gar|GarGELP60A	Gto|GtoGELP60A	200.219
Gar|GarGELP60A	Gmu|GmuGELP61A	199.637
Gar|GarGELP98A	Gth|GthGELP33D	1.03867
Gar|GarGELP98A	Ghe|GheGELP94A	229.839
Gar|GarGELP98A	Gtu|GtuGELP98D	205.627
Gar|GarGELP98A	Gba|GbaGELP93A	229.696
Gar|GarGELP98A	Gda|GdaGELP98A	1.10881
Gar|GarGELP98A	Ghi|GhiGELP97A	229.807
Gar|GarGELP98A	Gto|GtoGELP97A	228.941
Gar|GarGELP98A	Gmu|GmuGELP98A	229.681
Gar|GarGELP30A	Gth|GthGELP56D	1.03062
Gar|GarGELP30A	Ghe|GheGELP32A	225.511
Gar|GarGELP30A	Gtu|GtuGELP30D	220.81
Gar|GarGELP30A	Gba|GbaGELP31A	223.789
Gar|GarGELP30A	Gda|GdaGELP35A	1.07981
Gar|GarGELP30A	Ghi|GhiGELP136D	218.678
Gar|GarGELP30A	Gto|GtoGELP32A	223.681
Gar|GarGELP30A	Gmu|GmuGELP33A	224.245
Gar|GarGELP102A	Gra|GraGELP46D	185.603
Gar|GarGELP102A	Ghe|GheGELP55A	209.699
Gar|GarGELP102A	Gtu|GtuGELP66D	189.462
Gar|GarGELP102A	Gba|GbaGELP51A	207.126
Gar|GarGELP102A	Gda|GdaGELP57A	1.00293
Gar|GarGELP102A	Gda|GdaGELP56A	1.00293
Gar|GarGELP102A	Ghi|GhiGELP53A	206.182
Gar|GarGELP102A	Gto|GtoGELP54A	206.006
Gar|GarGELP102A	Gmu|GmuGELP54A	208.148
Gar|GarGELP20A	Gth|GthGELP50D	0.94894
Gar|GarGELP20A	Gra|GraGELP22D	198.87
Gar|GarGELP20A	Ath|AtGELP67	1.3627
Gar|GarGELP20A	Ghe|GheGELP22A	202.634
Gar|GarGELP20A	Gtu|GtuGELP40D	204.884
Gar|GarGELP20A	Gba|GbaGELP123D	204.799
Gar|GarGELP20A	Gda|GdaGELP128D	0.98862
Gar|GarGELP20A	Ghi|GhiGELP128D	205.372
Gar|GarGELP20A	Gto|GtoGELP126D	204.671
Gar|GarGELP20A	Gmu|GmuGELP129D	205.31
Gar|GarGELP81A	Gth|GthGELP66D	1.04955
Gar|GarGELP81A	Gra|GraGELP68D	227.195
Gar|GarGELP81A	Ath|AtGELP2	1.081
Gar|GarGELP81A	Ghe|GheGELP81A	232.16
Gar|GarGELP81A	Gtu|GtuGELP81D	225.262
Gar|GarGELP81A	Gba|GbaGELP180D	226.509
Gar|GarGELP81A	Gda|GdaGELP186D	1.09342
Gar|GarGELP81A	Ghi|GhiGELP79A	232.061
Gar|GarGELP81A	Gto|GtoGELP80A	232.002
Gar|GarGELP81A	Gmu|GmuGELP80A	232.002
Gar|GarGELP5A	Gth|GthGELP29D	0.98348
Gar|GarGELP5A	Gra|GraGELP4D	178.387
Gar|GarGELP5A	Ghe|GheGELP5A	217.525
Gar|GarGELP5A	Gtu|GtuGELP2D	211.318
Gar|GarGELP5A	Gba|GbaGELP5A	217.324
Gar|GarGELP5A	Gda|GdaGELP5A	1.04906
Gar|GarGELP5A	Ghi|GhiGELP4A	217.431
Gar|GarGELP5A	Gto|GtoGELP5A	217.833
Gar|GarGELP5A	Gmu|GmuGELP5A	217.252
Gar|GarGELP27A	Gra|GraGELP27D	188.189
Gar|GarGELP27A	Ath|AtGELP102	0.95213
Gar|GarGELP27A	Ghe|GheGELP29A	210.891
Gar|GarGELP27A	Gtu|GtuGELP33D	211.783
Gar|GarGELP27A	Gba|GbaGELP29A	211.753
Gar|GarGELP27A	Gda|GdaGELP32A	1.02218
Gar|GarGELP27A	Ghi|GhiGELP32A	211.855
Gar|GarGELP27A	Gto|GtoGELP30A	211.744
Gar|GarGELP27A	Gmu|GmuGELP31A	211.736
Gar|GarGELP58A	Gth|GthGELP17D	1.08434
Gar|GarGELP58A	Gra|GraGELP48D	220.752
Gar|GarGELP58A	Ghe|GheGELP57A	246.338
Gar|GarGELP58A	Gtu|GtuGELP64D	221.834
Gar|GarGELP58A	Gba|GbaGELP53A	229.338
Gar|GarGELP58A	Gda|GdaGELP162D	1.12605
Gar|GarGELP58A	Ghi|GhiGELP55A	229.159
Gar|GarGELP58A	Gto|GtoGELP56A	230.546
Gar|GarGELP58A	Gmu|GmuGELP56A	223.068
Gar|GarGELP12A	Gth|GthGELP37D	1.41447
Gar|GarGELP12A	Gra|GraGELP11D	312.398
Gar|GarGELP12A	Ghe|GheGELP13A	418.836
Gar|GarGELP12A	Gtu|GtuGELP13D	312.398
Gar|GarGELP12A	Gba|GbaGELP13A	301.717
Gar|GarGELP12A	Gda|GdaGELP13A	1.45648
Gar|GarGELP12A	Ghi|GhiGELP113D	298.407
Gar|GarGELP12A	Gto|GtoGELP113D	299.74
Gar|GarGELP12A	Gmu|GmuGELP13A	304.363
Gar|GarGELP75A	Ath|AtGELP51	1.5459
Gar|GarGELP75A	Ghe|GheGELP76A	226.02
Gar|GarGELP75A	Gtu|GtuGELP72D	222.96
Gar|GarGELP75A	Gba|GbaGELP71A	227.024
Gar|GarGELP75A	Gda|GdaGELP77A	1.09401
Gar|GarGELP75A	Ghi|GhiGELP73A	227.197
Gar|GarGELP75A	Gto|GtoGELP73A	227.024
Gar|GarGELP75A	Gmu|GmuGELP73A	227.024
Gar|GarGELP68A	Gth|GthGELP62D	1.09577
Gar|GarGELP68A	Gra|GraGELP55D	236.891
Gar|GarGELP68A	Ghe|GheGELP67A	245.469
Gar|GarGELP68A	Gba|GbaGELP65A	245.325
Gar|GarGELP68A	Gda|GdaGELP70A	1.18424
Gar|GarGELP68A	Ghi|GhiGELP66A	244.855
Gar|GarGELP68A	Gto|GtoGELP67A	245.315
Gar|GarGELP68A	Gmu|GmuGELP67A	244.553
Gar|GarGELP15A	Gth|GthGELP71D	1.01143
Gar|GarGELP15A	Gra|GraGELP19D	187.594
Gar|GarGELP15A	Ghe|GheGELP16A	220.172
Gar|GarGELP15A	Gba|GbaGELP35A	230.337
Gar|GarGELP15A	Gda|GdaGELP40A	1.10545
Gar|GarGELP15A	Ghi|GhiGELP38A	230.159
Gar|GarGELP15A	Gto|GtoGELP37A	230.915
Gar|GarGELP15A	Gmu|GmuGELP38A	230.849
Gar|GarGELP74A	Gth|GthGELP23D	0.94838
Gar|GarGELP74A	Gra|GraGELP60D	194.207
Gar|GarGELP74A	Ghe|GheGELP73A	206.793
Gar|GarGELP74A	Gtu|GtuGELP75D	206.45
Gar|GarGELP74A	Gba|GbaGELP70A	207.122
Gar|GarGELP74A	Gda|GdaGELP76A	0.99977
Gar|GarGELP74A	Ghi|GhiGELP72A	207.22
Gar|GarGELP74A	Gto|GtoGELP72A	207.101
Gar|GarGELP74A	Gmu|GmuGELP72A	207.101
Gar|GarGELP53A	Gth|GthGELP6D	0.72066
Gar|GarGELP53A	Gra|GraGELP42D	155.961
Gar|GarGELP53A	Gtu|GtuGELP53D	155.237
Gar|GarGELP53A	Gba|GbaGELP151D	155.38
Gar|GarGELP53A	Gda|GdaGELP156D	0.75005
Gar|GarGELP53A	Ghi|GhiGELP48A	155.722
Gar|GarGELP53A	Ghi|GhiGELP154D	155.722
Gar|GarGELP53A	Gto|GtoGELP49A	155
Gar|GarGELP53A	Gmu|GmuGELP49A	155.711
Gar|GarGELP53A	Gmu|GmuGELP158D	155.711
Gar|GarGELP2A	Gth|GthGELP26D	0.92167
Gar|GarGELP2A	Gra|GraGELP2D	179.81
Gar|GarGELP2A	Ghe|GheGELP2A	207.33
Gar|GarGELP2A	Gtu|GtuGELP5D	206.344
Gar|GarGELP2A	Gba|GbaGELP2A	208.171
Gar|GarGELP2A	Gda|GdaGELP2A	0.9979
Gar|GarGELP2A	Ghi|GhiGELP2A	208.282
Gar|GarGELP2A	Gto|GtoGELP2A	208.162
Gar|GarGELP2A	Gmu|GmuGELP2A	207.688
Gar|GarGELP21A	Gra|GraGELP23D	326.501
Gar|GarGELP21A	Ghe|GheGELP23A	216.535
Gar|GarGELP21A	Gtu|GtuGELP39D	188.546
Gar|GarGELP21A	Gba|GbaGELP24A	216.668
Gar|GarGELP21A	Gda|GdaGELP26A	1.04592
Gar|GarGELP21A	Ghi|GhiGELP26A	215.741
Gar|GarGELP21A	Gto|GtoGELP25A	215.105
Gar|GarGELP21A	Gmu|GmuGELP25A	216.655
Gar|GarGELP84A	Gth|GthGELP69D	0.92342
Gar|GarGELP84A	Gra|GraGELP65D	203.216
Gar|GarGELP84A	Ghe|GheGELP83A	209.921
Gar|GarGELP84A	Gtu|GtuGELP84D	203.081
Gar|GarGELP84A	Gba|GbaGELP81A	209.255
Gar|GarGELP84A	Gda|GdaGELP86A	1.01013
Gar|GarGELP84A	Ghi|GhiGELP82A	209.364
Gar|GarGELP84A	Gto|GtoGELP83A	209.245
Gar|GarGELP84A	Gmu|GmuGELP83A	209.242
Gar|GarGELP40A	Ghe|GheGELP41A	212.128
Gar|GarGELP40A	Gtu|GtuGELP22D	194.459
Gar|GarGELP40A	Gba|GbaGELP17A	211.984
Gar|GarGELP40A	Gda|GdaGELP17A	1.02327
Gar|GarGELP40A	Ghi|GhiGELP16A	210.812
Gar|GarGELP40A	Gto|GtoGELP14A	210.701
Gar|GarGELP40A	Gmu|GmuGELP14A	210.751
Gar|GarGELP63A	Gra|GraGELP52D	237.089
Gar|GarGELP63A	Ghe|GheGELP63A	244.081
Gar|GarGELP63A	Gba|GbaGELP61A	241.801
Gar|GarGELP63A	Gda|GdaGELP67A	1.16724
Gar|GarGELP63A	Ghi|GhiGELP62A	241.324
Gar|GarGELP63A	Gto|GtoGELP63A	240.854
Gar|GarGELP63A	Gmu|GmuGELP63A	211.833
Gar|GarGELP90A	Gth|GthGELP11D	0.72884
Gar|GarGELP90A	Gra|GraGELP75D	193.719
Gar|GarGELP90A	Ghe|GheGELP88A	214.444
Gar|GarGELP90A	Gtu|GtuGELP91D	194.403
Gar|GarGELP90A	Gba|GbaGELP87A	213.138
Gar|GarGELP90A	Gda|GdaGELP93A	1.02889
Gar|GarGELP90A	Ghi|GhiGELP89A	213.95
Gar|GarGELP90A	Gto|GtoGELP89A	213.134
Gar|GarGELP90A	Gmu|GmuGELP90A	212.602
Gar|GarGELP13A	Gth|GthGELP36D	1.09201
Gar|GarGELP13A	Gra|GraGELP12D	214.704
Gar|GarGELP13A	Gtu|GtuGELP14D	235.128
Gar|GarGELP13A	Gba|GbaGELP12A	242.049
Gar|GarGELP13A	Gda|GdaGELP12A	1.16848
Gar|GarGELP13A	Ghi|GhiGELP11A	242.161
Gar|GarGELP13A	Gto|GtoGELP12A	240.768
Gar|GarGELP13A	Gmu|GmuGELP12A	213.875
Gar|GarGELP28A	Gth|GthGELP54D	0.94785
Gar|GarGELP28A	Gra|GraGELP28D	167.227
Gar|GarGELP28A	Ath|AtGELP103	1.13404
Gar|GarGELP28A	Ghe|GheGELP30A	208.903
Gar|GarGELP28A	Gtu|GtuGELP32D	202.46
Gar|GarGELP28A	Gba|GbaGELP30A	208.62
Gar|GarGELP28A	Gda|GdaGELP33A	1.00706
Gar|GarGELP28A	Ghi|GhiGELP33A	208.728
Gar|GarGELP28A	Gto|GtoGELP31A	208.325
Gar|GarGELP28A	Gmu|GmuGELP32A	208.602
Gar|GarGELP88A	Gth|GthGELP45D	1.00714
Gar|GarGELP88A	Gra|GraGELP76D	197.331
Gar|GarGELP88A	Ghe|GheGELP87A	251.94
Gar|GarGELP88A	Gtu|GtuGELP89D	209.028
Gar|GarGELP88A	Gba|GbaGELP85A	220.168
Gar|GarGELP88A	Gda|GdaGELP91A	1.06283
Gar|GarGELP88A	Ghi|GhiGELP190D	217.607
Gar|GarGELP88A	Gto|GtoGELP87A	250.861
Gar|GarGELP88A	Gmu|GmuGELP88A	220.164
Gar|GarGELP87A	Gth|GthGELP9D	0.74027
Gar|GarGELP87A	Gra|GraGELP77D	203.111
Gar|GarGELP87A	Ghe|GheGELP85A	212.013
Gar|GarGELP87A	Gtu|GtuGELP88D	172.414
Gar|GarGELP87A	Gba|GbaGELP186D	205.605
Gar|GarGELP87A	Gda|GdaGELP90A	1.01763
Gar|GarGELP87A	Ghi|GhiGELP86A	204.27
Gar|GarGELP87A	Gto|GtoGELP86A	195.049
Gar|GarGELP87A	Gmu|GmuGELP87A	204.833
Gar|GarGELP89A	Gth|GthGELP10D	0.90187
Gar|GarGELP89A	Ghe|GheGELP86A	208.553
Gar|GarGELP89A	Gtu|GtuGELP90D	205.59
Gar|GarGELP89A	Gba|GbaGELP86A	206.087
Gar|GarGELP89A	Gda|GdaGELP92A	1.00352
Gar|GarGELP89A	Ghi|GhiGELP88A	208.048
Gar|GarGELP89A	Gto|GtoGELP88A	205.553
Gar|GarGELP89A	Gmu|GmuGELP89A	207.877
Gar|GarGELP17A	Gth|GthGELP58D	0.92112
Gar|GarGELP17A	Gra|GraGELP17D	194.585
Gar|GarGELP17A	Ath|AtGELP86	1.04553
Gar|GarGELP17A	Ghe|GheGELP18A	203.159
Gar|GarGELP17A	Gtu|GtuGELP20D	198.978
Gar|GarGELP17A	Gba|GbaGELP21A	202.145
Gar|GarGELP17A	Gda|GdaGELP23A	0.97778
Gar|GarGELP17A	Ghi|GhiGELP22A	202.66
Gar|GarGELP17A	Gto|GtoGELP21A	201.843
Gar|GarGELP17A	Gmu|GmuGELP21A	202.132
Gar|GarGELP11A	Gth|GthGELP39D	1.00163
Gar|GarGELP11A	Gra|GraGELP10D	228.29
Gar|GarGELP11A	Ath|AtGELP68	1.2806
Gar|GarGELP11A	Ghe|GheGELP11A	233.96
Gar|GarGELP11A	Gtu|GtuGELP12D	231.463
Gar|GarGELP11A	Gba|GbaGELP15A	235.084
Gar|GarGELP11A	Gda|GdaGELP15A	1.13482
Gar|GarGELP11A	Ghi|GhiGELP14A	233.744
Gar|GarGELP11A	Gto|GtoGELP115D	229.971
Gar|GarGELP11A	Gmu|GmuGELP116D	230.496
Gar|GarGELP69A	Gth|GthGELP63D	0.56389
Gar|GarGELP69A	Ghe|GheGELP68A	195.146
Gar|GarGELP69A	Gtu|GtuGELP68D	179.395
Gar|GarGELP69A	Gba|GbaGELP167D	187.017
Gar|GarGELP69A	Gda|GdaGELP71A	0.93297
Gar|GarGELP69A	Ghi|GhiGELP171D	188.745
Gar|GarGELP69A	Gto|GtoGELP68A	193.264
Gar|GarGELP69A	Gmu|GmuGELP178D	188.626
Gar|GarGELP33A	Gra|GraGELP32D	215.783
Gar|GarGELP33A	Ghe|GheGELP35A	220.569
Gar|GarGELP33A	Gtu|GtuGELP27D	214.658
Gar|GarGELP33A	Gba|GbaGELP33A	220.028
Gar|GarGELP33A	Gda|GdaGELP38A	1.06208
Gar|GarGELP33A	Ghi|GhiGELP36A	221.11
Gar|GarGELP33A	Gto|GtoGELP35A	220.883
Gar|GarGELP33A	Gmu|GmuGELP36A	220.414
Gar|GarGELP55A	Gra|GraGELP44D	200.282
Gar|GarGELP55A	Ath|AtGELP91	1.47564
Gar|GarGELP55A	Ghe|GheGELP53A	235.181
Gar|GarGELP55A	Gtu|GtuGELP50D	229.093
Gar|GarGELP55A	Gba|GbaGELP48A	235.044
Gar|GarGELP55A	Gda|GdaGELP54A	1.13458
Gar|GarGELP55A	Ghi|GhiGELP50A	233.807
Gar|GarGELP55A	Gto|GtoGELP51A	234.681
Gar|GarGELP55A	Gmu|GmuGELP51A	235.027
Gar|GarGELP94A	Gra|GraGELP78D	200.886
Gar|GarGELP94A	Ghe|GheGELP92A	218.429
Gar|GarGELP94A	Gba|GbaGELP90A	211.761
Gar|GarGELP94A	Gda|GdaGELP96A	1.03043
Gar|GarGELP94A	Ghi|GhiGELP93A	211.753
Gar|GarGELP94A	Gto|GtoGELP93A	211.31
Gar|GarGELP94A	Gmu|GmuGELP94A	213.45
Gar|GarGELP31A	Gth|GthGELP57D	1.06304
Gar|GarGELP31A	Gra|GraGELP30D	153.945
Gar|GarGELP31A	Ath|AtGELP69	0.99335
Gar|GarGELP31A	Ghe|GheGELP33A	234.829
Gar|GarGELP31A	Gtu|GtuGELP29D	229.891
Gar|GarGELP31A	Gba|GbaGELP133D	227.321
Gar|GarGELP31A	Gda|GdaGELP36A	1.10176
Gar|GarGELP31A	Ghi|GhiGELP137D	227.428
Gar|GarGELP31A	Gto|GtoGELP33A	227.183
Gar|GarGELP31A	Gmu|GmuGELP140D	227.77
Gar|GarGELP71A	Gth|GthGELP21D	0.65351
Gar|GarGELP71A	Gra|GraGELP62D	141.491
Gar|GarGELP71A	Ghe|GheGELP70A	145.509
Gar|GarGELP71A	Gtu|GtuGELP77D	143.083
Gar|GarGELP71A	Gba|GbaGELP68A	144.845
Gar|GarGELP71A	Gda|GdaGELP175D	0.6841
Gar|GarGELP71A	Ghi|GhiGELP69A	144.959
Gar|GarGELP71A	Gto|GtoGELP70A	144.833
Gar|GarGELP71A	Gmu|GmuGELP69A	144.833
Gar|GarGELP86A	Gth|GthGELP70D	1.00313
Gar|GarGELP86A	Gra|GraGELP63D	210.595
Gar|GarGELP86A	Ath|AtGELP26	1.46976
Gar|GarGELP86A	Ghe|GheGELP84A	225.668
Gar|GarGELP86A	Gtu|GtuGELP87D	224.107
Gar|GarGELP86A	Gba|GbaGELP84A	225.528
Gar|GarGELP86A	Gda|GdaGELP191D	1.08336
Gar|GarGELP86A	Ghi|GhiGELP85A	225.519
Gar|GarGELP86A	Gto|GtoGELP191D	223.835
Gar|GarGELP86A	Gmu|GmuGELP86A	225.512
Gar|GarGELP22A	Ath|AtGELP97	1.01025
Gar|GarGELP22A	Ghe|GheGELP24A	215.256
Gar|GarGELP22A	Gtu|GtuGELP38D	205.81
Gar|GarGELP22A	Gba|GbaGELP25A	216.498
Gar|GarGELP22A	Gda|GdaGELP27A	1.0451
Gar|GarGELP22A	Ghi|GhiGELP27A	216.598
Gar|GarGELP22A	Gto|GtoGELP26A	216.491
Gar|GarGELP22A	Gmu|GmuGELP26A	215.676
Gar|GarGELP96A	Gth|GthGELP31D	0.9524
Gar|GarGELP96A	Gra|GraGELP80D	206.174
Gar|GarGELP96A	Ath|AtGELP95	1.37052
Gar|GarGELP96A	Gtu|GtuGELP96D	206.96
Gar|GarGELP96A	Gba|GbaGELP195D	206.411
Gar|GarGELP96A	Gda|GdaGELP201D	0.9964
Gar|GarGELP96A	Ghi|GhiGELP95A	209.71
Gar|GarGELP96A	Gto|GtoGELP95A	208.661
Gar|GarGELP96A	Gmu|GmuGELP96A	209.592
Gar|GarGELP70A	Gth|GthGELP64D	0.94405
Gar|GarGELP70A	Gra|GraGELP56D	203.159
Gar|GarGELP70A	Ath|AtGELP38	1.43131
Gar|GarGELP70A	Ghe|GheGELP69A	207.475
Gar|GarGELP70A	Gtu|GtuGELP67D	204.233
Gar|GarGELP70A	Gba|GbaGELP67A	207.276
Gar|GarGELP70A	Gda|GdaGELP72A	1.00056
Gar|GarGELP70A	Ghi|GhiGELP68A	208.02
Gar|GarGELP70A	Gto|GtoGELP69A	208.02
Gar|GarGELP70A	Gmu|GmuGELP68A	208.02
Gar|GarGELP7A	Gth|GthGELP27D	1.02981
Gar|GarGELP7A	Gra|GraGELP3D	216.355
Gar|GarGELP7A	Ghe|GheGELP3A	234.881
Gar|GarGELP7A	Gtu|GtuGELP4D	229.259
Gar|GarGELP7A	Gba|GbaGELP3A	233.111
Gar|GarGELP7A	Gda|GdaGELP3A	1.13091
Gar|GarGELP7A	Ghi|GhiGELP105D	229.504
Gar|GarGELP7A	Gto|GtoGELP105D	229.971
Gar|GarGELP7A	Gmu|GmuGELP3A	234.264
Gar|GarGELP93A	Gth|GthGELP14D	0.65049
Gar|GarGELP93A	Gra|GraGELP72D	132.31
Gar|GarGELP93A	Ghe|GheGELP91A	144.751
Gar|GarGELP93A	Gtu|GtuGELP94D	140.291
Gar|GarGELP93A	Gba|GbaGELP89A	144.262
Gar|GarGELP93A	Gda|GdaGELP95A	0.69602
Gar|GarGELP93A	Ghi|GhiGELP195D	141.071
Gar|GarGELP93A	Gto|GtoGELP198D	139.966
Gar|GarGELP93A	Gmu|GmuGELP202D	140.941
Gar|GarGELP57A	Gth|GthGELP42D	0.89773
Gar|GarGELP57A	Gra|GraGELP47D	195.567
Gar|GarGELP57A	Ath|AtGELP96	1.38841
Gar|GarGELP57A	Ghe|GheGELP56A	210.041
Gar|GarGELP57A	Gtu|GtuGELP65D	193.636
Gar|GarGELP57A	Gba|GbaGELP52A	208.673
Gar|GarGELP57A	Gda|GdaGELP58A	1.00732
Gar|GarGELP57A	Ghi|GhiGELP54A	208.849
Gar|GarGELP57A	Gto|GtoGELP55A	208.665
Gar|GarGELP57A	Gmu|GmuGELP55A	208.665
Gar|GarGELP66A	Gth|GthGELP60D	0.99089
Gar|GarGELP66A	Gra|GraGELP53D	214.162
Gar|GarGELP66A	Ghe|GheGELP65A	222.658
Gar|GarGELP66A	Gtu|GtuGELP70D	215.649
Gar|GarGELP66A	Gba|GbaGELP63A	223.204
Gar|GarGELP66A	Gda|GdaGELP68A	1.07356
Gar|GarGELP66A	Ghi|GhiGELP64A	222.508
Gar|GarGELP66A	Gto|GtoGELP65A	223.197
Gar|GarGELP66A	Gmu|GmuGELP65A	223.192
Gar|GarGELP29A	Gth|GthGELP55D	0.85805
Gar|GarGELP29A	Gra|GraGELP29D	180.45
Gar|GarGELP29A	Ghe|GheGELP31A	169.273
Gar|GarGELP29A	Gtu|GtuGELP31D	146.153
Gar|GarGELP29A	Gba|GbaGELP131D	184.854
Gar|GarGELP29A	Gda|GdaGELP34A	0.91925
Gar|GarGELP29A	Gmu|GmuGELP138D	184.839
Gar|GarGELP45A	Ghe|GheGELP100A	209.469
Gar|GarGELP45A	Gtu|GtuGELP45D	152.351
Gar|GarGELP45A	Gba|GbaGELP38A	207.47
Gar|GarGELP45A	Gda|GdaGELP44A	1.0015
Gar|GarGELP45A	Ghi|GhiGELP41A	206.932
Gar|GarGELP45A	Gto|GtoGELP41A	207.341
Gar|GarGELP45A	Gmu|GmuGELP151D	194.006
Gar|GarGELP10A	Gth|GthGELP41D	0.85842
Gar|GarGELP10A	Gra|GraGELP9D	164.998
Gar|GarGELP10A	Ghe|GheGELP10A	165.796
Gar|GarGELP10A	Gtu|GtuGELP11D	161.117
Gar|GarGELP10A	Gba|GbaGELP16A	189.453
Gar|GarGELP10A	Gda|GdaGELP16A	0.80219
Gar|GarGELP10A	Ghi|GhiGELP15A	167.386
Gar|GarGELP10A	Gto|GtoGELP116D	163.213
Gar|GarGELP10A	Gmu|GmuGELP117D	163.443
Gar|GarGELP37A	Gra|GraGELP35D	150.126
Gar|GarGELP16A	Gth|GthGELP72D	0.78866
Gar|GarGELP16A	Gra|GraGELP18D	159.09
Gar|GarGELP16A	Ghe|GheGELP17A	157.268
Gar|GarGELP16A	Gtu|GtuGELP19D	173.708
Gar|GarGELP16A	Gba|GbaGELP34A	177.349
Gar|GarGELP16A	Gda|GdaGELP39A	0.85605
Gar|GarGELP16A	Ghi|GhiGELP123D	161.032
Gar|GarGELP16A	Gto|GtoGELP122D	162.659
Gar|GarGELP16A	Gmu|GmuGELP37A	178.372
Gar|GarGELP44A	Gth|GthGELP74D	1.01321
Gar|GarGELP44A	Ath|AtGELP101	1.00282
Gar|GarGELP44A	Ghe|GheGELP45A	221.978
Gar|GarGELP44A	Gtu|GtuGELP46D	217.626
Gar|GarGELP44A	Gba|GbaGELP37A	223.452
Gar|GarGELP44A	Gda|GdaGELP43A	1.07866
Gar|GarGELP44A	Ghi|GhiGELP40A	222.975
Gar|GarGELP44A	Gto|GtoGELP40A	223.443
Gar|GarGELP44A	Gmu|GmuGELP41A	223.439
Gar|GarGELP103A	Gra|GraGELP14D	218.974
Gar|GarGELP103A	Ghe|GheGELP15A	221.979
Gar|GarGELP103A	Gtu|GtuGELP16D	218.434
Gar|GarGELP103A	Gba|GbaGELP7A	221.245
Gar|GarGELP103A	Gda|GdaGELP7A	1.06801
Gar|GarGELP103A	Ghi|GhiGELP6A	221.463
Gar|GarGELP103A	Gto|GtoGELP7A	221.237
Gar|GarGELP103A	Gmu|GmuGELP7A	220.457
Gar|GarGELP54A	Gth|GthGELP7D	0.82516
Gar|GarGELP54A	Gra|GraGELP43D	208.471
Gar|GarGELP54A	Ghe|GheGELP52A	217.585
Gar|GarGELP54A	Gtu|GtuGELP49D	213.696
Gar|GarGELP54A	Gba|GbaGELP47A	213.068
Gar|GarGELP54A	Gda|GdaGELP53A	1.02857
Gar|GarGELP54A	Ghi|GhiGELP49A	212.893
Gar|GarGELP54A	Gto|GtoGELP50A	212.372
Gar|GarGELP54A	Gmu|GmuGELP50A	213.056
Gar|GarGELP51A	Gth|GthGELP4D	0.773
Gar|GarGELP51A	Gra|GraGELP40D	208.565
Gar|GarGELP51A	Ath|AtGELP47	1.26575
Gar|GarGELP51A	Ghe|GheGELP50A	209.352
Gar|GarGELP51A	Gtu|GtuGELP55D	208.543
Gar|GarGELP51A	Gba|GbaGELP44A	209.206
Gar|GarGELP51A	Gda|GdaGELP50A	1.0099
Gar|GarGELP51A	Ghi|GhiGELP46A	208.677
Gar|GarGELP51A	Gto|GtoGELP47A	209.09
Gar|GarGELP51A	Gmu|GmuGELP156D	208.383
Gar|GarGELP80A	Gth|GthGELP65D	1.0584
Gar|GarGELP80A	Gra|GraGELP69D	229.383
Gar|GarGELP80A	Ath|AtGELP76	1.35759
Gar|GarGELP80A	Ghe|GheGELP80A	231.753
Gar|GarGELP80A	Gtu|GtuGELP80D	226.701
Gar|GarGELP80A	Gba|GbaGELP77A	232.929
Gar|GarGELP80A	Gda|GdaGELP83A	1.12075
Gar|GarGELP80A	Ghi|GhiGELP78A	232.985
Gar|GarGELP80A	Gto|GtoGELP79A	232.929
Gar|GarGELP80A	Gmu|GmuGELP79A	232.919
Gar|GarGELP23A	Ath|AtGELP19	1.16741
Gar|GarGELP23A	Ghe|GheGELP25A	228.168
Gar|GarGELP23A	Gtu|GtuGELP37D	223.696
Gar|GarGELP23A	Gba|GbaGELP26A	228.896
Gar|GarGELP23A	Gda|GdaGELP28A	1.10492
Gar|GarGELP23A	Ghi|GhiGELP28A	229.867
Gar|GarGELP23A	Gto|GtoGELP27A	229.756
Gar|GarGELP23A	Gmu|GmuGELP27A	229.284
Gar|GarGELP4A	Gra|GraGELP5D	198.536
Gar|GarGELP4A	Ath|AtGELP88	1.28452
Gar|GarGELP4A	Ghe|GheGELP6A	172.747
Gar|GarGELP4A	Gtu|GtuGELP1D	198.513
Gar|GarGELP4A	Gba|GbaGELP6A	201.553
Gar|GarGELP4A	Gda|GdaGELP6A	0.97294
Gar|GarGELP4A	Ghi|GhiGELP108D	198.475
Gar|GarGELP4A	Gto|GtoGELP6A	201.544
Gar|GarGELP4A	Gmu|GmuGELP6A	202.194
Gar|GarGELP82A	Gth|GthGELP67D	0.83833
Gar|GarGELP82A	Gra|GraGELP67D	206.184
Gar|GarGELP82A	Ghe|GheGELP98A	208.133
Gar|GarGELP82A	Gtu|GtuGELP82D	204.659
Gar|GarGELP82A	Gba|GbaGELP79A	206.647
Gar|GarGELP82A	Gda|GdaGELP85A	0.99954
Gar|GarGELP82A	Ghi|GhiGELP80A	206.708
Gar|GarGELP82A	Gto|GtoGELP81A	207.053
Gar|GarGELP82A	Gmu|GmuGELP81A	206.69
Gar|GarGELP95A	Gth|GthGELP77D	0.71042
Gar|GarGELP95A	Gra|GraGELP79D	138.195
Gar|GarGELP95A	Ghe|GheGELP93A	154.922
Gar|GarGELP95A	Gtu|GtuGELP95D	142.484
Gar|GarGELP95A	Gba|GbaGELP91A	154.102
Gar|GarGELP95A	Gda|GdaGELP97A	0.74384
Gar|GarGELP95A	Ghi|GhiGELP94A	154.142
Gar|GarGELP95A	Gto|GtoGELP200D	153.105
Gar|GarGELP95A	Gmu|GmuGELP95A	154.085
Gar|GarGELP79A	Gth|GthGELP48D	0.97406
Gar|GarGELP79A	Gra|GraGELP71D	193.647
Gar|GarGELP79A	Ghe|GheGELP78A	216.757
Gar|GarGELP79A	Gtu|GtuGELP78D	212.642
Gar|GarGELP79A	Gba|GbaGELP75A	216.208
Gar|GarGELP79A	Gda|GdaGELP81A	1.04566
Gar|GarGELP79A	Ghi|GhiGELP77A	216.777
Gar|GarGELP79A	Gto|GtoGELP182D	210.233
Gar|GarGELP79A	Gmu|GmuGELP77A	215.554
Gar|GarGELP46A	Gth|GthGELP75D	0.69373
Gar|GarGELP46A	Ghe|GheGELP99A	205.648
Gar|GarGELP46A	Gtu|GtuGELP44D	191.154
Gar|GarGELP46A	Gba|GbaGELP39A	202.824
Gar|GarGELP46A	Gda|GdaGELP45A	0.93237
Gar|GarGELP46A	Ghi|GhiGELP42A	202.297
Gar|GarGELP46A	Gto|GtoGELP42A	202.422
Gar|GarGELP46A	Gmu|GmuGELP42A	203.688
Gar|GarGELP35A	Gra|GraGELP33D	177.753
Gar|GarGELP35A	Ghe|GheGELP37A	235.979
Gar|GarGELP35A	Gtu|GtuGELP25D	224.081
Gar|GarGELP35A	Gba|GbaGELP19A	236.984
Gar|GarGELP35A	Ghi|GhiGELP21A	236.108
Gar|GarGELP35A	Gto|GtoGELP19A	236.969
Gar|GarGELP35A	Gmu|GmuGELP19A	236.969
Gar|GarGELP26A	Gth|GthGELP53D	1.00159
Gar|GarGELP26A	Gra|GraGELP26D	205.858
Gar|GarGELP26A	Ghe|GheGELP28A	225.841
Gar|GarGELP26A	Gtu|GtuGELP34D	219.468
Gar|GarGELP26A	Gba|GbaGELP28A	226.282
Gar|GarGELP26A	Gda|GdaGELP31A	1.09231
Gar|GarGELP26A	Ghi|GhiGELP31A	225.403
Gar|GarGELP26A	Gto|GtoGELP29A	227.027
Gar|GarGELP26A	Gmu|GmuGELP30A	227.027
Gar|GarGELP99A	Gth|GthGELP34D	1.06648
Gar|GarGELP99A	Gra|GraGELP82D	204.653
Gar|GarGELP99A	Ath|AtGELP18	1.39021
Gar|GarGELP99A	Ghe|GheGELP95A	233.432
Gar|GarGELP99A	Gtu|GtuGELP99D	220.682
Gar|GarGELP99A	Gba|GbaGELP198D	230.567
Gar|GarGELP99A	Gda|GdaGELP99A	1.11857
Gar|GarGELP99A	Ghi|GhiGELP202D	222.507
Gar|GarGELP99A	Gto|GtoGELP98A	223.839
Gar|GarGELP99A	Gmu|GmuGELP99A	223.839
Gar|GarGELP67A	Gth|GthGELP61D	0.88416
Gar|GarGELP67A	Gra|GraGELP54D	155.864
Gar|GarGELP67A	Ghe|GheGELP66A	171.134
Gar|GarGELP67A	Gtu|GtuGELP69D	190.697
Gar|GarGELP67A	Gba|GbaGELP165D	190.734
Gar|GarGELP67A	Gda|GdaGELP69A	0.94837
Gar|GarGELP67A	Ghi|GhiGELP169D	191.763
Gar|GarGELP67A	Gto|GtoGELP170D	191.644
Gar|GarGELP67A	Gmu|GmuGELP176D	191.64
Gar|GarGELP6A	Gth|GthGELP28D	0.92587
Gar|GarGELP6A	Ghe|GheGELP4A	204.362
Gar|GarGELP6A	Gtu|GtuGELP3D	199.787
Gar|GarGELP6A	Gba|GbaGELP4A	204.456
Gar|GarGELP6A	Gda|GdaGELP4A	0.98694
Gar|GarGELP6A	Ghi|GhiGELP3A	201.901
Gar|GarGELP6A	Gto|GtoGELP4A	204.269
Gar|GarGELP6A	Gmu|GmuGELP4A	205.081
Gar|GarGELP97A	Gth|GthGELP32D	0.68403
Gar|GarGELP97A	Gra|GraGELP81D	193.115
Gar|GarGELP97A	Gtu|GtuGELP97D	200.513
Gar|GarGELP97A	Gba|GbaGELP196D	200.784
Gar|GarGELP97A	Gda|GdaGELP202D	0.96921
Gar|GarGELP97A	Ghi|GhiGELP96A	203.439
Gar|GarGELP97A	Gto|GtoGELP96A	203.439
Gar|GarGELP97A	Gmu|GmuGELP97A	203.776
Gar|GarGELP47A	Gra|GraGELP38D	207.329
Gar|GarGELP47A	Ghe|GheGELP46A	213.922
Gar|GarGELP47A	Gtu|GtuGELP43D	211.903
Gar|GarGELP47A	Gba|GbaGELP40A	214.18
Gar|GarGELP47A	Gda|GdaGELP46A	1.03391
Gar|GarGELP47A	Ghi|GhiGELP43A	214.289
Gar|GarGELP47A	Gto|GtoGELP43A	214.173
Gar|GarGELP47A	Gmu|GmuGELP43A	213.649
Gar|GarGELP65A	Ghe|GheGELP64A	228.741
Gar|GarGELP65A	Gba|GbaGELP62A	227.844
Gar|GarGELP65A	Ghi|GhiGELP63A	228.296
Gar|GarGELP65A	Gto|GtoGELP168D	206.379
Gar|GarGELP65A	Gmu|GmuGELP64A	227.94
Gar|GarGELP52A	Gth|GthGELP5D	0.77312
Gar|GarGELP52A	Gra|GraGELP41D	181.527
Gar|GarGELP52A	Ghe|GheGELP51A	220.452
Gar|GarGELP52A	Gtu|GtuGELP54D	182.267
Gar|GarGELP52A	Gba|GbaGELP45A	182.465
Gar|GarGELP52A	Gda|GdaGELP51A	0.88079
Gar|GarGELP52A	Ghi|GhiGELP47A	182.58
Gar|GarGELP52A	Gto|GtoGELP48A	182.923
Gar|GarGELP52A	Gmu|GmuGELP48A	182.923
Gar|GarGELP43A	Ghe|GheGELP44A	115.747
Gar|GarGELP43A	Gba|GbaGELP36A	115.953
Gar|GarGELP43A	Ghi|GhiGELP39A	115.708
Gar|GarGELP43A	Gto|GtoGELP39A	115.245
Gar|GarGELP43A	Gmu|GmuGELP40A	115.941
Gar|GarGELP24A	Gth|GthGELP51D	0.56536
Gar|GarGELP24A	Gra|GraGELP24D	141.249
Gar|GarGELP24A	Ghe|GheGELP26A	298.016
Gar|GarGELP24A	Gtu|GtuGELP36D	133.931
Gar|GarGELP24A	Gba|GbaGELP127D	138.622
Gar|GarGELP24A	Gda|GdaGELP132D	0.66914
Gar|GarGELP24A	Ghi|GhiGELP132D	138.335
Gar|GarGELP24A	Gto|GtoGELP129D	138.257
Gar|GarGELP24A	Gmu|GmuGELP133D	138.606
Gar|GarGELP48A	Gth|GthGELP1D	0.79209
Gar|GarGELP48A	Ghe|GheGELP47A	173.179
Gar|GarGELP48A	Gtu|GtuGELP58D	164.626
Gar|GarGELP48A	Gba|GbaGELP41A	166.975
Gar|GarGELP48A	Gda|GdaGELP47A	0.80601
Gar|GarGELP48A	Ghi|GhiGELP44A	167.554
Gar|GarGELP48A	Gto|GtoGELP44A	167.432
Gar|GarGELP48A	Gmu|GmuGELP44A	167.429
Gar|GarGELP76A	Gth|GthGELP44D	1.05949
Gar|GarGELP76A	Gra|GraGELP58D	225.856
Gar|GarGELP76A	Ghe|GheGELP75A	230.648
Gar|GarGELP76A	Gtu|GtuGELP73D	228.272
Gar|GarGELP76A	Gba|GbaGELP72A	230.979
Gar|GarGELP76A	Gda|GdaGELP78A	1.11996
Gar|GarGELP76A	Ghi|GhiGELP74A	231.607
Gar|GarGELP76A	Gto|GtoGELP74A	231.068
Gar|GarGELP76A	Gmu|GmuGELP74A	230.323
Gar|GarGELP62A	Gth|GthGELP20D	0.81551
Gar|GarGELP62A	Gra|GraGELP51D	189.681
Gar|GarGELP62A	Ghe|GheGELP62A	201.772
Gar|GarGELP62A	Gtu|GtuGELP59D	188.551
Gar|GarGELP62A	Gba|GbaGELP60A	201.387
Gar|GarGELP62A	Gda|GdaGELP66A	0.97214
Gar|GarGELP62A	Ghi|GhiGELP61A	202.134
Gar|GarGELP62A	Gto|GtoGELP62A	202.02
Gar|GarGELP62A	Gmu|GmuGELP62A	202.02
Gar|GarGELP85A	Gra|GraGELP85D	181.068
Gar|GarGELP85A	Gtu|GtuGELP86D	210.097
Gar|GarGELP85A	Gba|GbaGELP83A	212.608
Gar|GarGELP85A	Gda|GdaGELP88A	1.02632
Gar|GarGELP85A	Ghi|GhiGELP206	212.722
Gar|GarGELP85A	Gto|GtoGELP84A	212.6
Gar|GarGELP85A	Gmu|GmuGELP85A	212.593
Gar|GarGELP91A	Gth|GthGELP12D	1.03995
Gar|GarGELP91A	Gra|GraGELP74D	225.804
Gar|GarGELP91A	Ath|AtGELP72	1.23713
Gar|GarGELP91A	Ghe|GheGELP89A	231.114
Gar|GarGELP91A	Gtu|GtuGELP92D	226.597
Gar|GarGELP91A	Gba|GbaGELP190D	225.634
Gar|GarGELP91A	Gda|GdaGELP196D	1.08107
Gar|GarGELP91A	Ghi|GhiGELP90A	229.971
Gar|GarGELP91A	Gto|GtoGELP90A	230.027
Gar|GarGELP91A	Gmu|GmuGELP91A	230.957
Gar|GarGELP78A	Gth|GthGELP47D	0.83451
Gar|GarGELP78A	Gra|GraGELP57D	155.643
Gar|GarGELP78A	Ghe|GheGELP77A	183.68
Gar|GarGELP78A	Gtu|GtuGELP71D	121.729
Gar|GarGELP78A	Gba|GbaGELP176D	176.85
Gar|GarGELP78A	Gda|GdaGELP80A	0.8719
Gar|GarGELP78A	Ghi|GhiGELP76A	180.735
Gar|GarGELP78A	Gto|GtoGELP76A	179.789
Gar|GarGELP78A	Gmu|GmuGELP76A	180.959
Gar|GarGELP34A	Ath|AtGELP7	0.99422
Gar|GarGELP34A	Ghe|GheGELP36A	238.583
Gar|GarGELP34A	Gtu|GtuGELP26D	224.841
Gar|GarGELP34A	Gba|GbaGELP20A	234.545
Gar|GarGELP34A	Gda|GdaGELP19A	1.31041
Gar|GarGELP34A	Ghi|GhiGELP140D	228.517
Gar|GarGELP34A	Gto|GtoGELP20A	237.147
Gar|GarGELP34A	Gmu|GmuGELP20A	237.497
Gar|GarGELP77A	Gth|GthGELP43D	1.05472
Gar|GarGELP77A	Gra|GraGELP59D	223.394
Gar|GarGELP77A	Ghe|GheGELP74A	232.622
Gar|GarGELP77A	Gtu|GtuGELP74D	228.226
Gar|GarGELP77A	Gba|GbaGELP73A	231.729
Gar|GarGELP77A	Gda|GdaGELP79A	1.1242
Gar|GarGELP77A	Ghi|GhiGELP75A	228.364
Gar|GarGELP77A	Gto|GtoGELP75A	231.665
Gar|GarGELP77A	Gmu|GmuGELP75A	232.468
Gar|GarGELP72A	Gth|GthGELP22D	0.97574
Gar|GarGELP72A	Gra|GraGELP61D	213.248
Gar|GarGELP72A	Ath|AtGELP15	1.42866
Gar|GarGELP72A	Ghe|GheGELP71A	214.5
Gar|GarGELP72A	Gtu|GtuGELP76D	213.113
Gar|GarGELP72A	Gba|GbaGELP69A	215.926
Gar|GarGELP72A	Gda|GdaGELP176D	1.03056
Gar|GarGELP72A	Ghi|GhiGELP70A	216.027
Gar|GarGELP72A	Gto|GtoGELP71A	215.913
Gar|GarGELP72A	Gmu|GmuGELP70A	215.913
Gar|GarGELP9A	Gth|GthGELP15D	0.88584
Gar|GarGELP9A	Gra|GraGELP6D	196.144
Gar|GarGELP9A	Ghe|GheGELP9A	193.235
Gar|GarGELP9A	Gtu|GtuGELP8D	194.051
Gar|GarGELP9A	Gba|GbaGELP10A	205.488
Gar|GarGELP9A	Gda|GdaGELP10A	0.93208
Gar|GarGELP9A	Ghi|GhiGELP9A	199.557
Gar|GarGELP9A	Gto|GtoGELP10A	205.479
Gar|GarGELP9A	Gmu|GmuGELP10A	205.474
Gar|GarGELP38A	Ghe|GheGELP39A	193.986
Gar|GarGELP38A	Gtu|GtuGELP23D	197.206
Gar|GarGELP38A	Gba|GbaGELP139D	199.737
Gar|GarGELP38A	Ghi|GhiGELP19A	212.475
Gar|GarGELP38A	Gto|GtoGELP17A	199.081
Gar|GarGELP38A	Gmu|GmuGELP17A	190.678
Gar|GarGELP83A	Gth|GthGELP68D	1.00374
Gar|GarGELP83A	Gra|GraGELP66D	217.483
Gar|GarGELP83A	Ghe|GheGELP82A	219.956
Gar|GarGELP83A	Gtu|GtuGELP83D	217.764
Gar|GarGELP83A	Gba|GbaGELP80A	219.784
Gar|GarGELP83A	Gda|GdaGELP187D	1.05203
Gar|GarGELP83A	Ghi|GhiGELP81A	218.27
Gar|GarGELP83A	Gto|GtoGELP187D	217.717
Gar|GarGELP83A	Gmu|GmuGELP82A	219.02
Gar|GarGELP50A	Gth|GthGELP3D	0.88544
Gar|GarGELP50A	Gra|GraGELP39D	160.806
Gar|GarGELP50A	Ghe|GheGELP49A	206.513
Gar|GarGELP50A	Gtu|GtuGELP56D	191.502
Gar|GarGELP50A	Gba|GbaGELP43A	206.608
Gar|GarGELP50A	Gda|GdaGELP49A	0.99732
Gar|GarGELP50A	Ghi|GhiGELP45A	206.722
Gar|GarGELP50A	Gto|GtoGELP46A	206.593
Gar|GarGELP50A	Gmu|GmuGELP46A	206.128
Gar|GarGELP73A	Ghe|GheGELP72A	220.548
Gar|GarGELP101A	Gth|GthGELP35D	0.98188
Gar|GarGELP101A	Gra|GraGELP84D	211.041
Gar|GarGELP101A	Ghe|GheGELP97A	213.284
Gar|GarGELP101A	Gtu|GtuGELP101D	210.5
Gar|GarGELP101A	Gba|GbaGELP96A	211.578
Gar|GarGELP101A	Gda|GdaGELP101A	1.02466
Gar|GarGELP101A	Ghi|GhiGELP100A	212.089
Gar|GarGELP101A	Gto|GtoGELP100A	212.543
Gar|GarGELP101A	Gmu|GmuGELP101A	212.538
Gar|GarGELP100A	Gra|GraGELP83D	165.533
Gar|GarGELP100A	Ath|AtGELP81	1.26893
Gar|GarGELP100A	Ghe|GheGELP96A	208.084
Gar|GarGELP100A	Gtu|GtuGELP100D	205.934
Gar|GarGELP100A	Gba|GbaGELP199D	205.788
Gar|GarGELP100A	Gda|GdaGELP100A	1.00437
Gar|GarGELP100A	Ghi|GhiGELP99A	208.171
Gar|GarGELP100A	Gto|GtoGELP99A	208.054
Gar|GarGELP100A	Gmu|GmuGELP100A	208.037
Gar|GarGELP3A	Gth|GthGELP16D	0.88543
Gar|GarGELP3A	Gra|GraGELP8D	204.372
Gar|GarGELP3A	Ath|AtGELP1	1.02338
Gar|GarGELP3A	Ghe|GheGELP7A	216.815
Gar|GarGELP3A	Gtu|GtuGELP10D	207.017
Gar|GarGELP3A	Gba|GbaGELP116D	202.991
Gar|GarGELP3A	Gda|GdaGELP121D	0.97984
Gar|GarGELP3A	Ghi|GhiGELP10A	215.1
Gar|GarGELP3A	Gto|GtoGELP11A	215.045
Gar|GarGELP3A	Gmu|GmuGELP11A	215.03
Gar|GarGELP1A	Gth|GthGELP25D	0.95818
Gar|GarGELP1A	Gra|GraGELP1D	209.987
Gar|GarGELP1A	Ath|AtGELP104	1.00498
Gar|GarGELP1A	Ghe|GheGELP1A	217.048
Gar|GarGELP1A	Gtu|GtuGELP6D	209.379
Gar|GarGELP1A	Gba|GbaGELP99D	209.298
Gar|GarGELP1A	Gda|GdaGELP103D	1.01029
Gar|GarGELP1A	Ghi|GhiGELP1A	218.62
Gar|GarGELP1A	Gto|GtoGELP103D	209.28
Gar|GarGELP1A	Gmu|GmuGELP104D	209.28
Gar|GarGELP41A	Gra|GraGELP36D	203.109
Gar|GarGELP41A	Ghe|GheGELP42A	209.81
Gar|GarGELP41A	Gtu|GtuGELP47D	205.639
Gar|GarGELP41A	Gda|GdaGELP41A	0.9229
Gar|GarGELP41A	Gto|GtoGELP141D	205.134
Gar|GarGELP41A	Gmu|GmuGELP148D	180.447
Gar|GarGELP39A	Gba|GbaGELP140D	188.689
Gar|GarGELP39A	Gda|GdaGELP18A	0.98345
Gar|GarGELP39A	Ghi|GhiGELP17A	206.27
Gar|GarGELP39A	Gto|GtoGELP15A	312.398
Gar|GarGELP39A	Gmu|GmuGELP15A	192.355
Gar|GarGELP25A	Gth|GthGELP52D	0.9931
Gar|GarGELP25A	Ath|AtGELP16	1.43132
Gar|GarGELP25A	Ghe|GheGELP27A	214.557
Gar|GarGELP25A	Gtu|GtuGELP35D	214.497
Gar|GarGELP25A	Gba|GbaGELP27A	217.083
Gar|GarGELP25A	Gda|GdaGELP30A	1.04787
Gar|GarGELP25A	Ghi|GhiGELP30A	215.913
Gar|GarGELP25A	Gto|GtoGELP28A	214.753
Gar|GarGELP25A	Gmu|GmuGELP29A	217.064
Gar|GarGELP49A	Gth|GthGELP2D	0.7376
Gar|GarGELP49A	Ghe|GheGELP48A	213.629
Gar|GarGELP49A	Gtu|GtuGELP57D	210.912
Gar|GarGELP49A	Gba|GbaGELP42A	213.658
Gar|GarGELP49A	Gda|GdaGELP48A	1.02539
Gar|GarGELP49A	Ghi|GhiGELP150D	205.427
Gar|GarGELP49A	Gto|GtoGELP45A	212.837
Gar|GarGELP49A	Gmu|GmuGELP45A	213.643
Gar|GarGELP56A	Gth|GthGELP8D	0.77823
Gar|GarGELP56A	Gra|GraGELP45D	187.676
Gar|GarGELP56A	Ghe|GheGELP54A	225.356
Gar|GarGELP56A	Gtu|GtuGELP52D	214.246
Gar|GarGELP56A	Gba|GbaGELP50A	223.094
Gar|GarGELP56A	Gda|GdaGELP159D	1.02395
Gar|GarGELP56A	Ghi|GhiGELP52A	225.632
Gar|GarGELP56A	Gto|GtoGELP53A	225.576
Gar|GarGELP56A	Gmu|GmuGELP53A	225.57
Gar|GarGELP42A	Gth|GthGELP30D	0.93316
Gar|GarGELP42A	Gra|GraGELP37D	201.78
Gar|GarGELP42A	Ath|AtGELP41	1.17281
Gar|GarGELP42A	Ghe|GheGELP43A	213.404
Gar|GarGELP42A	Gtu|GtuGELP48D	206.444
Gar|GarGELP42A	Gba|GbaGELP141D	206.877
Gar|GarGELP42A	Gda|GdaGELP42A	1.0275
Gar|GarGELP42A	Gto|GtoGELP38A	212.432
Gar|GarGELP42A	Gmu|GmuGELP39A	212.833
Gar|GarGELP92A	Gth|GthGELP13D	1.00247
Gar|GarGELP92A	Gra|GraGELP73D	215.776
Gar|GarGELP92A	Ath|AtGELP98	1.23771
Gar|GarGELP92A	Ghe|GheGELP90A	221.155
Gar|GarGELP92A	Gtu|GtuGELP93D	205.224
Gar|GarGELP92A	Gba|GbaGELP88A	169.169
Gar|GarGELP92A	Gda|GdaGELP94A	1.06008
Gar|GarGELP92A	Ghi|GhiGELP91A	219.363
Gar|GarGELP92A	Gto|GtoGELP91A	215.596
Gar|GarGELP92A	Gmu|GmuGELP92A	220.188
Gar|GarGELP18A	Gth|GthGELP49D	0.83927
Gar|GarGELP18A	Gra|GraGELP20D	180.842
Gar|GarGELP18A	Ghe|GheGELP20A	185.701
Gar|GarGELP18A	Gtu|GtuGELP42D	181.631
Gar|GarGELP18A	Gba|GbaGELP23A	185.551
Gar|GarGELP18A	Gda|GdaGELP25A	0.89343
Gar|GarGELP18A	Ghi|GhiGELP24A	185.716
Gar|GarGELP18A	Gto|GtoGELP24A	185.545
Gar|GarGELP18A	Gto|GtoGELP23A	185.545
Gar|GarGELP18A	Gmu|GmuGELP23A	184.608
Gar|GarGELP36A	Gth|GthGELP59D	1.0421
Gar|GarGELP36A	Gra|GraGELP34D	224.358
Gar|GarGELP36A	Ath|AtGELP10	1.00487
Gar|GarGELP36A	Ghe|GheGELP38A	183.098
Gar|GarGELP36A	Gtu|GtuGELP24D	224.745
Gar|GarGELP36A	Gba|GbaGELP18A	227.668
Gar|GarGELP36A	Ghi|GhiGELP142D	206.094
Gar|GarGELP36A	Gto|GtoGELP18A	227.829
Gar|GarGELP36A	Gmu|GmuGELP18A	228.77
Gar|GarGELP59A	Gth|GthGELP18D	0.99855
Gar|GarGELP59A	Gra|GraGELP49D	214.812
Gar|GarGELP59A	Ath|AtGELP75	1.34529
Gar|GarGELP59A	Ghe|GheGELP59A	219.954
Gar|GarGELP59A	Gtu|GtuGELP62D	214.678
Gar|GarGELP59A	Gba|GbaGELP55A	218.47
Gar|GarGELP59A	Gda|GdaGELP61A	1.05906
Gar|GarGELP59A	Ghi|GhiGELP57A	218.576
Gar|GarGELP59A	Gto|GtoGELP57A	218.931
Gar|GarGELP59A	Gmu|GmuGELP58A	218.398
Gar|GarGELP32A	Gra|GraGELP31D	222.132
Gar|GarGELP32A	Ath|AtGELP36	1.42168
Gar|GarGELP32A	Ghe|GheGELP34A	222.956
Gar|GarGELP32A	Gtu|GtuGELP28D	223.013
Gar|GarGELP32A	Gba|GbaGELP32A	223.336
Gar|GarGELP32A	Gda|GdaGELP37A	1.07837
Gar|GarGELP32A	Ghi|GhiGELP35A	223.378
Gar|GarGELP32A	Gto|GtoGELP34A	223.659
Gar|GarGELP32A	Gmu|GmuGELP35A	222.855
Gar|GarGELP14A	Gra|GraGELP13D	213.604
Gar|GarGELP14A	Ath|AtGELP35	1.33013
Gar|GarGELP14A	Ghe|GheGELP14A	217.004
Gar|GarGELP14A	Gtu|GtuGELP15D	215.083
Gar|GarGELP14A	Gba|GbaGELP107D	212.274
Gar|GarGELP14A	Gda|GdaGELP8A	1.04847
Gar|GarGELP14A	Ghi|GhiGELP7A	217.304
Gar|GarGELP14A	Gto|GtoGELP8A	216.38
Gar|GarGELP14A	Gmu|GmuGELP8A	216.898
Gar|GarGELP19A	Gth|GthGELP24D	0.60982
Gar|GarGELP19A	Gra|GraGELP21D	205.708
Gar|GarGELP19A	Ghe|GheGELP21A	223.839
Gar|GarGELP19A	Gtu|GtuGELP41D	214.378
Gar|GarGELP19A	Gba|GbaGELP122D	206.586
Gar|GarGELP19A	Gda|GdaGELP127D	0.99724
Gar|GarGELP19A	Ghi|GhiGELP127D	206.686
Gar|GarGELP19A	Gto|GtoGELP102D	147.205
Gar|GarGELP19A	Gmu|GmuGELP128D	169.678
Gar|GarGELP104A	Ghe|GheGELP58A	158.007
Gar|GarGELP104A	Gtu|GtuGELP63D	190.799
Gar|GarGELP104A	Gba|GbaGELP157D	157.226
Gar|GarGELP104A	Gda|GdaGELP163D	0.94325
Gar|GarGELP104A	Ghi|GhiGELP160D	194.983
Gar|GarGELP104A	Gto|GtoGELP160D	133.594
Gar|GarGELP104A	Gmu|GmuGELP57A	160.64

## Sheet: Gth
Gth|GthGELP22D	Gra|GraGELP61D	1.20466
Gth|GthGELP22D	Ath|AtGELP15	1.41185
Gth|GthGELP22D	Ghe|GheGELP71A	0.98618
Gth|GthGELP22D	Gtu|GtuGELP76D	1.03053
Gth|GthGELP22D	Gar|GarGELP72A	0.97574
Gth|GthGELP22D	Gba|GbaGELP170D	0.98681
Gth|GthGELP22D	Gda|GdaGELP176D	1.13174
Gth|GthGELP22D	Ghi|GhiGELP173D	1.22898
Gth|GthGELP22D	Gto|GtoGELP175D	0.99037
Gth|GthGELP22D	Gmu|GmuGELP181D	0.98492
Gth|GthGELP48D	Gra|GraGELP71D	1.1054
Gth|GthGELP48D	Ghe|GheGELP78A	0.97407
Gth|GthGELP48D	Gtu|GtuGELP78D	1.03666
Gth|GthGELP48D	Gar|GarGELP79A	0.97406
Gth|GthGELP48D	Gba|GbaGELP177D	0.98866
Gth|GthGELP48D	Gda|GdaGELP183D	1.13387
Gth|GthGELP48D	Ghi|GhiGELP179D	1.23163
Gth|GthGELP48D	Gto|GtoGELP182D	0.98954
Gth|GthGELP48D	Gmu|GmuGELP187D	0.98652
Gth|GthGELP39D	Gra|GraGELP10D	1.2418
Gth|GthGELP39D	Ghe|GheGELP11A	0.99977
Gth|GthGELP39D	Gtu|GtuGELP12D	1.06576
Gth|GthGELP39D	Gar|GarGELP11A	1.00163
Gth|GthGELP39D	Gba|GbaGELP111D	1.02355
Gth|GthGELP39D	Gda|GdaGELP115D	1.17382
Gth|GthGELP39D	Ghi|GhiGELP115D	1.27464
Gth|GthGELP39D	Gto|GtoGELP115D	1.02646
Gth|GthGELP39D	Gmu|GmuGELP116D	1.02353
Gth|GthGELP15D	Gra|GraGELP6D	1.10273
Gth|GthGELP15D	Ghe|GheGELP9A	0.85451
Gth|GthGELP15D	Gtu|GtuGELP8D	0.93689
Gth|GthGELP15D	Gar|GarGELP9A	0.88584
Gth|GthGELP15D	Gba|GbaGELP10A	0.89301
Gth|GthGELP15D	Gda|GdaGELP10A	0.98131
Gth|GthGELP15D	Ghi|GhiGELP9A	1.10613
Gth|GthGELP15D	Gto|GtoGELP10A	0.89768
Gth|GthGELP15D	Gmu|GmuGELP10A	0.893
Gth|GthGELP51D	Gra|GraGELP24D	0.91251
Gth|GthGELP51D	Ghe|GheGELP26A	0.56539
Gth|GthGELP51D	Gtu|GtuGELP36D	0.73364
Gth|GthGELP51D	Gar|GarGELP24A	0.56536
Gth|GthGELP51D	Gba|GbaGELP127D	0.74227
Gth|GthGELP51D	Gda|GdaGELP132D	0.85127
Gth|GthGELP51D	Ghi|GhiGELP132D	0.92262
Gth|GthGELP51D	Gto|GtoGELP129D	0.74479
Gth|GthGELP51D	Gmu|GmuGELP133D	0.7423
Gth|GthGELP77D	Gra|GraGELP79D	0.78457
Gth|GthGELP77D	Ghe|GheGELP93A	0.71125
Gth|GthGELP77D	Gtu|GtuGELP95D	0.69526
Gth|GthGELP77D	Gar|GarGELP95A	0.71042
Gth|GthGELP77D	Gba|GbaGELP194D	0.71505
Gth|GthGELP77D	Gda|GdaGELP200D	0.81723
Gth|GthGELP77D	Ghi|GhiGELP198D	0.89069
Gth|GthGELP77D	Gto|GtoGELP200D	0.71824
Gth|GthGELP77D	Gmu|GmuGELP206D	0.71504
Gth|GthGELP25D	Gra|GraGELP1D	1.27806
Gth|GthGELP25D	Ath|AtGELP104	1.02214
Gth|GthGELP25D	Ghe|GheGELP1A	0.95955
Gth|GthGELP25D	Gtu|GtuGELP6D	1.09795
Gth|GthGELP25D	Gar|GarGELP1A	0.95818
Gth|GthGELP25D	Gba|GbaGELP99D	1.04793
Gth|GthGELP25D	Gda|GdaGELP103D	1.20367
Gth|GthGELP25D	Ghi|GhiGELP103D	1.30704
Gth|GthGELP25D	Gto|GtoGELP103D	1.05505
Gth|GthGELP25D	Gmu|GmuGELP104D	1.04956
Gth|GthGELP29D	Gra|GraGELP4D	1.02954
Gth|GthGELP29D	Ghe|GheGELP5A	0.98271
Gth|GthGELP29D	Gtu|GtuGELP2D	1.04062
Gth|GthGELP29D	Gar|GarGELP5A	0.98348
Gth|GthGELP29D	Gba|GbaGELP103D	1.00459
Gth|GthGELP29D	Gda|GdaGELP107D	1.1521
Gth|GthGELP29D	Ghi|GhiGELP107D	1.25107
Gth|GthGELP29D	Gto|GtoGELP107D	1.00985
Gth|GthGELP29D	Gmu|GmuGELP108D	1.00295
Gth|GthGELP28D	Ghe|GheGELP4A	0.91947
Gth|GthGELP28D	Gtu|GtuGELP3D	0.99017
Gth|GthGELP28D	Gar|GarGELP6A	0.92587
Gth|GthGELP28D	Gba|GbaGELP102D	0.95111
Gth|GthGELP28D	Gda|GdaGELP106D	1.09075
Gth|GthGELP28D	Ghi|GhiGELP106D	1.18046
Gth|GthGELP28D	Gto|GtoGELP106D	0.95123
Gth|GthGELP28D	Gmu|GmuGELP107D	0.95112
Gth|GthGELP18D	Gra|GraGELP49D	1.2429
Gth|GthGELP18D	Ath|AtGELP75	1.33724
Gth|GthGELP18D	Ghe|GheGELP59A	1.00198
Gth|GthGELP18D	Gtu|GtuGELP62D	1.06695
Gth|GthGELP18D	Gar|GarGELP59A	0.99855
Gth|GthGELP18D	Gba|GbaGELP55A	0.99724
Gth|GthGELP18D	Gda|GdaGELP61A	1.14834
Gth|GthGELP18D	Ghi|GhiGELP161D	1.26406
Gth|GthGELP18D	Gto|GtoGELP161D	1.02035
Gth|GthGELP18D	Gmu|GmuGELP167D	1.02709
Gth|GthGELP72D	Gra|GraGELP18D	0.97857
Gth|GthGELP72D	Ath|AtGELP55	1.03171
Gth|GthGELP72D	Ghe|GheGELP17A	0.74909
Gth|GthGELP72D	Gtu|GtuGELP19D	0.9865
Gth|GthGELP72D	Gar|GarGELP16A	0.78866
Gth|GthGELP72D	Gba|GbaGELP118D	0.86776
Gth|GthGELP72D	Gda|GdaGELP123D	1.08553
Gth|GthGELP72D	Ghi|GhiGELP123D	1.09454
Gth|GthGELP72D	Gto|GtoGELP122D	0.89588
Gth|GthGELP72D	Gmu|GmuGELP124D	0.94037
Gth|GthGELP42D	Gra|GraGELP47D	1.12372
Gth|GthGELP42D	Ath|AtGELP96	1.36222
Gth|GthGELP42D	Ghe|GheGELP56A	0.89775
Gth|GthGELP42D	Gtu|GtuGELP65D	0.96968
Gth|GthGELP42D	Gar|GarGELP57A	0.89773
Gth|GthGELP42D	Gba|GbaGELP155D	0.92154
Gth|GthGELP42D	Gda|GdaGELP161D	1.05681
Gth|GthGELP42D	Ghi|GhiGELP158D	1.14703
Gth|GthGELP42D	Gto|GtoGELP158D	0.92633
Gth|GthGELP42D	Gmu|GmuGELP164D	0.92153
Gth|GthGELP3D	Gra|GraGELP39D	0.93995
Gth|GthGELP3D	Ath|AtGELP59	1.10992
Gth|GthGELP3D	Ghe|GheGELP49A	0.88139
Gth|GthGELP3D	Gtu|GtuGELP56D	0.94979
Gth|GthGELP3D	Gar|GarGELP50A	0.88544
Gth|GthGELP3D	Gba|GbaGELP148D	0.92748
Gth|GthGELP3D	Gda|GdaGELP153D	1.0637
Gth|GthGELP3D	Ghi|GhiGELP151D	1.15483
Gth|GthGELP3D	Gto|GtoGELP150D	0.93236
Gth|GthGELP3D	Gmu|GmuGELP155D	0.92747
Gth|GthGELP70D	Gra|GraGELP63D	1.2008
Gth|GthGELP70D	Ath|AtGELP26	1.39584
Gth|GthGELP70D	Ghe|GheGELP84A	1.00584
Gth|GthGELP70D	Gtu|GtuGELP87D	1.057
Gth|GthGELP70D	Gar|GarGELP86A	1.00313
Gth|GthGELP70D	Gba|GbaGELP185D	1.01346
Gth|GthGELP70D	Gda|GdaGELP191D	1.16228
Gth|GthGELP70D	Ghi|GhiGELP188D	1.26216
Gth|GthGELP70D	Gto|GtoGELP191D	1.01608
Gth|GthGELP70D	Gmu|GmuGELP196D	1.01347
Gth|GthGELP14D	Gra|GraGELP72D	0.76509
Gth|GthGELP14D	Ghe|GheGELP91A	0.65184
Gth|GthGELP14D	Gtu|GtuGELP94D	0.69564
Gth|GthGELP14D	Gar|GarGELP93A	0.65049
Gth|GthGELP14D	Gba|GbaGELP192D	0.66947
Gth|GthGELP14D	Gda|GdaGELP95A	0.74612
Gth|GthGELP14D	Ghi|GhiGELP195D	0.83395
Gth|GthGELP14D	Gto|GtoGELP198D	0.66836
Gth|GthGELP14D	Gmu|GmuGELP202D	0.66946
Gth|GthGELP61D	Gra|GraGELP54D	0.9084
Gth|GthGELP61D	Ghe|GheGELP66A	0.8965
Gth|GthGELP61D	Gtu|GtuGELP69D	1.08493
Gth|GthGELP61D	Gar|GarGELP67A	0.88416
Gth|GthGELP61D	Gba|GbaGELP165D	1.04755
Gth|GthGELP61D	Gda|GdaGELP171D	1.20134
Gth|GthGELP61D	Ghi|GhiGELP169D	1.30989
Gth|GthGELP61D	Gto|GtoGELP170D	1.05735
Gth|GthGELP61D	Gmu|GmuGELP176D	1.05181
Gth|GthGELP8D	Gra|GraGELP45D	0.83071
Gth|GthGELP8D	Ghe|GheGELP54A	0.77469
Gth|GthGELP8D	Gtu|GtuGELP52D	0.84582
Gth|GthGELP8D	Gar|GarGELP56A	0.77823
Gth|GthGELP8D	Gba|GbaGELP154D	0.80711
Gth|GthGELP8D	Gda|GdaGELP159D	0.9281
Gth|GthGELP8D	Ghi|GhiGELP157D	1.00537
Gth|GthGELP8D	Gto|GtoGELP156D	0.80566
Gth|GthGELP8D	Gmu|GmuGELP53A	0.78194
Gth|GthGELP56D	Gra|GraGELP78D	0.69679
Gth|GthGELP56D	Ghe|GheGELP32A	1.03357
Gth|GthGELP56D	Gtu|GtuGELP30D	1.07562
Gth|GthGELP56D	Gar|GarGELP30A	1.03062
Gth|GthGELP56D	Gba|GbaGELP132D	1.0451
Gth|GthGELP56D	Gda|GdaGELP35A	1.19446
Gth|GthGELP56D	Ghi|GhiGELP136D	1.26762
Gth|GthGELP56D	Gto|GtoGELP32A	1.04625
Gth|GthGELP56D	Gmu|GmuGELP33A	1.04427
Gth|GthGELP24D	Gra|GraGELP21D	0.72502
Gth|GthGELP24D	Ath|AtGELP97	0.7903
Gth|GthGELP24D	Ghe|GheGELP21A	0.61115
Gth|GthGELP24D	Gtu|GtuGELP7D	0.93748
Gth|GthGELP24D	Gar|GarGELP19A	0.60982
Gth|GthGELP24D	Gba|GbaGELP98D	0.90602
Gth|GthGELP24D	Gda|GdaGELP102D	1.03689
Gth|GthGELP24D	Ghi|GhiGELP102D	1.12606
Gth|GthGELP24D	Gto|GtoGELP102D	0.90887
Gth|GthGELP24D	Gmu|GmuGELP103D	0.89929
Gth|GthGELP75D	Ghe|GheGELP99A	0.69023
Gth|GthGELP75D	Gtu|GtuGELP44D	0.69096
Gth|GthGELP75D	Gar|GarGELP46A	0.69373
Gth|GthGELP75D	Gba|GbaGELP39A	0.68728
Gth|GthGELP75D	Gda|GdaGELP45A	0.73672
Gth|GthGELP75D	Ghi|GhiGELP147D	0.88387
Gth|GthGELP75D	Gto|GtoGELP146D	0.71112
Gth|GthGELP75D	Gmu|GmuGELP42A	0.69129
Gth|GthGELP33D	Ghe|GheGELP94A	1.03864
Gth|GthGELP33D	Gtu|GtuGELP98D	1.01362
Gth|GthGELP33D	Gar|GarGELP98A	1.03867
Gth|GthGELP33D	Gba|GbaGELP197D	1.04821
Gth|GthGELP33D	Gda|GdaGELP98A	1.19296
Gth|GthGELP33D	Ghi|GhiGELP201D	1.30041
Gth|GthGELP33D	Gto|GtoGELP203D	1.05587
Gth|GthGELP33D	Gmu|GmuGELP98A	1.04022
Gth|GthGELP74D	Ath|AtGELP101	0.98904
Gth|GthGELP74D	Ghe|GheGELP45A	1.01318
Gth|GthGELP74D	Gtu|GtuGELP46D	1.06301
Gth|GthGELP74D	Gar|GarGELP44A	1.01321
Gth|GthGELP74D	Gba|GbaGELP142D	1.01986
Gth|GthGELP74D	Gda|GdaGELP148D	1.1643
Gth|GthGELP74D	Ghi|GhiGELP145D	1.26968
Gth|GthGELP74D	Gto|GtoGELP40A	1.02003
Gth|GthGELP74D	Gmu|GmuGELP150D	1.01985
Gth|GthGELP31D	Gra|GraGELP80D	1.17957
Gth|GthGELP31D	Ath|AtGELP95	1.35897
Gth|GthGELP31D	Gtu|GtuGELP96D	1.0044
Gth|GthGELP31D	Gar|GarGELP96A	0.9524
Gth|GthGELP31D	Gba|GbaGELP195D	0.97155
Gth|GthGELP31D	Gda|GdaGELP201D	1.11419
Gth|GthGELP31D	Ghi|GhiGELP199D	1.20787
Gth|GthGELP31D	Gto|GtoGELP201D	0.97662
Gth|GthGELP31D	Gmu|GmuGELP207D	0.96751
Gth|GthGELP50D	Gra|GraGELP22D	1.14399
Gth|GthGELP50D	Ath|AtGELP67	1.34671
Gth|GthGELP50D	Ghe|GheGELP22A	0.9278
Gth|GthGELP50D	Gtu|GtuGELP40D	1.00921
Gth|GthGELP50D	Gar|GarGELP20A	0.94894
Gth|GthGELP50D	Gba|GbaGELP123D	0.96861
Gth|GthGELP50D	Gda|GdaGELP128D	1.11079
Gth|GthGELP50D	Ghi|GhiGELP128D	1.20895
Gth|GthGELP50D	Gto|GtoGELP126D	0.97308
Gth|GthGELP50D	Gmu|GmuGELP129D	0.97099
Gth|GthGELP57D	Gra|GraGELP30D	0.88006
Gth|GthGELP57D	Ath|AtGELP69	0.98328
Gth|GthGELP57D	Ghe|GheGELP33A	1.07269
Gth|GthGELP57D	Gtu|GtuGELP29D	1.13754
Gth|GthGELP57D	Gar|GarGELP31A	1.06304
Gth|GthGELP57D	Gba|GbaGELP133D	1.0778
Gth|GthGELP57D	Gda|GdaGELP138D	1.2342
Gth|GthGELP57D	Ghi|GhiGELP137D	1.34218
Gth|GthGELP57D	Gto|GtoGELP134D	1.08234
Gth|GthGELP57D	Gmu|GmuGELP140D	1.07995
Gth|GthGELP2D	Ghe|GheGELP48A	0.73762
Gth|GthGELP2D	Gtu|GtuGELP57D	0.7845
Gth|GthGELP2D	Gar|GarGELP49A	0.7376
Gth|GthGELP2D	Gba|GbaGELP147D	0.7442
Gth|GthGELP2D	Gda|GdaGELP152D	0.85344
Gth|GthGELP2D	Ghi|GhiGELP150D	0.92628
Gth|GthGELP2D	Gto|GtoGELP149D	0.74806
Gth|GthGELP2D	Gmu|GmuGELP154D	0.7455
Gth|GthGELP6D	Gra|GraGELP42D	1.14072
Gth|GthGELP6D	Gtu|GtuGELP53D	0.98006
Gth|GthGELP6D	Gar|GarGELP53A	0.72066
Gth|GthGELP6D	Gba|GbaGELP46A	0.93874
Gth|GthGELP6D	Gda|GdaGELP52A	1.07533
Gth|GthGELP6D	Ghi|GhiGELP48A	1.17245
Gth|GthGELP6D	Gto|GtoGELP49A	0.72334
Gth|GthGELP6D	Gmu|GmuGELP49A	0.94112
Gth|GthGELP12D	Gra|GraGELP74D	1.30025
Gth|GthGELP12D	Ath|AtGELP72	1.22882
Gth|GthGELP12D	Ghe|GheGELP89A	1.04745
Gth|GthGELP12D	Gtu|GtuGELP92D	1.11089
Gth|GthGELP12D	Gar|GarGELP91A	1.03995
Gth|GthGELP12D	Gba|GbaGELP190D	1.06893
Gth|GthGELP12D	Gda|GdaGELP196D	1.21695
Gth|GthGELP12D	Ghi|GhiGELP193D	1.3281
Gth|GthGELP12D	Gto|GtoGELP196D	1.07666
Gth|GthGELP12D	Gmu|GmuGELP201D	1.06704
Gth|GthGELP58D	Gra|GraGELP17D	1.17724
Gth|GthGELP58D	Ath|AtGELP86	1.05655
Gth|GthGELP58D	Ghe|GheGELP18A	0.97069
Gth|GthGELP58D	Gtu|GtuGELP20D	1.00701
Gth|GthGELP58D	Gar|GarGELP17A	0.92112
Gth|GthGELP58D	Gba|GbaGELP119D	0.98257
Gth|GthGELP58D	Gda|GdaGELP124D	1.12682
Gth|GthGELP58D	Ghi|GhiGELP124D	1.22362
Gth|GthGELP58D	Gto|GtoGELP123D	0.98769
Gth|GthGELP58D	Gmu|GmuGELP125D	0.98258
Gth|GthGELP73D	Gra|GraGELP16D	0.69003
Gth|GthGELP73D	Ghe|GheGELP19A	0.59982
Gth|GthGELP73D	Gtu|GtuGELP21D	0.67408
Gth|GthGELP73D	Gba|GbaGELP22A	0.59805
Gth|GthGELP73D	Gda|GdaGELP24A	0.68582
Gth|GthGELP73D	Ghi|GhiGELP125D	0.79082
Gth|GthGELP73D	Gto|GtoGELP124D	0.63816
Gth|GthGELP73D	Gmu|GmuGELP126D	0.6354
Gth|GthGELP52D	Ath|AtGELP16	1.40517
Gth|GthGELP52D	Ghe|GheGELP27A	0.98828
Gth|GthGELP52D	Gtu|GtuGELP35D	1.04484
Gth|GthGELP52D	Gar|GarGELP25A	0.9931
Gth|GthGELP52D	Gba|GbaGELP128D	0.9957
Gth|GthGELP52D	Gda|GdaGELP133D	1.14189
Gth|GthGELP52D	Ghi|GhiGELP30A	1.23126
Gth|GthGELP52D	Gto|GtoGELP130D	1.0009
Gth|GthGELP52D	Gmu|GmuGELP134D	0.99543
Gth|GthGELP34D	Gra|GraGELP82D	1.16058
Gth|GthGELP34D	Ath|AtGELP18	1.38063
Gth|GthGELP34D	Ghe|GheGELP95A	1.06488
Gth|GthGELP34D	Gtu|GtuGELP99D	1.08008
Gth|GthGELP34D	Gar|GarGELP99A	1.06648
Gth|GthGELP34D	Gba|GbaGELP198D	1.08073
Gth|GthGELP34D	Gda|GdaGELP204D	1.23941
Gth|GthGELP34D	Ghi|GhiGELP202D	1.29841
Gth|GthGELP34D	Gto|GtoGELP204D	1.04809
Gth|GthGELP34D	Gmu|GmuGELP210D	1.03993
Gth|GthGELP55D	Gra|GraGELP29D	1.16258
Gth|GthGELP55D	Ath|AtGELP41	1.16844
Gth|GthGELP55D	Ghe|GheGELP31A	0.78687
Gth|GthGELP55D	Gtu|GtuGELP31D	0.76654
Gth|GthGELP55D	Gar|GarGELP29A	0.85805
Gth|GthGELP55D	Gba|GbaGELP131D	0.99138
Gth|GthGELP55D	Gda|GdaGELP136D	1.13693
Gth|GthGELP55D	Gmu|GmuGELP138D	0.99139
Gth|GthGELP71D	Gra|GraGELP19D	1.26127
Gth|GthGELP71D	Ghe|GheGELP16A	0.96513
Gth|GthGELP71D	Gar|GarGELP15A	1.01143
Gth|GthGELP71D	Gba|GbaGELP117D	1.01781
Gth|GthGELP71D	Gda|GdaGELP40A	1.14876
Gth|GthGELP71D	Ghi|GhiGELP122D	1.2712
Gth|GthGELP71D	Gto|GtoGELP37A	1.01581
Gth|GthGELP71D	Gmu|GmuGELP123D	1.01889
Gth|GthGELP43D	Gra|GraGELP59D	1.28116
Gth|GthGELP43D	Ath|AtGELP91	1.13507
Gth|GthGELP43D	Ghe|GheGELP74A	1.05581
Gth|GthGELP43D	Gtu|GtuGELP74D	1.12355
Gth|GthGELP43D	Gar|GarGELP77A	1.05472
Gth|GthGELP43D	Gba|GbaGELP173D	1.07191
Gth|GthGELP43D	Gda|GdaGELP179D	1.22931
Gth|GthGELP43D	Ghi|GhiGELP175D	1.33489
Gth|GthGELP43D	Gto|GtoGELP178D	1.07454
Gth|GthGELP43D	Gmu|GmuGELP183D	1.06949
Gth|GthGELP62D	Gra|GraGELP55D	1.51417
Gth|GthGELP62D	Ghe|GheGELP67A	1.09576
Gth|GthGELP62D	Gar|GarGELP68A	1.09577
Gth|GthGELP62D	Gba|GbaGELP166D	1.09851
Gth|GthGELP62D	Gda|GdaGELP172D	1.25979
Gth|GthGELP62D	Ghi|GhiGELP170D	1.37066
Gth|GthGELP62D	Gto|GtoGELP67A	1.1032
Gth|GthGELP62D	Gmu|GmuGELP177D	1.10283
Gth|GthGELP65D	Gra|GraGELP69D	1.31425
Gth|GthGELP65D	Ath|AtGELP76	1.34737
Gth|GthGELP65D	Ghe|GheGELP80A	1.06083
Gth|GthGELP65D	Gtu|GtuGELP80D	1.12181
Gth|GthGELP65D	Gar|GarGELP80A	1.0584
Gth|GthGELP65D	Gba|GbaGELP179D	1.07935
Gth|GthGELP65D	Gda|GdaGELP185D	1.23787
Gth|GthGELP65D	Ghi|GhiGELP181D	1.34983
Gth|GthGELP65D	Gto|GtoGELP184D	1.07772
Gth|GthGELP65D	Gmu|GmuGELP189D	1.08392
Gth|GthGELP7D	Gra|GraGELP43D	0.98882
Gth|GthGELP7D	Ghe|GheGELP52A	0.82626
Gth|GthGELP7D	Gtu|GtuGELP49D	0.86432
Gth|GthGELP7D	Gar|GarGELP54A	0.82516
Gth|GthGELP7D	Gba|GbaGELP152D	0.81385
Gth|GthGELP7D	Gda|GdaGELP53A	0.93149
Gth|GthGELP7D	Ghi|GhiGELP155D	1.01364
Gth|GthGELP7D	Gto|GtoGELP153D	0.81808
Gth|GthGELP7D	Gmu|GmuGELP159D	0.81306
Gth|GthGELP49D	Gra|GraGELP20D	1.28689
Gth|GthGELP49D	Ghe|GheGELP20A	1.04053
Gth|GthGELP49D	Gtu|GtuGELP42D	1.1064
Gth|GthGELP49D	Gar|GarGELP18A	0.83927
Gth|GthGELP49D	Gba|GbaGELP121D	1.05583
Gth|GthGELP49D	Gda|GdaGELP126D	1.21084
Gth|GthGELP49D	Ghi|GhiGELP126D	1.32311
Gth|GthGELP49D	Gto|GtoGELP24A	1.04696
Gth|GthGELP49D	Gto|GtoGELP23A	1.04696
Gth|GthGELP49D	Gmu|GmuGELP127D	1.06248
Gth|GthGELP1D	Ghe|GheGELP47A	0.78915
Gth|GthGELP1D	Gtu|GtuGELP58D	0.80384
Gth|GthGELP1D	Gar|GarGELP48A	0.79209
Gth|GthGELP1D	Gba|GbaGELP41A	0.76727
Gth|GthGELP1D	Gda|GdaGELP47A	0.87991
Gth|GthGELP1D	Ghi|GhiGELP149D	0.954
Gth|GthGELP1D	Gto|GtoGELP148D	0.77285
Gth|GthGELP1D	Gmu|GmuGELP44A	0.7656
Gth|GthGELP1D	Gmu|GmuGELP153D	0.7656
Gth|GthGELP67D	Gra|GraGELP67D	1.02991
Gth|GthGELP67D	Ath|AtGELP47	1.12167
Gth|GthGELP67D	Ghe|GheGELP98A	0.84051
Gth|GthGELP67D	Gtu|GtuGELP82D	0.87583
Gth|GthGELP67D	Gar|GarGELP82A	0.83833
Gth|GthGELP67D	Gba|GbaGELP79A	0.83546
Gth|GthGELP67D	Gda|GdaGELP85A	0.96055
Gth|GthGELP67D	Ghi|GhiGELP80A	1.04251
Gth|GthGELP67D	Gto|GtoGELP81A	0.84195
Gth|GthGELP67D	Gmu|GmuGELP81A	0.83596
Gth|GthGELP20D	Gra|GraGELP51D	1.03437
Gth|GthGELP20D	Ath|AtGELP94	1.02302
Gth|GthGELP20D	Ghe|GheGELP62A	0.819
Gth|GthGELP20D	Gtu|GtuGELP59D	0.89518
Gth|GthGELP20D	Gar|GarGELP62A	0.81551
Gth|GthGELP20D	Gba|GbaGELP60A	0.81715
Gth|GthGELP20D	Gda|GdaGELP66A	0.93711
Gth|GthGELP20D	Ghi|GhiGELP164D	1.05254
Gth|GthGELP20D	Gto|GtoGELP165D	0.85326
Gth|GthGELP20D	Gmu|GmuGELP171D	0.84884
Gth|GthGELP26D	Gra|GraGELP2D	1.02091
Gth|GthGELP26D	Ath|AtGELP81	1.23129
Gth|GthGELP26D	Ghe|GheGELP2A	0.92116
Gth|GthGELP26D	Gtu|GtuGELP5D	0.96953
Gth|GthGELP26D	Gar|GarGELP2A	0.92167
Gth|GthGELP26D	Gba|GbaGELP2A	0.92706
Gth|GthGELP26D	Gda|GdaGELP104D	1.06192
Gth|GthGELP26D	Ghi|GhiGELP2A	1.1545
Gth|GthGELP26D	Gto|GtoGELP2A	0.93185
Gth|GthGELP26D	Gmu|GmuGELP2A	0.92489
Gth|GthGELP66D	Gra|GraGELP68D	1.30932
Gth|GthGELP66D	Ath|AtGELP2	1.06041
Gth|GthGELP66D	Ghe|GheGELP81A	1.05064
Gth|GthGELP66D	Gtu|GtuGELP81D	1.10998
Gth|GthGELP66D	Gar|GarGELP81A	1.04955
Gth|GthGELP66D	Gba|GbaGELP180D	1.07396
Gth|GthGELP66D	Gda|GdaGELP186D	1.23166
Gth|GthGELP66D	Ghi|GhiGELP182D	1.33743
Gth|GthGELP66D	Gto|GtoGELP185D	1.07501
Gth|GthGELP66D	Gmu|GmuGELP190D	1.07399
Gth|GthGELP35D	Gra|GraGELP84D	1.20045
Gth|GthGELP35D	Ghe|GheGELP97A	0.98726
Gth|GthGELP35D	Gtu|GtuGELP101D	1.0249
Gth|GthGELP35D	Gar|GarGELP101A	0.98188
Gth|GthGELP35D	Gba|GbaGELP200D	0.98678
Gth|GthGELP35D	Gda|GdaGELP206D	1.13692
Gth|GthGELP35D	Ghi|GhiGELP204D	1.23058
Gth|GthGELP35D	Gto|GtoGELP206D	0.99654
Gth|GthGELP35D	Gmu|GmuGELP212D	0.9903
Gth|GthGELP10D	Ghe|GheGELP86A	0.90187
Gth|GthGELP10D	Gtu|GtuGELP90D	0.95384
Gth|GthGELP10D	Gar|GarGELP89A	0.90187
Gth|GthGELP10D	Gba|GbaGELP86A	0.89668
Gth|GthGELP10D	Gda|GdaGELP92A	1.03826
Gth|GthGELP10D	Ghi|GhiGELP88A	1.12714
Gth|GthGELP10D	Gto|GtoGELP88A	0.89892
Gth|GthGELP10D	Gmu|GmuGELP89A	0.90526
Gth|GthGELP59D	Gra|GraGELP34D	1.28656
Gth|GthGELP59D	Ath|AtGELP53	0.99354
Gth|GthGELP59D	Ghe|GheGELP38A	0.82943
Gth|GthGELP59D	Gtu|GtuGELP24D	1.10028
Gth|GthGELP59D	Gar|GarGELP36A	1.0421
Gth|GthGELP59D	Gba|GbaGELP138D	1.05363
Gth|GthGELP59D	Gda|GdaGELP143D	1.2145
Gth|GthGELP59D	Ghi|GhiGELP142D	1.19877
Gth|GthGELP59D	Gto|GtoGELP139D	1.05399
Gth|GthGELP59D	Gmu|GmuGELP145D	1.05365
Gth|GthGELP41D	Gra|GraGELP9D	1.03705
Gth|GthGELP41D	Ghe|GheGELP10A	0.83494
Gth|GthGELP41D	Gtu|GtuGELP11D	0.8712
Gth|GthGELP41D	Gar|GarGELP10A	0.85842
Gth|GthGELP41D	Gba|GbaGELP16A	0.93715
Gth|GthGELP41D	Gda|GdaGELP116D	0.97353
Gth|GthGELP41D	Ghi|GhiGELP116D	1.05663
Gth|GthGELP41D	Gto|GtoGELP116D	0.84905
Gth|GthGELP41D	Gmu|GmuGELP117D	0.84571
Gth|GthGELP54D	Gra|GraGELP28D	0.95129
Gth|GthGELP54D	Ath|AtGELP103	1.12427
Gth|GthGELP54D	Ghe|GheGELP30A	0.94738
Gth|GthGELP54D	Gtu|GtuGELP32D	0.99351
Gth|GthGELP54D	Gar|GarGELP28A	0.94785
Gth|GthGELP54D	Gba|GbaGELP30A	0.99781
Gth|GthGELP54D	Gda|GdaGELP33A	1.14431
Gth|GthGELP54D	Ghi|GhiGELP135D	1.24529
Gth|GthGELP54D	Gto|GtoGELP132D	1.00249
Gth|GthGELP54D	Gmu|GmuGELP137D	0.99783
Gth|GthGELP45D	Gra|GraGELP76D	1.00873
Gth|GthGELP45D	Ath|AtGELP51	1.52004
Gth|GthGELP45D	Ghe|GheGELP87A	1.00714
Gth|GthGELP45D	Gtu|GtuGELP89D	1.0075
Gth|GthGELP45D	Gar|GarGELP88A	1.00714
Gth|GthGELP45D	Gba|GbaGELP85A	1.0072
Gth|GthGELP45D	Gda|GdaGELP91A	1.15508
Gth|GthGELP45D	Ghi|GhiGELP190D	1.25093
Gth|GthGELP45D	Gto|GtoGELP193D	1.00723
Gth|GthGELP45D	Gmu|GmuGELP88A	1.00718
Gth|GthGELP9D	Gra|GraGELP77D	0.91989
Gth|GthGELP9D	Ghe|GheGELP85A	0.74028
Gth|GthGELP9D	Gtu|GtuGELP88D	0.79744
Gth|GthGELP9D	Gar|GarGELP87A	0.74027
Gth|GthGELP9D	Gba|GbaGELP186D	0.76109
Gth|GthGELP9D	Gda|GdaGELP192D	0.86814
Gth|GthGELP9D	Ghi|GhiGELP189D	0.92329
Gth|GthGELP9D	Gto|GtoGELP192D	0.76199
Gth|GthGELP9D	Gmu|GmuGELP197D	0.73047
Gth|GthGELP11D	Gra|GraGELP75D	0.85899
Gth|GthGELP11D	Ghe|GheGELP88A	0.72885
Gth|GthGELP11D	Gtu|GtuGELP91D	0.7945
Gth|GthGELP11D	Gar|GarGELP90A	0.72884
Gth|GthGELP11D	Gba|GbaGELP189D	0.75528
Gth|GthGELP11D	Gda|GdaGELP195D	0.86616
Gth|GthGELP11D	Ghi|GhiGELP192D	0.94006
Gth|GthGELP11D	Gto|GtoGELP195D	0.75921
Gth|GthGELP11D	Gmu|GmuGELP200D	0.73836
Gth|GthGELP5D	Gra|GraGELP41D	0.94235
Gth|GthGELP5D	Ghe|GheGELP51A	0.77314
Gth|GthGELP5D	Gtu|GtuGELP54D	0.81283
Gth|GthGELP5D	Gar|GarGELP52A	0.77312
Gth|GthGELP5D	Gba|GbaGELP150D	0.77502
Gth|GthGELP5D	Gda|GdaGELP155D	0.88885
Gth|GthGELP5D	Ghi|GhiGELP153D	0.96464
Gth|GthGELP5D	Gto|GtoGELP152D	0.7791
Gth|GthGELP5D	Gmu|GmuGELP157D	0.77506
Gth|GthGELP60D	Gra|GraGELP53D	1.23168
Gth|GthGELP60D	Ghe|GheGELP65A	0.98771
Gth|GthGELP60D	Gtu|GtuGELP70D	1.0638
Gth|GthGELP60D	Gar|GarGELP66A	0.99089
Gth|GthGELP60D	Gba|GbaGELP164D	1.03317
Gth|GthGELP60D	Gda|GdaGELP68A	1.17226
Gth|GthGELP60D	Ghi|GhiGELP168D	1.29469
Gth|GthGELP60D	Gto|GtoGELP169D	1.03935
Gth|GthGELP60D	Gmu|GmuGELP175D	1.02883
Gth|GthGELP32D	Gra|GraGELP81D	0.80163
Gth|GthGELP32D	Gtu|GtuGELP97D	0.72454
Gth|GthGELP32D	Gar|GarGELP97A	0.68403
Gth|GthGELP32D	Gba|GbaGELP196D	0.68669
Gth|GthGELP32D	Gda|GdaGELP202D	0.78749
Gth|GthGELP32D	Ghi|GhiGELP200D	0.8547
Gth|GthGELP32D	Gto|GtoGELP202D	0.69026
Gth|GthGELP32D	Gmu|GmuGELP208D	0.68396
Gth|GthGELP4D	Gra|GraGELP40D	0.94536
Gth|GthGELP4D	Ghe|GheGELP50A	0.77301
Gth|GthGELP4D	Gtu|GtuGELP55D	0.81175
Gth|GthGELP4D	Gar|GarGELP51A	0.773
Gth|GthGELP4D	Gba|GbaGELP149D	0.77698
Gth|GthGELP4D	Gda|GdaGELP154D	0.89106
Gth|GthGELP4D	Ghi|GhiGELP152D	0.96702
Gth|GthGELP4D	Gto|GtoGELP151D	0.78104
Gth|GthGELP4D	Gmu|GmuGELP156D	0.77696
Gth|GthGELP63D	Ghe|GheGELP68A	0.56374
Gth|GthGELP63D	Gtu|GtuGELP68D	0.57637
Gth|GthGELP63D	Gar|GarGELP69A	0.56389
Gth|GthGELP63D	Gba|GbaGELP167D	0.56729
Gth|GthGELP63D	Gda|GdaGELP173D	0.64961
Gth|GthGELP63D	Ghi|GhiGELP171D	0.71242
Gth|GthGELP63D	Gto|GtoGELP172D	0.5719
Gth|GthGELP63D	Gmu|GmuGELP178D	0.57184
Gth|GthGELP13D	Gra|GraGELP73D	1.30605
Gth|GthGELP13D	Ath|AtGELP98	1.21945
Gth|GthGELP13D	Ghe|GheGELP90A	1.00564
Gth|GthGELP13D	Gtu|GtuGELP93D	1.00747
Gth|GthGELP13D	Gar|GarGELP92A	1.00247
Gth|GthGELP13D	Gba|GbaGELP191D	0.79215
Gth|GthGELP13D	Gda|GdaGELP94A	1.20768
Gth|GthGELP13D	Ghi|GhiGELP91A	1.30933
Gth|GthGELP13D	Gto|GtoGELP197D	1.01128
Gth|GthGELP13D	Gmu|GmuGELP92A	1.00336
Gth|GthGELP53D	Gra|GraGELP26D	1.20317
Gth|GthGELP53D	Ghe|GheGELP28A	0.99546
Gth|GthGELP53D	Gtu|GtuGELP34D	1.07553
Gth|GthGELP53D	Gar|GarGELP26A	1.00159
Gth|GthGELP53D	Gba|GbaGELP28A	0.99958
Gth|GthGELP53D	Gda|GdaGELP134D	1.18182
Gth|GthGELP53D	Ghi|GhiGELP134D	1.28199
Gth|GthGELP53D	Gto|GtoGELP131D	1.03479
Gth|GthGELP53D	Gmu|GmuGELP135D	1.0286
Gth|GthGELP37D	Ghe|GheGELP13A	0.96585
Gth|GthGELP37D	Gar|GarGELP12A	1.41447
Gth|GthGELP37D	Gba|GbaGELP109D	1.01389
Gth|GthGELP37D	Gda|GdaGELP113D	1.15909
Gth|GthGELP37D	Ghi|GhiGELP113D	1.26065
Gth|GthGELP37D	Gto|GtoGELP113D	1.0211
Gth|GthGELP37D	Gmu|GmuGELP114D	1.01441
Gth|GthGELP36D	Gra|GraGELP12D	1.2267
Gth|GthGELP36D	Ghe|GheGELP63A	0.47685
Gth|GthGELP36D	Gtu|GtuGELP14D	1.15272
Gth|GthGELP36D	Gar|GarGELP13A	1.09201
Gth|GthGELP36D	Gba|GbaGELP108D	1.10928
Gth|GthGELP36D	Gda|GdaGELP112D	1.27215
Gth|GthGELP36D	Ghi|GhiGELP112D	1.3757
Gth|GthGELP36D	Gto|GtoGELP112D	1.11049
Gth|GthGELP36D	Gmu|GmuGELP113D	0.99379
Gth|GthGELP21D	Gra|GraGELP62D	0.96651
Gth|GthGELP21D	Ghe|GheGELP70A	0.65353
Gth|GthGELP21D	Gtu|GtuGELP77D	0.69262
Gth|GthGELP21D	Gar|GarGELP71A	0.65351
Gth|GthGELP21D	Gba|GbaGELP169D	0.66261
Gth|GthGELP21D	Gda|GdaGELP175D	0.75987
Gth|GthGELP21D	Ghi|GhiGELP69A	0.81199
Gth|GthGELP21D	Gto|GtoGELP174D	0.66605
Gth|GthGELP21D	Gmu|GmuGELP69A	0.65183
Gth|GthGELP44D	Gra|GraGELP58D	1.28652
Gth|GthGELP44D	Ghe|GheGELP75A	1.05251
Gth|GthGELP44D	Gtu|GtuGELP73D	1.11651
Gth|GthGELP44D	Gar|GarGELP76A	1.05949
Gth|GthGELP44D	Gba|GbaGELP174D	1.06837
Gth|GthGELP44D	Gda|GdaGELP180D	1.22739
Gth|GthGELP44D	Ghi|GhiGELP176D	1.33277
Gth|GthGELP44D	Gto|GtoGELP179D	1.06641
Gth|GthGELP44D	Gmu|GmuGELP184D	1.07027
Gth|GthGELP23D	Gra|GraGELP60D	1.13988
Gth|GthGELP23D	Ghe|GheGELP73A	0.94786
Gth|GthGELP23D	Gtu|GtuGELP75D	0.99771
Gth|GthGELP23D	Gar|GarGELP74A	0.94838
Gth|GthGELP23D	Gba|GbaGELP172D	0.95541
Gth|GthGELP23D	Gda|GdaGELP178D	1.09322
Gth|GthGELP23D	Ghi|GhiGELP174D	1.18649
Gth|GthGELP23D	Gto|GtoGELP177D	0.96037
Gth|GthGELP23D	Gmu|GmuGELP182D	0.9554
Gth|GthGELP17D	Gra|GraGELP48D	1.27929
Gth|GthGELP17D	Ghe|GheGELP57A	1.0846
Gth|GthGELP17D	Gtu|GtuGELP64D	1.10383
Gth|GthGELP17D	Gar|GarGELP58A	1.08434
Gth|GthGELP17D	Gba|GbaGELP156D	1.03234
Gth|GthGELP17D	Gda|GdaGELP162D	1.26522
Gth|GthGELP17D	Ghi|GhiGELP159D	1.31769
Gth|GthGELP17D	Gto|GtoGELP159D	1.06365
Gth|GthGELP17D	Gmu|GmuGELP165D	1.06109
Gth|GthGELP38D	Gra|GraGELP11D	1.3466
Gth|GthGELP38D	Ghe|GheGELP12A	1.09887
Gth|GthGELP38D	Gtu|GtuGELP13D	1.17545
Gth|GthGELP38D	Gba|GbaGELP110D	1.12689
Gth|GthGELP38D	Gda|GdaGELP114D	1.29233
Gth|GthGELP38D	Ghi|GhiGELP114D	1.40694
Gth|GthGELP38D	Gto|GtoGELP114D	1.13573
Gth|GthGELP38D	Gmu|GmuGELP115D	1.12982
Gth|GthGELP30D	Gra|GraGELP37D	1.11375
Gth|GthGELP30D	Ghe|GheGELP43A	0.93258
Gth|GthGELP30D	Gtu|GtuGELP48D	0.98515
Gth|GthGELP30D	Gar|GarGELP42A	0.93316
Gth|GthGELP30D	Gba|GbaGELP141D	0.93987
Gth|GthGELP30D	Gda|GdaGELP147D	1.08277
Gth|GthGELP30D	Ghi|GhiGELP119D	0.63701
Gth|GthGELP30D	Ghi|GhiGELP118D	0.63701
Gth|GthGELP30D	Gto|GtoGELP142D	0.94908
Gth|GthGELP30D	Gmu|GmuGELP149D	0.94413
Gth|GthGELP64D	Gra|GraGELP56D	1.23244
Gth|GthGELP64D	Ath|AtGELP38	1.43465
Gth|GthGELP64D	Ghe|GheGELP69A	1.00008
Gth|GthGELP64D	Gtu|GtuGELP67D	1.06387
Gth|GthGELP64D	Gar|GarGELP70A	0.94405
Gth|GthGELP64D	Gba|GbaGELP168D	1.00526
Gth|GthGELP64D	Gda|GdaGELP174D	1.16555
Gth|GthGELP64D	Ghi|GhiGELP172D	1.25097
Gth|GthGELP64D	Gto|GtoGELP173D	1.0195
Gth|GthGELP64D	Gmu|GmuGELP179D	1.01633
Gth|GthGELP27D	Gra|GraGELP3D	1.24251
Gth|GthGELP27D	Ath|AtGELP68	1.22832
Gth|GthGELP27D	Ghe|GheGELP3A	1.0346
Gth|GthGELP27D	Gtu|GtuGELP4D	1.09801
Gth|GthGELP27D	Gar|GarGELP7A	1.02981
Gth|GthGELP27D	Gba|GbaGELP101D	1.05903
Gth|GthGELP27D	Gda|GdaGELP105D	1.21451
Gth|GthGELP27D	Ghi|GhiGELP105D	1.31512
Gth|GthGELP27D	Gto|GtoGELP105D	1.06455
Gth|GthGELP27D	Gmu|GmuGELP106D	1.05901
Gth|GthGELP47D	Gra|GraGELP57D	1.00881
Gth|GthGELP47D	Ghe|GheGELP77A	0.93231
Gth|GthGELP47D	Gtu|GtuGELP71D	0.60578
Gth|GthGELP47D	Gar|GarGELP78A	0.83451
Gth|GthGELP47D	Gba|GbaGELP176D	0.93255
Gth|GthGELP47D	Gda|GdaGELP182D	1.06934
Gth|GthGELP47D	Ghi|GhiGELP178D	1.15473
Gth|GthGELP47D	Gto|GtoGELP181D	0.93198
Gth|GthGELP47D	Gmu|GmuGELP186D	0.9304
Gth|GthGELP69D	Gra|GraGELP65D	1.1463
Gth|GthGELP69D	Ghe|GheGELP83A	0.92343
Gth|GthGELP69D	Gtu|GtuGELP84D	0.97784
Gth|GthGELP69D	Gar|GarGELP84A	0.92342
Gth|GthGELP69D	Gba|GbaGELP182D	0.94521
Gth|GthGELP69D	Gda|GdaGELP188D	1.08397
Gth|GthGELP69D	Ghi|GhiGELP185D	1.17679
Gth|GthGELP69D	Gto|GtoGELP188D	0.95013
Gth|GthGELP69D	Gmu|GmuGELP193D	0.94682
Gth|GthGELP68D	Gra|GraGELP66D	1.23795
Gth|GthGELP68D	Ghe|GheGELP82A	1.00615
Gth|GthGELP68D	Gtu|GtuGELP83D	1.05986
Gth|GthGELP68D	Gar|GarGELP83A	1.00374
Gth|GthGELP68D	Gba|GbaGELP181D	1.13011
Gth|GthGELP68D	Gda|GdaGELP187D	1.29604
Gth|GthGELP68D	Ghi|GhiGELP184D	1.40368
Gth|GthGELP68D	Gto|GtoGELP187D	1.02485
Gth|GthGELP68D	Gmu|GmuGELP192D	1.12686
Gth|GthGELP16D	Gra|GraGELP8D	1.12349
Gth|GthGELP16D	Ath|AtGELP1	1.03072
Gth|GthGELP16D	Ghe|GheGELP7A	0.8927
Gth|GthGELP16D	Gtu|GtuGELP10D	0.97337
Gth|GthGELP16D	Gar|GarGELP3A	0.88543
Gth|GthGELP16D	Gba|GbaGELP116D	0.93022
Gth|GthGELP16D	Gda|GdaGELP121D	1.06679
Gth|GthGELP16D	Ghi|GhiGELP121D	1.15312
Gth|GthGELP16D	Gto|GtoGELP120D	0.92775
Gth|GthGELP16D	Gmu|GmuGELP122D	0.92804

## Sheet: Gra
Gra|GraGELP2D	Gth|GthGELP26D	1.02091
Gra|GraGELP2D	Ghe|GheGELP2A	178.818
Gra|GraGELP2D	Gtu|GtuGELP5D	180.045
Gra|GraGELP2D	Gar|GarGELP2A	179.81
Gra|GraGELP2D	Gba|GbaGELP100D	181.238
Gra|GraGELP2D	Gda|GdaGELP104D	0.92162
Gra|GraGELP2D	Ghi|GhiGELP104D	0.89982
Gra|GraGELP2D	Gto|GtoGELP104D	181.227
Gra|GraGELP2D	Gmu|GmuGELP105D	0.81865
Gra|GraGELP73D	Gth|GthGELP13D	1.30605
Gra|GraGELP73D	Ath|AtGELP98	1.23776
Gra|GraGELP73D	Ghe|GheGELP90A	216.483
Gra|GraGELP73D	Gtu|GtuGELP93D	207.282
Gra|GraGELP73D	Gar|GarGELP92A	215.776
Gra|GraGELP73D	Gba|GbaGELP191D	169.024
Gra|GraGELP73D	Gda|GdaGELP94A	1.1526
Gra|GraGELP73D	Ghi|GhiGELP91A	1.12848
Gra|GraGELP73D	Gto|GtoGELP197D	216.091
Gra|GraGELP73D	Gmu|GmuGELP92A	0.97829
Gra|GraGELP17D	Gth|GthGELP58D	1.17724
Gra|GraGELP17D	Ath|AtGELP86	1.05255
Gra|GraGELP17D	Ghe|GheGELP18A	206.181
Gra|GraGELP17D	Gtu|GtuGELP20D	204.502
Gra|GraGELP17D	Gar|GarGELP17A	194.585
Gra|GraGELP17D	Gba|GbaGELP119D	208.304
Gra|GraGELP17D	Gda|GdaGELP124D	1.05924
Gra|GraGELP17D	Ghi|GhiGELP124D	1.03884
Gra|GraGELP17D	Gto|GtoGELP123D	208.288
Gra|GraGELP17D	Gmu|GmuGELP125D	0.94547
Gra|GraGELP56D	Gth|GthGELP64D	1.23244
Gra|GraGELP56D	Ath|AtGELP38	1.46612
Gra|GraGELP56D	Ghe|GheGELP69A	215.227
Gra|GraGELP56D	Gtu|GtuGELP67D	218.87
Gra|GraGELP56D	Gar|GarGELP70A	203.159
Gra|GraGELP56D	Gba|GbaGELP168D	217.042
Gra|GraGELP56D	Gda|GdaGELP174D	1.11583
Gra|GraGELP56D	Ghi|GhiGELP172D	1.08153
Gra|GraGELP56D	Gto|GtoGELP173D	218.95
Gra|GraGELP56D	Gmu|GmuGELP179D	0.99596
Gra|GraGELP54D	Gth|GthGELP61D	0.9084
Gra|GraGELP54D	Ghe|GheGELP66A	131.94
Gra|GraGELP54D	Gtu|GtuGELP69D	159.51
Gra|GraGELP54D	Gar|GarGELP67A	155.864
Gra|GraGELP54D	Gba|GbaGELP165D	160.748
Gra|GraGELP54D	Gda|GdaGELP171D	0.81745
Gra|GraGELP54D	Ghi|GhiGELP169D	0.80667
Gra|GraGELP54D	Gto|GtoGELP170D	161.72
Gra|GraGELP54D	Gmu|GmuGELP176D	0.73409
Gra|GraGELP47D	Gth|GthGELP42D	1.12372
Gra|GraGELP47D	Ath|AtGELP96	1.39423
Gra|GraGELP47D	Ghe|GheGELP56A	195.586
Gra|GraGELP47D	Gtu|GtuGELP65D	198.251
Gra|GraGELP47D	Gar|GarGELP57A	195.567
Gra|GraGELP47D	Gba|GbaGELP155D	200.418
Gra|GraGELP47D	Gda|GdaGELP161D	1.01918
Gra|GraGELP47D	Ghi|GhiGELP158D	0.99891
Gra|GraGELP47D	Gto|GtoGELP158D	200.411
Gra|GraGELP47D	Gmu|GmuGELP164D	0.9097
Gra|GraGELP15D	Gtu|GtuGELP17D	220.62
Gra|GraGELP15D	Gda|GdaGELP109D	1.10728
Gra|GraGELP15D	Ghi|GhiGELP109D	1.08528
Gra|GraGELP15D	Gto|GtoGELP110D	218.088
Gra|GraGELP18D	Gth|GthGELP72D	0.97857
Gra|GraGELP18D	Ghe|GheGELP17A	135.461
Gra|GraGELP18D	Gtu|GtuGELP19D	176.94
Gra|GraGELP18D	Gar|GarGELP16A	159.09
Gra|GraGELP18D	Gba|GbaGELP118D	168.369
Gra|GraGELP18D	Gda|GdaGELP123D	0.90139
Gra|GraGELP18D	Ghi|GhiGELP123D	0.85113
Gra|GraGELP18D	Gto|GtoGELP122D	171.516
Gra|GraGELP18D	Gmu|GmuGELP124D	0.79847
Gra|GraGELP5D	Ath|AtGELP88	1.29464
Gra|GraGELP5D	Ghe|GheGELP6A	169.293
Gra|GraGELP5D	Gtu|GtuGELP1D	202.546
Gra|GraGELP5D	Gar|GarGELP4A	198.536
Gra|GraGELP5D	Gba|GbaGELP104D	202.403
Gra|GraGELP5D	Gda|GdaGELP108D	1.02927
Gra|GraGELP5D	Ghi|GhiGELP108D	1.00937
Gra|GraGELP5D	Gto|GtoGELP108D	202.395
Gra|GraGELP5D	Gmu|GmuGELP109D	0.91871
Gra|GraGELP40D	Gth|GthGELP4D	0.94536
Gra|GraGELP40D	Ath|AtGELP47	1.28617
Gra|GraGELP40D	Ghe|GheGELP50A	208.582
Gra|GraGELP40D	Gtu|GtuGELP55D	209.155
Gra|GraGELP40D	Gar|GarGELP51A	208.565
Gra|GraGELP40D	Gba|GbaGELP149D	209.014
Gra|GraGELP40D	Gda|GdaGELP154D	1.06286
Gra|GraGELP40D	Ghi|GhiGELP152D	1.04259
Gra|GraGELP40D	Gto|GtoGELP151D	208.999
Gra|GraGELP40D	Gmu|GmuGELP156D	0.9487
Gra|GraGELP85D	Gtu|GtuGELP102D	211.991
Gra|GraGELP85D	Gar|GarGELP85A	181.068
Gra|GraGELP85D	Gba|GbaGELP97A	210.159
Gra|GraGELP85D	Gda|GdaGELP190D	0.92515
Gra|GraGELP85D	Ghi|GhiGELP101A	1.04369
Gra|GraGELP85D	Gto|GtoGELP101A	208.584
Gra|GraGELP85D	Gmu|GmuGELP102A	0.95387
Gra|GraGELP77D	Gth|GthGELP9D	0.91989
Gra|GraGELP77D	Ghe|GheGELP85A	203.124
Gra|GraGELP77D	Gtu|GtuGELP88D	175.815
Gra|GraGELP77D	Gar|GarGELP87A	203.111
Gra|GraGELP77D	Gba|GbaGELP186D	209.236
Gra|GraGELP77D	Gda|GdaGELP192D	1.05954
Gra|GraGELP77D	Ghi|GhiGELP189D	1.02238
Gra|GraGELP77D	Gto|GtoGELP86A	186.682
Gra|GraGELP77D	Gmu|GmuGELP197D	0.91947
Gra|GraGELP14D	Ghe|GheGELP15A	218.522
Gra|GraGELP14D	Gtu|GtuGELP16D	220.206
Gra|GraGELP14D	Gar|GarGELP103A	218.974
Gra|GraGELP14D	Gba|GbaGELP106D	221.279
Gra|GraGELP14D	Gda|GdaGELP110D	1.11583
Gra|GraGELP14D	Ghi|GhiGELP110D	1.09076
Gra|GraGELP14D	Gto|GtoGELP7A	217.788
Gra|GraGELP14D	Gmu|GmuGELP7A	0.98505
Gra|GraGELP57D	Gth|GthGELP47D	1.00881
Gra|GraGELP57D	Ath|AtGELP79	0.7998
Gra|GraGELP57D	Ghe|GheGELP77A	176.347
Gra|GraGELP57D	Gtu|GtuGELP71D	99.204
Gra|GraGELP57D	Gar|GarGELP78A	155.643
Gra|GraGELP57D	Gba|GbaGELP176D	180.715
Gra|GraGELP57D	Gda|GdaGELP182D	0.91946
Gra|GraGELP57D	Ghi|GhiGELP178D	0.89548
Gra|GraGELP57D	Gto|GtoGELP181D	179.541
Gra|GraGELP57D	Gmu|GmuGELP186D	0.81949
Gra|GraGELP64D	Gtu|GtuGELP85D	204.09
Gra|GraGELP64D	Gba|GbaGELP183D	206.494
Gra|GraGELP64D	Gda|GdaGELP189D	1.05008
Gra|GraGELP64D	Ghi|GhiGELP186D	1.02945
Gra|GraGELP64D	Gto|GtoGELP189D	206.487
Gra|GraGELP64D	Gmu|GmuGELP194D	0.92935
Gra|GraGELP84D	Gth|GthGELP35D	1.20045
Gra|GraGELP84D	Ghe|GheGELP97A	213.841
Gra|GraGELP84D	Gtu|GtuGELP101D	210.593
Gra|GraGELP84D	Gar|GarGELP101A	211.041
Gra|GraGELP84D	Gba|GbaGELP200D	214.269
Gra|GraGELP84D	Gda|GdaGELP206D	1.09464
Gra|GraGELP84D	Ghi|GhiGELP204D	1.06971
Gra|GraGELP84D	Gto|GtoGELP206D	215.245
Gra|GraGELP84D	Gmu|GmuGELP212D	0.97571
Gra|GraGELP49D	Gth|GthGELP18D	1.2429
Gra|GraGELP49D	Ath|AtGELP75	1.37552
Gra|GraGELP49D	Ghe|GheGELP59A	215.579
Gra|GraGELP49D	Gtu|GtuGELP62D	219.405
Gra|GraGELP49D	Gar|GarGELP59A	214.812
Gra|GraGELP49D	Gba|GbaGELP55A	214.094
Gra|GraGELP49D	Gda|GdaGELP61A	1.0932
Gra|GraGELP49D	Ghi|GhiGELP161D	1.08674
Gra|GraGELP49D	Gto|GtoGELP161D	217.918
Gra|GraGELP49D	Gmu|GmuGELP167D	1.00073
Gra|GraGELP30D	Gth|GthGELP57D	0.88006
Gra|GraGELP30D	Ghe|GheGELP33A	154.818
Gra|GraGELP30D	Gtu|GtuGELP29D	156.331
Gra|GraGELP30D	Gar|GarGELP31A	153.945
Gra|GraGELP30D	Gba|GbaGELP133D	154.213
Gra|GraGELP30D	Gda|GdaGELP36A	0.84906
Gra|GraGELP30D	Ghi|GhiGELP137D	0.76891
Gra|GraGELP30D	Gto|GtoGELP33A	165.903
Gra|GraGELP30D	Gmu|GmuGELP140D	0.70208
Gra|GraGELP4D	Gth|GthGELP29D	1.02954
Gra|GraGELP4D	Ghe|GheGELP5A	178.689
Gra|GraGELP4D	Gtu|GtuGELP2D	183.208
Gra|GraGELP4D	Gar|GarGELP5A	178.387
Gra|GraGELP4D	Gba|GbaGELP103D	182.377
Gra|GraGELP4D	Gda|GdaGELP107D	0.92745
Gra|GraGELP4D	Ghi|GhiGELP107D	0.909
Gra|GraGELP4D	Gto|GtoGELP107D	182.372
Gra|GraGELP4D	Gmu|GmuGELP108D	0.82593
Gra|GraGELP55D	Gth|GthGELP62D	1.51417
Gra|GraGELP55D	Ghe|GheGELP67A	236.906
Gra|GraGELP55D	Gar|GarGELP68A	236.891
Gra|GraGELP55D	Gba|GbaGELP166D	236.985
Gra|GraGELP55D	Gda|GdaGELP172D	1.20511
Gra|GraGELP55D	Ghi|GhiGELP170D	1.18412
Gra|GraGELP55D	Gto|GtoGELP67A	236.756
Gra|GraGELP55D	Gmu|GmuGELP177D	1.07989
Gra|GraGELP37D	Gth|GthGELP30D	1.11375
Gra|GraGELP37D	Ghe|GheGELP43A	201.681
Gra|GraGELP37D	Gtu|GtuGELP48D	203.653
Gra|GraGELP37D	Gar|GarGELP42A	201.78
Gra|GraGELP37D	Gba|GbaGELP141D	206.531
Gra|GraGELP37D	Gda|GdaGELP147D	1.05465
Gra|GraGELP37D	Gto|GtoGELP142D	207.386
Gra|GraGELP37D	Gmu|GmuGELP149D	0.94136
Gra|GraGELP81D	Gth|GthGELP32D	0.80163
Gra|GraGELP81D	Gtu|GtuGELP97D	203.389
Gra|GraGELP81D	Gar|GarGELP97A	193.115
Gra|GraGELP81D	Gba|GbaGELP196D	203.663
Gra|GraGELP81D	Gda|GdaGELP202D	1.03567
Gra|GraGELP81D	Ghi|GhiGELP200D	1.01562
Gra|GraGELP81D	Gto|GtoGELP202D	203.007
Gra|GraGELP81D	Gmu|GmuGELP208D	0.92175
Gra|GraGELP44D	Ath|AtGELP91	1.27884
Gra|GraGELP44D	Ghe|GheGELP53A	200.299
Gra|GraGELP44D	Gtu|GtuGELP50D	201.12
Gra|GraGELP44D	Gar|GarGELP55A	200.282
Gra|GraGELP44D	Gba|GbaGELP153D	202.312
Gra|GraGELP44D	Gda|GdaGELP158D	1.02877
Gra|GraGELP44D	Ghi|GhiGELP156D	1.00772
Gra|GraGELP44D	Gto|GtoGELP154D	202.178
Gra|GraGELP44D	Gmu|GmuGELP160D	0.91721
Gra|GraGELP7D	Ghe|GheGELP8A	197.315
Gra|GraGELP7D	Gtu|GtuGELP9D	155.443
Gra|GraGELP7D	Gar|GarGELP8A	159.898
Gra|GraGELP7D	Gba|GbaGELP9A	197.227
Gra|GraGELP7D	Gda|GdaGELP118D	1.0197
Gra|GraGELP7D	Ghi|GhiGELP119D	1
Gra|GraGELP7D	Ghi|GhiGELP118D	1
Gra|GraGELP7D	Gto|GtoGELP118D	200.513
Gra|GraGELP7D	Gmu|GmuGELP119D	0.91018
Gra|GraGELP68D	Gth|GthGELP66D	1.30932
Gra|GraGELP68D	Ath|AtGELP2	1.09024
Gra|GraGELP68D	Ghe|GheGELP81A	227.443
Gra|GraGELP68D	Gtu|GtuGELP81D	229.701
Gra|GraGELP68D	Gar|GarGELP81A	227.195
Gra|GraGELP68D	Gba|GbaGELP180D	231.992
Gra|GraGELP68D	Gda|GdaGELP186D	1.17973
Gra|GraGELP68D	Ghi|GhiGELP182D	1.15683
Gra|GraGELP68D	Gto|GtoGELP185D	230.996
Gra|GraGELP68D	Gmu|GmuGELP190D	1.05301
Gra|GraGELP20D	Gth|GthGELP49D	1.28689
Gra|GraGELP20D	Ghe|GheGELP20A	224.371
Gra|GraGELP20D	Gtu|GtuGELP42D	228.081
Gra|GraGELP20D	Gar|GarGELP18A	180.842
Gra|GraGELP20D	Gba|GbaGELP121D	226.719
Gra|GraGELP20D	Gda|GdaGELP126D	1.15294
Gra|GraGELP20D	Ghi|GhiGELP126D	1.13777
Gra|GraGELP20D	Gto|GtoGELP24A	224.094
Gra|GraGELP20D	Gto|GtoGELP23A	224.094
Gra|GraGELP20D	Gmu|GmuGELP127D	1.03565
Gra|GraGELP32D	Ghe|GheGELP35A	214.405
Gra|GraGELP32D	Gtu|GtuGELP27D	219.621
Gra|GraGELP32D	Gar|GarGELP33A	215.783
Gra|GraGELP32D	Gba|GbaGELP135D	221.391
Gra|GraGELP32D	Gda|GdaGELP140D	1.12582
Gra|GraGELP32D	Ghi|GhiGELP36A	1.07138
Gra|GraGELP32D	Gto|GtoGELP136D	221.38
Gra|GraGELP32D	Gmu|GmuGELP142D	1.00305
Gra|GraGELP41D	Gth|GthGELP5D	0.94235
Gra|GraGELP41D	Ath|AtGELP59	1.21744
Gra|GraGELP41D	Ghe|GheGELP51A	180.621
Gra|GraGELP41D	Gtu|GtuGELP54D	205.688
Gra|GraGELP41D	Gar|GarGELP52A	181.527
Gra|GraGELP41D	Gba|GbaGELP150D	208.321
Gra|GraGELP41D	Gda|GdaGELP155D	1.06231
Gra|GraGELP41D	Ghi|GhiGELP153D	1.04173
Gra|GraGELP41D	Gto|GtoGELP152D	208.891
Gra|GraGELP41D	Gmu|GmuGELP157D	0.94821
Gra|GraGELP52D	Ghe|GheGELP63A	236.818
Gra|GraGELP52D	Gar|GarGELP63A	237.089
Gra|GraGELP52D	Gba|GbaGELP162D	239.219
Gra|GraGELP52D	Gda|GdaGELP168D	1.21649
Gra|GraGELP52D	Ghi|GhiGELP166D	1.19289
Gra|GraGELP52D	Gto|GtoGELP167D	239.209
Gra|GraGELP52D	Gmu|GmuGELP173D	0.95566
Gra|GraGELP60D	Gth|GthGELP23D	1.13988
Gra|GraGELP60D	Ghe|GheGELP73A	194.107
Gra|GraGELP60D	Gtu|GtuGELP75D	195.385
Gra|GraGELP60D	Gar|GarGELP74A	194.207
Gra|GraGELP60D	Gba|GbaGELP172D	195.301
Gra|GraGELP60D	Gda|GdaGELP178D	0.99078
Gra|GraGELP60D	Ghi|GhiGELP174D	0.97106
Gra|GraGELP60D	Gto|GtoGELP176D	200.548
Gra|GraGELP60D	Gmu|GmuGELP182D	0.88643
Gra|GraGELP39D	Gth|GthGELP3D	0.93995
Gra|GraGELP39D	Ghe|GheGELP49A	160.012
Gra|GraGELP39D	Gtu|GtuGELP56D	167.547
Gra|GraGELP39D	Gar|GarGELP50A	160.806
Gra|GraGELP39D	Gba|GbaGELP148D	172.445
Gra|GraGELP39D	Gda|GdaGELP153D	0.87695
Gra|GraGELP39D	Ghi|GhiGELP151D	0.86009
Gra|GraGELP39D	Gto|GtoGELP150D	172.443
Gra|GraGELP39D	Gmu|GmuGELP155D	0.78267
Gra|GraGELP51D	Gth|GthGELP20D	1.03437
Gra|GraGELP51D	Ghe|GheGELP62A	190.097
Gra|GraGELP51D	Gtu|GtuGELP59D	196.701
Gra|GraGELP51D	Gar|GarGELP62A	189.681
Gra|GraGELP51D	Gba|GbaGELP60A	189.715
Gra|GraGELP51D	Gda|GdaGELP66A	0.96472
Gra|GraGELP51D	Ghi|GhiGELP164D	0.99964
Gra|GraGELP51D	Gto|GtoGELP165D	201.246
Gra|GraGELP51D	Gmu|GmuGELP171D	0.91351
Gra|GraGELP72D	Gth|GthGELP14D	0.76509
Gra|GraGELP72D	Ghe|GheGELP91A	132.611
Gra|GraGELP72D	Gtu|GtuGELP94D	135.45
Gra|GraGELP72D	Gar|GarGELP93A	132.31
Gra|GraGELP72D	Gba|GbaGELP192D	136.12
Gra|GraGELP72D	Gda|GdaGELP95A	0.70948
Gra|GraGELP72D	Ghi|GhiGELP195D	0.67896
Gra|GraGELP72D	Gto|GtoGELP198D	135.121
Gra|GraGELP72D	Gmu|GmuGELP202D	0.61784
Gra|GraGELP67D	Gth|GthGELP67D	1.02991
Gra|GraGELP67D	Ghe|GheGELP98A	206.722
Gra|GraGELP67D	Gtu|GtuGELP82D	207.301
Gra|GraGELP67D	Gar|GarGELP82A	206.184
Gra|GraGELP67D	Gba|GbaGELP79A	205.182
Gra|GraGELP67D	Gda|GdaGELP85A	1.04581
Gra|GraGELP67D	Ghi|GhiGELP80A	1.02326
Gra|GraGELP67D	Gto|GtoGELP186D	206.734
Gra|GraGELP67D	Gmu|GmuGELP81A	0.93185
Gra|GraGELP66D	Gth|GthGELP68D	1.23795
Gra|GraGELP66D	Ghe|GheGELP82A	218.028
Gra|GraGELP66D	Gtu|GtuGELP83D	219.527
Gra|GraGELP66D	Gar|GarGELP83A	217.483
Gra|GraGELP66D	Gba|GbaGELP181D	220.637
Gra|GraGELP66D	Gda|GdaGELP187D	1.12197
Gra|GraGELP66D	Ghi|GhiGELP184D	1.10255
Gra|GraGELP66D	Gto|GtoGELP187D	220.419
Gra|GraGELP66D	Gmu|GmuGELP192D	0.99829
Gra|GraGELP23D	Ghe|GheGELP23A	327.565
Gra|GraGELP23D	Gtu|GtuGELP39D	250.723
Gra|GraGELP23D	Gar|GarGELP21A	326.501
Gra|GraGELP23D	Gba|GbaGELP124D	331.865
Gra|GraGELP23D	Gda|GdaGELP129D	1.68758
Gra|GraGELP23D	Ghi|GhiGELP26A	1.62225
Gra|GraGELP23D	Gto|GtoGELP25A	324.299
Gra|GraGELP23D	Gmu|GmuGELP130D	1.49625
Gra|GraGELP34D	Gth|GthGELP59D	1.28656
Gra|GraGELP34D	Ath|AtGELP53	1.02255
Gra|GraGELP34D	Ghe|GheGELP38A	179.714
Gra|GraGELP34D	Gtu|GtuGELP24D	226.457
Gra|GraGELP34D	Gar|GarGELP36A	224.358
Gra|GraGELP34D	Gba|GbaGELP138D	229.904
Gra|GraGELP34D	Gda|GdaGELP143D	1.17508
Gra|GraGELP34D	Ghi|GhiGELP142D	1.04218
Gra|GraGELP34D	Gto|GtoGELP139D	228.789
Gra|GraGELP34D	Gmu|GmuGELP145D	1.04355
Gra|GraGELP71D	Gth|GthGELP48D	1.1054
Gra|GraGELP71D	Ghe|GheGELP78A	193.661
Gra|GraGELP71D	Gtu|GtuGELP78D	197.31
Gra|GraGELP71D	Gar|GarGELP79A	193.647
Gra|GraGELP71D	Gba|GbaGELP177D	199.314
Gra|GraGELP71D	Gda|GdaGELP183D	1.01355
Gra|GraGELP71D	Ghi|GhiGELP179D	0.99428
Gra|GraGELP71D	Gto|GtoGELP182D	198.377
Gra|GraGELP71D	Gmu|GmuGELP187D	0.90257
Gra|GraGELP3D	Gth|GthGELP27D	1.24251
Gra|GraGELP3D	Ghe|GheGELP3A	217.411
Gra|GraGELP3D	Gtu|GtuGELP4D	220.659
Gra|GraGELP3D	Gar|GarGELP7A	216.355
Gra|GraGELP3D	Gba|GbaGELP101D	222.196
Gra|GraGELP3D	Gda|GdaGELP105D	1.12993
Gra|GraGELP3D	Ghi|GhiGELP105D	1.10516
Gra|GraGELP3D	Gto|GtoGELP105D	222.185
Gra|GraGELP3D	Gmu|GmuGELP106D	1.00854
Gra|GraGELP13D	Ath|AtGELP35	1.35791
Gra|GraGELP13D	Ghe|GheGELP14A	213.262
Gra|GraGELP13D	Gtu|GtuGELP15D	215.753
Gra|GraGELP13D	Gar|GarGELP14A	213.604
Gra|GraGELP13D	Gba|GbaGELP107D	215.96
Gra|GraGELP13D	Gda|GdaGELP111D	1.09584
Gra|GraGELP13D	Ghi|GhiGELP111D	1.08267
Gra|GraGELP13D	Gto|GtoGELP111D	217.102
Gra|GraGELP13D	Gmu|GmuGELP112D	0.98548
Gra|GraGELP12D	Gth|GthGELP36D	1.2267
Gra|GraGELP12D	Gtu|GtuGELP14D	216.634
Gra|GraGELP12D	Gar|GarGELP13A	214.704
Gra|GraGELP12D	Gba|GbaGELP108D	217.355
Gra|GraGELP12D	Gda|GdaGELP112D	1.1053
Gra|GraGELP12D	Ghi|GhiGELP112D	1.07899
Gra|GraGELP12D	Gto|GtoGELP112D	216.362
Gra|GraGELP12D	Gmu|GmuGELP113D	0.97004
Gra|GraGELP19D	Gth|GthGELP71D	1.26127
Gra|GraGELP19D	Ghe|GheGELP16A	177.643
Gra|GraGELP19D	Gar|GarGELP15A	187.594
Gra|GraGELP19D	Gba|GbaGELP117D	188.45
Gra|GraGELP19D	Gda|GdaGELP40A	0.94093
Gra|GraGELP19D	Ghi|GhiGELP122D	0.9433
Gra|GraGELP19D	Gto|GtoGELP37A	186.935
Gra|GraGELP19D	Gmu|GmuGELP123D	0.85847
Gra|GraGELP27D	Ath|AtGELP102	0.8155
Gra|GraGELP27D	Ghe|GheGELP29A	188.264
Gra|GraGELP27D	Gtu|GtuGELP33D	188.435
Gra|GraGELP27D	Gar|GarGELP27A	188.189
Gra|GraGELP27D	Gba|GbaGELP29A	188.126
Gra|GraGELP27D	Gda|GdaGELP32A	0.95661
Gra|GraGELP27D	Ghi|GhiGELP32A	0.93758
Gra|GraGELP27D	Gto|GtoGELP30A	188.107
Gra|GraGELP27D	Gmu|GmuGELP136D	0.85754
Gra|GraGELP83D	Ghe|GheGELP96A	165.428
Gra|GraGELP83D	Gtu|GtuGELP100D	166.825
Gra|GraGELP83D	Gar|GarGELP100A	165.533
Gra|GraGELP83D	Gba|GbaGELP199D	166.674
Gra|GraGELP83D	Gda|GdaGELP100A	0.8411
Gra|GraGELP83D	Ghi|GhiGELP203D	0.8287
Gra|GraGELP83D	Gto|GtoGELP205D	166.661
Gra|GraGELP83D	Gmu|GmuGELP211D	0.75652
Gra|GraGELP21D	Gth|GthGELP24D	0.72502
Gra|GraGELP21D	Ath|AtGELP97	0.95664
Gra|GraGELP21D	Ghe|GheGELP21A	207.228
Gra|GraGELP21D	Gtu|GtuGELP41D	216.216
Gra|GraGELP21D	Gar|GarGELP19A	205.708
Gra|GraGELP21D	Gba|GbaGELP122D	215.783
Gra|GraGELP21D	Gda|GdaGELP127D	1.09729
Gra|GraGELP21D	Ghi|GhiGELP127D	1.07606
Gra|GraGELP21D	Gto|GtoGELP102D	143.886
Gra|GraGELP21D	Gmu|GmuGELP128D	0.81063
Gra|GraGELP74D	Gth|GthGELP12D	1.30025
Gra|GraGELP74D	Ath|AtGELP72	1.26664
Gra|GraGELP74D	Ghe|GheGELP89A	227.443
Gra|GraGELP74D	Gtu|GtuGELP92D	229.295
Gra|GraGELP74D	Gar|GarGELP91A	225.804
Gra|GraGELP74D	Gba|GbaGELP190D	232.399
Gra|GraGELP74D	Gda|GdaGELP196D	1.17324
Gra|GraGELP74D	Ghi|GhiGELP193D	1.15227
Gra|GraGELP74D	Gto|GtoGELP196D	232.034
Gra|GraGELP74D	Gmu|GmuGELP201D	1.04929
Gra|GraGELP6D	Gth|GthGELP15D	1.10273
Gra|GraGELP6D	Ghe|GheGELP9A	189.44
Gra|GraGELP6D	Gtu|GtuGELP8D	198.33
Gra|GraGELP6D	Gar|GarGELP9A	196.144
Gra|GraGELP6D	Gba|GbaGELP10A	197.288
Gra|GraGELP6D	Gda|GdaGELP10A	0.96264
Gra|GraGELP6D	Ghi|GhiGELP9A	0.97868
Gra|GraGELP6D	Gto|GtoGELP10A	197.279
Gra|GraGELP6D	Gmu|GmuGELP10A	0.89549
Gra|GraGELP28D	Gth|GthGELP54D	0.95129
Gra|GraGELP28D	Ath|AtGELP103	0.99463
Gra|GraGELP28D	Ghe|GheGELP30A	167.241
Gra|GraGELP28D	Gtu|GtuGELP32D	168.522
Gra|GraGELP28D	Gar|GarGELP28A	167.227
Gra|GraGELP28D	Gba|GbaGELP130D	169.12
Gra|GraGELP28D	Gda|GdaGELP135D	0.86001
Gra|GraGELP28D	Ghi|GhiGELP135D	0.84868
Gra|GraGELP28D	Gto|GtoGELP132D	170.155
Gra|GraGELP28D	Gmu|GmuGELP137D	0.77023
Gra|GraGELP29D	Gth|GthGELP55D	1.16258
Gra|GraGELP29D	Ath|AtGELP41	1.15176
Gra|GraGELP29D	Ghe|GheGELP31A	162.511
Gra|GraGELP29D	Gtu|GtuGELP31D	152.209
Gra|GraGELP29D	Gar|GarGELP29A	180.45
Gra|GraGELP29D	Gba|GbaGELP131D	205.75
Gra|GraGELP29D	Gda|GdaGELP136D	1.0463
Gra|GraGELP29D	Gmu|GmuGELP138D	0.93389
Gra|GraGELP31D	Ath|AtGELP36	1.44865
Gra|GraGELP31D	Ghe|GheGELP34A	221.276
Gra|GraGELP31D	Gtu|GtuGELP28D	222.498
Gra|GraGELP31D	Gar|GarGELP32A	222.132
Gra|GraGELP31D	Gba|GbaGELP134D	222.109
Gra|GraGELP31D	Gda|GdaGELP37A	1.12751
Gra|GraGELP31D	Ghi|GhiGELP138D	1.11398
Gra|GraGELP31D	Gto|GtoGELP135D	223.383
Gra|GraGELP31D	Gmu|GmuGELP141D	1.01399
Gra|GraGELP75D	Gth|GthGELP11D	0.85899
Gra|GraGELP75D	Ghe|GheGELP88A	194.896
Gra|GraGELP75D	Gtu|GtuGELP91D	190.673
Gra|GraGELP75D	Gar|GarGELP90A	193.719
Gra|GraGELP75D	Gba|GbaGELP189D	203.334
Gra|GraGELP75D	Gda|GdaGELP195D	1.034
Gra|GraGELP75D	Ghi|GhiGELP192D	1.01374
Gra|GraGELP75D	Gto|GtoGELP195D	203.324
Gra|GraGELP75D	Gmu|GmuGELP200D	0.90631
Gra|GraGELP24D	Gth|GthGELP51D	0.91251
Gra|GraGELP24D	Ghe|GheGELP26A	141.261
Gra|GraGELP24D	Gtu|GtuGELP36D	172.629
Gra|GraGELP24D	Gar|GarGELP24A	141.249
Gra|GraGELP24D	Gba|GbaGELP127D	179.517
Gra|GraGELP24D	Gda|GdaGELP132D	0.9129
Gra|GraGELP24D	Ghi|GhiGELP132D	0.89424
Gra|GraGELP24D	Gto|GtoGELP129D	179.219
Gra|GraGELP24D	Gmu|GmuGELP133D	0.81482
Gra|GraGELP82D	Gth|GthGELP34D	1.16058
Gra|GraGELP82D	Ath|AtGELP18	1.3638
Gra|GraGELP82D	Ghe|GheGELP95A	204.323
Gra|GraGELP82D	Gtu|GtuGELP99D	205.953
Gra|GraGELP82D	Gar|GarGELP99A	204.653
Gra|GraGELP82D	Gba|GbaGELP198D	205.971
Gra|GraGELP82D	Gda|GdaGELP204D	1.04742
Gra|GraGELP82D	Ghi|GhiGELP202D	1.02926
Gra|GraGELP82D	Gto|GtoGELP204D	206.43
Gra|GraGELP82D	Gmu|GmuGELP210D	0.93442
Gra|GraGELP38D	Ghe|GheGELP46A	206.931
Gra|GraGELP38D	Gtu|GtuGELP43D	207.565
Gra|GraGELP38D	Gar|GarGELP47A	207.329
Gra|GraGELP38D	Gba|GbaGELP145D	208.525
Gra|GraGELP38D	Gda|GdaGELP150D	1.06045
Gra|GraGELP38D	Ghi|GhiGELP148D	1.03994
Gra|GraGELP38D	Gto|GtoGELP147D	209.605
Gra|GraGELP38D	Gmu|GmuGELP152D	0.94645
Gra|GraGELP8D	Gth|GthGELP16D	1.12349
Gra|GraGELP8D	Ath|AtGELP1	1.05048
Gra|GraGELP8D	Ghe|GheGELP7A	205.959
Gra|GraGELP8D	Gtu|GtuGELP10D	212.733
Gra|GraGELP8D	Gar|GarGELP3A	204.372
Gra|GraGELP8D	Gba|GbaGELP116D	213.053
Gra|GraGELP8D	Gda|GdaGELP121D	1.08341
Gra|GraGELP8D	Ghi|GhiGELP121D	1.06768
Gra|GraGELP8D	Gto|GtoGELP120D	213.39
Gra|GraGELP8D	Gmu|GmuGELP122D	0.97387
Gra|GraGELP36D	Ghe|GheGELP42A	205.094
Gra|GraGELP36D	Gtu|GtuGELP47D	212.449
Gra|GraGELP36D	Gar|GarGELP41A	203.109
Gra|GraGELP36D	Gda|GdaGELP41A	0.94347
Gra|GraGELP36D	Gto|GtoGELP141D	209.342
Gra|GraGELP36D	Gmu|GmuGELP148D	0.85081
Gra|GraGELP63D	Gth|GthGELP70D	1.2008
Gra|GraGELP63D	Ath|AtGELP26	1.3831
Gra|GraGELP63D	Ghe|GheGELP84A	211.191
Gra|GraGELP63D	Gtu|GtuGELP87D	212.173
Gra|GraGELP63D	Gar|GarGELP86A	210.595
Gra|GraGELP63D	Gba|GbaGELP185D	212.383
Gra|GraGELP63D	Gda|GdaGELP191D	1.08001
Gra|GraGELP63D	Ghi|GhiGELP188D	1.05908
Gra|GraGELP63D	Gto|GtoGELP191D	211.791
Gra|GraGELP63D	Gmu|GmuGELP196D	0.96401
Gra|GraGELP58D	Gth|GthGELP44D	1.28652
Gra|GraGELP58D	Ghe|GheGELP75A	224.372
Gra|GraGELP58D	Gtu|GtuGELP73D	227.548
Gra|GraGELP58D	Gar|GarGELP76A	225.856
Gra|GraGELP58D	Gba|GbaGELP174D	227.525
Gra|GraGELP58D	Gda|GdaGELP180D	1.15909
Gra|GraGELP58D	Ghi|GhiGELP176D	1.13661
Gra|GraGELP58D	Gto|GtoGELP179D	233.773
Gra|GraGELP58D	Gmu|GmuGELP184D	1.03457
Gra|GraGELP76D	Gth|GthGELP45D	1.00873
Gra|GraGELP76D	Ath|AtGELP51	1.39146
Gra|GraGELP76D	Ghe|GheGELP87A	196.585
Gra|GraGELP76D	Gtu|GtuGELP89D	180.573
Gra|GraGELP76D	Gar|GarGELP88A	197.331
Gra|GraGELP76D	Gba|GbaGELP187D	179.654
Gra|GraGELP76D	Gda|GdaGELP193D	0.91595
Gra|GraGELP76D	Ghi|GhiGELP87A	0.90674
Gra|GraGELP76D	Gto|GtoGELP193D	198.359
Gra|GraGELP76D	Gmu|GmuGELP198D	0.81757
Gra|GraGELP42D	Gth|GthGELP6D	1.14072
Gra|GraGELP42D	Gtu|GtuGELP53D	202.421
Gra|GraGELP42D	Gar|GarGELP53A	155.961
Gra|GraGELP42D	Gba|GbaGELP46A	202.39
Gra|GraGELP42D	Gda|GdaGELP52A	1.02803
Gra|GraGELP42D	Ghi|GhiGELP48A	1.01222
Gra|GraGELP42D	Gto|GtoGELP49A	154.46
Gra|GraGELP42D	Gmu|GmuGELP49A	0.92098
Gra|GraGELP45D	Gth|GthGELP8D	0.83071
Gra|GraGELP45D	Ghe|GheGELP54A	188.074
Gra|GraGELP45D	Gtu|GtuGELP51D	212.789
Gra|GraGELP45D	Gar|GarGELP56A	187.676
Gra|GraGELP45D	Gba|GbaGELP50A	186.503
Gra|GraGELP45D	Gda|GdaGELP159D	0.94393
Gra|GraGELP45D	Ghi|GhiGELP52A	0.94226
Gra|GraGELP45D	Gto|GtoGELP155D	215.895
Gra|GraGELP45D	Gmu|GmuGELP53A	0.85784
Gra|GraGELP78D	Gth|GthGELP56D	0.69679
Gra|GraGELP78D	Ghe|GheGELP92A	210.294
Gra|GraGELP78D	Gtu|GtuGELP30D	123.393
Gra|GraGELP78D	Gar|GarGELP94A	200.886
Gra|GraGELP78D	Gba|GbaGELP193D	211.14
Gra|GraGELP78D	Gda|GdaGELP96A	1.10402
Gra|GraGELP78D	Ghi|GhiGELP197D	1.06278
Gra|GraGELP78D	Gto|GtoGELP199D	221.276
Gra|GraGELP78D	Gmu|GmuGELP205D	1.00072
Gra|GraGELP46D	Ghe|GheGELP55A	187.13
Gra|GraGELP46D	Gtu|GtuGELP66D	193.784
Gra|GraGELP46D	Gar|GarGELP102A	185.603
Gra|GraGELP46D	Gba|GbaGELP51A	184.538
Gra|GraGELP46D	Gda|GdaGELP57A	0.94165
Gra|GraGELP46D	Gda|GdaGELP56A	0.94165
Gra|GraGELP46D	Ghi|GhiGELP53A	0.91513
Gra|GraGELP46D	Gto|GtoGELP54A	183.431
Gra|GraGELP46D	Gmu|GmuGELP163D	0.89919
Gra|GraGELP62D	Gth|GthGELP21D	0.96651
Gra|GraGELP62D	Ghe|GheGELP70A	141.506
Gra|GraGELP62D	Gtu|GtuGELP77D	143.363
Gra|GraGELP62D	Gar|GarGELP71A	141.491
Gra|GraGELP62D	Gba|GbaGELP169D	143.163
Gra|GraGELP62D	Gda|GdaGELP175D	0.72795
Gra|GraGELP62D	Ghi|GhiGELP69A	0.7025
Gra|GraGELP62D	Gto|GtoGELP174D	143.144
Gra|GraGELP62D	Gmu|GmuGELP69A	0.63925
Gra|GraGELP80D	Gth|GthGELP31D	1.17957
Gra|GraGELP80D	Ath|AtGELP95	1.39367
Gra|GraGELP80D	Gtu|GtuGELP96D	207.872
Gra|GraGELP80D	Gar|GarGELP96A	206.174
Gra|GraGELP80D	Gba|GbaGELP195D	209.865
Gra|GraGELP80D	Gda|GdaGELP201D	1.06721
Gra|GraGELP80D	Ghi|GhiGELP199D	1.04482
Gra|GraGELP80D	Gto|GtoGELP201D	209.856
Gra|GraGELP80D	Gmu|GmuGELP207D	0.94862
Gra|GraGELP35D	Ghe|GheGELP39A	143.905
Gra|GraGELP35D	Gtu|GtuGELP23D	150.903
Gra|GraGELP35D	Gar|GarGELP37A	150.126
Gra|GraGELP35D	Gba|GbaGELP139D	152.505
Gra|GraGELP35D	Gda|GdaGELP144D	0.77551
Gra|GraGELP35D	Gmu|GmuGELP17A	0.66007
Gra|GraGELP22D	Gth|GthGELP50D	1.14399
Gra|GraGELP22D	Ath|AtGELP67	1.32547
Gra|GraGELP22D	Ghe|GheGELP22A	194.254
Gra|GraGELP22D	Gtu|GtuGELP40D	202.245
Gra|GraGELP22D	Gar|GarGELP20A	198.87
Gra|GraGELP22D	Gba|GbaGELP123D	202.688
Gra|GraGELP22D	Gda|GdaGELP128D	1.0307
Gra|GraGELP22D	Ghi|GhiGELP128D	1.01303
Gra|GraGELP22D	Gto|GtoGELP126D	202.557
Gra|GraGELP22D	Gmu|GmuGELP129D	0.92206
Gra|GraGELP59D	Gth|GthGELP43D	1.28116
Gra|GraGELP59D	Ghe|GheGELP74A	223.638
Gra|GraGELP59D	Gtu|GtuGELP74D	227.585
Gra|GraGELP59D	Gar|GarGELP77A	223.394
Gra|GraGELP59D	Gba|GbaGELP173D	228.365
Gra|GraGELP59D	Gda|GdaGELP179D	1.16131
Gra|GraGELP59D	Ghi|GhiGELP175D	1.1388
Gra|GraGELP59D	Gto|GtoGELP178D	227.715
Gra|GraGELP59D	Gmu|GmuGELP183D	1.03419
Gra|GraGELP70D	Ath|AtGELP90	1.15009
Gra|GraGELP70D	Ghe|GheGELP79A	210.364
Gra|GraGELP70D	Gtu|GtuGELP79D	214.25
Gra|GraGELP70D	Gba|GbaGELP178D	213.403
Gra|GraGELP70D	Gda|GdaGELP184D	1.08521
Gra|GraGELP70D	Ghi|GhiGELP180D	1.06074
Gra|GraGELP70D	Gto|GtoGELP78A	210.318
Gra|GraGELP70D	Gmu|GmuGELP188D	0.96864
Gra|GraGELP53D	Gth|GthGELP60D	1.23168
Gra|GraGELP53D	Ghe|GheGELP65A	213.483
Gra|GraGELP53D	Gtu|GtuGELP70D	218.639
Gra|GraGELP53D	Gar|GarGELP66A	214.162
Gra|GraGELP53D	Gba|GbaGELP164D	216.165
Gra|GraGELP53D	Gda|GdaGELP68A	1.08423
Gra|GraGELP53D	Ghi|GhiGELP168D	1.08495
Gra|GraGELP53D	Gto|GtoGELP169D	216.33
Gra|GraGELP53D	Gmu|GmuGELP175D	0.9767
Gra|GraGELP9D	Gth|GthGELP41D	1.03705
Gra|GraGELP9D	Ghe|GheGELP10A	182.318
Gra|GraGELP9D	Gtu|GtuGELP11D	182.026
Gra|GraGELP9D	Gar|GarGELP10A	164.998
Gra|GraGELP9D	Gba|GbaGELP112D	185.065
Gra|GraGELP9D	Gda|GdaGELP116D	0.94114
Gra|GraGELP9D	Ghi|GhiGELP116D	0.92241
Gra|GraGELP9D	Gto|GtoGELP116D	184.139
Gra|GraGELP9D	Gmu|GmuGELP117D	0.83686
Gra|GraGELP65D	Gth|GthGELP69D	1.1463
Gra|GraGELP65D	Ghe|GheGELP83A	203.232
Gra|GraGELP65D	Gtu|GtuGELP84D	205.667
Gra|GraGELP65D	Gar|GarGELP84A	203.216
Gra|GraGELP65D	Gba|GbaGELP182D	207.493
Gra|GraGELP65D	Gda|GdaGELP188D	1.05515
Gra|GraGELP65D	Ghi|GhiGELP185D	1.03503
Gra|GraGELP65D	Gto|GtoGELP188D	207.484
Gra|GraGELP65D	Gmu|GmuGELP193D	0.94367
Gra|GraGELP16D	Gth|GthGELP73D	0.69003
Gra|GraGELP16D	Ghe|GheGELP19A	114.187
Gra|GraGELP16D	Gtu|GtuGELP21D	122.191
Gra|GraGELP16D	Gba|GbaGELP22A	113.52
Gra|GraGELP16D	Gda|GdaGELP24A	0.57726
Gra|GraGELP16D	Ghi|GhiGELP125D	0.62273
Gra|GraGELP16D	Gto|GtoGELP124D	124.816
Gra|GraGELP16D	Gmu|GmuGELP126D	0.56655
Gra|GraGELP1D	Gth|GthGELP25D	1.27806
Gra|GraGELP1D	Ath|AtGELP104	1.06361
Gra|GraGELP1D	Ghe|GheGELP1A	210.284
Gra|GraGELP1D	Gtu|GtuGELP6D	229.639
Gra|GraGELP1D	Gar|GarGELP1A	209.987
Gra|GraGELP1D	Gba|GbaGELP99D	229.902
Gra|GraGELP1D	Gda|GdaGELP103D	1.17088
Gra|GraGELP1D	Ghi|GhiGELP103D	1.14816
Gra|GraGELP1D	Gto|GtoGELP103D	230.241
Gra|GraGELP1D	Gmu|GmuGELP104D	1.04511
Gra|GraGELP11D	Gth|GthGELP38D	1.3466
Gra|GraGELP11D	Ghe|GheGELP12A	236.534
Gra|GraGELP11D	Gtu|GtuGELP13D	312.398
Gra|GraGELP11D	Gar|GarGELP12A	312.398
Gra|GraGELP11D	Gba|GbaGELP110D	242.182
Gra|GraGELP11D	Gda|GdaGELP114D	1.23155
Gra|GraGELP11D	Ghi|GhiGELP114D	1.21112
Gra|GraGELP11D	Gto|GtoGELP114D	242.869
Gra|GraGELP11D	Gmu|GmuGELP115D	1.10242
Gra|GraGELP61D	Gth|GthGELP22D	1.20466
Gra|GraGELP61D	Ath|AtGELP15	1.46346
Gra|GraGELP61D	Ghe|GheGELP71A	211.699
Gra|GraGELP61D	Gtu|GtuGELP76D	215.293
Gra|GraGELP61D	Gar|GarGELP72A	213.248
Gra|GraGELP61D	Gba|GbaGELP170D	215.203
Gra|GraGELP61D	Gda|GdaGELP176D	1.09437
Gra|GraGELP61D	Ghi|GhiGELP173D	1.07317
Gra|GraGELP61D	Gto|GtoGELP175D	214.84
Gra|GraGELP61D	Gmu|GmuGELP181D	0.97497
Gra|GraGELP69D	Gth|GthGELP65D	1.31425
Gra|GraGELP69D	Ath|AtGELP76	1.39385
Gra|GraGELP69D	Ghe|GheGELP80A	229.929
Gra|GraGELP69D	Gtu|GtuGELP80D	231.138
Gra|GraGELP69D	Gar|GarGELP80A	229.383
Gra|GraGELP69D	Gba|GbaGELP179D	233.432
Gra|GraGELP69D	Gda|GdaGELP185D	1.18707
Gra|GraGELP69D	Ghi|GhiGELP181D	1.16897
Gra|GraGELP69D	Gto|GtoGELP184D	231.856
Gra|GraGELP69D	Gmu|GmuGELP189D	1.064
Gra|GraGELP50D	Ath|AtGELP60	1.37894
Gra|GraGELP50D	Gtu|GtuGELP61D	201.047
Gra|GraGELP50D	Gba|GbaGELP159D	203.045
Gra|GraGELP50D	Gda|GdaGELP165D	1.03258
Gra|GraGELP50D	Ghi|GhiGELP162D	1.01263
Gra|GraGELP50D	Gto|GtoGELP162D	202.172
Gra|GraGELP50D	Gmu|GmuGELP168D	0.92167
Gra|GraGELP33D	Ghe|GheGELP37A	180.731
Gra|GraGELP33D	Gtu|GtuGELP25D	187.226
Gra|GraGELP33D	Gar|GarGELP35A	177.753
Gra|GraGELP33D	Gba|GbaGELP137D	190.903
Gra|GraGELP33D	Gda|GdaGELP142D	0.9605
Gra|GraGELP33D	Ghi|GhiGELP141D	0.9521
Gra|GraGELP33D	Gto|GtoGELP19A	180.056
Gra|GraGELP33D	Gmu|GmuGELP144D	0.86335
Gra|GraGELP26D	Gth|GthGELP53D	1.20317
Gra|GraGELP26D	Ghe|GheGELP28A	204.539
Gra|GraGELP26D	Gtu|GtuGELP34D	211.665
Gra|GraGELP26D	Gar|GarGELP26A	205.858
Gra|GraGELP26D	Gba|GbaGELP28A	205.022
Gra|GraGELP26D	Gda|GdaGELP134D	1.07653
Gra|GraGELP26D	Ghi|GhiGELP134D	1.05425
Gra|GraGELP26D	Gto|GtoGELP131D	211.456
Gra|GraGELP26D	Gmu|GmuGELP135D	0.95904
Gra|GraGELP48D	Gth|GthGELP17D	1.27929
Gra|GraGELP48D	Ghe|GheGELP57A	220.823
Gra|GraGELP48D	Gtu|GtuGELP64D	228.2
Gra|GraGELP48D	Gar|GarGELP58A	220.752
Gra|GraGELP48D	Gba|GbaGELP156D	222.783
Gra|GraGELP48D	Gda|GdaGELP162D	1.13667
Gra|GraGELP48D	Ghi|GhiGELP159D	1.1387
Gra|GraGELP48D	Gto|GtoGELP159D	228.335
Gra|GraGELP48D	Gmu|GmuGELP165D	1.03938
Gra|GraGELP43D	Gth|GthGELP7D	0.98882
Gra|GraGELP43D	Ath|AtGELP69	0.96229
Gra|GraGELP43D	Ghe|GheGELP52A	208.719
Gra|GraGELP43D	Gtu|GtuGELP49D	208.434
Gra|GraGELP43D	Gar|GarGELP54A	208.471
Gra|GraGELP43D	Gba|GbaGELP152D	206.646
Gra|GraGELP43D	Gda|GdaGELP53A	1.04437
Gra|GraGELP43D	Ghi|GhiGELP155D	1.03054
Gra|GraGELP43D	Gto|GtoGELP153D	206.64
Gra|GraGELP43D	Gmu|GmuGELP159D	0.93506
Gra|GraGELP79D	Gth|GthGELP77D	0.78457
Gra|GraGELP79D	Ghe|GheGELP93A	138.39
Gra|GraGELP79D	Gtu|GtuGELP95D	127.678
Gra|GraGELP79D	Gar|GarGELP95A	138.195
Gra|GraGELP79D	Gba|GbaGELP194D	138.882
Gra|GraGELP79D	Gda|GdaGELP200D	0.7036
Gra|GraGELP79D	Ghi|GhiGELP198D	0.69276
Gra|GraGELP79D	Gto|GtoGELP200D	138.756
Gra|GraGELP79D	Gmu|GmuGELP206D	0.63038
Gra|GraGELP10D	Gth|GthGELP39D	1.2418
Gra|GraGELP10D	Ath|AtGELP68	1.29056
Gra|GraGELP10D	Ghe|GheGELP11A	227.897
Gra|GraGELP10D	Gtu|GtuGELP12D	232.019
Gra|GraGELP10D	Gar|GarGELP11A	228.29
Gra|GraGELP10D	Gba|GbaGELP111D	232.562
Gra|GraGELP10D	Gda|GdaGELP115D	1.18264
Gra|GraGELP10D	Ghi|GhiGELP115D	1.15971
Gra|GraGELP10D	Gto|GtoGELP115D	232.025
Gra|GraGELP10D	Gmu|GmuGELP116D	1.0556

## Sheet: Gtu
Gtu|GtuGELP52D	Gth|GthGELP8D	0.84582
Gtu|GtuGELP52D	Ghe|GheGELP54A	213.483
Gtu|GtuGELP52D	Gar|GarGELP56A	214.246
Gtu|GtuGELP52D	Gba|GbaGELP154D	222.27
Gtu|GtuGELP52D	Gda|GdaGELP159D	1.23563
Gtu|GtuGELP52D	Ghi|GhiGELP157D	222.407
Gtu|GtuGELP52D	Gto|GtoGELP156D	219.028
Gtu|GtuGELP52D	Gmu|GmuGELP53A	215.56
Gtu|GtuGELP84D	Gth|GthGELP69D	0.97784
Gtu|GtuGELP84D	Gra|GraGELP65D	205.667
Gtu|GtuGELP84D	Ghe|GheGELP83A	203.097
Gtu|GtuGELP84D	Gar|GarGELP84A	203.081
Gtu|GtuGELP84D	Gba|GbaGELP182D	206.082
Gtu|GtuGELP84D	Gda|GdaGELP188D	1.14798
Gtu|GtuGELP84D	Ghi|GhiGELP185D	206.246
Gtu|GtuGELP84D	Gto|GtoGELP188D	206.073
Gtu|GtuGELP84D	Gmu|GmuGELP193D	206.473
Gtu|GtuGELP6D	Gth|GthGELP25D	1.09795
Gtu|GtuGELP6D	Gra|GraGELP1D	229.639
Gtu|GtuGELP6D	Ath|AtGELP104	1.0119
Gtu|GtuGELP6D	Ghe|GheGELP1A	209.695
Gtu|GtuGELP6D	Gar|GarGELP1A	209.379
Gtu|GtuGELP6D	Gba|GbaGELP99D	228.611
Gtu|GtuGELP6D	Gda|GdaGELP103D	1.27541
Gtu|GtuGELP6D	Ghi|GhiGELP103D	229.065
Gtu|GtuGELP6D	Gto|GtoGELP103D	228.947
Gtu|GtuGELP6D	Gmu|GmuGELP104D	228.947
Gtu|GtuGELP91D	Gth|GthGELP11D	0.7945
Gtu|GtuGELP91D	Gra|GraGELP75D	190.673
Gtu|GtuGELP91D	Ghe|GheGELP88A	195.519
Gtu|GtuGELP91D	Gar|GarGELP90A	194.403
Gtu|GtuGELP91D	Gba|GbaGELP189D	201.101
Gtu|GtuGELP91D	Gda|GdaGELP195D	1.12029
Gtu|GtuGELP91D	Ghi|GhiGELP192D	201.101
Gtu|GtuGELP91D	Gto|GtoGELP195D	201.101
Gtu|GtuGELP91D	Gmu|GmuGELP200D	197.561
Gtu|GtuGELP22D	Ghe|GheGELP41A	195.158
Gtu|GtuGELP22D	Gar|GarGELP40A	194.459
Gtu|GtuGELP22D	Gba|GbaGELP17A	195.013
Gtu|GtuGELP22D	Gda|GdaGELP146D	1.14253
Gtu|GtuGELP22D	Ghi|GhiGELP144D	203.872
Gtu|GtuGELP22D	Gto|GtoGELP140D	203.761
Gtu|GtuGELP22D	Gmu|GmuGELP147D	203.761
Gtu|GtuGELP47D	Gra|GraGELP36D	212.449
Gtu|GtuGELP47D	Ghe|GheGELP42A	207.62
Gtu|GtuGELP47D	Gar|GarGELP41A	205.639
Gtu|GtuGELP47D	Gda|GdaGELP41A	1.04763
Gtu|GtuGELP47D	Gto|GtoGELP141D	210.766
Gtu|GtuGELP47D	Gmu|GmuGELP148D	188.872
Gtu|GtuGELP63D	Ghe|GheGELP58A	169.96
Gtu|GtuGELP63D	Gar|GarGELP104A	190.799
Gtu|GtuGELP63D	Gba|GbaGELP157D	172.188
Gtu|GtuGELP63D	Gda|GdaGELP163D	1.17797
Gtu|GtuGELP63D	Ghi|GhiGELP160D	211.053
Gtu|GtuGELP63D	Gto|GtoGELP160D	150.356
Gtu|GtuGELP63D	Gmu|GmuGELP166D	172.122
Gtu|GtuGELP26D	Ath|AtGELP6	0.99597
Gtu|GtuGELP26D	Ghe|GheGELP36A	225.842
Gtu|GtuGELP26D	Gar|GarGELP34A	224.841
Gtu|GtuGELP26D	Gba|GbaGELP136D	232.073
Gtu|GtuGELP26D	Ghi|GhiGELP140D	232.064
Gtu|GtuGELP26D	Gto|GtoGELP137D	231.084
Gtu|GtuGELP26D	Gmu|GmuGELP143D	232.064
Gtu|GtuGELP55D	Gth|GthGELP4D	0.81175
Gtu|GtuGELP55D	Gra|GraGELP40D	209.155
Gtu|GtuGELP55D	Ath|AtGELP47	1.22919
Gtu|GtuGELP55D	Ghe|GheGELP50A	208.561
Gtu|GtuGELP55D	Gar|GarGELP51A	208.543
Gtu|GtuGELP55D	Gba|GbaGELP149D	208.995
Gtu|GtuGELP55D	Gda|GdaGELP154D	1.16418
Gtu|GtuGELP55D	Ghi|GhiGELP152D	209.153
Gtu|GtuGELP55D	Gto|GtoGELP151D	208.98
Gtu|GtuGELP55D	Gmu|GmuGELP156D	208.98
Gtu|GtuGELP40D	Gth|GthGELP50D	1.00921
Gtu|GtuGELP40D	Gra|GraGELP22D	202.245
Gtu|GtuGELP40D	Ath|AtGELP67	1.33048
Gtu|GtuGELP40D	Ghe|GheGELP22A	200.269
Gtu|GtuGELP40D	Gar|GarGELP20A	204.884
Gtu|GtuGELP40D	Gba|GbaGELP123D	208.234
Gtu|GtuGELP40D	Gda|GdaGELP128D	1.15997
Gtu|GtuGELP40D	Ghi|GhiGELP128D	208.81
Gtu|GtuGELP40D	Gto|GtoGELP126D	208.11
Gtu|GtuGELP40D	Gmu|GmuGELP129D	208.736
Gtu|GtuGELP59D	Gth|GthGELP20D	0.89518
Gtu|GtuGELP59D	Gra|GraGELP51D	196.701
Gtu|GtuGELP59D	Ghe|GheGELP62A	188.959
Gtu|GtuGELP59D	Gar|GarGELP62A	188.551
Gtu|GtuGELP59D	Gba|GbaGELP60A	188.591
Gtu|GtuGELP59D	Gda|GdaGELP66A	1.05055
Gtu|GtuGELP59D	Ghi|GhiGELP164D	195.481
Gtu|GtuGELP59D	Gto|GtoGELP165D	196.171
Gtu|GtuGELP59D	Gmu|GmuGELP171D	196.171
Gtu|GtuGELP12D	Gth|GthGELP39D	1.06576
Gtu|GtuGELP12D	Gra|GraGELP10D	232.019
Gtu|GtuGELP12D	Ghe|GheGELP11A	231.072
Gtu|GtuGELP12D	Gar|GarGELP11A	231.463
Gtu|GtuGELP12D	Gba|GbaGELP111D	234.23
Gtu|GtuGELP12D	Gda|GdaGELP115D	1.30479
Gtu|GtuGELP12D	Ghi|GhiGELP115D	234.341
Gtu|GtuGELP12D	Gto|GtoGELP115D	233.699
Gtu|GtuGELP12D	Gmu|GmuGELP116D	234.217
Gtu|GtuGELP24D	Gth|GthGELP59D	1.10028
Gtu|GtuGELP24D	Gra|GraGELP34D	226.457
Gtu|GtuGELP24D	Ghe|GheGELP38A	178.759
Gtu|GtuGELP24D	Gar|GarGELP36A	224.745
Gtu|GtuGELP24D	Gba|GbaGELP138D	225.426
Gtu|GtuGELP24D	Ghi|GhiGELP142D	207.227
Gtu|GtuGELP24D	Gto|GtoGELP139D	224.372
Gtu|GtuGELP24D	Gmu|GmuGELP145D	225.41
Gtu|GtuGELP68D	Gth|GthGELP63D	0.57637
Gtu|GtuGELP68D	Ghe|GheGELP68A	178.33
Gtu|GtuGELP68D	Gar|GarGELP69A	179.395
Gtu|GtuGELP68D	Gba|GbaGELP167D	194.611
Gtu|GtuGELP68D	Gda|GdaGELP173D	1.08692
Gtu|GtuGELP68D	Ghi|GhiGELP171D	196.443
Gtu|GtuGELP68D	Gto|GtoGELP172D	195.699
Gtu|GtuGELP68D	Gmu|GmuGELP178D	196.217
Gtu|GtuGELP37D	Ath|AtGELP19	1.16776
Gtu|GtuGELP37D	Ghe|GheGELP25A	222.682
Gtu|GtuGELP37D	Gar|GarGELP23A	223.696
Gtu|GtuGELP37D	Gba|GbaGELP126D	225.483
Gtu|GtuGELP37D	Gda|GdaGELP131D	1.25606
Gtu|GtuGELP37D	Ghi|GhiGELP131D	224.488
Gtu|GtuGELP37D	Gto|GtoGELP128D	224.488
Gtu|GtuGELP37D	Gmu|GmuGELP132D	225.071
Gtu|GtuGELP43D	Gra|GraGELP38D	207.565
Gtu|GtuGELP43D	Ghe|GheGELP46A	211.506
Gtu|GtuGELP43D	Gar|GarGELP47A	211.903
Gtu|GtuGELP43D	Gba|GbaGELP40A	211.77
Gtu|GtuGELP43D	Gda|GdaGELP46A	1.17968
Gtu|GtuGELP43D	Ghi|GhiGELP43A	211.872
Gtu|GtuGELP43D	Gto|GtoGELP43A	211.761
Gtu|GtuGELP43D	Gmu|GmuGELP152D	211.576
Gtu|GtuGELP67D	Gth|GthGELP64D	1.06387
Gtu|GtuGELP67D	Gra|GraGELP56D	218.87
Gtu|GtuGELP67D	Ath|AtGELP38	1.40517
Gtu|GtuGELP67D	Ghe|GheGELP69A	216.367
Gtu|GtuGELP67D	Gar|GarGELP70A	204.233
Gtu|GtuGELP67D	Gba|GbaGELP168D	217.023
Gtu|GtuGELP67D	Gda|GdaGELP174D	1.22222
Gtu|GtuGELP67D	Ghi|GhiGELP172D	216.966
Gtu|GtuGELP67D	Gto|GtoGELP173D	218.931
Gtu|GtuGELP67D	Gmu|GmuGELP179D	219.395
Gtu|GtuGELP50D	Gra|GraGELP44D	201.12
Gtu|GtuGELP50D	Ath|AtGELP91	1.43561
Gtu|GtuGELP50D	Ghe|GheGELP53A	229.109
Gtu|GtuGELP50D	Gar|GarGELP55A	229.093
Gtu|GtuGELP50D	Gba|GbaGELP153D	231.221
Gtu|GtuGELP50D	Gda|GdaGELP158D	1.28804
Gtu|GtuGELP50D	Ghi|GhiGELP156D	231.095
Gtu|GtuGELP50D	Gto|GtoGELP154D	231.105
Gtu|GtuGELP50D	Gmu|GmuGELP160D	230.98
Gtu|GtuGELP54D	Gth|GthGELP5D	0.81283
Gtu|GtuGELP54D	Gra|GraGELP41D	205.688
Gtu|GtuGELP54D	Ath|AtGELP59	1.16708
Gtu|GtuGELP54D	Ghe|GheGELP51A	181.355
Gtu|GtuGELP54D	Gar|GarGELP52A	182.267
Gtu|GtuGELP54D	Gba|GbaGELP150D	205.057
Gtu|GtuGELP54D	Gda|GdaGELP155D	1.14547
Gtu|GtuGELP54D	Ghi|GhiGELP153D	205.688
Gtu|GtuGELP54D	Gto|GtoGELP152D	205.621
Gtu|GtuGELP54D	Gmu|GmuGELP157D	205.621
Gtu|GtuGELP80D	Gth|GthGELP65D	1.12181
Gtu|GtuGELP80D	Gra|GraGELP69D	231.138
Gtu|GtuGELP80D	Ath|AtGELP76	1.31947
Gtu|GtuGELP80D	Ghe|GheGELP80A	227.236
Gtu|GtuGELP80D	Gar|GarGELP80A	226.701
Gtu|GtuGELP80D	Gba|GbaGELP179D	230.744
Gtu|GtuGELP80D	Gda|GdaGELP185D	1.28538
Gtu|GtuGELP80D	Ghi|GhiGELP181D	231.844
Gtu|GtuGELP80D	Gto|GtoGELP184D	229.172
Gtu|GtuGELP80D	Gmu|GmuGELP189D	231.722
Gtu|GtuGELP70D	Gth|GthGELP60D	1.0638
Gtu|GtuGELP70D	Gra|GraGELP53D	218.639
Gtu|GtuGELP70D	Ghe|GheGELP65A	214.969
Gtu|GtuGELP70D	Gar|GarGELP66A	215.649
Gtu|GtuGELP70D	Gba|GbaGELP164D	215.681
Gtu|GtuGELP70D	Gda|GdaGELP68A	1.19598
Gtu|GtuGELP70D	Ghi|GhiGELP168D	217.182
Gtu|GtuGELP70D	Gto|GtoGELP169D	215.845
Gtu|GtuGELP70D	Gmu|GmuGELP65A	215.497
Gtu|GtuGELP95D	Gth|GthGELP77D	0.69526
Gtu|GtuGELP95D	Gra|GraGELP79D	127.678
Gtu|GtuGELP95D	Ghe|GheGELP93A	142.613
Gtu|GtuGELP95D	Gar|GarGELP95A	142.484
Gtu|GtuGELP95D	Gba|GbaGELP194D	142.177
Gtu|GtuGELP95D	Gda|GdaGELP97A	0.78977
Gtu|GtuGELP95D	Ghi|GhiGELP198D	142.172
Gtu|GtuGELP95D	Gto|GtoGELP200D	142.105
Gtu|GtuGELP95D	Gmu|GmuGELP206D	142.166
Gtu|GtuGELP88D	Gth|GthGELP9D	0.79744
Gtu|GtuGELP88D	Gra|GraGELP77D	175.815
Gtu|GtuGELP88D	Ghe|GheGELP85A	172.431
Gtu|GtuGELP88D	Gar|GarGELP87A	172.414
Gtu|GtuGELP88D	Gba|GbaGELP186D	177.268
Gtu|GtuGELP88D	Gda|GdaGELP192D	0.98225
Gtu|GtuGELP88D	Ghi|GhiGELP189D	173.038
Gtu|GtuGELP88D	Gto|GtoGELP192D	164.428
Gtu|GtuGELP88D	Gmu|GmuGELP197D	170.588
Gtu|GtuGELP3D	Gth|GthGELP28D	0.99017
Gtu|GtuGELP3D	Ghe|GheGELP4A	198.414
Gtu|GtuGELP3D	Gar|GarGELP6A	199.787
Gtu|GtuGELP3D	Gba|GbaGELP102D	204.571
Gtu|GtuGELP3D	Gda|GdaGELP106D	1.13957
Gtu|GtuGELP3D	Ghi|GhiGELP106D	203.993
Gtu|GtuGELP3D	Gto|GtoGELP106D	203.527
Gtu|GtuGELP3D	Gmu|GmuGELP107D	204.562
Gtu|GtuGELP51D	Gra|GraGELP45D	212.789
Gtu|GtuGELP51D	Gto|GtoGELP155D	213.989
Gtu|GtuGELP35D	Gth|GthGELP52D	1.04484
Gtu|GtuGELP35D	Ath|AtGELP16	1.37674
Gtu|GtuGELP35D	Ghe|GheGELP27A	213.473
Gtu|GtuGELP35D	Gar|GarGELP25A	214.497
Gtu|GtuGELP35D	Gba|GbaGELP128D	214.597
Gtu|GtuGELP35D	Gda|GdaGELP133D	1.19541
Gtu|GtuGELP35D	Ghi|GhiGELP30A	213.204
Gtu|GtuGELP35D	Gto|GtoGELP130D	214.586
Gtu|GtuGELP35D	Gmu|GmuGELP134D	214.528
Gtu|GtuGELP15D	Gra|GraGELP13D	215.753
Gtu|GtuGELP15D	Ath|AtGELP35	1.30079
Gtu|GtuGELP15D	Ghe|GheGELP14A	214.747
Gtu|GtuGELP15D	Gar|GarGELP14A	215.083
Gtu|GtuGELP15D	Gba|GbaGELP107D	214.427
Gtu|GtuGELP15D	Gda|GdaGELP8A	1.19742
Gtu|GtuGELP15D	Ghi|GhiGELP111D	215.703
Gtu|GtuGELP15D	Gto|GtoGELP111D	215.579
Gtu|GtuGELP15D	Gmu|GmuGELP112D	215.579
Gtu|GtuGELP39D	Gra|GraGELP23D	250.723
Gtu|GtuGELP39D	Ghe|GheGELP23A	188.677
Gtu|GtuGELP39D	Gar|GarGELP21A	188.546
Gtu|GtuGELP39D	Gba|GbaGELP124D	193.112
Gtu|GtuGELP39D	Gda|GdaGELP129D	1.07574
Gtu|GtuGELP39D	Ghi|GhiGELP26A	187.825
Gtu|GtuGELP39D	Gto|GtoGELP25A	187.234
Gtu|GtuGELP39D	Gmu|GmuGELP130D	192.001
Gtu|GtuGELP2D	Gth|GthGELP29D	1.04062
Gtu|GtuGELP2D	Gra|GraGELP4D	183.208
Gtu|GtuGELP2D	Ghe|GheGELP5A	211.157
Gtu|GtuGELP2D	Gar|GarGELP5A	211.318
Gtu|GtuGELP2D	Gba|GbaGELP103D	213.68
Gtu|GtuGELP2D	Gda|GdaGELP107D	1.19031
Gtu|GtuGELP2D	Ghi|GhiGELP107D	213.787
Gtu|GtuGELP2D	Gto|GtoGELP107D	213.671
Gtu|GtuGELP2D	Gmu|GmuGELP108D	213.329
Gtu|GtuGELP69D	Gth|GthGELP61D	1.08493
Gtu|GtuGELP69D	Gra|GraGELP54D	159.51
Gtu|GtuGELP69D	Ghe|GheGELP66A	193.505
Gtu|GtuGELP69D	Gar|GarGELP67A	190.697
Gtu|GtuGELP69D	Gba|GbaGELP165D	223.762
Gtu|GtuGELP69D	Gda|GdaGELP171D	1.24646
Gtu|GtuGELP69D	Ghi|GhiGELP169D	224.797
Gtu|GtuGELP69D	Gto|GtoGELP170D	224.677
Gtu|GtuGELP69D	Gmu|GmuGELP176D	224.671
Gtu|GtuGELP73D	Gth|GthGELP44D	1.11651
Gtu|GtuGELP73D	Gra|GraGELP58D	227.548
Gtu|GtuGELP73D	Ghe|GheGELP75A	226.785
Gtu|GtuGELP73D	Gar|GarGELP76A	228.272
Gtu|GtuGELP73D	Gba|GbaGELP174D	229.701
Gtu|GtuGELP73D	Gda|GdaGELP180D	1.28185
Gtu|GtuGELP73D	Ghi|GhiGELP176D	230.219
Gtu|GtuGELP73D	Gto|GtoGELP179D	228.075
Gtu|GtuGELP73D	Gmu|GmuGELP184D	230.102
Gtu|GtuGELP1D	Gra|GraGELP5D	202.546
Gtu|GtuGELP1D	Ath|AtGELP88	1.23726
Gtu|GtuGELP1D	Ghe|GheGELP6A	169.272
Gtu|GtuGELP1D	Gar|GarGELP4A	198.513
Gtu|GtuGELP1D	Gba|GbaGELP104D	202.38
Gtu|GtuGELP1D	Gda|GdaGELP108D	1.12737
Gtu|GtuGELP1D	Ghi|GhiGELP108D	202.496
Gtu|GtuGELP1D	Gto|GtoGELP108D	202.372
Gtu|GtuGELP1D	Gmu|GmuGELP109D	202.369
Gtu|GtuGELP5D	Gth|GthGELP26D	0.96953
Gtu|GtuGELP5D	Gra|GraGELP2D	180.045
Gtu|GtuGELP5D	Ghe|GheGELP2A	206.3
Gtu|GtuGELP5D	Gar|GarGELP2A	206.344
Gtu|GtuGELP5D	Gba|GbaGELP2A	207.144
Gtu|GtuGELP5D	Gda|GdaGELP104D	1.15259
Gtu|GtuGELP5D	Ghi|GhiGELP2A	207.247
Gtu|GtuGELP5D	Gto|GtoGELP2A	207.133
Gtu|GtuGELP5D	Gmu|GmuGELP2A	206.659
Gtu|GtuGELP89D	Gth|GthGELP45D	1.0075
Gtu|GtuGELP89D	Gra|GraGELP76D	180.573
Gtu|GtuGELP89D	Ghe|GheGELP87A	209.034
Gtu|GtuGELP89D	Gar|GarGELP88A	209.028
Gtu|GtuGELP89D	Gba|GbaGELP85A	208.573
Gtu|GtuGELP89D	Gda|GdaGELP91A	1.16186
Gtu|GtuGELP89D	Ghi|GhiGELP190D	208.048
Gtu|GtuGELP89D	Gto|GtoGELP193D	207.444
Gtu|GtuGELP89D	Gmu|GmuGELP88A	208.563
Gtu|GtuGELP45D	Ghe|GheGELP100A	152.704
Gtu|GtuGELP45D	Gar|GarGELP45A	152.351
Gtu|GtuGELP45D	Gba|GbaGELP144D	158.017
Gtu|GtuGELP45D	Gda|GdaGELP44A	0.85146
Gtu|GtuGELP45D	Ghi|GhiGELP146D	157.483
Gtu|GtuGELP45D	Gto|GtoGELP145D	158.35
Gtu|GtuGELP45D	Gmu|GmuGELP151D	158.981
Gtu|GtuGELP16D	Gra|GraGELP14D	220.206
Gtu|GtuGELP16D	Ghe|GheGELP15A	217.981
Gtu|GtuGELP16D	Gar|GarGELP103A	218.434
Gtu|GtuGELP16D	Gba|GbaGELP106D	220.979
Gtu|GtuGELP16D	Gda|GdaGELP110D	1.22059
Gtu|GtuGELP16D	Ghi|GhiGELP110D	218.526
Gtu|GtuGELP16D	Gmu|GmuGELP7A	216.47
Gtu|GtuGELP13D	Gth|GthGELP38D	1.17545
Gtu|GtuGELP13D	Gra|GraGELP11D	312.398
Gtu|GtuGELP13D	Ghe|GheGELP12A	239.945
Gtu|GtuGELP13D	Gar|GarGELP12A	312.398
Gtu|GtuGELP13D	Gba|GbaGELP110D	245.469
Gtu|GtuGELP13D	Gda|GdaGELP114D	1.3674
Gtu|GtuGELP13D	Ghi|GhiGELP114D	246.283
Gtu|GtuGELP13D	Gto|GtoGELP114D	246.159
Gtu|GtuGELP13D	Gmu|GmuGELP115D	246.159
Gtu|GtuGELP72D	Ath|AtGELP51	1.50543
Gtu|GtuGELP72D	Ghe|GheGELP76A	221.799
Gtu|GtuGELP72D	Gar|GarGELP75A	222.96
Gtu|GtuGELP72D	Gba|GbaGELP175D	222.938
Gtu|GtuGELP72D	Gda|GdaGELP181D	1.24185
Gtu|GtuGELP72D	Ghi|GhiGELP177D	223.038
Gtu|GtuGELP72D	Gto|GtoGELP180D	222.923
Gtu|GtuGELP72D	Gmu|GmuGELP185D	222.923
Gtu|GtuGELP76D	Gth|GthGELP22D	1.03053
Gtu|GtuGELP76D	Gra|GraGELP61D	215.293
Gtu|GtuGELP76D	Ath|AtGELP15	1.39349
Gtu|GtuGELP76D	Ghe|GheGELP71A	211.561
Gtu|GtuGELP76D	Gar|GarGELP72A	213.113
Gtu|GtuGELP76D	Gba|GbaGELP170D	214.376
Gtu|GtuGELP76D	Gda|GdaGELP176D	1.1942
Gtu|GtuGELP76D	Ghi|GhiGELP173D	214.487
Gtu|GtuGELP76D	Gto|GtoGELP175D	214.017
Gtu|GtuGELP76D	Gmu|GmuGELP181D	213.96
Gtu|GtuGELP90D	Gth|GthGELP10D	0.95384
Gtu|GtuGELP90D	Ghe|GheGELP86A	205.605
Gtu|GtuGELP90D	Gar|GarGELP89A	205.59
Gtu|GtuGELP90D	Gba|GbaGELP86A	204.065
Gtu|GtuGELP90D	Gda|GdaGELP92A	1.14678
Gtu|GtuGELP90D	Ghi|GhiGELP88A	205.972
Gtu|GtuGELP90D	Gto|GtoGELP88A	203.543
Gtu|GtuGELP90D	Gmu|GmuGELP89A	205.856
Gtu|GtuGELP49D	Gth|GthGELP7D	0.86432
Gtu|GtuGELP49D	Gra|GraGELP43D	208.434
Gtu|GtuGELP49D	Ghe|GheGELP52A	213.944
Gtu|GtuGELP49D	Gar|GarGELP54A	213.696
Gtu|GtuGELP49D	Gba|GbaGELP152D	210.95
Gtu|GtuGELP49D	Gda|GdaGELP53A	1.17311
Gtu|GtuGELP49D	Ghi|GhiGELP155D	211.053
Gtu|GtuGELP49D	Gto|GtoGELP153D	210.936
Gtu|GtuGELP49D	Gmu|GmuGELP50A	210.582
Gtu|GtuGELP66D	Gra|GraGELP46D	193.784
Gtu|GtuGELP66D	Ghe|GheGELP55A	190.993
Gtu|GtuGELP66D	Gar|GarGELP102A	189.462
Gtu|GtuGELP66D	Gba|GbaGELP51A	188.41
Gtu|GtuGELP66D	Gda|GdaGELP57A	1.0531
Gtu|GtuGELP66D	Gda|GdaGELP56A	1.0531
Gtu|GtuGELP66D	Ghi|GhiGELP53A	188.057
Gtu|GtuGELP66D	Gto|GtoGELP54A	187.299
Gtu|GtuGELP66D	Gmu|GmuGELP163D	191.181
Gtu|GtuGELP61D	Gra|GraGELP50D	201.047
Gtu|GtuGELP61D	Ath|AtGELP60	1.41025
Gtu|GtuGELP61D	Gba|GbaGELP159D	212.862
Gtu|GtuGELP61D	Gda|GdaGELP165D	1.18575
Gtu|GtuGELP61D	Ghi|GhiGELP162D	212.97
Gtu|GtuGELP61D	Gto|GtoGELP162D	211.98
Gtu|GtuGELP61D	Gmu|GmuGELP168D	212.852
Gtu|GtuGELP11D	Gth|GthGELP41D	0.8712
Gtu|GtuGELP11D	Gra|GraGELP9D	182.026
Gtu|GtuGELP11D	Ath|AtGELP68	1.35116
Gtu|GtuGELP11D	Ghe|GheGELP10A	216.178
Gtu|GtuGELP11D	Gar|GarGELP10A	161.117
Gtu|GtuGELP11D	Gba|GbaGELP112D	220.023
Gtu|GtuGELP11D	Gda|GdaGELP116D	1.2257
Gtu|GtuGELP11D	Ghi|GhiGELP116D	219.96
Gtu|GtuGELP11D	Gto|GtoGELP116D	219.094
Gtu|GtuGELP11D	Gmu|GmuGELP117D	219.903
Gtu|GtuGELP98D	Gth|GthGELP33D	1.01362
Gtu|GtuGELP98D	Ghe|GheGELP94A	205.641
Gtu|GtuGELP98D	Gar|GarGELP98A	205.627
Gtu|GtuGELP98D	Gba|GbaGELP197D	208.333
Gtu|GtuGELP98D	Gda|GdaGELP203D	1.14532
Gtu|GtuGELP98D	Ghi|GhiGELP201D	207.111
Gtu|GtuGELP98D	Gto|GtoGELP203D	208.389
Gtu|GtuGELP98D	Gmu|GmuGELP209D	205.825
Gtu|GtuGELP17D	Gra|GraGELP15D	220.62
Gtu|GtuGELP17D	Gda|GdaGELP109D	1.21217
Gtu|GtuGELP17D	Ghi|GhiGELP109D	217.598
Gtu|GtuGELP17D	Gto|GtoGELP109D	217.538
Gtu|GtuGELP79D	Gra|GraGELP70D	214.25
Gtu|GtuGELP79D	Ath|AtGELP90	1.10517
Gtu|GtuGELP79D	Ghe|GheGELP79A	212.662
Gtu|GtuGELP79D	Gba|GbaGELP178D	215.711
Gtu|GtuGELP79D	Gda|GdaGELP184D	1.20162
Gtu|GtuGELP79D	Ghi|GhiGELP180D	215.113
Gtu|GtuGELP79D	Gto|GtoGELP78A	212.616
Gtu|GtuGELP79D	Gmu|GmuGELP188D	215.701
Gtu|GtuGELP32D	Gth|GthGELP54D	0.99351
Gtu|GtuGELP32D	Gra|GraGELP28D	168.522
Gtu|GtuGELP32D	Ath|AtGELP103	1.09868
Gtu|GtuGELP32D	Ghe|GheGELP30A	202.939
Gtu|GtuGELP32D	Gar|GarGELP28A	202.46
Gtu|GtuGELP32D	Gba|GbaGELP130D	203.649
Gtu|GtuGELP32D	Gda|GdaGELP135D	1.13448
Gtu|GtuGELP32D	Ghi|GhiGELP135D	204.797
Gtu|GtuGELP32D	Gto|GtoGELP132D	204.745
Gtu|GtuGELP32D	Gmu|GmuGELP137D	204.219
Gtu|GtuGELP33D	Gra|GraGELP27D	188.435
Gtu|GtuGELP33D	Ath|AtGELP102	0.92395
Gtu|GtuGELP33D	Ghe|GheGELP29A	211.386
Gtu|GtuGELP33D	Gar|GarGELP27A	211.783
Gtu|GtuGELP33D	Gba|GbaGELP29A	212.221
Gtu|GtuGELP33D	Gda|GdaGELP32A	1.18219
Gtu|GtuGELP33D	Ghi|GhiGELP32A	212.334
Gtu|GtuGELP33D	Gto|GtoGELP30A	212.214
Gtu|GtuGELP33D	Gmu|GmuGELP31A	212.209
Gtu|GtuGELP86D	Gar|GarGELP85A	210.097
Gtu|GtuGELP86D	Gba|GbaGELP184D	212.571
Gtu|GtuGELP86D	Gda|GdaGELP190D	1.18415
Gtu|GtuGELP86D	Ghi|GhiGELP187D	212.735
Gtu|GtuGELP86D	Gto|GtoGELP190D	211.752
Gtu|GtuGELP86D	Gmu|GmuGELP195D	212.56
Gtu|GtuGELP38D	Ath|AtGELP97	0.97841
Gtu|GtuGELP38D	Ghe|GheGELP24A	205.934
Gtu|GtuGELP38D	Gar|GarGELP22A	205.81
Gtu|GtuGELP38D	Gba|GbaGELP125D	210.138
Gtu|GtuGELP38D	Gda|GdaGELP130D	1.17382
Gtu|GtuGELP38D	Ghi|GhiGELP130D	210.018
Gtu|GtuGELP38D	Gto|GtoGELP127D	210.245
Gtu|GtuGELP38D	Gmu|GmuGELP131D	210.427
Gtu|GtuGELP31D	Gth|GthGELP55D	0.76654
Gtu|GtuGELP31D	Gra|GraGELP29D	152.209
Gtu|GtuGELP31D	Gar|GarGELP29A	146.153
Gtu|GtuGELP31D	Gba|GbaGELP131D	157.782
Gtu|GtuGELP31D	Gda|GdaGELP136D	0.87891
Gtu|GtuGELP31D	Gmu|GmuGELP138D	157.772
Gtu|GtuGELP44D	Gth|GthGELP75D	0.69096
Gtu|GtuGELP44D	Ghe|GheGELP99A	189.557
Gtu|GtuGELP44D	Gar|GarGELP46A	191.154
Gtu|GtuGELP44D	Gba|GbaGELP39A	186.728
Gtu|GtuGELP44D	Gda|GdaGELP45A	0.98629
Gtu|GtuGELP44D	Ghi|GhiGELP147D	190.206
Gtu|GtuGELP44D	Gto|GtoGELP42A	186.321
Gtu|GtuGELP44D	Gmu|GmuGELP42A	187.531
Gtu|GtuGELP9D	Gra|GraGELP7D	155.443
Gtu|GtuGELP9D	Ghe|GheGELP8A	163.094
Gtu|GtuGELP9D	Gar|GarGELP8A	120.565
Gtu|GtuGELP9D	Gba|GbaGELP9A	162.989
Gtu|GtuGELP9D	Gda|GdaGELP9A	0.93361
Gtu|GtuGELP9D	Ghi|GhiGELP8A	163.043
Gtu|GtuGELP9D	Gto|GtoGELP9A	162.989
Gtu|GtuGELP9D	Gmu|GmuGELP119D	161.009
Gtu|GtuGELP41D	Gra|GraGELP21D	216.216
Gtu|GtuGELP41D	Ghe|GheGELP21A	215.898
Gtu|GtuGELP41D	Gar|GarGELP19A	214.378
Gtu|GtuGELP41D	Gba|GbaGELP122D	217.034
Gtu|GtuGELP41D	Gda|GdaGELP127D	1.20897
Gtu|GtuGELP41D	Ghi|GhiGELP127D	217.153
Gtu|GtuGELP41D	Gmu|GmuGELP128D	180.129
Gtu|GtuGELP10D	Gth|GthGELP16D	0.97337
Gtu|GtuGELP10D	Gra|GraGELP8D	212.733
Gtu|GtuGELP10D	Ath|AtGELP1	1.01256
Gtu|GtuGELP10D	Ghe|GheGELP7A	208.598
Gtu|GtuGELP10D	Gar|GarGELP3A	207.017
Gtu|GtuGELP10D	Gba|GbaGELP116D	212.681
Gtu|GtuGELP10D	Gda|GdaGELP121D	1.18476
Gtu|GtuGELP10D	Ghi|GhiGELP121D	214.532
Gtu|GtuGELP10D	Gto|GtoGELP120D	213.717
Gtu|GtuGELP10D	Gmu|GmuGELP122D	214.879
Gtu|GtuGELP64D	Gth|GthGELP17D	1.10383
Gtu|GtuGELP64D	Gra|GraGELP48D	228.2
Gtu|GtuGELP64D	Ghe|GheGELP57A	221.905
Gtu|GtuGELP64D	Gar|GarGELP58A	221.834
Gtu|GtuGELP64D	Gba|GbaGELP156D	223.867
Gtu|GtuGELP64D	Gda|GdaGELP162D	1.25117
Gtu|GtuGELP64D	Ghi|GhiGELP159D	229.536
Gtu|GtuGELP64D	Gto|GtoGELP159D	229.421
Gtu|GtuGELP64D	Gmu|GmuGELP165D	230.05
Gtu|GtuGELP101D	Gth|GthGELP35D	1.0249
Gtu|GtuGELP101D	Gra|GraGELP84D	210.593
Gtu|GtuGELP101D	Ghe|GheGELP97A	211.674
Gtu|GtuGELP101D	Gar|GarGELP101A	210.5
Gtu|GtuGELP101D	Gba|GbaGELP200D	210.482
Gtu|GtuGELP101D	Gda|GdaGELP206D	1.17799
Gtu|GtuGELP101D	Ghi|GhiGELP204D	210.885
Gtu|GtuGELP101D	Gto|GtoGELP206D	211.46
Gtu|GtuGELP101D	Gmu|GmuGELP212D	211.229
Gtu|GtuGELP81D	Gth|GthGELP66D	1.10998
Gtu|GtuGELP81D	Gra|GraGELP68D	229.701
Gtu|GtuGELP81D	Ath|AtGELP2	1.02102
Gtu|GtuGELP81D	Ghe|GheGELP81A	225.508
Gtu|GtuGELP81D	Gar|GarGELP81A	225.262
Gtu|GtuGELP81D	Gba|GbaGELP180D	229.01
Gtu|GtuGELP81D	Gda|GdaGELP186D	1.27576
Gtu|GtuGELP81D	Ghi|GhiGELP182D	229.127
Gtu|GtuGELP81D	Gto|GtoGELP185D	228.023
Gtu|GtuGELP81D	Gmu|GmuGELP190D	228.998
Gtu|GtuGELP7D	Gth|GthGELP24D	0.93748
Gtu|GtuGELP7D	Gba|GbaGELP98D	213.324
Gtu|GtuGELP7D	Gda|GdaGELP102D	1.18614
Gtu|GtuGELP7D	Ghi|GhiGELP102D	211.124
Gtu|GtuGELP7D	Gto|GtoGELP102D	211.009
Gtu|GtuGELP7D	Gmu|GmuGELP103D	210.701
Gtu|GtuGELP30D	Gth|GthGELP56D	1.07562
Gtu|GtuGELP30D	Gra|GraGELP78D	123.393
Gtu|GtuGELP30D	Ghe|GheGELP32A	221.466
Gtu|GtuGELP30D	Gar|GarGELP30A	220.81
Gtu|GtuGELP30D	Gba|GbaGELP132D	222.129
Gtu|GtuGELP30D	Gda|GdaGELP35A	1.23318
Gtu|GtuGELP30D	Ghi|GhiGELP136D	217.708
Gtu|GtuGELP30D	Gto|GtoGELP32A	221.184
Gtu|GtuGELP30D	Gmu|GmuGELP33A	221.949
Gtu|GtuGELP57D	Gth|GthGELP2D	0.7845
Gtu|GtuGELP57D	Ghe|GheGELP48A	210.927
Gtu|GtuGELP57D	Gar|GarGELP49A	210.912
Gtu|GtuGELP57D	Gba|GbaGELP42A	210.939
Gtu|GtuGELP57D	Gda|GdaGELP48A	1.16819
Gtu|GtuGELP57D	Ghi|GhiGELP150D	207.245
Gtu|GtuGELP57D	Gto|GtoGELP45A	210.126
Gtu|GtuGELP57D	Gmu|GmuGELP45A	210.931
Gtu|GtuGELP77D	Gth|GthGELP21D	0.69262
Gtu|GtuGELP77D	Gra|GraGELP62D	143.363
Gtu|GtuGELP77D	Ghe|GheGELP70A	143.083
Gtu|GtuGELP77D	Gar|GarGELP71A	143.083
Gtu|GtuGELP77D	Gba|GbaGELP169D	143.586
Gtu|GtuGELP77D	Gda|GdaGELP175D	0.79985
Gtu|GtuGELP77D	Ghi|GhiGELP69A	142.531
Gtu|GtuGELP77D	Gto|GtoGELP174D	143.58
Gtu|GtuGELP77D	Gmu|GmuGELP69A	142.407
Gtu|GtuGELP19D	Gth|GthGELP72D	0.9865
Gtu|GtuGELP19D	Gra|GraGELP18D	176.94
Gtu|GtuGELP19D	Ath|AtGELP55	1.00548
Gtu|GtuGELP19D	Ghe|GheGELP17A	165.209
Gtu|GtuGELP19D	Gar|GarGELP16A	173.708
Gtu|GtuGELP19D	Gba|GbaGELP118D	190.468
Gtu|GtuGELP19D	Gda|GdaGELP123D	1.15576
Gtu|GtuGELP19D	Ghi|GhiGELP123D	192.969
Gtu|GtuGELP19D	Gto|GtoGELP122D	195.529
Gtu|GtuGELP19D	Gmu|GmuGELP124D	206.075
Gtu|GtuGELP23D	Gra|GraGELP35D	150.903
Gtu|GtuGELP23D	Ghe|GheGELP39A	199.731
Gtu|GtuGELP23D	Gar|GarGELP38A	197.206
Gtu|GtuGELP23D	Gba|GbaGELP139D	216.084
Gtu|GtuGELP23D	Gda|GdaGELP19A	1.73336
Gtu|GtuGELP23D	Ghi|GhiGELP20A	221.171
Gtu|GtuGELP23D	Gto|GtoGELP17A	222.741
Gtu|GtuGELP23D	Gmu|GmuGELP146D	197.282
Gtu|GtuGELP92D	Gth|GthGELP12D	1.11089
Gtu|GtuGELP92D	Gra|GraGELP74D	229.295
Gtu|GtuGELP92D	Ath|AtGELP72	1.21041
Gtu|GtuGELP92D	Ghe|GheGELP89A	228.229
Gtu|GtuGELP92D	Gar|GarGELP91A	226.597
Gtu|GtuGELP92D	Gba|GbaGELP190D	229.127
Gtu|GtuGELP92D	Gda|GdaGELP196D	1.26701
Gtu|GtuGELP92D	Ghi|GhiGELP193D	228.718
Gtu|GtuGELP92D	Gto|GtoGELP196D	229.576
Gtu|GtuGELP92D	Gmu|GmuGELP201D	228.71
Gtu|GtuGELP25D	Gra|GraGELP33D	187.226
Gtu|GtuGELP25D	Ghe|GheGELP37A	227.924
Gtu|GtuGELP25D	Gar|GarGELP35A	224.081
Gtu|GtuGELP25D	Gba|GbaGELP137D	236.77
Gtu|GtuGELP25D	Ghi|GhiGELP141D	236.872
Gtu|GtuGELP25D	Gto|GtoGELP19A	227.188
Gtu|GtuGELP25D	Gmu|GmuGELP144D	235.994
Gtu|GtuGELP27D	Gra|GraGELP32D	219.621
Gtu|GtuGELP27D	Ghe|GheGELP35A	213.284
Gtu|GtuGELP27D	Gar|GarGELP33A	214.658
Gtu|GtuGELP27D	Gba|GbaGELP135D	219.455
Gtu|GtuGELP27D	Gda|GdaGELP140D	1.22249
Gtu|GtuGELP27D	Ghi|GhiGELP36A	213.825
Gtu|GtuGELP27D	Gto|GtoGELP136D	219.447
Gtu|GtuGELP27D	Gmu|GmuGELP142D	219.043
Gtu|GtuGELP96D	Gth|GthGELP31D	1.0044
Gtu|GtuGELP96D	Gra|GraGELP80D	207.872
Gtu|GtuGELP96D	Gar|GarGELP96A	206.96
Gtu|GtuGELP96D	Gba|GbaGELP195D	208.111
Gtu|GtuGELP96D	Gda|GdaGELP201D	1.15929
Gtu|GtuGELP96D	Ghi|GhiGELP199D	207.864
Gtu|GtuGELP96D	Gto|GtoGELP201D	208.103
Gtu|GtuGELP96D	Gmu|GmuGELP96A	207.344
Gtu|GtuGELP53D	Gth|GthGELP6D	0.98006
Gtu|GtuGELP53D	Gra|GraGELP42D	202.421
Gtu|GtuGELP53D	Gar|GarGELP53A	155.237
Gtu|GtuGELP53D	Gba|GbaGELP46A	202.489
Gtu|GtuGELP53D	Gda|GdaGELP52A	1.12667
Gtu|GtuGELP53D	Ghi|GhiGELP48A	203.182
Gtu|GtuGELP53D	Gto|GtoGELP49A	154.555
Gtu|GtuGELP53D	Gmu|GmuGELP49A	202.991
Gtu|GtuGELP36D	Gth|GthGELP51D	0.73364
Gtu|GtuGELP36D	Gra|GraGELP24D	172.629
Gtu|GtuGELP36D	Ghe|GheGELP26A	133.947
Gtu|GtuGELP36D	Gar|GarGELP24A	133.931
Gtu|GtuGELP36D	Gba|GbaGELP127D	169.535
Gtu|GtuGELP36D	Gda|GdaGELP132D	0.9444
Gtu|GtuGELP36D	Ghi|GhiGELP132D	169.366
Gtu|GtuGELP36D	Gto|GtoGELP129D	169.174
Gtu|GtuGELP36D	Gmu|GmuGELP133D	169.519
Gtu|GtuGELP48D	Gth|GthGELP30D	0.98515
Gtu|GtuGELP48D	Gra|GraGELP37D	203.653
Gtu|GtuGELP48D	Ath|AtGELP41	1.13686
Gtu|GtuGELP48D	Ghe|GheGELP43A	206.342
Gtu|GtuGELP48D	Gar|GarGELP42A	206.444
Gtu|GtuGELP48D	Gba|GbaGELP141D	208.744
Gtu|GtuGELP48D	Gda|GdaGELP147D	1.16766
Gtu|GtuGELP48D	Gto|GtoGELP142D	209.604
Gtu|GtuGELP48D	Gmu|GmuGELP149D	209.604
Gtu|GtuGELP87D	Gth|GthGELP70D	1.057
Gtu|GtuGELP87D	Gra|GraGELP63D	212.173
Gtu|GtuGELP87D	Ath|AtGELP26	1.42938
Gtu|GtuGELP87D	Ghe|GheGELP84A	224.704
Gtu|GtuGELP87D	Gar|GarGELP86A	224.107
Gtu|GtuGELP87D	Gba|GbaGELP84A	224.553
Gtu|GtuGELP87D	Gda|GdaGELP191D	1.24928
Gtu|GtuGELP87D	Ghi|GhiGELP85A	224.553
Gtu|GtuGELP87D	Gto|GtoGELP191D	223.673
Gtu|GtuGELP87D	Gmu|GmuGELP86A	224.541
Gtu|GtuGELP34D	Gth|GthGELP53D	1.07553
Gtu|GtuGELP34D	Gra|GraGELP26D	211.665
Gtu|GtuGELP34D	Ghe|GheGELP28A	218.152
Gtu|GtuGELP34D	Gar|GarGELP26A	219.468
Gtu|GtuGELP34D	Gba|GbaGELP28A	218.582
Gtu|GtuGELP34D	Gda|GdaGELP134D	1.25222
Gtu|GtuGELP34D	Ghi|GhiGELP134D	224.669
Gtu|GtuGELP34D	Gto|GtoGELP131D	224.553
Gtu|GtuGELP34D	Gmu|GmuGELP135D	224.369
Gtu|GtuGELP14D	Gth|GthGELP36D	1.15272
Gtu|GtuGELP14D	Gra|GraGELP12D	216.634
Gtu|GtuGELP14D	Ghe|GheGELP63A	103.168
Gtu|GtuGELP14D	Gar|GarGELP13A	235.128
Gtu|GtuGELP14D	Gba|GbaGELP108D	237.776
Gtu|GtuGELP14D	Gda|GdaGELP112D	1.32454
Gtu|GtuGELP14D	Ghi|GhiGELP112D	236.9
Gtu|GtuGELP14D	Gto|GtoGELP112D	236.784
Gtu|GtuGELP14D	Gmu|GmuGELP113D	213.718
Gtu|GtuGELP102D	Gra|GraGELP85D	211.991
Gtu|GtuGELP102D	Gba|GbaGELP97A	210.657
Gtu|GtuGELP102D	Ghi|GhiGELP101A	209.89
Gtu|GtuGELP102D	Gto|GtoGELP101A	209.08
Gtu|GtuGELP102D	Gmu|GmuGELP102A	210.641
Gtu|GtuGELP78D	Gth|GthGELP48D	1.03666
Gtu|GtuGELP78D	Gra|GraGELP71D	197.31
Gtu|GtuGELP78D	Ghe|GheGELP78A	212.656
Gtu|GtuGELP78D	Gar|GarGELP79A	212.642
Gtu|GtuGELP78D	Gba|GbaGELP177D	214.833
Gtu|GtuGELP78D	Gda|GdaGELP183D	1.19672
Gtu|GtuGELP78D	Ghi|GhiGELP179D	214.994
Gtu|GtuGELP78D	Gto|GtoGELP182D	213.898
Gtu|GtuGELP78D	Gmu|GmuGELP187D	214.353
Gtu|GtuGELP60D	Gba|GbaGELP160D	200.797
Gtu|GtuGELP60D	Gda|GdaGELP166D	1.11852
Gtu|GtuGELP60D	Ghi|GhiGELP163D	200.793
Gtu|GtuGELP60D	Gto|GtoGELP163D	200.783
Gtu|GtuGELP60D	Gmu|GmuGELP169D	199.62
Gtu|GtuGELP46D	Gth|GthGELP74D	1.06301
Gtu|GtuGELP46D	Ath|AtGELP101	0.981
Gtu|GtuGELP46D	Ghe|GheGELP45A	217.642
Gtu|GtuGELP46D	Gar|GarGELP44A	217.626
Gtu|GtuGELP46D	Gba|GbaGELP142D	218.594
Gtu|GtuGELP46D	Gda|GdaGELP148D	1.21221
Gtu|GtuGELP46D	Ghi|GhiGELP145D	218.649
Gtu|GtuGELP46D	Gto|GtoGELP40A	217.483
Gtu|GtuGELP46D	Gmu|GmuGELP150D	218.579
Gtu|GtuGELP83D	Gth|GthGELP68D	1.05986
Gtu|GtuGELP83D	Gra|GraGELP66D	219.527
Gtu|GtuGELP83D	Ghe|GheGELP82A	218.291
Gtu|GtuGELP83D	Gar|GarGELP83A	217.764
Gtu|GtuGELP83D	Gba|GbaGELP181D	219.98
Gtu|GtuGELP83D	Gda|GdaGELP187D	1.22539
Gtu|GtuGELP83D	Ghi|GhiGELP184D	219.386
Gtu|GtuGELP83D	Gto|GtoGELP187D	219.754
Gtu|GtuGELP83D	Gmu|GmuGELP192D	219.268
Gtu|GtuGELP56D	Gth|GthGELP3D	0.94979
Gtu|GtuGELP56D	Gra|GraGELP39D	167.547
Gtu|GtuGELP56D	Ghe|GheGELP49A	190.646
Gtu|GtuGELP56D	Gar|GarGELP50A	191.502
Gtu|GtuGELP56D	Gba|GbaGELP148D	200.182
Gtu|GtuGELP56D	Gda|GdaGELP153D	1.11513
Gtu|GtuGELP56D	Ghi|GhiGELP151D	200.233
Gtu|GtuGELP56D	Gto|GtoGELP150D	200.174
Gtu|GtuGELP56D	Gmu|GmuGELP155D	200.171
Gtu|GtuGELP93D	Gth|GthGELP13D	1.00747
Gtu|GtuGELP93D	Gra|GraGELP73D	207.282
Gtu|GtuGELP93D	Ath|AtGELP98	1.19192
Gtu|GtuGELP93D	Ghe|GheGELP90A	205.991
Gtu|GtuGELP93D	Gar|GarGELP92A	205.224
Gtu|GtuGELP93D	Gba|GbaGELP191D	159.118
Gtu|GtuGELP93D	Gda|GdaGELP197D	1.16415
Gtu|GtuGELP93D	Ghi|GhiGELP194D	208.168
Gtu|GtuGELP93D	Gto|GtoGELP197D	205.6
Gtu|GtuGELP93D	Gmu|GmuGELP92A	205.027
Gtu|GtuGELP8D	Gth|GthGELP15D	0.93689
Gtu|GtuGELP8D	Gra|GraGELP6D	198.33
Gtu|GtuGELP8D	Ghe|GheGELP9A	187.361
Gtu|GtuGELP8D	Gar|GarGELP9A	194.051
Gtu|GtuGELP8D	Gba|GbaGELP10A	195.264
Gtu|GtuGELP8D	Gda|GdaGELP10A	1.04287
Gtu|GtuGELP8D	Ghi|GhiGELP9A	194.33
Gtu|GtuGELP8D	Gto|GtoGELP10A	195.254
Gtu|GtuGELP8D	Gmu|GmuGELP10A	195.251
Gtu|GtuGELP100D	Gra|GraGELP83D	166.825
Gtu|GtuGELP100D	Ath|AtGELP81	1.23423
Gtu|GtuGELP100D	Ghe|GheGELP96A	206.3
Gtu|GtuGELP100D	Gar|GarGELP100A	205.934
Gtu|GtuGELP100D	Gba|GbaGELP199D	208.533
Gtu|GtuGELP100D	Gda|GdaGELP205D	1.15353
Gtu|GtuGELP100D	Ghi|GhiGELP203D	208.124
Gtu|GtuGELP100D	Gto|GtoGELP205D	208.522
Gtu|GtuGELP100D	Gmu|GmuGELP211D	208.522
Gtu|GtuGELP42D	Gth|GthGELP49D	1.1064
Gtu|GtuGELP42D	Gra|GraGELP20D	228.081
Gtu|GtuGELP42D	Ghe|GheGELP20A	225.222
Gtu|GtuGELP42D	Gar|GarGELP18A	181.631
Gtu|GtuGELP42D	Gba|GbaGELP121D	226.988
Gtu|GtuGELP42D	Gda|GdaGELP126D	1.26445
Gtu|GtuGELP42D	Ghi|GhiGELP126D	228.548
Gtu|GtuGELP42D	Gto|GtoGELP24A	224.949
Gtu|GtuGELP42D	Gto|GtoGELP23A	224.949
Gtu|GtuGELP42D	Gmu|GmuGELP127D	228.423
Gtu|GtuGELP20D	Gth|GthGELP58D	1.00701
Gtu|GtuGELP20D	Gra|GraGELP17D	204.502
Gtu|GtuGELP20D	Ath|AtGELP86	1.02947
Gtu|GtuGELP20D	Ghe|GheGELP18A	208.674
Gtu|GtuGELP20D	Gar|GarGELP17A	198.978
Gtu|GtuGELP20D	Gba|GbaGELP119D	210.793
Gtu|GtuGELP20D	Gda|GdaGELP124D	1.17423
Gtu|GtuGELP20D	Ghi|GhiGELP124D	210.895
Gtu|GtuGELP20D	Gto|GtoGELP123D	210.784
Gtu|GtuGELP20D	Gmu|GmuGELP125D	210.776
Gtu|GtuGELP99D	Gth|GthGELP34D	1.08008
Gtu|GtuGELP99D	Gra|GraGELP82D	205.953
Gtu|GtuGELP99D	Ath|AtGELP18	1.34552
Gtu|GtuGELP99D	Ghe|GheGELP95A	220.3
Gtu|GtuGELP99D	Gar|GarGELP99A	220.682
Gtu|GtuGELP99D	Gba|GbaGELP198D	223.28
Gtu|GtuGELP99D	Gda|GdaGELP204D	1.24384
Gtu|GtuGELP99D	Ghi|GhiGELP202D	223.804
Gtu|GtuGELP99D	Gto|GtoGELP204D	223.689
Gtu|GtuGELP99D	Gmu|GmuGELP210D	223.1
Gtu|GtuGELP58D	Gth|GthGELP1D	0.80384
Gtu|GtuGELP58D	Ath|AtGELP94	1.28055
Gtu|GtuGELP58D	Ghe|GheGELP47A	163.995
Gtu|GtuGELP58D	Gar|GarGELP48A	164.626
Gtu|GtuGELP58D	Gba|GbaGELP41A	200.24
Gtu|GtuGELP58D	Gda|GdaGELP47A	1.11544
Gtu|GtuGELP58D	Ghi|GhiGELP149D	200.345
Gtu|GtuGELP58D	Gto|GtoGELP148D	200.872
Gtu|GtuGELP58D	Gmu|GmuGELP153D	200.168
Gtu|GtuGELP28D	Gra|GraGELP31D	222.498
Gtu|GtuGELP28D	Ath|AtGELP36	1.38066
Gtu|GtuGELP28D	Ghe|GheGELP34A	222.159
Gtu|GtuGELP28D	Gar|GarGELP32A	223.013
Gtu|GtuGELP28D	Gba|GbaGELP32A	222.536
Gtu|GtuGELP28D	Gda|GdaGELP37A	1.23995
Gtu|GtuGELP28D	Ghi|GhiGELP35A	222.586
Gtu|GtuGELP28D	Gto|GtoGELP34A	222.874
Gtu|GtuGELP28D	Gmu|GmuGELP35A	222.06
Gtu|GtuGELP71D	Gth|GthGELP47D	0.60578
Gtu|GtuGELP71D	Gra|GraGELP57D	99.204
Gtu|GtuGELP71D	Ghe|GheGELP77A	122.66
Gtu|GtuGELP71D	Gar|GarGELP78A	121.729
Gtu|GtuGELP71D	Gba|GbaGELP176D	124.245
Gtu|GtuGELP71D	Gda|GdaGELP182D	0.69197
Gtu|GtuGELP71D	Ghi|GhiGELP178D	123.193
Gtu|GtuGELP71D	Gto|GtoGELP181D	123.082
Gtu|GtuGELP71D	Gmu|GmuGELP186D	123.769
Gtu|GtuGELP94D	Gth|GthGELP14D	0.69564
Gtu|GtuGELP94D	Gra|GraGELP72D	135.45
Gtu|GtuGELP94D	Ghe|GheGELP91A	140.598
Gtu|GtuGELP94D	Gar|GarGELP93A	140.291
Gtu|GtuGELP94D	Gba|GbaGELP192D	144.11
Gtu|GtuGELP94D	Gda|GdaGELP95A	0.78002
Gtu|GtuGELP94D	Ghi|GhiGELP195D	144.213
Gtu|GtuGELP94D	Gto|GtoGELP198D	143.102
Gtu|GtuGELP94D	Gmu|GmuGELP202D	144.095
Gtu|GtuGELP82D	Gth|GthGELP67D	0.87583
Gtu|GtuGELP82D	Gra|GraGELP67D	207.301
Gtu|GtuGELP82D	Ghe|GheGELP98A	205.194
Gtu|GtuGELP82D	Gar|GarGELP82A	204.659
Gtu|GtuGELP82D	Gba|GbaGELP79A	203.652
Gtu|GtuGELP82D	Gda|GdaGELP85A	1.13707
Gtu|GtuGELP82D	Ghi|GhiGELP80A	203.763
Gtu|GtuGELP82D	Gto|GtoGELP186D	205.21
Gtu|GtuGELP82D	Gmu|GmuGELP81A	203.761
Gtu|GtuGELP29D	Gth|GthGELP57D	1.13754
Gtu|GtuGELP29D	Gra|GraGELP30D	156.331
Gtu|GtuGELP29D	Ath|AtGELP69	0.96809
Gtu|GtuGELP29D	Ghe|GheGELP33A	232.01
Gtu|GtuGELP29D	Gar|GarGELP31A	229.891
Gtu|GtuGELP29D	Gba|GbaGELP133D	232.612
Gtu|GtuGELP29D	Gda|GdaGELP138D	1.29384
Gtu|GtuGELP29D	Ghi|GhiGELP137D	232.727
Gtu|GtuGELP29D	Gto|GtoGELP134D	232.368
Gtu|GtuGELP29D	Gmu|GmuGELP140D	233.063
Gtu|GtuGELP21D	Gth|GthGELP73D	0.67408
Gtu|GtuGELP21D	Gra|GraGELP16D	122.191
Gtu|GtuGELP21D	Ghe|GheGELP19A	132.313
Gtu|GtuGELP21D	Gba|GbaGELP22A	131.637
Gtu|GtuGELP21D	Gda|GdaGELP24A	0.73328
Gtu|GtuGELP21D	Ghi|GhiGELP125D	137.611
Gtu|GtuGELP21D	Gto|GtoGELP124D	137.496
Gtu|GtuGELP21D	Gmu|GmuGELP126D	137.607
Gtu|GtuGELP65D	Gth|GthGELP42D	0.96968
Gtu|GtuGELP65D	Gra|GraGELP47D	198.251
Gtu|GtuGELP65D	Ath|AtGELP96	1.33563
Gtu|GtuGELP65D	Ghe|GheGELP56A	193.649
Gtu|GtuGELP65D	Gar|GarGELP57A	193.636
Gtu|GtuGELP65D	Gba|GbaGELP155D	196.461
Gtu|GtuGELP65D	Gda|GdaGELP161D	1.09438
Gtu|GtuGELP65D	Ghi|GhiGELP158D	196.454
Gtu|GtuGELP65D	Gto|GtoGELP158D	196.451
Gtu|GtuGELP65D	Gmu|GmuGELP164D	196.448
Gtu|GtuGELP97D	Gth|GthGELP32D	0.72454
Gtu|GtuGELP97D	Gra|GraGELP81D	203.389
Gtu|GtuGELP97D	Gar|GarGELP97A	200.513
Gtu|GtuGELP97D	Gba|GbaGELP196D	211.12
Gtu|GtuGELP97D	Gda|GdaGELP202D	1.17605
Gtu|GtuGELP97D	Ghi|GhiGELP200D	211.225
Gtu|GtuGELP97D	Gto|GtoGELP202D	210.469
Gtu|GtuGELP97D	Gmu|GmuGELP208D	210.52
Gtu|GtuGELP4D	Gth|GthGELP27D	1.09801
Gtu|GtuGELP4D	Gra|GraGELP3D	220.659
Gtu|GtuGELP4D	Ghe|GheGELP3A	230.375
Gtu|GtuGELP4D	Gar|GarGELP7A	229.259
Gtu|GtuGELP4D	Gba|GbaGELP101D	235.098
Gtu|GtuGELP4D	Gda|GdaGELP105D	1.30968
Gtu|GtuGELP4D	Ghi|GhiGELP105D	234.63
Gtu|GtuGELP4D	Gto|GtoGELP105D	235.098
Gtu|GtuGELP4D	Gmu|GmuGELP106D	235.098
Gtu|GtuGELP62D	Gth|GthGELP18D	1.06695
Gtu|GtuGELP62D	Gra|GraGELP49D	219.405
Gtu|GtuGELP62D	Ath|AtGELP75	1.3136
Gtu|GtuGELP62D	Ghe|GheGELP59A	215.441
Gtu|GtuGELP62D	Gar|GarGELP59A	214.678
Gtu|GtuGELP62D	Gba|GbaGELP55A	213.966
Gtu|GtuGELP62D	Gda|GdaGELP61A	1.19672
Gtu|GtuGELP62D	Ghi|GhiGELP161D	217.956
Gtu|GtuGELP62D	Gto|GtoGELP161D	217.833
Gtu|GtuGELP62D	Gmu|GmuGELP167D	220.383
Gtu|GtuGELP85D	Gra|GraGELP64D	204.09
Gtu|GtuGELP85D	Gba|GbaGELP183D	214.188
Gtu|GtuGELP85D	Gda|GdaGELP189D	1.1932
Gtu|GtuGELP85D	Ghi|GhiGELP186D	214.299
Gtu|GtuGELP85D	Gto|GtoGELP189D	214.188
Gtu|GtuGELP85D	Gmu|GmuGELP194D	213.421
Gtu|GtuGELP74D	Gth|GthGELP43D	1.12355
Gtu|GtuGELP74D	Gra|GraGELP59D	227.585
Gtu|GtuGELP74D	Ghe|GheGELP74A	228.469
Gtu|GtuGELP74D	Gar|GarGELP77A	228.226
Gtu|GtuGELP74D	Gba|GbaGELP173D	231.456
Gtu|GtuGELP74D	Gda|GdaGELP179D	1.28934
Gtu|GtuGELP74D	Ghi|GhiGELP175D	231.558
Gtu|GtuGELP74D	Gto|GtoGELP178D	230.812
Gtu|GtuGELP74D	Gmu|GmuGELP183D	230.918
Gtu|GtuGELP75D	Gth|GthGELP23D	0.99771
Gtu|GtuGELP75D	Gra|GraGELP60D	195.385
Gtu|GtuGELP75D	Ghe|GheGELP73A	206.353
Gtu|GtuGELP75D	Gar|GarGELP74A	206.45
Gtu|GtuGELP75D	Gba|GbaGELP172D	207.541
Gtu|GtuGELP75D	Gda|GdaGELP178D	1.15351
Gtu|GtuGELP75D	Ghi|GhiGELP174D	207.071
Gtu|GtuGELP75D	Gto|GtoGELP177D	207.532
Gtu|GtuGELP75D	Gmu|GmuGELP182D	207.527

[truncated: 5 more sheets: Ghi, Gba, Gto, Gmu, Gda]
