# Supplementary material for: The binding pocket properties were fundamental to functional diversification of the GDSL-type esterases/lipases gene family in cotton
Source: Front Plant Sci. 2023 Jan 18;13:1099673. doi: 10.3389/fpls.2022.1099673 (PMC9889996; doi:10.3389/fpls.2022.1099673)
Supplement: Supplementary file 1 [file Presentation_1.zip › Table S8 The templates of homology modeling of 16 GELPs.xls]

## Sheet: Template
GhiGELP66A	6JKZ
GdaGELP128D	6JKZ	6UQV
GarGELP50A	6JKZ	6UQV
GarGELP27A	6JKZ	6UQV
GdaGELP52A	6UQV
GarGELP1A	6UQV
GhiGELP172D	6JKZ	6UQV
GdaGELP150D	6JKZ	6UQV	5XTU
GmuGELP200D	6JKZ	6UQV
GtuGELP37D	6JKZ	6UQV
GarGELP71A	3MIL	1YZF	2HSJ
GtoGELP12A	6JKZ	5XTU
GheGELP80A	6UQV
GdaGELP59A	6JKZ
GheGELP54A	5XTU
GthGELP44D	6JKZ

## Sheet: Verify Potein
	Verify Score	Verify Expected High Score	Verify Expected Low Score
GhiGELP66A	122.08	174.621	78.5796
GdaGELP128D	113.07	150.737	67.8316
GarGELP50A	113.27	149.36	67.2119
GarGELP27A	113.37	152.573	68.6579
GdaGELP52A	97.75	146.147	65.7661
GarGELP1A	122.81	147.065	66.1792
GhiGELP172D	112.6	152.573	68.6579
GdaGELP150D	119.88	154.409	69.4843
GmuGELP200D	123.98	150.737	67.8316
GtuGELP37D	113.68	157.624	70.9306
GarGELP71A	101.23	109.473	49.2627
GtoGELP12A	144.72	210.035	94.516
GheGELP80A	108.65	157.164	70.724
GdaGELP59A	112.49	160.838	72.3773
GheGELP54A	86.89	151.196	68.0381
GthGELP44D	130.46	163.135	73.4107
