# Supplementary material for: The binding pocket properties were fundamental to functional diversification of the GDSL-type esterases/lipases gene family in cotton
Source: Front Plant Sci. 2023 Jan 18;13:1099673. doi: 10.3389/fpls.2022.1099673 (PMC9889996; doi:10.3389/fpls.2022.1099673)
Supplement: Supplementary file 1 [file Presentation_1.zip › Table S9 The substrate specificity of 15 GELPs.xls]

## Sheet: All ligands
	LM_ID	-CDOCKER_INTERACTION_ENERGY	FORMULA	SYSTEMATIC_NAME	MAIN_CLASS
subclade IA	LMFA01070027	33.7289	C10H8O3	8,9-Epoxy-2Z-decene-4,6-diynoic acid	Fatty Acids and Conjugates [FA01]
subclade IA	LMFA01031040	33.5073	C10H10O2	2Z-decene-4,6-diynoic acid	Fatty Acids and Conjugates [FA01]
subclade IA	LMFA01030709	33.441	C10H8O3	10-hydroxy-2Z,8Z-Decadiene-4,6-diynoic acid	Fatty Acids and Conjugates [FA01]
subclade IA	LMFA01031044	30.6286	C11H8O2	3Z,9,10-undecatriene-5,7-diynoic acid	Fatty Acids and Conjugates [FA01]
subclade IA	LMFA01030707	29.3737	C10H8O3	10-hydroxy-2E,8E-Decadiene-4,6-diynoic acid	Fatty Acids and Conjugates [FA01]
subclade IA	LMFA01030754	29.1617	C11H8O2	4E-Undecene-6,8,10-triynoic acid	Fatty Acids and Conjugates [FA01]
subclade IA	LMFA01030488	29.0277	C7H10O2	3-heptynoic acid	Fatty Acids and Conjugates [FA01]
subclade IA	LMFA01090137	28.2333	C3H3IO2	3-iodo-2E-propenoic acid	Fatty Acids and Conjugates [FA01]
subclade IA	LMFA01030243	27.8394	C12H14O2	3,5,7,9,11-dodecapentaenoic acid	Fatty Acids and Conjugates [FA01]
subclade IA	LMFA01050273	27.3485	C6H8O3	6-hydroxy-2-hexynoic acid	Fatty Acids and Conjugates [FA01]
subclade IA	LMFA01030714	26.7166	C10H8O3	10-hydroxy-8E-Decene-2,4,6-triynoic acid	Fatty Acids and Conjugates [FA01]
subclade IA	LMFA01030498	26.62	C6H8O2	3-hexynoic acid	Fatty Acids and Conjugates [FA01]
subclade IA	LMFA01031046	26.5592	C10H8O2	2Z,8E-decadiene-4,6-diynoic acid	Fatty Acids and Conjugates [FA01]
subclade IA	LMFA01031101	26.5217	C10H8O2	2Z,8Z-Decadiene-4,6-diynoic acid	Fatty Acids and Conjugates [FA01]
subclade IA	LMFA01030751	26.5136	C10H8O2	2E,8E-decadiene-4,6-diynoic acid	Fatty Acids and Conjugates [FA01]
subclade IA	LMFA01030711	26.379	C10H10O3	8S-hydroxy-2-Decene-4,6-diynoic acid	Fatty Acids and Conjugates [FA01]
subclade IA	LMFA01170003	26.3265	C10H10O4	2E,4E,6Z,8Z-Decatetraenedioic acid	Fatty Acids and Conjugates [FA01]
subclade IA	LMFA01030708	26.1628	C10H8O3	10-hydroxy-2E,8Z-Decadiene-4,6-diynoic acid	Fatty Acids and Conjugates [FA01]
subclade IA	LMFA01031012	25.9116	C6H8O2	hexa-2,4-dienoic acid	Fatty Acids and Conjugates [FA01]
subclade IA	LMFA12000350	25.6107	C8H8O2S	4-(thiophen-2-yl)but-3-yne-1,2-diol	Oxygenated hydrocarbons [FA12]
subclade IA	LMFA01050398	25.123	C4H6O3	4-hydroxy-2E-butenoic acid	Fatty Acids and Conjugates [FA01]
subclade IA	LMFA01030782	25.0273	C7H8O2	2Z,4E,6-heptatrienoic acid	Fatty Acids and Conjugates [FA01]
subclade IA	LMFA01030961	24.6869	C8H4O2	octa-2,4,6-triynoic acid	Fatty Acids and Conjugates [FA01]
subclade IA	LMFA01031042	24.6199	C10H6O2	2E-decene-4,6,8-triynoic acid	Fatty Acids and Conjugates [FA01]
subclade IA	LMFA01030721	24.3611	C9H8O3	9-hydroxy-7E-Nonene-3,5-diynoic acid	Fatty Acids and Conjugates [FA01]
subclade IA	LMFA01030100	24.3261	C6H8O2	2E,4E-hexadienoic acid	Fatty Acids and Conjugates [FA01]
subclade IA	LMFA12000349	24.1202	C9H8OS	(5-(but-3-en-1-yn-1-yl)thiophen-2-yl)methanol	Oxygenated hydrocarbons [FA12]
subclade IA	LMFA01030781	23.6356	C7H8O2	2E,4E,6-heptatrienoic acid	Fatty Acids and Conjugates [FA01]
subclade IA	LMFA01170138	23.3852	C5H4O4	2,3-pentadienedioic acid	Fatty Acids and Conjugates [FA01]
subclade IA	LMFA01030099	22.4816	C5H6O2	2,4-pentadienoic acid	Fatty Acids and Conjugates [FA01]
subclade IA	LMFA01031045	22.4267	C13H10O2	3Z,5Z-tridecadiene-7,9,11-triynoic acid	Fatty Acids and Conjugates [FA01]
subclade IA	LMFA06000062	22.3283	C10H8O	2,8-decadiene-4,6-diyn-1-al	Fatty aldehydes [FA06]
subclade IA	LMFA07011189	22.2819	C11H8O2	methyl dec-2Z-en-4,6,8-triynoate	Fatty esters [FA07]
subclade IA	LMFA12000341	22.116	C8H6OS	(E)-4-(thiophen-2-yl)but-1-en-3-yn-1-ol	Oxygenated hydrocarbons [FA12]
subclade IA	LMFA01031018	21.9391	C5H6O2	penta-2,4-dienoic acid	Fatty Acids and Conjugates [FA01]
subclade IA	LMFA01030195	21.8557	C4H6O2	2E-butenoic acid	Fatty Acids and Conjugates [FA01]
subclade IA	LMFA01090068	21.7417	C2H3ClO2	2-chloro-ethanoic acid	Fatty Acids and Conjugates [FA01]
subclade IA	LMFA12000340	21.7312	C9H8S	(E)-2-(pent-3-en-1-yn-1-yl)thiophene	Oxygenated hydrocarbons [FA12]
subclade IA	LMFA06000017	21.3197	C6H8O2	6-hydroxy-2,4-hexadienal	Fatty aldehydes [FA06]
subclade IA	LMFA12000339	21.1336	C9H8S	2-(but-3-en-1-yn-1-yl)-5-methylthiophene	Oxygenated hydrocarbons [FA12]
subclade IA	LMFA06000007	20.6838	C6H8O	4,5-hexadienal	Fatty aldehydes [FA06]
subclade IA	LMFA05000697	20.3247	C13H12O2	(2R,3E,11E)-trideca-3,11-dien-5,7,9-triyne-1,2-diol	Fatty alcohols [FA05]
subclade IA	LMFA12000367	20.1045	C9H8OS2	(E)-4-(6-methyl-1,2-dithiin-3-yl)but-1-en-3-yn-1-ol	Oxygenated hydrocarbons [FA12]
subclade IA	LMFA01030193	19.66	C3H4O2	2-propenoic acid	Fatty Acids and Conjugates [FA01]
subclade IA	LMFA06000136	19.2561	C9H12O	2E,4E,6E-Nonatrienal	Fatty aldehydes [FA06]
subclade IA	LMFA01010002	19.2032	C2H4O2	ethanoic acid	Fatty Acids and Conjugates [FA01]
subclade IA	LMFA01030752	19.063	C11H10O2	2E,8Z-Undecadiene-4,6-diynoic acid	Fatty Acids and Conjugates [FA01]
subclade IA	LMFA12000364	18.3404	C8H6S2	3-(but-3-en-1-yn-1-yl)-1,2-dithiine	Oxygenated hydrocarbons [FA12]
subclade IA	LMFA01090075	18.096	C3H3BrO2	3-bromo-2E-propenoic acid	Fatty Acids and Conjugates [FA01]
subclade IA	LMFA12000374	17.8968	C8H8O2S2	4-(1,2-dithiin-3-yl)but-3-yne-1,2-diol	Oxygenated hydrocarbons [FA12]
subclade IA	LMFA01031182	17.3441	C15H18O3	13-hydroxy(10R,6Z,7Z)-pentadeca-6,7-dien-9,11-diynoic acid	Fatty Acids and Conjugates [FA01]
subclade IA	LMFA12000370	16.7542	C13H10S2	(E)-3-(hexa-3,5-dien-1-yn-1-yl)-6-(prop-1-yn-1-yl)-1,2-dithiine	Oxygenated hydrocarbons [FA12]
subclade IA	LMFA11000712	16.7413	C13H6	Trideca-1-en-3,5,7,9,11-pentayne	Hydrocarbons [FA11]
subclade IA	LMFA08010027	16.5194	C8H5NO2	8-hydroxyocta-2,4,6-triynamide	Fatty amides [FA08]
subclade IA	LMFA06000063	16.49	C10H6O	2-decene-4,6,8-triyn-1-al	Fatty aldehydes [FA06]
subclade IA	LMFA01170004	16.1358	C10H10O4	2E,4Z,6Z,8Z-Decatetraenedioic acid	Fatty Acids and Conjugates [FA01]
subclade IA	LMFA12000057	16.1084	C3H6O	Propan-2-one	Oxygenated hydrocarbons [FA12]
subclade IA	LMFA01031156	15.7993	C10H8O2	methyl 2Z,8Z-nonadien-4,6-diynoate	Fatty Acids and Conjugates [FA01]
subclade IA	LMFA12000353	14.8427	C13H10S2	(E)-5-(pent-3-en-1-yn-1-yl)-2,2'-bithiophene	Oxygenated hydrocarbons [FA12]
subclade IA	LMFA06000036	14.2946	C8H10O	2,4,6-octatrienal	Fatty aldehydes [FA06]
subclade IA	LMFA12000371	12.2159	C13H8S2	3-(hexa-5-en-1,3-diyn-1-yl)-6-(prop-1-yn-1-yl)-1,2-dithiine	Oxygenated hydrocarbons [FA12]
subclade IA	LMFA01060086	12.1926	C10H10O3	9-oxo-2,4,5,7-decatetraenoic acid	Fatty Acids and Conjugates [FA01]
subclade IA	LMFA12000365	10.8787	C9H8S2	3-(but-3-en-1-yn-1-yl)-6-methyl-1,2-dithiine	Oxygenated hydrocarbons [FA12]
subclade IA	LMFA12000346	10.8385	C13H10S	2-(hexa-3E,5-dien-1-yn-1-yl)-5-(prop-1-yn-1-yl)thiophene	Oxygenated hydrocarbons [FA12]
subclade IA	LMFA01030194	10.6157	C4H6O2	2Z-butenoic acid	Fatty Acids and Conjugates [FA01]
subclade IA	LMFA12000373	10.206	C9H8OS2	(6-(but-3-en-1-yn-1-yl)-1,2-dithiin-3-yl)methanol	Oxygenated hydrocarbons [FA12]
subclade IA	LMFA01030753	9.1444	C11H8O2	3Z-Undecene-5,7,10-triynoic acid	Fatty Acids and Conjugates [FA01]
subclade IA	LMFA01031130	8.994	C10H10O3	9-oxo-2Z,4,5,7Z-decatetraenoic acid	Fatty Acids and Conjugates [FA01]
subclade IA	LMFA01070035	8.4803	C13H12O5	methyl 10-acetoxy-8,9-epoxy-2Z-decen-4,6-diynoate	Fatty Acids and Conjugates [FA01]
subclade IA	LMFA10000016	7.81046	C14H18O3	11-Dodecene-2,4-diynyloxy-acetic acid	Fatty ethers [FA10]
subclade IA	LMFA01031139	7.75323	C14H12O2	(3E,5E)-tetradeca-3,5,7,8-tetraen-10,12-diynoic acid	Fatty Acids and Conjugates [FA01]
subclade IA	LMFA01031087	7.61921	C14H12O2	2E,4E,6E,12Z-Tetradecatetraene-8,10-diynoic acid	Fatty Acids and Conjugates [FA01]
subclade IA	LMFA12000347	7.05984	C13H8S	2-(hexa-5-en-1,3-diynyl)-5-(propynyl)-thiophene	Oxygenated hydrocarbons [FA12]
subclade IA	LMFA01031114	4.04946	C12H12O3	4-hydroxy-5,6-dodecadiene-8,10-diynoic acid	Fatty Acids and Conjugates [FA01]
subclade IA	LMFA07010935	3.11875	C11H8O2	methyl (2E)-dec-2-en-4,6,8-triynoate	Fatty esters [FA07]
subclade IA	LMFA12000369	2.8917	C12H10O4S2	(E)-4-(6-((formyloxy)methyl)-1,2-dithiin-3-yl)but-1-en-3-yn-1-yl acetate	Oxygenated hydrocarbons [FA12]
subclade IA	LMFA07010713	2.15552	C11H12O2	methyl (E)-dec-2-en-4,6-diynoate	Fatty esters [FA07]
subclade IA	LMFA01030712	2.15109	C10H10O3	10-hydroxy-8E-Decene-4,6-diynoic acid	Fatty Acids and Conjugates [FA01]
subclade IA	LMFA01031086	0.261503	C14H12O2	2E,4E,6E,12E-Tetradecatetraene-8,10-diynoic acid	Fatty Acids and Conjugates [FA01]
	LM_ID	CDOCKER_INTERACTION_ENERGY	FORMULA	SYSTEMATIC_NAME	MAIN_CLASS
subclade IB	LMFA07011192	42.3016	C15H14O4	Methyl (2Z,8Z)-10-[(Z)-2-methylprop-2-enoyl]oxydeca-2,8-dien-4,6-diynoate	Fatty esters [FA07]
subclade IB	LMFA07010483	32.2296	C11H16O2	Methyl 2Z,4E,6Z-decatrienoate	Fatty esters [FA07]
subclade IB	LMFA07010481	31.8415	C11H16O2	Methyl 2E,4E,6Z-decatrienoate	Fatty esters [FA07]
subclade IB	LMFA01030258	31.5574	C14H18O2	5,7,9,11,13-tetradecapentaenoic acid	Fatty Acids and Conjugates [FA01]
subclade IB	LMFA07010517	31.4903	C10H16O2	butyl 2E,4E-hexadienoate	Fatty esters [FA07]
subclade IB	LMFA01170044	31.4151	C10H16O4	4E-Decenedioic acid	Fatty Acids and Conjugates [FA01]
subclade IB	LMFA06000167	31.2816	C12H20O	5Z,7Z-Dodecadienal	Fatty aldehydes [FA06]
subclade IB	LMFA01031139	30.9979	C14H12O2	(3E,5E)-tetradeca-3,5,7,8-tetraen-10,12-diynoic acid	Fatty Acids and Conjugates [FA01]
subclade IB	LMFA01060237	30.7975	C10H14O3	6-oxo-2E,4E-decadienoic acid	Fatty Acids and Conjugates [FA01]
subclade IB	LMFA01030101	30.3508	C10H16O2	2Z,4Z-decadienoic acid	Fatty Acids and Conjugates [FA01]
subclade IB	LMFA07010523	30.2708	C10H18O2	ethyl 4Z-octenoate	Fatty esters [FA07]
subclade IB	LMFA01050591	30.0178	C10H16O3	9R-hydroxy-deca-2Z,4E-dienoic acid	Fatty Acids and Conjugates [FA01]
subclade IB	LMFA06000058	29.9344	C10H16O	2,6-decadienal	Fatty aldehydes [FA06]
subclade IB	LMFA01030104	29.9242	C10H16O2	2E,4E-decadienoic acid	Fatty Acids and Conjugates [FA01]
subclade IB	LMFA01030212	29.8917	C10H16O2	5E,8E-decadienoic acid	Fatty Acids and Conjugates [FA01]
subclade IB	LMFA01030445	29.8705	C9H16O2	4E-nonenoic acid	Fatty Acids and Conjugates [FA01]
subclade IB	LMFA12000135	29.8057	C9H16O	4Z-Nonen-2-one	Oxygenated hydrocarbons [FA12]
subclade IB	LMFA01030989	29.7742	C8H8O6	5-formyl-2-hydroxyhepta-2,4-dienedioic acid	Fatty Acids and Conjugates [FA01]
subclade IB	LMFA01060086	29.738	C10H10O3	9-oxo-2,4,5,7-decatetraenoic acid	Fatty Acids and Conjugates [FA01]
subclade IB	LMFA01030200	29.6462	C10H16O2	2,3-decadienoic acid	Fatty Acids and Conjugates [FA01]
subclade IB	LMFA01030031	29.5974	C10H18O2	4E-decenoic acid	Fatty Acids and Conjugates [FA01]
subclade IB	LMFA07010192	29.5857	C10H16O2	2E,6E-Octadienyl acetate	Fatty esters [FA07]
subclade IB	LMFA01030608	29.4957	C11H20O2	6-undecenoic acid	Fatty Acids and Conjugates [FA01]
subclade IB	LMFA01170045	29.4091	C10H16O4	4Z-Decenedioic acid	Fatty Acids and Conjugates [FA01]
subclade IB	LMFA01031076	29.134	C8H12O3	8-hydroxy-5,6-Octadienoic acid	Fatty Acids and Conjugates [FA01]
subclade IB	LMFA01031107	29.1144	C15H18O2	Pentadecatri-6,8,10-ynoic acid	Fatty Acids and Conjugates [FA01]
subclade IB	LMFA01170004	29.1026	C10H10O4	2E,4Z,6Z,8Z-Decatetraenedioic acid	Fatty Acids and Conjugates [FA01]
subclade IB	LMFA01030448	28.974	C9H14O2	2E,6Z-nonadienoic acid	Fatty Acids and Conjugates [FA01]
subclade IB	LMFA06000140	28.8995	C9H16O	4Z-Nonenal	Fatty aldehydes [FA06]
subclade IB	LMFA01170005	28.803	C10H10O4	2E,4E,6E,8E-Decatetraenedioic acid	Fatty Acids and Conjugates [FA01]
subclade IB	LMFA01030105	28.6441	C10H16O2	2Z,6Z-decadienoic acid	Fatty Acids and Conjugates [FA01]
subclade IB	LMFA06000073	28.5448	C12H14O	2,4,6,8,10-dodecapentaenal	Fatty aldehydes [FA06]
subclade IB	LMFA07010479	28.2161	C11H18O2	Methyl 2E,4Z-decadienoate	Fatty esters [FA07]
subclade IB	LMFA07010777	28.1857	C9H14O2	prop-2-en-1-yl (2E)-hex-2-enoate	Fatty esters [FA07]
subclade IB	LMFA01030106	28.0466	C10H16O2	2E,6Z-decadienoic acid	Fatty Acids and Conjugates [FA01]
subclade IB	LMFA01030019	28.0119	C8H14O2	3Z-octenoic acid	Fatty Acids and Conjugates [FA01]
subclade IB	LMFA05000555	27.9504	C9H16O	(3E,6Z)-nona-3,6-dien-1-ol	Fatty alcohols [FA05]
subclade IB	LMFA01030020	27.9086	C8H14O2	3E-octenoic acid	Fatty Acids and Conjugates [FA01]
subclade IB	LMFA01031129	27.8459	C13H10O2	3E,5Z,7,8-tridecatetraene-10,12-diynoic acid	Fatty Acids and Conjugates [FA01]
subclade IB	LMFA01090138	27.8116	C5H7IO2	Ethyl 3-iodo-2E-propenoate	Fatty Acids and Conjugates [FA01]
subclade IB	LMFA01030206	27.7738	C10H16O2	3,5-decadienoic acid	Fatty Acids and Conjugates [FA01]
subclade IB	LMFA06000274	27.7345	C10H14O	2E,4E,7Z-decatrienal	Fatty aldehydes [FA06]
subclade IB	LMFA06000277	27.6898	C9H14O	4E,6E-nonenal	Fatty aldehydes [FA06]
subclade IB	LMFA01030962	27.6788	C10H14O2	(2E,4E,7E)-deca-2,4,7-trienoic acid	Fatty Acids and Conjugates [FA01]
subclade IB	LMFA01090139	27.6316	C5H6I2O2	Ethyl 3,3-diiodo-2-propenoate	Fatty Acids and Conjugates [FA01]
subclade IB	LMFA06000139	27.6129	C9H14O	4Z,8-Nonadienal	Fatty aldehydes [FA06]
subclade IB	LMFA07010882	27.6009	C8H12O2	ethyl (2E,4E)-hexa-2,4-dienoate	Fatty esters [FA07]
subclade IB	LMFA07010876	27.5241	C6H8O4	(2Z)-4-ethoxy-4-oxobut-2-enoic acid	Fatty esters [FA07]
subclade IB	LMFA01030022	27.4461	C8H14O2	5Z-octenoic acid	Fatty Acids and Conjugates [FA01]
subclade IB	LMFA05000126	27.4092	C8H16O	2Z-Octen-1-ol	Fatty alcohols [FA05]
subclade IB	LMFA07010187	27.205	C10H16O2	2E,7-Octadienyl acetate	Fatty esters [FA07]
subclade IB	LMFA01030208	27.1841	C10H16O2	3Z,5E-decadienoic acid	Fatty Acids and Conjugates [FA01]
subclade IB	LMFA07010178	27.1788	C8H14O2	2E-Hexenyl acetate	Fatty esters [FA07]
subclade IB	LMFA01031053	27.1408	C10H14O2	2Z,4E,6Z-Decatrienoic acid	Fatty Acids and Conjugates [FA01]
subclade IB	LMFA07010412	27.088	C6H12O2	propyl propionate	Fatty esters [FA07]
subclade IB	LMFA01030711	27.036	C10H10O3	8S-hydroxy-2-Decene-4,6-diynoic acid	Fatty Acids and Conjugates [FA01]
subclade IB	LMFA05000573	27.0164	C12H22O	(3E,6E)-dodeca-3,6-dien-1-ol	Fatty alcohols [FA05]
subclade IB	LMFA12000369	26.9991	C12H10O4S2	(E)-4-(6-((formyloxy)methyl)-1,2-dithiin-3-yl)but-1-en-3-yn-1-yl acetate	Oxygenated hydrocarbons [FA12]
subclade IB	LMFA12000362	26.8834	C12H10O2S2	4-([2,2'-bithiophen]-5-yl)but-3-yne-1,2-diol	Oxygenated hydrocarbons [FA12]
subclade IB	LMFA08040070	26.8015	C10H15NO3	N-2-methyl-6-oxo-2E,4E-heptadienoyl-ethanolamine	Fatty amides [FA08]
subclade IB	LMPR0102010003	26.7696	C10H16O	Geranial	Isoprenoids [PR01]
subclade IB	LMFA07010181	26.7104	C8H14O2	3Z-Hexenyl acetate	Fatty esters [FA07]
subclade IB	LMFA01030198	26.6985	C10H18O2	3Z-decenoic acid	Fatty Acids and Conjugates [FA01]
subclade IB	LMFA12000346	26.6598	C13H10S	2-(hexa-3E,5-dien-1-yn-1-yl)-5-(prop-1-yn-1-yl)thiophene	Oxygenated hydrocarbons [FA12]
subclade IB	LMFA07010211	26.6407	C12H20O2	3Z,5E-Decadienyl acetate	Fatty esters [FA07]
subclade IB	LMFA01031058	26.6275	C10H14O2	3E,5Z,7E-Decatrienoic acid	Fatty Acids and Conjugates [FA01]
subclade IB	LMFA01050235	26.6012	C10H8O4	2,10-dihydroxy-4,6,8-decatriynoic acid	Fatty Acids and Conjugates [FA01]
subclade IB	LMFA06000129	26.5737	C8H12O2	4-oxo-2E-Octenal	Fatty aldehydes [FA06]
subclade IB	LMFA07010852	26.561	C8H14O2	ethyl hex-2-enoate	Fatty esters [FA07]
subclade IB	LMFA05000058	26.5372	C12H20O	3,6,8-dodecatrien-1-ol	Fatty alcohols [FA05]
subclade IB	LMFA01031054	26.5057	C10H14O2	2E,4E,6Z-Decatrienoic acid	Fatty Acids and Conjugates [FA01]
subclade IB	LMFA07010944	26.4705	C9H16O2	methyl oct-2-enoate	Fatty esters [FA07]
subclade IB	LMFA07010182	26.4548	C8H14O2	1-Hexenyl acetate	Fatty esters [FA07]
subclade IB	LMFA06000138	26.3483	C9H12O	2E,4Z,6Z-Nonatrienal	Fatty aldehydes [FA06]
subclade IB	LMFA01170078	26.3152	C8H12O4	4Z-octenedioic acid	Fatty Acids and Conjugates [FA01]
subclade IB	LMFA06000137	26.3089	C9H12O	2E,4E,6Z-Nonatrienal	Fatty aldehydes [FA06]
subclade IB	LMFA06000061	26.2353	C10H12O	2,4,6,8-decatetraenal	Fatty aldehydes [FA06]
subclade IB	LMFA05000572	26.2349	C8H16O	(5Z)-oct-5-en-1-ol	Fatty alcohols [FA05]
subclade IB	LMFA01060191	26.1675	C6H7NO3	2-amino-6-oxo-2,4-hexadienoic acid	Fatty Acids and Conjugates [FA01]
subclade IB	LMFA06000117	26.0977	C9H14O	2E,6Z-nonadienal	Fatty aldehydes [FA06]
subclade IB	LMFA01030452	26.0894	C7H12O2	4Z-heptenoic acid	Fatty Acids and Conjugates [FA01]
subclade IB	LMFA07040019	26.0581	C9H12O2	2,6Z-Nonadien-4-olide	Fatty esters [FA07]
subclade IB	LMFA01031028	26.0561	C12H14O2	Doodeca-3Z,5Z,-7Z,-9Z,11-pentaenoic acid	Fatty Acids and Conjugates [FA01]
subclade IB	LMFA01030243	25.9909	C12H14O2	3,5,7,9,11-dodecapentaenoic acid	Fatty Acids and Conjugates [FA01]
subclade IB	LMFA07010177	25.9837	C8H12O2	2E,5-Hexadienyl acetate	Fatty esters [FA07]
subclade IB	LMFA01030102	25.8851	C10H16O2	2Z,4E-decadienoic acid	Fatty Acids and Conjugates [FA01]
subclade IB	LMFA01030709	25.8849	C10H8O3	10-hydroxy-2Z,8Z-Decadiene-4,6-diynoic acid	Fatty Acids and Conjugates [FA01]
subclade IB	LMFA05000696	25.884	C14H20O2	(2E,4E,6E,8E,10E)-4,9-dimethyldodeca-2,4,6,8,10-pentaene-1,12-diol	Fatty alcohols [FA05]
subclade IB	LMFA01030209	25.7956	C10H16O2	4,8-decadienoic acid	Fatty Acids and Conjugates [FA01]
subclade IB	LMFA07011189	25.7828	C11H8O2	methyl dec-2Z-en-4,6,8-triynoate	Fatty esters [FA07]
subclade IB	LMFA06000037	25.7478	C8H12O2	2-octenedial	Fatty aldehydes [FA06]
subclade IB	LMFA01030447	25.7453	C9H14O2	2,6-nonadienoic acid	Fatty Acids and Conjugates [FA01]
subclade IB	LMFA01060169	25.711	C5H9NO3	2-oxo-5-amino-pentanoic acid	Fatty Acids and Conjugates [FA01]
subclade IB	LMFA01170003	25.7105	C10H10O4	2E,4E,6Z,8Z-Decatetraenedioic acid	Fatty Acids and Conjugates [FA01]
subclade IB	LMFA06000045	25.6117	C9H14O	2,4-nonadienal	Fatty aldehydes [FA06]
subclade IB	LMFA07010881	25.6097	C7H14O2	ethyl pentanoate	Fatty esters [FA07]
subclade IB	LMFA01030215	25.5197	C10H14O2	2E,6E,8E-decatrienoic acid	Fatty Acids and Conjugates [FA01]
subclade IB	LMFA01030013	25.5113	C7H12O2	3-heptenoic acid	Fatty Acids and Conjugates [FA01]
subclade IB	LMFA01170087	25.4735	C6H8O4	3E-hexenedioic acid	Fatty Acids and Conjugates [FA01]
subclade IB	LMFA05000119	25.4691	C7H12O	2E,4Z-Heptadien-1-ol	Fatty alcohols [FA05]
subclade IB	LMFA12000343	25.4569	C11H10O2S	(5-(but-3-en-1-yn-1-yl)thiophen-2-yl)methyl acetate	Oxygenated hydrocarbons [FA12]
subclade IB	LMFA07010936	25.4464	C7H12O2	methyl (3Z)-hex-3-enoate	Fatty esters [FA07]
subclade IB	LMFA05000697	25.4424	C13H12O2	(2R,3E,11E)-trideca-3,11-dien-5,7,9-triyne-1,2-diol	Fatty alcohols [FA05]
subclade IB	LMFA06000068	25.4317	C11H18O	2,5-undecadienal	Fatty aldehydes [FA06]
subclade IB	LMFA01170133	25.4111	C6H6O5	5-oxo-2Z-hexenedioic acid	Fatty Acids and Conjugates [FA01]
subclade IB	LMFA01030242	25.3943	C12H16O2	2E,6E,8Z,10E-dodecatetraenoic acid	Fatty Acids and Conjugates [FA01]
subclade IB	LMFA07011002	25.3918	C10H12O3	propyl (2Z)-3-(furan-2-yl)prop-2-enoate	Fatty esters [FA07]
subclade IB	LMFA07010634	25.3044	C8H14O2	3-Methyl-2-butenyl propionate	Fatty esters [FA07]
subclade IB	LMFA12000361	25.2729	C13H10OS2	(5'-(but-3-en-1-yn-1-yl)-[2,2'-bithiophen]-5-yl)methanol	Oxygenated hydrocarbons [FA12]
subclade IB	LMFA12000239	25.2148	C7H10O2	3Z-Hepten-2,5-dione	Oxygenated hydrocarbons [FA12]
subclade IB	LMFA01030441	25.1779	C8H12O2	4Z,7-octadienoic acid	Fatty Acids and Conjugates [FA01]
subclade IB	LMFA06000136	25.1409	C9H12O	2E,4E,6E-Nonatrienal	Fatty aldehydes [FA06]
subclade IB	LMFA12000368	25.1332	C11H10O2S2	(E)-4-(6-methyl-1,2-dithiin-3-yl)but-1-en-3-yn-1-yl acetate	Oxygenated hydrocarbons [FA12]
subclade IB	LMFA01031036	25.1081	C11H10O3	4-hydroxyundeca-5,6-diene-8,10-diynoic acid	Fatty Acids and Conjugates [FA01]
subclade IB	LMFA01030442	25.0949	C8H12O2	5,7-octadienoic acid	Fatty Acids and Conjugates [FA01]
subclade IB	LMFA07010179	25.0724	C8H14O2	3E-Hexenyl acetate	Fatty esters [FA07]
subclade IB	LMFA05000124	25.0192	C8H16O	2E-Octen-1-ol	Fatty alcohols [FA05]
subclade IB	LMFA06000042	25.0054	C9H16O	3-nonenal	Fatty aldehydes [FA06]
subclade IB	LMFA01030015	25.0035	C7H12O2	5-heptenoic acid	Fatty Acids and Conjugates [FA01]
subclade IB	LMFA01031040	24.992	C10H10O2	2Z-decene-4,6-diynoic acid	Fatty Acids and Conjugates [FA01]
subclade IB	LMFA01030488	24.9577	C7H10O2	3-heptynoic acid	Fatty Acids and Conjugates [FA01]
subclade IB	LMFA01031044	24.9354	C11H8O2	3Z,9,10-undecatriene-5,7-diynoic acid	Fatty Acids and Conjugates [FA01]
subclade IB	LMFA01030017	24.9089	C8H14O2	2Z-octenoic acid	Fatty Acids and Conjugates [FA01]
subclade IB	LMFA07010968	24.9065	C6H12O2S	(methylsulfanyl)methyl butanoate	Fatty esters [FA07]
subclade IB	LMFA01090148	24.8898	C6H5O4Cl	(2E,4E)-3-chlorohexa-2,4-dienedioic acid	Fatty Acids and Conjugates [FA01]
subclade IB	LMFA01170071	24.8485	C6H6O5	3-hydroxy-2E,4E-hexadienedioic acid	Fatty Acids and Conjugates [FA01]
subclade IB	LMFA07010875	24.8457	C6H10O2	ethyl (2Z)-but-2-enoate	Fatty esters [FA07]
subclade IB	LMFA01010007	24.8121	C7H14O2	heptanoic acid	Fatty Acids and Conjugates [FA01]
subclade IB	LMFA06000034	24.8025	C8H12O	2,4-octadienal	Fatty aldehydes [FA06]
subclade IB	LMFA07010941	24.7546	C8H14O2	methyl (2E)-hept-2-enoate	Fatty esters [FA07]
subclade IB	LMFA01031057	24.7252	C10H14O2	3Z,5E,7E-Decatrienoic acid	Fatty Acids and Conjugates [FA01]
subclade IB	LMFA01031046	24.6952	C10H8O2	2Z,8E-decadiene-4,6-diynoic acid	Fatty Acids and Conjugates [FA01]
subclade IB	LMFA01031156	24.6588	C10H8O2	methyl 2Z,8Z-nonadien-4,6-diynoate	Fatty Acids and Conjugates [FA01]
subclade IB	LMFA12000342	24.6392	C10H8O2S	(E)-4-(thiophen-2-yl) but-1-en-3-yn-1-yl acetate	Oxygenated hydrocarbons [FA12]
subclade IB	LMFA07010195	24.6331	C10H18O2	3Z-Octenyl acetate	Fatty esters [FA07]
subclade IB	LMFA12000017	24.6001	C8H12O	3E,5E-Octadien-2-one	Oxygenated hydrocarbons [FA12]
subclade IB	LMFA06000273	24.5926	C10H14O	2E,4Z,7Z-decatrienal	Fatty aldehydes [FA06]
subclade IB	LMFA01070035	24.4737	C13H12O5	methyl 10-acetoxy-8,9-epoxy-2Z-decen-4,6-diynoate	Fatty Acids and Conjugates [FA01]
subclade IB	LMFA01030210	24.4442	C10H16O2	4E,9-decadienoic acid	Fatty Acids and Conjugates [FA01]
subclade IB	LMFA01030943	24.3887	C6H8O3	(2Z,4Z)-2-hydroxyhexa-2,4-dienoic acid	Fatty Acids and Conjugates [FA01]
subclade IB	LMFA01010006	24.2903	C6H12O2	Hexanoic acid	Fatty Acids and Conjugates [FA01]
subclade IB	LMFA08020194	24.2318	C5H5NO4	(2Z)-4-formamido-4-oxobut-2-enoic acid	Fatty amides [FA08]
subclade IB	LMFA06000010	24.2132	C6H8O2	3-hexenedial	Fatty aldehydes [FA06]
subclade IB	LMFA01100035	24.2024	C6H13NO2	6-amino-hexanoic acid	Fatty Acids and Conjugates [FA01]
subclade IB	LMFA01030449	24.1926	C9H14O2	2Z,4E-nonadienoic acid	Fatty Acids and Conjugates [FA01]
subclade IB	LMFA06000146	24.1364	C10H16O	2E,4Z-Decadienal	Fatty aldehydes [FA06]
subclade IB	LMFA01031011	24.0878	C7H10O4	hept-2-enedioic acid	Fatty Acids and Conjugates [FA01]
subclade IB	LMFA01030012	24.0119	C7H12O2	2-heptenoic acid	Fatty Acids and Conjugates [FA01]
subclade IB	LMFA06000022	23.9872	C7H12O	5-heptenal	Fatty aldehydes [FA06]
subclade IB	LMFA01030779	23.9808	C6H10O2	3Z-hexenoic acid	Fatty Acids and Conjugates [FA01]
subclade IB	LMFA01031101	23.9553	C10H8O2	2Z,8Z-Decadiene-4,6-diynoic acid	Fatty Acids and Conjugates [FA01]
subclade IB	LMFA05000156	23.9407	C12H24O	7Z-Dodecen-1-ol	Fatty alcohols [FA05]
subclade IB	LMFA07010740	23.8297	C9H12O2	prop-2-en-1-yl (2E,4E)-hexa-2,4-dienoate	Fatty esters [FA07]
subclade IB	LMFA06000131	23.7567	C8H12O	2E,6E-Octadienal	Fatty aldehydes [FA06]
subclade IB	LMFA05000701	23.7295	C7H12O	hepta-2,4-dien-1-ol	Fatty alcohols [FA05]
subclade IB	LMFA07010581	23.6694	C8H14O2	(E)-2-Butenyl butyrate	Fatty esters [FA07]
subclade IB	LMFA05000498	23.6241	C9H16O	6E,8-Nonadien-2R-ol	Fatty alcohols [FA05]
subclade IB	LMFA01030786	23.5696	C11H20O2	5Z-undecenoic acid	Fatty Acids and Conjugates [FA01]
subclade IB	LMFA01030216	23.5402	C10H14O2	2E,6Z,8E-decatrienoic acid	Fatty Acids and Conjugates [FA01]
subclade IB	LMFA01030752	23.5135	C11H10O2	2E,8Z-Undecadiene-4,6-diynoic acid	Fatty Acids and Conjugates [FA01]
subclade IB	LMFA06000165	23.5129	C12H20O	5Z,7E-Dodecadienal	Fatty aldehydes [FA06]
subclade IB	LMFA01170070	23.5083	C6H8O4	2E-hexenedioic acid	Fatty Acids and Conjugates [FA01]
subclade IB	LMFA06000126	23.4935	C7H10O	2E,4Z-Heptadienal	Fatty aldehydes [FA06]
subclade IB	LMFA01031086	23.4726	C14H12O2	2E,4E,6E,12E-Tetradecatetraene-8,10-diynoic acid	Fatty Acids and Conjugates [FA01]
subclade IB	LMFA01031001	23.4683	C6H8O3	(2E,4Z)-2-hydroxyhexa-2,4-dienoic acid	Fatty Acids and Conjugates [FA01]
subclade IB	LMFA01030222	23.4161	C11H18O2	2E,4E-undecadienoic acid	Fatty Acids and Conjugates [FA01]
subclade IB	LMFA01060003	23.3937	C4H6O3	3-oxo-butanoic acid	Fatty Acids and Conjugates [FA01]
subclade IB	LMFA01060174	23.384	C6H8O3	2-Oxo-4E-hexenoic acid	Fatty Acids and Conjugates [FA01]
subclade IB	LMFA07010180	23.3582	C8H12O2	2E,4E-Hexadienyl acetate	Fatty esters [FA07]
subclade IB	LMFA07010967	23.3438	C7H10O2	methyl (2E,4E)-hexa-2,4-dienoate	Fatty esters [FA07]
subclade IB	LMFA05000480	23.2502	C7H14O	4E-hepten-2-ol	Fatty alcohols [FA05]
subclade IB	LMFA06000157	23.1095	C12H20O	5E,7Z-Dodecadienal	Fatty aldehydes [FA06]
subclade IB	LMFA06000070	23.1045	C11H14O	4,10-undecadiynal	Fatty aldehydes [FA06]
subclade IB	LMFA01030498	22.9436	C6H8O2	3-hexynoic acid	Fatty Acids and Conjugates [FA01]
subclade IB	LMFA07010874	22.925	C6H12O2	ethyl butanoate	Fatty esters [FA07]
subclade IB	LMFA12000038	22.924	C8H12O	6-Methyl-3E,5-heptadien-2-one	Oxygenated hydrocarbons [FA12]
subclade IB	LMFA12000349	22.9175	C9H8OS	(5-(but-3-en-1-yn-1-yl)thiophen-2-yl)methanol	Oxygenated hydrocarbons [FA12]
subclade IB	LMFA01030970	22.8475	C6H6O4	2-hydroxy-6-oxohexa-2,4-dienoic acid	Fatty Acids and Conjugates [FA01]
subclade IB	LMFA01060095	22.8375	C12H16O3	12-oxo-5E,8E,10Z-dodecatrienoic acid	Fatty Acids and Conjugates [FA01]
subclade IB	LMFA01070027	22.7967	C10H8O3	8,9-Epoxy-2Z-decene-4,6-diynoic acid	Fatty Acids and Conjugates [FA01]
subclade IB	LMFA07010962	22.773	C5H6O4	(2Z)-4-methoxy-4-oxobut-2-enoic acid	Fatty esters [FA07]
subclade IB	LMFA06000025	22.7147	C7H10O	4,6-heptadienal	Fatty aldehydes [FA06]
subclade IB	LMFA06000015	22.6432	C6H12O2	6-hydroxy-hexanal	Fatty aldehydes [FA06]
subclade IB	LMFA06000113	22.6149	C9H16O	3Z-nonenal	Fatty aldehydes [FA06]
subclade IB	LMFA01030963	22.6013	C6H4O4Cl2	2,4-dichlorohexa-2,4-dienedioic acid	Fatty Acids and Conjugates [FA01]
subclade IB	LMFA01030754	22.599	C11H8O2	4E-Undecene-6,8,10-triynoic acid	Fatty Acids and Conjugates [FA01]
subclade IB	LMFA05000464	22.5682	C6H12O	3Z-Hexen-3-ol	Fatty alcohols [FA05]
subclade IB	LMPK12120096	22.5003	C15H12O4		Flavonoids [PK12]
subclade IB	LMFA06000036	22.414	C8H10O	2,4,6-octatrienal	Fatty aldehydes [FA06]
subclade IB	LMPR0102010021	22.2851	C10H16	3,7-dimethyl-1,3E,6-octatriene	Isoprenoids [PR01]
subclade IB	LMFA01030751	22.1909	C10H8O2	2E,8E-decadiene-4,6-diynoic acid	Fatty Acids and Conjugates [FA01]
subclade IB	LMFA12000104	22.1657	C7H12O	4-Hepten-2-one	Oxygenated hydrocarbons [FA12]
subclade IB	LMFA01170082	22.1023	C6H7NO4	2-amino-2,4-hexadienedioic acid	Fatty Acids and Conjugates [FA01]
subclade IB	LMFA01170124	22.0996	C6H6O4	2E,4E-hexadienedioic acid	Fatty Acids and Conjugates [FA01]
subclade IB	LMFA05000706	22.0927	C10H10O	3,4-decadiene-6,8-diyn-1-ol	Fatty alcohols [FA05]
subclade IB	LMFA01170077	22.0375	C6H6O4	2Z,4Z-hexadienedioic acid	Fatty Acids and Conjugates [FA01]
subclade IB	LMFA06000060	22.022	C10H14O	2,4,7-decatrienal	Fatty aldehydes [FA06]
subclade IB	LMFA12000371	21.9789	C13H8S2	3-(hexa-5-en-1,3-diyn-1-yl)-6-(prop-1-yn-1-yl)-1,2-dithiine	Oxygenated hydrocarbons [FA12]
subclade IB	LMFA05000115	21.9769	C6H12O	2Z-Hexen-1-ol	Fatty alcohols [FA05]
subclade IB	LMFA01060166	21.9269	C5H6O3	3-oxo-4-pentenoic acid	Fatty Acids and Conjugates [FA01]
subclade IB	LMFA01150045	21.915	C14H12O4	(E)-3-(5-((E)-hept-4-en-2-ynoyl)-furan-2-yl)-acrylic acid	Fatty Acids and Conjugates [FA01]
subclade IB	LMFA06000133	21.9075	C8H12O	2E,6Z-Octadienal	Fatty aldehydes [FA06]
subclade IB	LMFA01060194	21.9028	C4H4O6	2-oxo-3,4,4-trihydroxy-3E-butenoic acid	Fatty Acids and Conjugates [FA01]
subclade IB	LMFA06000275	21.8472	C8H10O	2E,4E,7-octatrienal	Fatty aldehydes [FA06]
subclade IB	LMFA05000561	21.7568	C6H12O	(4Z)-hex-4-en-1-ol	Fatty alcohols [FA05]
subclade IB	LMFA12000238	21.7286	C7H10O2	3E-Hepten-2,5-dione	Oxygenated hydrocarbons [FA12]
subclade IB	LMFA06000062	21.7256	C10H8O	2,8-decadiene-4,6-diyn-1-al	Fatty aldehydes [FA06]
subclade IB	LMFA06000272	21.6313	C8H10O	2E,4Z,7-octatrienal	Fatty aldehydes [FA06]
subclade IB	LMFA01030199	21.576	C10H18O2	4Z-decenoic acid	Fatty Acids and Conjugates [FA01]
subclade IB	LMFA12000133	21.5516	C9H16O	3E-Nonen-2-one	Oxygenated hydrocarbons [FA12]
subclade IB	LMFA01170116	21.5029	C5H6O4	2-methyl-2E-butenedioic acid	Fatty Acids and Conjugates [FA01]
subclade IB	LMFA05000563	21.5003	C8H12O2	(3E,5E)-7-hydroxy-6-methylhepta-3,5-dienal	Fatty alcohols [FA05]
subclade IB	LMFA01090149	21.462	C6H5O4Cl	(2Z,4Z)-3-chlorohexa-2,4-dienedioic acid	Fatty Acids and Conjugates [FA01]
subclade IB	LMFA01030927	21.4037	C6H6O4	(2E,4Z)-4-hydroxy-6-oxohexa-2,4-dienoic acid	Fatty Acids and Conjugates [FA01]
subclade IB	LMFA01030507	21.3159	C9H14O2	6-nonynoic acid	Fatty Acids and Conjugates [FA01]
subclade IB	LMFA07010948	21.3149	C5H8O3	methyl 3-hydroxybut-2-enoate	Fatty esters [FA07]
subclade IB	LMFA01170061	21.2767	C4H4O5	2-hydroxy-2-butenedioic acid	Fatty Acids and Conjugates [FA01]
subclade IB	LMFA07010410	21.2416	C4H8O2	Methyl propionate	Fatty esters [FA07]
subclade IB	LMFA12000030	21.2303	C6H10O	4-Methyl-3-penten-2-one	Oxygenated hydrocarbons [FA12]
subclade IB	LMFA05000113	21.2286	C6H12O	3E-Hexen-1-ol	Fatty alcohols [FA05]
subclade IB	LMFA01030753	21.2036	C11H8O2	3Z-Undecene-5,7,10-triynoic acid	Fatty Acids and Conjugates [FA01]
subclade IB	LMFA01030708	21.1674	C10H8O3	10-hydroxy-2E,8Z-Decadiene-4,6-diynoic acid	Fatty Acids and Conjugates [FA01]
subclade IB	LMFA01030967	21.1393	C6H5O4Cl	2-chlorohexa-2,4-dienedioic acid	Fatty Acids and Conjugates [FA01]
subclade IB	LMFA01030744	21.1359	C8H6O2	6Z-Octene-2,4-diynoic acid	Fatty Acids and Conjugates [FA01]
subclade IB	LMFA01170067	21.1164	C6H6O5	4-oxo-2E-hexenedioic acid	Fatty Acids and Conjugates [FA01]
subclade IB	LMFA12000103	21.1072	C7H12O	3-Hepten-2-one	Oxygenated hydrocarbons [FA12]
subclade IB	LMFA01100040	21.0291	C5H11NO2	5-amino-pentanoic acid	Fatty Acids and Conjugates [FA01]
subclade IB	LMFA12000373	20.9803	C9H8OS2	(6-(but-3-en-1-yn-1-yl)-1,2-dithiin-3-yl)methanol	Oxygenated hydrocarbons [FA12]
subclade IB	LMFA01030944	20.828	C6H8O2	(2Z,4Z)-hexa-2,4-dienoic acid	Fatty Acids and Conjugates [FA01]
subclade IB	LMFA12000134	20.8036	C9H16O	6E-Nonen-2-one	Oxygenated hydrocarbons [FA12]
subclade IB	LMFA05000020	20.7741	C12H22O	5,7-dodecadien-1-ol	Fatty alcohols [FA05]
subclade IB	LMFA06000120	20.6865	C6H8O2	4-oxo-2E-Hexenal	Fatty aldehydes [FA06]
subclade IB	LMFA06000110	20.6835	C6H10O	3Z-hexenal	Fatty aldehydes [FA06]
subclade IB	LMFA01030792	20.6789	C7H10O2	4-Methyl-3Z,5-hexadienoic acid	Fatty Acids and Conjugates [FA01]
subclade IB	LMFA07010505	20.5842	C5H8O2	ethyl 2E-propenoate	Fatty esters [FA07]
subclade IB	LMFA01100039	20.5557	C4H9NO2	4-amino-butanoic acid	Fatty Acids and Conjugates [FA01]
subclade IB	LMFA12000370	20.5441	C13H10S2	(E)-3-(hexa-3,5-dien-1-yn-1-yl)-6-(prop-1-yn-1-yl)-1,2-dithiine	Oxygenated hydrocarbons [FA12]
subclade IB	LMFA01090030	20.4931	C7H9BrO2	7-bromo-5-heptynoic acid	Fatty Acids and Conjugates [FA01]
subclade IB	LMFA07010960	20.4898	C8H8O3	methyl (2E)-3-(furan-2-yl)prop-2-enoate	Fatty esters [FA07]
subclade IB	LMFA01090140	20.486	C3H2I2O2	3,3-diiodo-2-propenoic acid	Fatty Acids and Conjugates [FA01]
subclade IB	LMFA12000351	20.3913	C12H8S2	5-(but-3-en-1-yn-1-yl)-2,2'-bithiophene	Oxygenated hydrocarbons [FA12]
subclade IB	LMFA06000122	20.3759	C6H8O2	4-oxo-2Z-Hexenal	Fatty aldehydes [FA06]
subclade IB	LMFA11000319	20.3288	C7H14	1-Heptene	Hydrocarbons [FA11]
subclade IB	LMFA06000161	20.3228	C12H22O	5Z-Dodecenal	Fatty aldehydes [FA06]
subclade IB	LMFA01050006	20.3043	C4H8O3	4-hydroxy-butanoic acid	Fatty Acids and Conjugates [FA01]
subclade IB	LMFA01030006	20.2397	C5H8O2	3-pentenoic acid	Fatty Acids and Conjugates [FA01]
subclade IB	LMFA01050254	20.2269	C12H22O3	3R-hydroxy-5Z-dodecenoic acid	Fatty Acids and Conjugates [FA01]
subclade IB	LMFA01020031	20.216	C6H10O2	4-methyl-3-pentenoic acid	Fatty Acids and Conjugates [FA01]
subclade IB	LMFA06000055	20.2125	C10H18O	5-decenal	Fatty aldehydes [FA06]
subclade IB	LMFA01030976	20.1975	C6H5O4Cl	3-chlorohexa-2,4-dienedioic acid	Fatty Acids and Conjugates [FA01]
subclade IB	LMFA01030008	20.1573	C6H10O2	2E-hexenoic acid	Fatty Acids and Conjugates [FA01]
subclade IB	LMFA12000339	20.1496	C9H8S	2-(but-3-en-1-yn-1-yl)-5-methylthiophene	Oxygenated hydrocarbons [FA12]
subclade IB	LMFA12000012	20.0478	C4H6O2	2,3-Butanedione	Oxygenated hydrocarbons [FA12]
subclade IB	LMFA01090135	20.0255	C2H3IO2	Iodoethanoic acid	Fatty Acids and Conjugates [FA01]
subclade IB	LMFA12000366	20.0169	C10H10S2	(E)-3-methyl-6-(pent-3-en-1-yn-1-yl)-1,2-dithiine	Oxygenated hydrocarbons [FA12]
subclade IB	LMFA12000009	19.9787	C8H14O	3E-octen-2-one	Oxygenated hydrocarbons [FA12]
subclade IB	LMFA12000340	19.9739	C9H8S	(E)-2-(pent-3-en-1-yn-1-yl)thiophene	Oxygenated hydrocarbons [FA12]
subclade IB	LMFA06000002	19.9089	C6H10O	2-hexenal	Fatty aldehydes [FA06]
subclade IB	LMFA01050010	19.8972	C5H10O3	5-hydroxy-pentanoic acid	Fatty Acids and Conjugates [FA01]
subclade IB	LMPR0102010020	19.8972	C10H16	3,7-dimethyl-1,3Z,6-octatriene	Isoprenoids [PR01]
subclade IB	LMFA11000061	19.8955	C11H20	1,3E,5Z-Undecatriene	Hydrocarbons [FA11]
subclade IB	LMFA01030007	19.8246	C5H8O2	4-pentenoic acid	Fatty Acids and Conjugates [FA01]
subclade IB	LMFA01170134	19.7931	C5H6O4	2Z-pentenedioic acid	Fatty Acids and Conjugates [FA01]
subclade IB	LMFA01090137	19.7897	C3H3IO2	3-iodo-2E-propenoic acid	Fatty Acids and Conjugates [FA01]
subclade IB	LMFA01030781	19.7493	C7H8O2	2E,4E,6-heptatrienoic acid	Fatty Acids and Conjugates [FA01]
subclade IB	LMFA12000019	19.7209	C6H10O	3E-Hexene-2-one	Oxygenated hydrocarbons [FA12]
subclade IB	LMFA01170109	19.7151	C5H6O4	2E-pentenedioic acid	Fatty Acids and Conjugates [FA01]
subclade IB	LMFA01030782	19.6444	C7H8O2	2Z,4E,6-heptatrienoic acid	Fatty Acids and Conjugates [FA01]
subclade IB	LMFA01030791	19.6417	C6H10O2	2Z-Hexenoic acid	Fatty Acids and Conjugates [FA01]
subclade IB	LMFA01020398	19.5865	C9H14O2	6S-methyl-2E,4E-octadienoic acid	Fatty Acids and Conjugates [FA01]
subclade IB	LMFA01030926	19.5788	C6H6O4	(2E,4Z)-2-hydroxy-6-oxohexa-2,4-dienoic acid	Fatty Acids and Conjugates [FA01]
subclade IB	LMFA06000011	19.3069	C6H6O2	2,4-hexadienedial	Fatty aldehydes [FA06]
subclade IB	LMFA12000365	19.2479	C9H8S2	3-(but-3-en-1-yn-1-yl)-6-methyl-1,2-dithiine	Oxygenated hydrocarbons [FA12]
subclade IB	LMFA12000020	19.2406	C4H8O2	3-Hydroxybutan-2-one	Oxygenated hydrocarbons [FA12]
subclade IB	LMFA01031005	19.2401	C5H8O2	(3Z)-pent-3-enoic acid	Fatty Acids and Conjugates [FA01]
subclade IB	LMFA05000060	19.2109	C6H12O	2E-hexenol	Fatty alcohols [FA05]
subclade IB	LMFA06000009	19.2032	C6H8O2	2-hexenedial	Fatty aldehydes [FA06]
subclade IB	LMFA11000035	19.1949	C6H12	2E-Hexene	Hydrocarbons [FA11]
subclade IB	LMFA08010027	19.1794	C8H5NO2	8-hydroxyocta-2,4,6-triynamide	Fatty amides [FA08]
subclade IB	LMFA01020097	18.9322	C5H8O2	3-methyl-2-butenoic acid	Fatty Acids and Conjugates [FA01]
subclade IB	LMFA01030100	18.9165	C6H8O2	2E,4E-hexadienoic acid	Fatty Acids and Conjugates [FA01]
subclade IB	LMFA01170043	18.9082	C4H6O4	Butanedioic acid	Fatty Acids and Conjugates [FA01]
subclade IB	LMFA01030241	18.8931	C12H16O2	2E,6E,8E,10E-dodecatetraenoic acid	Fatty Acids and Conjugates [FA01]
subclade IB	LMFA01030961	18.8257	C8H4O2	octa-2,4,6-triynoic acid	Fatty Acids and Conjugates [FA01]
subclade IB	LMFA12000003	18.7938	C5H10O	pentan-2-one	Oxygenated hydrocarbons [FA12]
subclade IB	LMFA01031012	18.7629	C6H8O2	hexa-2,4-dienoic acid	Fatty Acids and Conjugates [FA01]
subclade IB	LMFA06000118	18.7489	C4H6O3	4-oxo-butanoic acid	Fatty aldehydes [FA06]
subclade IB	LMFA05000606	18.693	C8H6O	octa-2,4,6-triyn-1-ol	Fatty alcohols [FA05]
subclade IB	LMFA11000036	18.686	C10H18	3E,7-Dimethyl-1,3,6-octatriene	Hydrocarbons [FA11]
subclade IB	LMFA05000105	18.6611	C5H10O	2-Methylenebutan-1-ol	Fatty alcohols [FA05]
subclade IB	LMFA12000028	18.6596	C5H8O	3E-pentene-2-one	Oxygenated hydrocarbons [FA12]
subclade IB	LMFA05000562	18.57	C8H12O2	(3E,5E)-7-hydroxy-6-methylhepta-3,5-dien-2-one	Fatty alcohols [FA05]
subclade IB	LMFA12000069	18.4859	C5H8O	1-Penten-3-one	Oxygenated hydrocarbons [FA12]
subclade IB	LMFA01050398	18.4208	C4H6O3	4-hydroxy-2E-butenoic acid	Fatty Acids and Conjugates [FA01]
subclade IB	LMFA06000017	18.4092	C6H8O2	6-hydroxy-2,4-hexadienal	Fatty aldehydes [FA06]
subclade IB	LMFA01030978	18.3733	C4H6O3	3-hydroxybut-2-enoic acid	Fatty Acids and Conjugates [FA01]
subclade IB	LMFA01030005	18.3172	C5H8O2	2-pentenoic acid	Fatty Acids and Conjugates [FA01]
subclade IB	LMFA07010954	18.3148	C6H10O2	methyl pent-4-enoate	Fatty esters [FA07]
subclade IB	LMFA08010018	18.1993	C4H9NO	butanamide	Fatty amides [FA08]
subclade IB	LMFA01170138	18.1812	C5H4O4	2,3-pentadienedioic acid	Fatty Acids and Conjugates [FA01]
subclade IB	LMFA01060077	18.168	C3H4O3	2-oxo-propinoic acid	Fatty Acids and Conjugates [FA01]
subclade IB	LMFA06000050	18.1406	C9H4O	2-nonene-4,6,8-triynal	Fatty aldehydes [FA06]
subclade IB	LMFA01031004	17.8905	C5H8O2	(2Z)-pent-2-enoic acid	Fatty Acids and Conjugates [FA01]
subclade IB	LMFA01030004	17.8352	C4H6O2	3-butenoic acid	Fatty Acids and Conjugates [FA01]
subclade IB	LMFA12000338	17.8287	C8H6S	2-(but-3-en-1-yn-1-yl) thiophene	Oxygenated hydrocarbons [FA12]
subclade IB	LMFA01090075	17.7911	C3H3BrO2	3-bromo-2E-propenoic acid	Fatty Acids and Conjugates [FA01]
subclade IB	LMFA01020030	17.7895	C5H8O2	2-methyl-2E-butenoic acid	Fatty Acids and Conjugates [FA01]
subclade IB	LMFA01030194	17.7157	C4H6O2	2Z-butenoic acid	Fatty Acids and Conjugates [FA01]
subclade IB	LMFA01170041	17.6262	C3H4O4	Propanedioic acid	Fatty Acids and Conjugates [FA01]
subclade IB	LMFA05000501	17.5152	C9H16O	6E,8-nonadien-2S-ol	Fatty alcohols [FA05]
subclade IB	LMFA06000006	17.5024	C6H8O	2,4-hexadienal	Fatty aldehydes [FA06]
subclade IB	LMFA01090029	17.4786	C4H5BrO2	2-bromo-2-butenoic acid	Fatty Acids and Conjugates [FA01]
subclade IB	LMPR0102010022	17.4472	C10H16	3,7-dimethyl-1,3Z,7-octatriene	Isoprenoids [PR01]
subclade IB	LMFA01090078	17.2359	C3H2Br2O2	3,3-dibromo-2-propenoic acid	Fatty Acids and Conjugates [FA01]
subclade IB	LMFA05000493	17.1835	C8H14O	1,5Z-Octadien-3-ol	Fatty alcohols [FA05]
subclade IB	LMFA12000136	17.12	C9H16O	6Z-Nonen-2-one	Oxygenated hydrocarbons [FA12]
subclade IB	LMFA01020110	17.1117	C5H8O2	3-methyl-3-butenoic acid	Fatty Acids and Conjugates [FA01]
subclade IB	LMFA12000341	17.0462	C8H6OS	(E)-4-(thiophen-2-yl)but-1-en-3-yn-1-ol	Oxygenated hydrocarbons [FA12]
subclade IB	LMFA01030743	17.04	C8H6O2	6E-Octene-2,4-diynoic acid	Fatty Acids and Conjugates [FA01]
subclade IB	LMFA12000364	17.034	C8H6S2	3-(but-3-en-1-yn-1-yl)-1,2-dithiine	Oxygenated hydrocarbons [FA12]
subclade IB	LMFA07010870	17.0094	C7H12O2	ethyl pent-4-enoate	Fatty esters [FA07]
subclade IB	LMFA01090068	16.8617	C2H3ClO2	2-chloro-ethanoic acid	Fatty Acids and Conjugates [FA01]
subclade IB	LMFA12000374	16.8606	C8H8O2S2	4-(1,2-dithiin-3-yl)but-3-yne-1,2-diol	Oxygenated hydrocarbons [FA12]
subclade IB	LMFA01090071	16.8598	C3H3ClO2	3-chloro-2E-propenoic acid	Fatty Acids and Conjugates [FA01]
subclade IB	LMFA01030099	16.8229	C5H6O2	2,4-pentadienoic acid	Fatty Acids and Conjugates [FA01]
subclade IB	LMFA01090153	16.7923	C6H5O4Cl	(2E,4Z)-3-chlorohexa-2,4-dienedioic acid	Fatty Acids and Conjugates [FA01]
subclade IB	LMPK13090018	16.6919	C14H12O2		Aromatic polyketides [PK13]
subclade IB	LMFA01030925	16.6611	C4H6O2	but-2-enoic acid	Fatty Acids and Conjugates [FA01]
subclade IB	LMFA01020399	16.6502	C9H14O3	8-hydroxy-6S-methyl-2E,4E-octadienoic acid	Fatty Acids and Conjugates [FA01]
subclade IB	LMFA01031018	16.617	C5H6O2	penta-2,4-dienoic acid	Fatty Acids and Conjugates [FA01]
subclade IB	LMFA01030195	16.6162	C4H6O2	2E-butenoic acid	Fatty Acids and Conjugates [FA01]
subclade IB	LMFA01090073	16.2779	C3H2Cl2O2	3,3-dichloro-2-propenoic acid	Fatty Acids and Conjugates [FA01]
subclade IB	LMFA05000107	15.9583	C5H10O	3-Methyl-3-buten-1-ol	Fatty alcohols [FA05]
subclade IB	LMFA05000026	15.84	C12H22O	7E,9Z-dodecadien-1-ol	Fatty alcohols [FA05]
subclade IB	LMFA11000080	15.698	C10H18	3,7-Dimethyl-1,3Z,6-octatriene	Hydrocarbons [FA11]
subclade IB	LMFA05000106	15.5958	C5H10O	3-Methyl-2-buten-1-ol	Fatty alcohols [FA05]
subclade IB	LMFA01090072	15.5537	C3H2Cl2O2	2,3-dichloro-2Z-propenoic acid	Fatty Acids and Conjugates [FA01]
subclade IB	LMPK13090005	15.3869	C14H12O3		Aromatic polyketides [PK13]
subclade IB	LMFA08010016	14.8907	C4H7NO2	3-oxobutanamide	Fatty amides [FA08]
subclade IB	LMPK13090011	14.8125	C14H12O4		Aromatic polyketides [PK13]
subclade IB	LMFA01020029	14.8123	C5H8O2	2-methyl-2Z-butenoic acid	Fatty Acids and Conjugates [FA01]
subclade IB	LMFA05000150	14.3947	C12H22O	5E,7Z-Dodecadien-1-ol	Fatty alcohols [FA05]
subclade IB	LMPK13090006	14.3275	C14H12O4		Aromatic polyketides [PK13]
subclade IB	LMPK13090019	14.1681	C15H13NO3		Aromatic polyketides [PK13]
subclade IB	LMFA01090069	14.1574	C3H3ClO2	2-chloro-2-propenoic acid	Fatty Acids and Conjugates [FA01]
subclade IB	LMFA01060238	13.9947	C12H16O3	6-oxo-2E,4E-dodecadienoic acid	Fatty Acids and Conjugates [FA01]
subclade IB	LMFA01031114	13.9659	C12H12O3	4-hydroxy-5,6-dodecadiene-8,10-diynoic acid	Fatty Acids and Conjugates [FA01]
subclade IB	LMPR0102010023	13.753	C10H16	3,7-dimethyl-1,3E,7-octatriene	Isoprenoids [PR01]
subclade IB	LMFA11000042	13.3653	C10H16	2,6-Dimethyl-2,4E,6E-octatriene	Hydrocarbons [FA11]
subclade IB	LMFA01010002	13.3538	C2H4O2	ethanoic acid	Fatty Acids and Conjugates [FA01]
subclade IB	LMFA12000004	13.1976	C7H14O	heptan-2-one	Oxygenated hydrocarbons [FA12]
subclade IB	LMFA12000345	13.1289	C8H6S2	2,2'-bithiophene	Oxygenated hydrocarbons [FA12]
subclade IB	LMFA01020111	13.1116	C5H8O2	2-ethyl-2-propenoic acid	Fatty Acids and Conjugates [FA01]
subclade IB	LMFA12000350	13.0476	C8H8O2S	4-(thiophen-2-yl)but-3-yne-1,2-diol	Oxygenated hydrocarbons [FA12]
subclade IB	LMFA12000352	12.5835	C13H10S2	5-(but-3-en-1-yn-1-yl)-5'-methyl-2,2'-bithiophene	Oxygenated hydrocarbons [FA12]
subclade IB	LMFA01030193	12.4085	C3H4O2	2-propenoic acid	Fatty Acids and Conjugates [FA01]
subclade IB	LMPK12120194	12.3792	C16H14O4	2',5'-Dihydroxy-4-methoxychalcone	Flavonoids [PK12]
subclade IB	LMFA01030024	12.0271	C8H14O2	6Z-octenoic acid	Fatty Acids and Conjugates [FA01]
subclade IB	LMPK13090024	11.9745	C14H12O		Aromatic polyketides [PK13]
subclade IB	LMFA04040003	11.4351	C22H32O4	10S,17S-dihydroxy-4Z,7Z,11E,13Z,15E,19Z-docosahexaenoic acid	Docosanoids [FA04]
subclade IB	LMFA01030504	10.876	C9H14O2	2-nonynoic acid	Fatty Acids and Conjugates [FA01]
subclade IB	LMFA10000002	10.5408	C18H28O3	9-[1'E,3'Z,6'Z-trien-1'-yloxy]-non-8E-enoic acid	Fatty ethers [FA10]
subclade IB	LMFA12000360	9.6326	C16H9OS2Cl	1-chloro-3-(5'-(penta-1,3-diyn-1-yl)-[2,2'-bithiophen]-5-yl)prop-2-yn-1-ol	Oxygenated hydrocarbons [FA12]
subclade IB	LMFA05000114	9.02058	C8H14O	2,4-Dimethyl-2E,4E-hexadien-1-ol	Fatty alcohols [FA05]
subclade IB	LMFA01030966	8.18575	C7H6O6	(3Z)-buta-1,3-diene-1,1,4-tricarboxylic acid	Fatty Acids and Conjugates [FA01]
subclade IB	LMPK13090001	8.08441	C14H12O2		Aromatic polyketides [PK13]
subclade IB	LMFA06000270	8.04864	C18H20O	(2E,4E,6E,8E,10E,12E,14E,16E)-octadeca-2,4,6,8,10,12,14,16-octaenal	Fatty aldehydes [FA06]
subclade IB	LMFA01030677	7.87513	C22H20O2	4,7,10,13,16,19-Docosahexaynoic acid	Fatty Acids and Conjugates [FA01]
subclade IB	LMFA01030678	7.80685	C22H24O2	4,7,10,13,16-Docosapentaynoic acid	Fatty Acids and Conjugates [FA01]
subclade IB	LMFA07010588	7.67851	C12H20O2	(E)-2-Hexenyl (E)-2-hexenoate	Fatty esters [FA07]
subclade IB	LMFA01030500	7.45998	C6H8O2	5-hexynoic acid	Fatty Acids and Conjugates [FA01]
subclade IB	LMPK13090021	6.8617	C15H14O		Aromatic polyketides [PK13]
subclade IB	LMFA02000353	6.84901	C18H28O2	(6Z,8E,10E,12Z)-octadeca-(6,8,10,12)-tetraenoic acid	Octadecanoids [FA02]
subclade IB	LMFA01030030	6.30044	C10H18O2	3-decenoic acid	Fatty Acids and Conjugates [FA01]
subclade IB	LMPK13090028	4.78896	C14H10N2O4		Aromatic polyketides [PK13]
subclade IB	LMFA12000353	4.6979	C13H10S2	(E)-5-(pent-3-en-1-yn-1-yl)-2,2'-bithiophene	Oxygenated hydrocarbons [FA12]
subclade IB	LMFA08020370	3.67406	C20H29NO2	Dodeca-2E,4E-dienoic acid 4-hydroxy-2-phenylethylamide	Fatty amides [FA08]
subclade IB	LMPR0102090028	2.90102	C10H18O		Isoprenoids [PR01]
subclade IB	LMFA01070051	2.56099	C19H24O3	methyl 8R,9R-epoxy-13Z,15Z-eicosadien-4,6-diynoate	Fatty Acids and Conjugates [FA01]
subclade IB	LMFA12000358	2.34257	C17H12S2	(E)-5-(hexa-3,5-dien-1-yn-1-yl)-5'-(prop-1-yn-1-yl)-2,2'-bithiophene	Oxygenated hydrocarbons [FA12]
subclade IB	LMFA01020413	2.10913	C13H20O3	11-hydroxy-4-methyl-2E,4E,6E-dodecatrienoic acid	Fatty Acids and Conjugates [FA01]
subclade IB	LMFA08010026	1.58778	C4H8N2O2	Butanediamide	Fatty amides [FA08]
subclade IB	LMFA01030802	1.16729	C9H16O2	6Z-Nonenoic acid	Fatty Acids and Conjugates [FA01]
	LM_ID	CDOCKER_INTERACTION_ENERGY	FORMULA	SYSTEMATIC_NAME	MAIN_CLASS
subclade IC	LMFA01030709	24.6113	C10H8O3	10-hydroxy-2Z,8Z-Decadiene-4,6-diynoic acid	Fatty Acids and Conjugates [FA01]
subclade IC	LMFA01030712	24.0577	C10H10O3	10-hydroxy-8E-Decene-4,6-diynoic acid	Fatty Acids and Conjugates [FA01]
subclade IC	LMFA06000272	22.8858	C8H10O	2E,4Z,7-octatrienal	Fatty aldehydes [FA06]
subclade IC	LMFA06000138	22.0502	C9H12O	2E,4Z,6Z-Nonatrienal	Fatty aldehydes [FA06]
subclade IC	LMFA01031156	20.2944	C10H8O2	methyl 2Z,8Z-nonadien-4,6-diynoate	Fatty Acids and Conjugates [FA01]
subclade IC	LMFA01031046	19.8088	C10H8O2	2Z,8E-decadiene-4,6-diynoic acid	Fatty Acids and Conjugates [FA01]
subclade IC	LMFA01030781	19.2177	C7H8O2	2E,4E,6-heptatrienoic acid	Fatty Acids and Conjugates [FA01]
subclade IC	LMFA01030488	19.1487	C7H10O2	3-heptynoic acid	Fatty Acids and Conjugates [FA01]
subclade IC	LMFA06000017	18.4883	C6H8O2	6-hydroxy-2,4-hexadienal	Fatty aldehydes [FA06]
subclade IC	LMFA01030100	18.3339	C6H8O2	2E,4E-hexadienoic acid	Fatty Acids and Conjugates [FA01]
subclade IC	LMFA06000137	18.3289	C9H12O	2E,4E,6Z-Nonatrienal	Fatty aldehydes [FA06]
subclade IC	LMFA12000341	18.3186	C8H6OS	(E)-4-(thiophen-2-yl)but-1-en-3-yn-1-ol	Oxygenated hydrocarbons [FA12]
subclade IC	LMFA01031018	17.789	C5H6O2	penta-2,4-dienoic acid	Fatty Acids and Conjugates [FA01]
subclade IC	LMFA06000024	17.5982	C7H10O	2,4-heptadienal	Fatty aldehydes [FA06]
subclade IC	LMFA01031012	17.5626	C6H8O2	hexa-2,4-dienoic acid	Fatty Acids and Conjugates [FA01]
subclade IC	LMFA12000339	16.9429	C9H8S	2-(but-3-en-1-yn-1-yl)-5-methylthiophene	Oxygenated hydrocarbons [FA12]
subclade IC	LMFA12000349	16.8607	C9H8OS	(5-(but-3-en-1-yn-1-yl)thiophen-2-yl)methanol	Oxygenated hydrocarbons [FA12]
subclade IC	LMFA12000338	16.3896	C8H6S	2-(but-3-en-1-yn-1-yl) thiophene	Oxygenated hydrocarbons [FA12]
subclade IC	LMFA01090137	16.206	C3H3IO2	3-iodo-2E-propenoic acid	Fatty Acids and Conjugates [FA01]
subclade IC	LMFA06000061	16.1297	C10H12O	2,4,6,8-decatetraenal	Fatty aldehydes [FA06]
subclade IC	LMFA12000340	16.0242	C9H8S	(E)-2-(pent-3-en-1-yn-1-yl)thiophene	Oxygenated hydrocarbons [FA12]
subclade IC	LMFA01090068	16.0236	C2H3ClO2	2-chloro-ethanoic acid	Fatty Acids and Conjugates [FA01]
subclade IC	LMFA06000006	16.0033	C6H8O	2,4-hexadienal	Fatty aldehydes [FA06]
subclade IC	LMFA01030193	15.8577	C3H4O2	2-propenoic acid	Fatty Acids and Conjugates [FA01]
subclade IC	LMFA12000364	15.1357	C8H6S2	3-(but-3-en-1-yn-1-yl)-1,2-dithiine	Oxygenated hydrocarbons [FA12]
subclade IC	LMFA01030099	14.9525	C5H6O2	2,4-pentadienoic acid	Fatty Acids and Conjugates [FA01]
subclade IC	LMFA06000136	14.6468	C9H12O	2E,4E,6E-Nonatrienal	Fatty aldehydes [FA06]
subclade IC	LMFA01090069	14.447	C3H3ClO2	2-chloro-2-propenoic acid	Fatty Acids and Conjugates [FA01]
subclade IC	LMFA01010002	14.4259	C2H4O2	ethanoic acid	Fatty Acids and Conjugates [FA01]
subclade IC	LMFA06000036	14.1615	C8H10O	2,4,6-octatrienal	Fatty aldehydes [FA06]
subclade IC	LMFA01030752	14.0239	C11H10O2	2E,8Z-Undecadiene-4,6-diynoic acid	Fatty Acids and Conjugates [FA01]
subclade IC	LMFA01090074	13.8298	C2H3BrO2	2-bromoethanoic acid	Fatty Acids and Conjugates [FA01]
subclade IC	LMFA01030743	13.6214	C8H6O2	6E-Octene-2,4-diynoic acid	Fatty Acids and Conjugates [FA01]
subclade IC	LMFA12000018	12.4922	C4H6O	3-Buten-2-one	Oxygenated hydrocarbons [FA12]
subclade IC	LMFA06000050	12.1341	C9H4O	2-nonene-4,6,8-triynal	Fatty aldehydes [FA06]
subclade IC	LMFA01030744	11.3047	C8H6O2	6Z-Octene-2,4-diynoic acid	Fatty Acids and Conjugates [FA01]
subclade IC	LMFA12000365	9.07487	C9H8S2	3-(but-3-en-1-yn-1-yl)-6-methyl-1,2-dithiine	Oxygenated hydrocarbons [FA12]
subclade IC	LMFA01090075	8.84186	C3H3BrO2	3-bromo-2E-propenoic acid	Fatty Acids and Conjugates [FA01]
subclade IC	LMFA01030751	8.26366	C10H8O2	2E,8E-decadiene-4,6-diynoic acid	Fatty Acids and Conjugates [FA01]
subclade IC	LMFA01030978	6.8415	C4H6O3	3-hydroxybut-2-enoic acid	Fatty Acids and Conjugates [FA01]
	LM_ID	CDOCKER_INTERACTION_ENERGY	FORMULA	SYSTEMATIC_NAME	MAIN_CLASS
subclade ID	LMFA01030966	39.4334	C7H6O6	(3Z)-buta-1,3-diene-1,1,4-tricarboxylic acid	Fatty Acids and Conjugates [FA01]
subclade ID	LMFA01170071	38.6556	C6H6O5	3-hydroxy-2E,4E-hexadienedioic acid	Fatty Acids and Conjugates [FA01]
subclade ID	LMFA01170061	37.522	C4H4O5	2-hydroxy-2-butenedioic acid	Fatty Acids and Conjugates [FA01]
subclade ID	LMFA01030926	36.9586	C6H6O4	(2E,4Z)-2-hydroxy-6-oxohexa-2,4-dienoic acid	Fatty Acids and Conjugates [FA01]
subclade ID	LMFA01170082	36.6519	C6H7NO4	2-amino-2,4-hexadienedioic acid	Fatty Acids and Conjugates [FA01]
subclade ID	LMFA01030970	36.5255	C6H6O4	2-hydroxy-6-oxohexa-2,4-dienoic acid	Fatty Acids and Conjugates [FA01]
subclade ID	LMFA01030943	35.5772	C6H8O3	(2Z,4Z)-2-hydroxyhexa-2,4-dienoic acid	Fatty Acids and Conjugates [FA01]
subclade ID	LMFA01030967	35.2256	C6H5O4Cl	2-chlorohexa-2,4-dienedioic acid	Fatty Acids and Conjugates [FA01]
subclade ID	LMFA01031001	35.0729	C6H8O3	(2E,4Z)-2-hydroxyhexa-2,4-dienoic acid	Fatty Acids and Conjugates [FA01]
subclade ID	LMFA01030927	33.4743	C6H6O4	(2E,4Z)-4-hydroxy-6-oxohexa-2,4-dienoic acid	Fatty Acids and Conjugates [FA01]
subclade ID	LMFA01060169	33.1001	C5H9NO3	2-oxo-5-amino-pentanoic acid	Fatty Acids and Conjugates [FA01]
subclade ID	LMFA01030976	32.8498	C6H5O4Cl	3-chlorohexa-2,4-dienedioic acid	Fatty Acids and Conjugates [FA01]
subclade ID	LMFA01030978	31.8896	C4H6O3	3-hydroxybut-2-enoic acid	Fatty Acids and Conjugates [FA01]
subclade ID	LMFA07010948	31.3523	C5H8O3	methyl 3-hydroxybut-2-enoate	Fatty esters [FA07]
subclade ID	LMFA01100039	30.8674	C4H9NO2	4-amino-butanoic acid	Fatty Acids and Conjugates [FA01]
subclade ID	LMFA01030215	30.8202	C10H14O2	2E,6E,8E-decatrienoic acid	Fatty Acids and Conjugates [FA01]
subclade ID	LMFA01170077	30.8148	C6H6O4	2Z,4Z-hexadienedioic acid	Fatty Acids and Conjugates [FA01]
subclade ID	LMFA01100051	30.7765	C3H8N2O2	2S,3-diamino-propionic acid	Fatty Acids and Conjugates [FA01]
subclade ID	LMFA01031036	29.6958	C11H10O3	4-hydroxyundeca-5,6-diene-8,10-diynoic acid	Fatty Acids and Conjugates [FA01]
subclade ID	LMFA01170070	29.3808	C6H8O4	2E-hexenedioic acid	Fatty Acids and Conjugates [FA01]
subclade ID	LMFA01090140	29.3762	C3H2I2O2	3,3-diiodo-2-propenoic acid	Fatty Acids and Conjugates [FA01]
subclade ID	LMFA01090141	29.3578	C3H2I2O2	2,3-diiodo-2Z-propenoic acid	Fatty Acids and Conjugates [FA01]
subclade ID	LMFA01100045	29.2687	C3H7NO3	2-Amino-3-hydroxypropanoic acid	Fatty Acids and Conjugates [FA01]
subclade ID	LMFA01170099	29.2495	C5H6O4	2-methyl-2Z-butenedioic acid	Fatty Acids and Conjugates [FA01]
subclade ID	LMFA01170133	29.2255	C6H6O5	5-oxo-2Z-hexenedioic acid	Fatty Acids and Conjugates [FA01]
subclade ID	LMFA01170124	28.6015	C6H6O4	2E,4E-hexadienedioic acid	Fatty Acids and Conjugates [FA01]
subclade ID	LMFA01170067	28.5855	C6H6O5	4-oxo-2E-hexenedioic acid	Fatty Acids and Conjugates [FA01]
subclade ID	LMFA01170138	28.5187	C5H4O4	2,3-pentadienedioic acid	Fatty Acids and Conjugates [FA01]
subclade ID	LMFA08020194	27.8818	C5H5NO4	(2Z)-4-formamido-4-oxobut-2-enoic acid	Fatty amides [FA08]
subclade ID	LMFA01031028	27.8114	C12H14O2	Doodeca-3Z,5Z,-7Z,-9Z,11-pentaenoic acid	Fatty Acids and Conjugates [FA01]
subclade ID	LMFA01030450	27.6195	C9H14O2	5,7-nonadienoic acid	Fatty Acids and Conjugates [FA01]
subclade ID	LMFA01030012	27.3475	C7H12O2	2-heptenoic acid	Fatty Acids and Conjugates [FA01]
subclade ID	LMFA01050480	27.2471	C5H10O3S	2-hydroxy-4-(methylsulfanyl)butanoic acid	Fatty Acids and Conjugates [FA01]
subclade ID	LMFA05000570	26.9536	C9H18O	(2Z)-non-2-en-1-ol	Fatty alcohols [FA05]
subclade ID	LMFA12000374	26.7578	C8H8O2S2	4-(1,2-dithiin-3-yl)but-3-yne-1,2-diol	Oxygenated hydrocarbons [FA12]
subclade ID	LMFA01030442	26.5496	C8H12O2	5,7-octadienoic acid	Fatty Acids and Conjugates [FA01]
subclade ID	LMFA01060191	26.4396	C6H7NO3	2-amino-6-oxo-2,4-hexadienoic acid	Fatty Acids and Conjugates [FA01]
subclade ID	LMFA07010962	26.2385	C5H6O4	(2Z)-4-methoxy-4-oxobut-2-enoic acid	Fatty esters [FA07]
subclade ID	LMFA01170041	26.2308	C3H4O4	Propanedioic acid	Fatty Acids and Conjugates [FA01]
subclade ID	LMFA01020124	26.1948	C8H14O2	6-methyl-5-heptenoic acid	Fatty Acids and Conjugates [FA01]
subclade ID	LMFA01070027	26.1034	C10H8O3	8,9-Epoxy-2Z-decene-4,6-diynoic acid	Fatty Acids and Conjugates [FA01]
subclade ID	LMFA01060004	26.0939	C5H8O3	2-oxo-pentanoic acid	Fatty Acids and Conjugates [FA01]
subclade ID	LMFA01050398	25.8041	C4H6O3	4-hydroxy-2E-butenoic acid	Fatty Acids and Conjugates [FA01]
subclade ID	LMFA01030971	25.7761	C6H10O2	(2Z)-2-methylpent-2-enoic acid	Fatty Acids and Conjugates [FA01]
subclade ID	LMFA01050273	25.7639	C6H8O3	6-hydroxy-2-hexynoic acid	Fatty Acids and Conjugates [FA01]
subclade ID	LMFA06000118	25.7294	C4H6O3	4-oxo-butanoic acid	Fatty aldehydes [FA06]
subclade ID	LMFA01030753	25.5043	C11H8O2	3Z-Undecene-5,7,10-triynoic acid	Fatty Acids and Conjugates [FA01]
subclade ID	LMFA07010876	25.3951	C6H8O4	(2Z)-4-ethoxy-4-oxobut-2-enoic acid	Fatty esters [FA07]
subclade ID	LMFA01031129	25.303	C13H10O2	3E,5Z,7,8-tridecatetraene-10,12-diynoic acid	Fatty Acids and Conjugates [FA01]
subclade ID	LMFA06000060	25.1809	C10H14O	2,4,7-decatrienal	Fatty aldehydes [FA06]
subclade ID	LMFA01030199	25.1149	C10H18O2	4Z-decenoic acid	Fatty Acids and Conjugates [FA01]
subclade ID	LMFA01030792	24.9715	C7H10O2	4-Methyl-3Z,5-hexadienoic acid	Fatty Acids and Conjugates [FA01]
subclade ID	LMFA01060170	24.9702	C5H8O3S	2-oxo-4-methylthio-butanoic acid	Fatty Acids and Conjugates [FA01]
subclade ID	LMFA01090078	24.9623	C3H2Br2O2	3,3-dibromo-2-propenoic acid	Fatty Acids and Conjugates [FA01]
subclade ID	LMFA01060166	24.7825	C5H6O3	3-oxo-4-pentenoic acid	Fatty Acids and Conjugates [FA01]
subclade ID	LMFA01090138	24.7425	C5H7IO2	Ethyl 3-iodo-2E-propenoate	Fatty Acids and Conjugates [FA01]
subclade ID	LMFA01030441	24.7392	C8H12O2	4Z,7-octadienoic acid	Fatty Acids and Conjugates [FA01]
subclade ID	LMFA12000350	24.7227	C8H8O2S	4-(thiophen-2-yl)but-3-yne-1,2-diol	Oxygenated hydrocarbons [FA12]
subclade ID	LMFA01030014	24.6977	C7H12O2	4-heptenoic acid	Fatty Acids and Conjugates [FA01]
subclade ID	LMFA01090029	24.6808	C4H5BrO2	2-bromo-2-butenoic acid	Fatty Acids and Conjugates [FA01]
subclade ID	LMFA01020115	24.6513	C6H10O2	3-Methyl-3Z-Pentenoic Acid	Fatty Acids and Conjugates [FA01]
subclade ID	LMFA01060174	24.6441	C6H8O3	2-Oxo-4E-hexenoic acid	Fatty Acids and Conjugates [FA01]
subclade ID	LMFA07010639	24.6375	C10H16O2	2,4-Hexadienyl butyrate	Fatty esters [FA07]
subclade ID	LMFA07010882	24.5009	C8H12O2	ethyl (2E,4E)-hexa-2,4-dienoate	Fatty esters [FA07]
subclade ID	LMFA01020399	24.4638	C9H14O3	8-hydroxy-6S-methyl-2E,4E-octadienoic acid	Fatty Acids and Conjugates [FA01]
subclade ID	LMFA01030209	24.3903	C10H16O2	4,8-decadienoic acid	Fatty Acids and Conjugates [FA01]
subclade ID	LMFA01030578	24.3695	C8H12O2	7-octynoic acid	Fatty Acids and Conjugates [FA01]
subclade ID	LMFA01060003	24.2357	C4H6O3	3-oxo-butanoic acid	Fatty Acids and Conjugates [FA01]
subclade ID	LMFA01030100	24.1689	C6H8O2	2E,4E-hexadienoic acid	Fatty Acids and Conjugates [FA01]
subclade ID	LMFA01030944	24.1529	C6H8O2	(2Z,4Z)-hexa-2,4-dienoic acid	Fatty Acids and Conjugates [FA01]
subclade ID	LMFA01090072	24.1331	C3H2Cl2O2	2,3-dichloro-2Z-propenoic acid	Fatty Acids and Conjugates [FA01]
subclade ID	LMFA01060002	24.0866	C4H6O3	2-oxo-butanoic acid	Fatty Acids and Conjugates [FA01]
subclade ID	LMFA07010177	23.893	C8H12O2	2E,5-Hexadienyl acetate	Fatty esters [FA07]
subclade ID	LMFA01031046	23.8639	C10H8O2	2Z,8E-decadiene-4,6-diynoic acid	Fatty Acids and Conjugates [FA01]
subclade ID	LMFA01090137	23.8606	C3H3IO2	3-iodo-2E-propenoic acid	Fatty Acids and Conjugates [FA01]
subclade ID	LMFA01030781	23.8345	C7H8O2	2E,4E,6-heptatrienoic acid	Fatty Acids and Conjugates [FA01]
subclade ID	LMFA01090076	23.8124	C2H2Br2O2	2,2-dibromoethanoic acid	Fatty Acids and Conjugates [FA01]
subclade ID	LMFA01090139	23.8092	C5H6I2O2	Ethyl 3,3-diiodo-2-propenoate	Fatty Acids and Conjugates [FA01]
subclade ID	LMFA01020029	23.6477	C5H8O2	2-methyl-2Z-butenoic acid	Fatty Acids and Conjugates [FA01]
subclade ID	LMFA01020031	23.6361	C6H10O2	4-methyl-3-pentenoic acid	Fatty Acids and Conjugates [FA01]
subclade ID	LMFA01020030	23.5764	C5H8O2	2-methyl-2E-butenoic acid	Fatty Acids and Conjugates [FA01]
subclade ID	LMFA01090146	23.555	C2H2BrClO2	2-Bromo-2-chloroethanoic acid	Fatty Acids and Conjugates [FA01]
subclade ID	LMFA01031012	23.5284	C6H8O2	hexa-2,4-dienoic acid	Fatty Acids and Conjugates [FA01]
subclade ID	LMFA05000563	23.4985	C8H12O2	(3E,5E)-7-hydroxy-6-methylhepta-3,5-dienal	Fatty alcohols [FA05]
subclade ID	LMFA01090073	23.4376	C3H2Cl2O2	3,3-dichloro-2-propenoic acid	Fatty Acids and Conjugates [FA01]
subclade ID	LMFA01030019	23.431	C8H14O2	3Z-octenoic acid	Fatty Acids and Conjugates [FA01]
subclade ID	LMFA01030972	23.2646	C6H10O2	2-methylpent-4-enoic acid	Fatty Acids and Conjugates [FA01]
subclade ID	LMFA01030498	23.2389	C6H8O2	3-hexynoic acid	Fatty Acids and Conjugates [FA01]
subclade ID	LMFA01030500	23.1693	C6H8O2	5-hexynoic acid	Fatty Acids and Conjugates [FA01]
subclade ID	LMFA01030213	23.1297	C10H16O2	6E,8E-decadienoic acid	Fatty Acids and Conjugates [FA01]
subclade ID	LMFA01030709	23.1203	C10H8O3	10-hydroxy-2Z,8Z-Decadiene-4,6-diynoic acid	Fatty Acids and Conjugates [FA01]
subclade ID	LMFA01020098	23.1117	C6H10O2	4-methyl-4-pentenoic acid	Fatty Acids and Conjugates [FA01]
subclade ID	LMFA06000277	23.086	C9H14O	4E,6E-nonenal	Fatty aldehydes [FA06]
subclade ID	LMFA01030708	23.0072	C10H8O3	10-hydroxy-2E,8Z-Decadiene-4,6-diynoic acid	Fatty Acids and Conjugates [FA01]
subclade ID	LMFA01030499	22.9994	C6H8O2	4-hexynoic acid	Fatty Acids and Conjugates [FA01]
subclade ID	LMFA01030782	22.9634	C7H8O2	2Z,4E,6-heptatrienoic acid	Fatty Acids and Conjugates [FA01]
subclade ID	LMFA01030714	22.9373	C10H8O3	10-hydroxy-8E-Decene-2,4,6-triynoic acid	Fatty Acids and Conjugates [FA01]
subclade ID	LMFA07010180	22.9217	C8H12O2	2E,4E-Hexadienyl acetate	Fatty esters [FA07]
subclade ID	LMFA01030007	22.8317	C5H8O2	4-pentenoic acid	Fatty Acids and Conjugates [FA01]
subclade ID	LMFA06000048	22.8194	C9H14O	5,7-nonadienal	Fatty aldehydes [FA06]
subclade ID	LMFA00000035	22.807	C4H9O3As	2-dimethylarsinoyl-ethanoic acid	Other Fatty Acyls [FA00]
subclade ID	LMFA07010581	22.7621	C8H14O2	(E)-2-Butenyl butyrate	Fatty esters [FA07]
subclade ID	LMFA07010193	22.7617	C10H16O2	2E,6Z-Octadienyl acetate	Fatty esters [FA07]
subclade ID	LMFA01090135	22.7498	C2H3IO2	Iodoethanoic acid	Fatty Acids and Conjugates [FA01]
subclade ID	LMFA01031004	22.7434	C5H8O2	(2Z)-pent-2-enoic acid	Fatty Acids and Conjugates [FA01]
subclade ID	LMFA01030005	22.6985	C5H8O2	2-pentenoic acid	Fatty Acids and Conjugates [FA01]
subclade ID	LMFA01030754	22.6943	C11H8O2	4E-Undecene-6,8,10-triynoic acid	Fatty Acids and Conjugates [FA01]
subclade ID	LMFA01020097	22.6847	C5H8O2	3-methyl-2-butenoic acid	Fatty Acids and Conjugates [FA01]
subclade ID	LMFA01020111	22.6689	C5H8O2	2-ethyl-2-propenoic acid	Fatty Acids and Conjugates [FA01]
subclade ID	LMFA01020110	22.5984	C5H8O2	3-methyl-3-butenoic acid	Fatty Acids and Conjugates [FA01]
subclade ID	LMFA01030099	22.5622	C5H6O2	2,4-pentadienoic acid	Fatty Acids and Conjugates [FA01]
subclade ID	LMFA01030779	22.5261	C6H10O2	3Z-hexenoic acid	Fatty Acids and Conjugates [FA01]
subclade ID	LMFA01030006	22.5199	C5H8O2	3-pentenoic acid	Fatty Acids and Conjugates [FA01]
subclade ID	LMFA07010936	22.4977	C7H12O2	methyl (3Z)-hex-3-enoate	Fatty esters [FA07]
subclade ID	LMFA01030011	22.459	C6H10O2	5-hexenoic acid	Fatty Acids and Conjugates [FA01]
subclade ID	LMFA06000027	22.4398	C7H10O2	2-heptenedial	Fatty aldehydes [FA06]
subclade ID	LMFA01090070	22.432	C2H2Cl2O2	2,2-dichloroacetic acid	Fatty Acids and Conjugates [FA01]
subclade ID	LMFA01030451	22.4316	C6H8O2	3,5-hexadienoic acid	Fatty Acids and Conjugates [FA01]
subclade ID	LMFA01030490	22.3064	C7H10O2	6-heptynoic acid	Fatty Acids and Conjugates [FA01]
subclade ID	LMFA01031101	22.3002	C10H8O2	2Z,8Z-Decadiene-4,6-diynoic acid	Fatty Acids and Conjugates [FA01]
subclade ID	LMFA01030489	22.2494	C7H10O2	4-heptynoic acid	Fatty Acids and Conjugates [FA01]
subclade ID	LMFA07010867	22.1084	C7H14O2S	ethyl 4-(methylsulfanyl)butanoate	Fatty esters [FA07]
subclade ID	LMFA01030010	22.0883	C6H10O2	4-hexenoic acid	Fatty Acids and Conjugates [FA01]
subclade ID	LMFA12000017	22.0706	C8H12O	3E,5E-Octadien-2-one	Oxygenated hydrocarbons [FA12]
subclade ID	LMFA01060077	22.0625	C3H4O3	2-oxo-propinoic acid	Fatty Acids and Conjugates [FA01]
subclade ID	LMFA12000238	21.9719	C7H10O2	3E-Hepten-2,5-dione	Oxygenated hydrocarbons [FA12]
subclade ID	LMFA01010004	21.9423	C4H8O2	Butanoic acid	Fatty Acids and Conjugates [FA01]
subclade ID	LMFA06000030	21.8698	C8H14O	3-octenal	Fatty aldehydes [FA06]
subclade ID	LMFA06000120	21.8542	C6H8O2	4-oxo-2E-Hexenal	Fatty aldehydes [FA06]
subclade ID	LMFA07010875	21.844	C6H10O2	ethyl (2Z)-but-2-enoate	Fatty esters [FA07]
subclade ID	LMFA01031018	21.8359	C5H6O2	penta-2,4-dienoic acid	Fatty Acids and Conjugates [FA01]
subclade ID	LMFA01030576	21.7869	C8H14O2	7-octenoic acid	Fatty Acids and Conjugates [FA01]
subclade ID	LMFA01030009	21.6878	C6H10O2	3-hexenoic acid	Fatty Acids and Conjugates [FA01]
subclade ID	LMFA07040019	21.631	C9H12O2	2,6Z-Nonadien-4-olide	Fatty esters [FA07]
subclade ID	LMFA07010968	21.6156	C6H12O2S	(methylsulfanyl)methyl butanoate	Fatty esters [FA07]
subclade ID	LMFA01090071	21.596	C3H3ClO2	3-chloro-2E-propenoic acid	Fatty Acids and Conjugates [FA01]
subclade ID	LMFA05000119	21.5588	C7H12O	2E,4Z-Heptadien-1-ol	Fatty alcohols [FA05]
subclade ID	LMFA05000124	21.5535	C8H16O	2E-Octen-1-ol	Fatty alcohols [FA05]
subclade ID	LMFA06000010	21.5513	C6H8O2	3-hexenedial	Fatty aldehydes [FA06]
subclade ID	LMFA01090069	21.5325	C3H3ClO2	2-chloro-2-propenoic acid	Fatty Acids and Conjugates [FA01]
subclade ID	LMFA12000247	21.5245	C6H10O2	Hexane-2,3-dione	Oxygenated hydrocarbons [FA12]
subclade ID	LMFA01090075	21.4777	C3H3BrO2	3-bromo-2E-propenoic acid	Fatty Acids and Conjugates [FA01]
subclade ID	LMFA07040147	21.3559	C11H8O2	Undeca-5,6-diene-8,10-diyn-4-olide	Fatty esters [FA07]
subclade ID	LMFA01031044	21.3285	C11H8O2	3Z,9,10-undecatriene-5,7-diynoic acid	Fatty Acids and Conjugates [FA01]
subclade ID	LMFA06000035	21.28	C8H12O	5,7-octadienal	Fatty aldehydes [FA06]
subclade ID	LMFA01031042	21.211	C10H6O2	2E-decene-4,6,8-triynoic acid	Fatty Acids and Conjugates [FA01]
subclade ID	LMFA01090147	21.2049	C2H3ClINO	2-chloro-2-iodoacetamide	Fatty Acids and Conjugates [FA01]
subclade ID	LMFA01090145	21.194	C2H3BrINO	2-Bromo-2-iodoacetamide	Fatty Acids and Conjugates [FA01]
subclade ID	LMFA06000009	21.1594	C6H8O2	2-hexenedial	Fatty aldehydes [FA06]
subclade ID	LMFA12000349	21.0622	C9H8OS	(5-(but-3-en-1-yn-1-yl)thiophen-2-yl)methanol	Oxygenated hydrocarbons [FA12]
subclade ID	LMFA06000272	20.995	C8H10O	2E,4Z,7-octatrienal	Fatty aldehydes [FA06]
subclade ID	LMFA01090074	20.9829	C2H3BrO2	2-bromoethanoic acid	Fatty Acids and Conjugates [FA01]
subclade ID	LMFA01030488	20.7747	C7H10O2	3-heptynoic acid	Fatty Acids and Conjugates [FA01]
subclade ID	LMFA07010952	20.6575	C6H12O2S	methyl 4-(methylsulfanyl)butanoate	Fatty esters [FA07]
subclade ID	LMFA06000062	20.5987	C10H8O	2,8-decadiene-4,6-diyn-1-al	Fatty aldehydes [FA06]
subclade ID	LMPR0102010003	20.5823	C10H16O	Geranial	Isoprenoids [PR01]
subclade ID	LMFA01030004	20.463	C4H6O2	3-butenoic acid	Fatty Acids and Conjugates [FA01]
subclade ID	LMPR0102010021	20.4534	C10H16	3,7-dimethyl-1,3E,6-octatriene	Isoprenoids [PR01]
subclade ID	LMFA06000024	20.4522	C7H10O	2,4-heptadienal	Fatty aldehydes [FA06]
subclade ID	LMFA01030194	20.4052	C4H6O2	2Z-butenoic acid	Fatty Acids and Conjugates [FA01]
subclade ID	LMFA07010941	20.3099	C8H14O2	methyl (2E)-hept-2-enoate	Fatty esters [FA07]
subclade ID	LMFA06000131	20.3002	C8H12O	2E,6E-Octadienal	Fatty aldehydes [FA06]
subclade ID	LMFA06000004	20.2414	C6H10O	4-hexenal	Fatty aldehydes [FA06]
subclade ID	LMPR0102010025	20.2191	C10H16O	2,6-Dimethyl-2,3R-epoxyocta-5E,7-diene	Isoprenoids [PR01]
subclade ID	LMFA06000022	20.2146	C7H12O	5-heptenal	Fatty aldehydes [FA06]
subclade ID	LMFA01030008	20.1585	C6H10O2	2E-hexenoic acid	Fatty Acids and Conjugates [FA01]
subclade ID	LMFA06000126	20.0299	C7H10O	2E,4Z-Heptadienal	Fatty aldehydes [FA06]
subclade ID	LMFA01030195	20.0084	C4H6O2	2E-butenoic acid	Fatty Acids and Conjugates [FA01]
subclade ID	LMFA06000049	19.9962	C9H14O	6,8-nonadienal	Fatty aldehydes [FA06]
subclade ID	LMFA06000017	19.9855	C6H8O2	6-hydroxy-2,4-hexadienal	Fatty aldehydes [FA06]
subclade ID	LMFA12000367	19.9741	C9H8OS2	(E)-4-(6-methyl-1,2-dithiin-3-yl)but-1-en-3-yn-1-ol	Oxygenated hydrocarbons [FA12]
subclade ID	LMFA01090068	19.8969	C2H3ClO2	2-chloro-ethanoic acid	Fatty Acids and Conjugates [FA01]
subclade ID	LMFA06000011	19.8947	C6H6O2	2,4-hexadienedial	Fatty aldehydes [FA06]
subclade ID	LMFA07010870	19.7815	C7H12O2	ethyl pent-4-enoate	Fatty esters [FA07]
subclade ID	LMFA01010003	19.7774	C3H6O2	propanoic acid	Fatty Acids and Conjugates [FA01]
subclade ID	LMFA07010960	19.6065	C8H8O3	methyl (2E)-3-(furan-2-yl)prop-2-enoate	Fatty esters [FA07]
subclade ID	LMFA11000080	19.5834	C10H18	3,7-Dimethyl-1,3Z,6-octatriene	Hydrocarbons [FA11]
subclade ID	LMFA06000132	19.4833	C8H12O	2E,4Z-Octadienal	Fatty aldehydes [FA06]
subclade ID	LMFA06000275	19.4809	C8H10O	2E,4E,7-octatrienal	Fatty aldehydes [FA06]
subclade ID	LMFA06000128	19.4685	C8H12O	2E,7-Octadienal	Fatty aldehydes [FA06]
subclade ID	LMFA06000003	19.3524	C6H10O	3-hexenal	Fatty aldehydes [FA06]
subclade ID	LMFA08010016	19.3439	C4H7NO2	3-oxobutanamide	Fatty amides [FA08]
subclade ID	LMFA11000050	19.2546	C11H18	4,6-Dimethyl-2E,4E,6E-nonatriene	Hydrocarbons [FA11]
subclade ID	LMFA12000009	19.2457	C8H14O	3E-octen-2-one	Oxygenated hydrocarbons [FA12]
subclade ID	LMFA06000025	19.1549	C7H10O	4,6-heptadienal	Fatty aldehydes [FA06]
subclade ID	LMFA12000343	19.0717	C11H10O2S	(5-(but-3-en-1-yn-1-yl)thiophen-2-yl)methyl acetate	Oxygenated hydrocarbons [FA12]
subclade ID	LMFA12000038	19.0316	C8H12O	6-Methyl-3E,5-heptadien-2-one	Oxygenated hydrocarbons [FA12]
subclade ID	LMFA01030743	18.9932	C8H6O2	6E-Octene-2,4-diynoic acid	Fatty Acids and Conjugates [FA01]
subclade ID	LMFA06000135	18.9783	C9H14O	4E,8-Nonadienal	Fatty aldehydes [FA06]
subclade ID	LMFA07010411	18.9603	C5H10O2	ethyl propionate	Fatty esters [FA07]
subclade ID	LMFA05000123	18.9178	C10H16O	2-Methyl-6-methylene-2E,7-octadien-1-ol	Fatty alcohols [FA05]
subclade ID	LMFA05000060	18.879	C6H12O	2E-hexenol	Fatty alcohols [FA05]
subclade ID	LMFA11000037	18.8538	C11H18	4,8-Dimethyl-1,3E,7-nonatriene	Hydrocarbons [FA11]
subclade ID	LMFA12000110	18.7948	C7H12O	5-Hepten-2-one	Oxygenated hydrocarbons [FA12]
subclade ID	LMFA12000075	18.7869	C5H8O2	Pentane-2,4-dione	Oxygenated hydrocarbons [FA12]
subclade ID	LMFA07010954	18.7432	C6H10O2	methyl pent-4-enoate	Fatty esters [FA07]
subclade ID	LMFA12000341	18.6983	C8H6OS	(E)-4-(thiophen-2-yl)but-1-en-3-yn-1-ol	Oxygenated hydrocarbons [FA12]
subclade ID	LMFA01030193	18.6442	C3H4O2	2-propenoic acid	Fatty Acids and Conjugates [FA01]
subclade ID	LMFA01030961	18.642	C8H4O2	octa-2,4,6-triynoic acid	Fatty Acids and Conjugates [FA01]
subclade ID	LMFA12000012	18.5974	C4H6O2	2,3-Butanedione	Oxygenated hydrocarbons [FA12]
subclade ID	LMFA05000493	18.4387	C8H14O	1,5Z-Octadien-3-ol	Fatty alcohols [FA05]
subclade ID	LMFA01031156	18.4203	C10H8O2	methyl 2Z,8Z-nonadien-4,6-diynoate	Fatty Acids and Conjugates [FA01]
subclade ID	LMFA12000103	18.2591	C7H12O	3-Hepten-2-one	Oxygenated hydrocarbons [FA12]
subclade ID	LMFA05000471	18.203	C7H14O	4Z-Hepten-2S-ol	Fatty alcohols [FA05]
subclade ID	LMFA12000097	18.1992	C7H12O	4Z-Hepten-2-one	Oxygenated hydrocarbons [FA12]
subclade ID	LMFA05000118	18.1542	C9H16O	2,4-Dimethyl-2E,4E-heptadien-1-ol	Fatty alcohols [FA05]
subclade ID	LMFA05000562	18.1071	C8H12O2	(3E,5E)-7-hydroxy-6-methylhepta-3,5-dien-2-one	Fatty alcohols [FA05]
subclade ID	LMFA06000036	18.0358	C8H10O	2,4,6-octatrienal	Fatty aldehydes [FA06]
subclade ID	LMPR0102010020	17.9884	C10H16	3,7-dimethyl-1,3Z,6-octatriene	Isoprenoids [PR01]
subclade ID	LMFA12000030	17.9452	C6H10O	4-Methyl-3-penten-2-one	Oxygenated hydrocarbons [FA12]
subclade ID	LMFA05000470	17.869	C8H16O	6-Methyl-5-hepten-2S-ol	Fatty alcohols [FA05]
subclade ID	LMFA12000366	17.8636	C10H10S2	(E)-3-methyl-6-(pent-3-en-1-yn-1-yl)-1,2-dithiine	Oxygenated hydrocarbons [FA12]
subclade ID	LMFA06000136	17.7039	C9H12O	2E,4E,6E-Nonatrienal	Fatty aldehydes [FA06]
subclade ID	LMFA06000021	17.5098	C7H12O	4-heptenal	Fatty aldehydes [FA06]
subclade ID	LMFA06000251	17.4952	C5H10O	Pentanal	Fatty aldehydes [FA06]
subclade ID	LMFA06000007	17.4637	C6H8O	4,5-hexadienal	Fatty aldehydes [FA06]
subclade ID	LMFA12000019	17.4608	C6H10O	3E-Hexene-2-one	Oxygenated hydrocarbons [FA12]
subclade ID	LMFA05000113	17.427	C6H12O	3E-Hexen-1-ol	Fatty alcohols [FA05]
subclade ID	LMFA05000464	17.3719	C6H12O	3Z-Hexen-3-ol	Fatty alcohols [FA05]
subclade ID	LMFA05000110	17.3261	C5H10O	2Z-Penten-1-ol	Fatty alcohols [FA05]
subclade ID	LMFA12000035	17.3026	C6H10O	5-hexen-2-one	Oxygenated hydrocarbons [FA12]
subclade ID	LMFA07010967	17.2593	C7H10O2	methyl (2E,4E)-hexa-2,4-dienoate	Fatty esters [FA07]
subclade ID	LMFA12000340	17.2394	C9H8S	(E)-2-(pent-3-en-1-yn-1-yl)thiophene	Oxygenated hydrocarbons [FA12]
subclade ID	LMFA01010002	17.222	C2H4O2	ethanoic acid	Fatty Acids and Conjugates [FA01]
subclade ID	LMFA06000006	17.2195	C6H8O	2,4-hexadienal	Fatty aldehydes [FA06]
subclade ID	LMFA05000106	16.8925	C5H10O	3-Methyl-2-buten-1-ol	Fatty alcohols [FA05]
subclade ID	LMFA07010940	16.8751	C7H12O2	methyl (2E)-hex-2-enoate	Fatty esters [FA07]
subclade ID	LMFA12000339	16.5328	C9H8S	2-(but-3-en-1-yn-1-yl)-5-methylthiophene	Oxygenated hydrocarbons [FA12]
subclade ID	LMFA07010505	16.4897	C5H8O2	ethyl 2E-propenoate	Fatty esters [FA07]
subclade ID	LMFA07010410	16.2904	C4H8O2	Methyl propionate	Fatty esters [FA07]
subclade ID	LMFA07010740	16.1872	C9H12O2	prop-2-en-1-yl (2E,4E)-hexa-2,4-dienoate	Fatty esters [FA07]
subclade ID	LMFA07040004	16.1129	C4H6O2	Dihydrofuran-2(3H)-one	Fatty esters [FA07]
subclade ID	LMFA12000069	16.1024	C5H8O	1-Penten-3-one	Oxygenated hydrocarbons [FA12]
subclade ID	LMFA12000028	16.0313	C5H8O	3E-pentene-2-one	Oxygenated hydrocarbons [FA12]
subclade ID	LMFA12000352	15.9981	C13H10S2	5-(but-3-en-1-yn-1-yl)-5'-methyl-2,2'-bithiophene	Oxygenated hydrocarbons [FA12]
subclade ID	LMPR0102010023	15.831	C10H16	3,7-dimethyl-1,3E,7-octatriene	Isoprenoids [PR01]
subclade ID	LMFA11000048	15.7824	C10H16	3,5-Dimethyl-2E,4E,6E-octatriene	Hydrocarbons [FA11]
subclade ID	LMFA12000361	15.7538	C13H10OS2	(5'-(but-3-en-1-yn-1-yl)-[2,2'-bithiophen]-5-yl)methanol	Oxygenated hydrocarbons [FA12]
subclade ID	LMFA06000050	15.5873	C9H4O	2-nonene-4,6,8-triynal	Fatty aldehydes [FA06]
subclade ID	LMFA12000338	15.4433	C8H6S	2-(but-3-en-1-yn-1-yl) thiophene	Oxygenated hydrocarbons [FA12]
subclade ID	LMFA12000034	15.1364	C5H8O	4-penten-2-one	Oxygenated hydrocarbons [FA12]
subclade ID	LMFA12000001	15.0446	C5H10O	pentan-3-one	Oxygenated hydrocarbons [FA12]
subclade ID	LMFA12000345	14.6936	C8H6S2	2,2'-bithiophene	Oxygenated hydrocarbons [FA12]
subclade ID	LMFA11000035	14.3812	C6H12	2E-Hexene	Hydrocarbons [FA11]
subclade ID	LMFA12000364	14.1463	C8H6S2	3-(but-3-en-1-yn-1-yl)-1,2-dithiine	Oxygenated hydrocarbons [FA12]
subclade ID	LMFA06000063	14.111	C10H6O	2-decene-4,6,8-triyn-1-al	Fatty aldehydes [FA06]
subclade ID	LMFA12000346	14.0482	C13H10S	2-(hexa-3E,5-dien-1-yn-1-yl)-5-(prop-1-yn-1-yl)thiophene	Oxygenated hydrocarbons [FA12]
subclade ID	LMFA01030751	13.8134	C10H8O2	2E,8E-decadiene-4,6-diynoic acid	Fatty Acids and Conjugates [FA01]
subclade ID	LMFA12000057	13.7945	C3H6O	Propan-2-one	Oxygenated hydrocarbons [FA12]
subclade ID	LMFA12000365	13.6795	C9H8S2	3-(but-3-en-1-yn-1-yl)-6-methyl-1,2-dithiine	Oxygenated hydrocarbons [FA12]
subclade ID	LMFA12000018	13.4453	C4H6O	3-Buten-2-one	Oxygenated hydrocarbons [FA12]
subclade ID	LMFA05000606	12.2289	C8H6O	octa-2,4,6-triyn-1-ol	Fatty alcohols [FA05]
subclade ID	LMFA12000351	10.3841	C12H8S2	5-(but-3-en-1-yn-1-yl)-2,2'-bithiophene	Oxygenated hydrocarbons [FA12]
subclade ID	LMFA12000373	6.99689	C9H8OS2	(6-(but-3-en-1-yn-1-yl)-1,2-dithiin-3-yl)methanol	Oxygenated hydrocarbons [FA12]
subclade ID	LMFA08010027	5.89764	C8H5NO2	8-hydroxyocta-2,4,6-triynamide	Fatty amides [FA08]
	LM_ID	CDOCKER_INTERACTION_ENERGY	FORMULA	SYSTEMATIC_NAME	MAIN_CLASS
subclade IIA	LMFA01050273	25.5929	C6H8O3	6-hydroxy-2-hexynoic acid	Fatty Acids and Conjugates [FA01]
subclade IIA	LMFA11000622	24.6249	C10H22	3,6-dimethyloctane	Hydrocarbons [FA11]
subclade IIA	LMFA01070027	22.8417	C10H8O3	8,9-Epoxy-2Z-decene-4,6-diynoic acid	Fatty Acids and Conjugates [FA01]
subclade IIA	LMFA05000707	22.3036	C9H8O	3,4(R)-octadien-5,7-diyn-1-ol	Fatty alcohols [FA05]
subclade IIA	LMFA12000082	21.7099	C6H12O2	2-Hydroxyhexan-3-one	Oxygenated hydrocarbons [FA12]
subclade IIA	LMFA01090137	21.6904	C3H3IO2	3-iodo-2E-propenoic acid	Fatty Acids and Conjugates [FA01]
subclade IIA	LMFA12000341	20.7023	C8H6OS	(E)-4-(thiophen-2-yl)but-1-en-3-yn-1-ol	Oxygenated hydrocarbons [FA12]
subclade IIA	LMFA01170138	20.6678	C5H4O4	2,3-pentadienedioic acid	Fatty Acids and Conjugates [FA01]
subclade IIA	LMFA05000119	20.6455	C7H12O	2E,4Z-Heptadien-1-ol	Fatty alcohols [FA05]
subclade IIA	LMFA12000366	20.4699	C10H10S2	(E)-3-methyl-6-(pent-3-en-1-yn-1-yl)-1,2-dithiine	Oxygenated hydrocarbons [FA12]
subclade IIA	LMFA06000017	20.4442	C6H8O2	6-hydroxy-2,4-hexadienal	Fatty aldehydes [FA06]
subclade IIA	LMFA12000367	19.9407	C9H8OS2	(E)-4-(6-methyl-1,2-dithiin-3-yl)but-1-en-3-yn-1-ol	Oxygenated hydrocarbons [FA12]
subclade IIA	LMFA01070031	19.8324	C11H10O3	methyl 8S,9R-epoxy-2Z-decen-4,6-diynoate	Fatty Acids and Conjugates [FA01]
subclade IIA	LMFA01070032	19.8324	C11H10O3	methyl 8S,9S-epoxy-2Z-decen-4,6-diynoate	Fatty Acids and Conjugates [FA01]
subclade IIA	LMFA05000113	19.5281	C6H12O	3E-Hexen-1-ol	Fatty alcohols [FA05]
subclade IIA	LMFA01090074	19.4062	C2H3BrO2	2-bromoethanoic acid	Fatty Acids and Conjugates [FA01]
subclade IIA	LMFA01030498	19.3363	C6H8O2	3-hexynoic acid	Fatty Acids and Conjugates [FA01]
subclade IIA	LMFA06000024	19.0285	C7H10O	2,4-heptadienal	Fatty aldehydes [FA06]
subclade IIA	LMFA06000110	18.8325	C6H10O	3Z-hexenal	Fatty aldehydes [FA06]
subclade IIA	LMFA01030004	18.7824	C4H6O2	3-butenoic acid	Fatty Acids and Conjugates [FA01]
subclade IIA	LMFA01090069	18.5952	C3H3ClO2	2-chloro-2-propenoic acid	Fatty Acids and Conjugates [FA01]
subclade IIA	LMFA12000339	18.5196	C9H8S	2-(but-3-en-1-yn-1-yl)-5-methylthiophene	Oxygenated hydrocarbons [FA12]
subclade IIA	LMFA12000364	18.1772	C8H6S2	3-(but-3-en-1-yn-1-yl)-1,2-dithiine	Oxygenated hydrocarbons [FA12]
subclade IIA	LMFA01030925	18.1082	C4H6O2	but-2-enoic acid	Fatty Acids and Conjugates [FA01]
subclade IIA	LMFA08010027	18.0017	C8H5NO2	8-hydroxyocta-2,4,6-triynamide	Fatty amides [FA08]
subclade IIA	LMFA12000365	17.9293	C9H8S2	3-(but-3-en-1-yn-1-yl)-6-methyl-1,2-dithiine	Oxygenated hydrocarbons [FA12]
subclade IIA	LMFA01030195	17.7365	C4H6O2	2E-butenoic acid	Fatty Acids and Conjugates [FA01]
subclade IIA	LMFA12000345	17.3752	C8H6S2	2,2'-bithiophene	Oxygenated hydrocarbons [FA12]
subclade IIA	LMFA06000003	17.3275	C6H10O	3-hexenal	Fatty aldehydes [FA06]
subclade IIA	LMFA12000019	16.8363	C6H10O	3E-Hexene-2-one	Oxygenated hydrocarbons [FA12]
subclade IIA	LMFA01030712	16.8078	C10H10O3	10-hydroxy-8E-Decene-4,6-diynoic acid	Fatty Acids and Conjugates [FA01]
subclade IIA	LMFA12000374	16.7982	C8H8O2S2	4-(1,2-dithiin-3-yl)but-3-yne-1,2-diol	Oxygenated hydrocarbons [FA12]
subclade IIA	LMFA12000338	16.7311	C8H6S	2-(but-3-en-1-yn-1-yl) thiophene	Oxygenated hydrocarbons [FA12]
subclade IIA	LMFA05000110	16.5515	C5H10O	2Z-Penten-1-ol	Fatty alcohols [FA05]
subclade IIA	LMFA01030193	16.4647	C3H4O2	2-propenoic acid	Fatty Acids and Conjugates [FA01]
subclade IIA	LMFA01030099	16.3924	C5H6O2	2,4-pentadienoic acid	Fatty Acids and Conjugates [FA01]
subclade IIA	LMFA06000050	16.2499	C9H4O	2-nonene-4,6,8-triynal	Fatty aldehydes [FA06]
subclade IIA	LMFA06000006	16.1925	C6H8O	2,4-hexadienal	Fatty aldehydes [FA06]
subclade IIA	LMFA12000018	15.608	C4H6O	3-Buten-2-one	Oxygenated hydrocarbons [FA12]
subclade IIA	LMFA01010002	15.3989	C2H4O2	ethanoic acid	Fatty Acids and Conjugates [FA01]
subclade IIA	LMFA01010003	15.3156	C3H6O2	propanoic acid	Fatty Acids and Conjugates [FA01]
subclade IIA	LMFA01030194	15.2758	C4H6O2	2Z-butenoic acid	Fatty Acids and Conjugates [FA01]
subclade IIA	LMFA12000028	14.7169	C5H8O	3E-pentene-2-one	Oxygenated hydrocarbons [FA12]
subclade IIA	LMFA12000057	14.6093	C3H6O	Propan-2-one	Oxygenated hydrocarbons [FA12]
subclade IIA	LMFA01090071	14.0049	C3H3ClO2	3-chloro-2E-propenoic acid	Fatty Acids and Conjugates [FA01]
subclade IIA	LMFA01030978	13.2823	C4H6O3	3-hydroxybut-2-enoic acid	Fatty Acids and Conjugates [FA01]
	LM_ID	CDOCKER_INTERACTION_ENERGY	FORMULA	SYSTEMATIC_NAME	MAIN_CLASS
subclade IIB	LMFA01031156	24.5812	C10H8O2	methyl 2Z,8Z-nonadien-4,6-diynoate	Fatty Acids and Conjugates [FA01]
subclade IIB	LMFA01090135	23.8739	C2H3IO2	Iodoethanoic acid	Fatty Acids and Conjugates [FA01]
subclade IIB	LMFA01090137	23.5233	C3H3IO2	3-iodo-2E-propenoic acid	Fatty Acids and Conjugates [FA01]
subclade IIB	LMFA05000707	23.0656	C9H8O	3,4(R)-octadien-5,7-diyn-1-ol	Fatty alcohols [FA05]
subclade IIB	LMFA01030944	22.554	C6H8O2	(2Z,4Z)-hexa-2,4-dienoic acid	Fatty Acids and Conjugates [FA01]
subclade IIB	LMFA01030006	22.3757	C5H8O2	3-pentenoic acid	Fatty Acids and Conjugates [FA01]
subclade IIB	LMFA07011189	21.9281	C11H8O2	methyl dec-2Z-en-4,6,8-triynoate	Fatty esters [FA07]
subclade IIB	LMFA01060077	21.3114	C3H4O3	2-oxo-propinoic acid	Fatty Acids and Conjugates [FA01]
subclade IIB	LMFA12000028	21.1543	C5H8O	3E-pentene-2-one	Oxygenated hydrocarbons [FA12]
subclade IIB	LMFA01030195	21.0248	C4H6O2	2E-butenoic acid	Fatty Acids and Conjugates [FA01]
subclade IIB	LMFA01030099	20.9391	C5H6O2	2,4-pentadienoic acid	Fatty Acids and Conjugates [FA01]
subclade IIB	LMFA01050398	20.7145	C4H6O3	4-hydroxy-2E-butenoic acid	Fatty Acids and Conjugates [FA01]
subclade IIB	LMFA01031018	20.6672	C5H6O2	penta-2,4-dienoic acid	Fatty Acids and Conjugates [FA01]
subclade IIB	LMFA01090074	20.4808	C2H3BrO2	2-bromoethanoic acid	Fatty Acids and Conjugates [FA01]
subclade IIB	LMFA01090075	20.3208	C3H3BrO2	3-bromo-2E-propenoic acid	Fatty Acids and Conjugates [FA01]
subclade IIB	LMFA01090068	20.2118	C2H3ClO2	2-chloro-ethanoic acid	Fatty Acids and Conjugates [FA01]
subclade IIB	LMFA01030978	20.0205	C4H6O3	3-hydroxybut-2-enoic acid	Fatty Acids and Conjugates [FA01]
subclade IIB	LMFA12000339	19.9628	C9H8S	2-(but-3-en-1-yn-1-yl)-5-methylthiophene	Oxygenated hydrocarbons [FA12]
subclade IIB	LMFA01031012	19.9413	C6H8O2	hexa-2,4-dienoic acid	Fatty Acids and Conjugates [FA01]
subclade IIB	LMFA01030925	19.8542	C4H6O2	but-2-enoic acid	Fatty Acids and Conjugates [FA01]
subclade IIB	LMFA01030194	19.8045	C4H6O2	2Z-butenoic acid	Fatty Acids and Conjugates [FA01]
subclade IIB	LMFA01030781	19.7806	C7H8O2	2E,4E,6-heptatrienoic acid	Fatty Acids and Conjugates [FA01]
subclade IIB	LMFA05000705	19.6742	C9H8O	3,4-nonadiene-6,8-diyn-1-ol	Fatty alcohols [FA05]
subclade IIB	LMFA05000706	19.4477	C10H10O	3,4-decadiene-6,8-diyn-1-ol	Fatty alcohols [FA05]
subclade IIB	LMFA01090071	19.3877	C3H3ClO2	3-chloro-2E-propenoic acid	Fatty Acids and Conjugates [FA01]
subclade IIB	LMFA01010003	19.151	C3H6O2	propanoic acid	Fatty Acids and Conjugates [FA01]
subclade IIB	LMFA06000006	18.9475	C6H8O	2,4-hexadienal	Fatty aldehydes [FA06]
subclade IIB	LMFA01030451	18.5065	C6H8O2	3,5-hexadienoic acid	Fatty Acids and Conjugates [FA01]
subclade IIB	LMFA01090073	18.2373	C3H2Cl2O2	3,3-dichloro-2-propenoic acid	Fatty Acids and Conjugates [FA01]
subclade IIB	LMFA12000349	18.0919	C9H8OS	(5-(but-3-en-1-yn-1-yl)thiophen-2-yl)methanol	Oxygenated hydrocarbons [FA12]
subclade IIB	LMFA01030782	18.0476	C7H8O2	2Z,4E,6-heptatrienoic acid	Fatty Acids and Conjugates [FA01]
subclade IIB	LMFA12000069	17.8603	C5H8O	1-Penten-3-one	Oxygenated hydrocarbons [FA12]
subclade IIB	LMFA12000367	17.8506	C9H8OS2	(E)-4-(6-methyl-1,2-dithiin-3-yl)but-1-en-3-yn-1-ol	Oxygenated hydrocarbons [FA12]
subclade IIB	LMFA01170124	17.5465	C6H6O4	2E,4E-hexadienedioic acid	Fatty Acids and Conjugates [FA01]
subclade IIB	LMFA06000050	17.5347	C9H4O	2-nonene-4,6,8-triynal	Fatty aldehydes [FA06]
subclade IIB	LMFA01090069	17.4985	C3H3ClO2	2-chloro-2-propenoic acid	Fatty Acids and Conjugates [FA01]
subclade IIB	LMFA06000017	17.3607	C6H8O2	6-hydroxy-2,4-hexadienal	Fatty aldehydes [FA06]
subclade IIB	LMFA01060191	17.1202	C6H7NO3	2-amino-6-oxo-2,4-hexadienoic acid	Fatty Acids and Conjugates [FA01]
subclade IIB	LMFA06000011	17.0886	C6H6O2	2,4-hexadienedial	Fatty aldehydes [FA06]
subclade IIB	LMFA01030498	16.9646	C6H8O2	3-hexynoic acid	Fatty Acids and Conjugates [FA01]
subclade IIB	LMFA01031046	16.8232	C10H8O2	2Z,8E-decadiene-4,6-diynoic acid	Fatty Acids and Conjugates [FA01]
subclade IIB	LMFA06000126	16.6895	C7H10O	2E,4Z-Heptadienal	Fatty aldehydes [FA06]
subclade IIB	LMFA01030722	15.8908	C9H8O3	9-hydroxy-7Z-Nonene-3,5-diynoic acid	Fatty Acids and Conjugates [FA01]
subclade IIB	LMFA01030193	15.8083	C3H4O2	2-propenoic acid	Fatty Acids and Conjugates [FA01]
subclade IIB	LMFA01030100	15.7392	C6H8O2	2E,4E-hexadienoic acid	Fatty Acids and Conjugates [FA01]
subclade IIB	LMFA12000341	15.7105	C8H6OS	(E)-4-(thiophen-2-yl)but-1-en-3-yn-1-ol	Oxygenated hydrocarbons [FA12]
subclade IIB	LMFA01050273	15.4442	C6H8O3	6-hydroxy-2-hexynoic acid	Fatty Acids and Conjugates [FA01]
subclade IIB	LMFA01010002	15.3376	C2H4O2	ethanoic acid	Fatty Acids and Conjugates [FA01]
subclade IIB	LMFA12000340	15.1823	C9H8S	(E)-2-(pent-3-en-1-yn-1-yl)thiophene	Oxygenated hydrocarbons [FA12]
subclade IIB	LMFA06000007	14.92	C6H8O	4,5-hexadienal	Fatty aldehydes [FA06]
subclade IIB	LMFA06000036	14.6078	C8H10O	2,4,6-octatrienal	Fatty aldehydes [FA06]
subclade IIB	LMFA05000701	14.0512	C7H12O	hepta-2,4-dien-1-ol	Fatty alcohols [FA05]
subclade IIB	LMFA12000350	13.9998	C8H8O2S	4-(thiophen-2-yl)but-3-yne-1,2-diol	Oxygenated hydrocarbons [FA12]
subclade IIB	LMFA01170138	13.821	C5H4O4	2,3-pentadienedioic acid	Fatty Acids and Conjugates [FA01]
subclade IIB	LMFA12000364	13.5303	C8H6S2	3-(but-3-en-1-yn-1-yl)-1,2-dithiine	Oxygenated hydrocarbons [FA12]
subclade IIB	LMFA12000338	13.0471	C8H6S	2-(but-3-en-1-yn-1-yl) thiophene	Oxygenated hydrocarbons [FA12]
subclade IIB	LMFA01030744	12.9616	C8H6O2	6Z-Octene-2,4-diynoic acid	Fatty Acids and Conjugates [FA01]
subclade IIB	LMFA01090078	12.6167	C3H2Br2O2	3,3-dibromo-2-propenoic acid	Fatty Acids and Conjugates [FA01]
subclade IIB	LMFA12000366	12.4317	C10H10S2	(E)-3-methyl-6-(pent-3-en-1-yn-1-yl)-1,2-dithiine	Oxygenated hydrocarbons [FA12]
subclade IIB	LMFA12000373	11.994	C9H8OS2	(6-(but-3-en-1-yn-1-yl)-1,2-dithiin-3-yl)methanol	Oxygenated hydrocarbons [FA12]
subclade IIB	LMFA01090029	11.9108	C4H5BrO2	2-bromo-2-butenoic acid	Fatty Acids and Conjugates [FA01]
subclade IIB	LMFA01030743	11.8683	C8H6O2	6E-Octene-2,4-diynoic acid	Fatty Acids and Conjugates [FA01]
subclade IIB	LMFA05000606	11.8485	C8H6O	octa-2,4,6-triyn-1-ol	Fatty alcohols [FA05]
subclade IIB	LMFA12000365	11.729	C9H8S2	3-(but-3-en-1-yn-1-yl)-6-methyl-1,2-dithiine	Oxygenated hydrocarbons [FA12]
subclade IIB	LMFA05000672	11.2985	C8H8O	oct-7-en-3,5-diyn-1-ol	Fatty alcohols [FA05]
subclade IIB	LMFA06000275	11.1667	C8H10O	2E,4E,7-octatrienal	Fatty aldehydes [FA06]
subclade IIB	LMFA06000024	11.0111	C7H10O	2,4-heptadienal	Fatty aldehydes [FA06]
subclade IIB	LMFA11000035	9.51429	C6H12	2E-Hexene	Hydrocarbons [FA11]
subclade IIB	LMFA01031001	9.40987	C6H8O3	(2E,4Z)-2-hydroxyhexa-2,4-dienoic acid	Fatty Acids and Conjugates [FA01]
subclade IIB	LMFA01070031	8.65423	C11H10O3	methyl 8S,9R-epoxy-2Z-decen-4,6-diynoate	Fatty Acids and Conjugates [FA01]
subclade IIB	LMFA01030943	8.63539	C6H8O3	(2Z,4Z)-2-hydroxyhexa-2,4-dienoic acid	Fatty Acids and Conjugates [FA01]
subclade IIB	LMFA12000345	8.37194	C8H6S2	2,2'-bithiophene	Oxygenated hydrocarbons [FA12]
subclade IIB	LMFA01031138	8.17833	C10H6O4	Deca-2,4,6-triynedioic acid	Fatty Acids and Conjugates [FA01]
subclade IIB	LMFA01030499	7.75678	C6H8O2	4-hexynoic acid	Fatty Acids and Conjugates [FA01]
subclade IIB	LMFA01031044	7.43563	C11H8O2	3Z,9,10-undecatriene-5,7-diynoic acid	Fatty Acids and Conjugates [FA01]
subclade IIB	LMFA01030714	6.7591	C10H8O3	10-hydroxy-8E-Decene-2,4,6-triynoic acid	Fatty Acids and Conjugates [FA01]
subclade IIB	LMFA07010935	6.31511	C11H8O2	methyl (2E)-dec-2-en-4,6,8-triynoate	Fatty esters [FA07]
subclade IIB	LMFA01030753	6.27773	C11H8O2	3Z-Undecene-5,7,10-triynoic acid	Fatty Acids and Conjugates [FA01]
subclade IIB	LMFA01031045	6.18832	C13H10O2	3Z,5Z-tridecadiene-7,9,11-triynoic acid	Fatty Acids and Conjugates [FA01]
subclade IIB	LMFA01030488	6.09632	C7H10O2	3-heptynoic acid	Fatty Acids and Conjugates [FA01]
subclade IIB	LMFA01031101	5.67607	C10H8O2	2Z,8Z-Decadiene-4,6-diynoic acid	Fatty Acids and Conjugates [FA01]
subclade IIB	LMFA01030751	4.96528	C10H8O2	2E,8E-decadiene-4,6-diynoic acid	Fatty Acids and Conjugates [FA01]
subclade IIB	LMFA06000272	4.85172	C8H10O	2E,4Z,7-octatrienal	Fatty aldehydes [FA06]
subclade IIB	LMFA01030711	4.42615	C10H10O3	8S-hydroxy-2-Decene-4,6-diynoic acid	Fatty Acids and Conjugates [FA01]
subclade IIB	LMFA12000369	4.16739	C12H10O4S2	(E)-4-(6-((formyloxy)methyl)-1,2-dithiin-3-yl)but-1-en-3-yn-1-yl acetate	Oxygenated hydrocarbons [FA12]
subclade IIB	LMFA01070027	3.88627	C10H8O3	8,9-Epoxy-2Z-decene-4,6-diynoic acid	Fatty Acids and Conjugates [FA01]
subclade IIB	LMFA07040146	2.83328	C12H10O2	5,6-dodecadiene-8,10-diyn-4-olide	Fatty esters [FA07]
	LM_ID	CDOCKER_INTERACTION_ENERGY	FORMULA	SYSTEMATIC_NAME	MAIN_CLASS
subclade IID	LMFA08040014	47.7993	C22H29NO2	N-(5,8,11,14-eicosatetraynoyl)-ethanolamine	Fatty amides [FA08]
subclade IID	LMFA01060210	32.2547	C18H26O3	8-Oxo-10,12-octadecadiynoic acid	Fatty Acids and Conjugates [FA01]
subclade IID	LMFA01030146	29.0644	C18H30O2	9Z,11E,13Z-octadecatrienoic acid	Fatty Acids and Conjugates [FA01]
subclade IID	LMFA01031158	28.2109	C22H30O2	(4Z,7Z,9E,11E,13Z,16Z,19Z)-docosa-4,7,9,11,13,16,19-heptaenoic acid	Fatty Acids and Conjugates [FA01]
subclade IID	LMFA01070034	28.0759	C11H10O4	methyl 10-hydroxy-8,9-epoxy-2Z-decen-4,6-diynoate	Fatty Acids and Conjugates [FA01]
subclade IID	LMFA01031140	28.0426	C14H16O3	6-hydroxytetradeca-7,8-dien-10,12-diynoic acid	Fatty Acids and Conjugates [FA01]
subclade IID	LMFA01030236	27.988	C12H20O2	5E,7E-dodecadienoic acid	Fatty Acids and Conjugates [FA01]
subclade IID	LMFA01031114	27.0221	C12H12O3	4-hydroxy-5,6-dodecadiene-8,10-diynoic acid	Fatty Acids and Conjugates [FA01]
subclade IID	LMFA01150045	26.1764	C14H12O4	(E)-3-(5-((E)-hept-4-en-2-ynoyl)-furan-2-yl)-acrylic acid	Fatty Acids and Conjugates [FA01]
subclade IID	LMFA01030243	26.1352	C12H14O2	3,5,7,9,11-dodecapentaenoic acid	Fatty Acids and Conjugates [FA01]
subclade IID	LMFA05000491	25.976	C9H20O	2-Methyloctan-4S-ol	Fatty alcohols [FA05]
subclade IID	LMFA01170087	25.7385	C6H8O4	3E-hexenedioic acid	Fatty Acids and Conjugates [FA01]
subclade IID	LMFA12000369	25.5223	C12H10O4S2	(E)-4-(6-((formyloxy)methyl)-1,2-dithiin-3-yl)but-1-en-3-yn-1-yl acetate	Oxygenated hydrocarbons [FA12]
subclade IID	LMFA01031139	25.5106	C14H12O2	(3E,5E)-tetradeca-3,5,7,8-tetraen-10,12-diynoic acid	Fatty Acids and Conjugates [FA01]
subclade IID	LMFA01031045	25.354	C13H10O2	3Z,5Z-tridecadiene-7,9,11-triynoic acid	Fatty Acids and Conjugates [FA01]
subclade IID	LMFA12000356	25.303	C15H12O2S2	(5'-(but-3-en-1-yn-1-yl)-[2,2'-bithiophen]-5-yl)methyl acetate	Oxygenated hydrocarbons [FA12]
subclade IID	LMFA03040002	25.1526	C20H32O5	5S,14R,15S-trihydroxy-6E,8Z,10E,12E-eicosatetraenoic acid	Eicosanoids [FA03]
subclade IID	LMFA01030705	25.0911	C16H18O2	6E,8E,14Z-Hexadecatriene-10,12-diynoic acid	Fatty Acids and Conjugates [FA01]
subclade IID	LMFA01030722	25.0621	C9H8O3	9-hydroxy-7Z-Nonene-3,5-diynoic acid	Fatty Acids and Conjugates [FA01]
subclade IID	LMFA01050235	24.7455	C10H8O4	2,10-dihydroxy-4,6,8-decatriynoic acid	Fatty Acids and Conjugates [FA01]
subclade IID	LMFA01170134	24.4009	C5H6O4	2Z-pentenedioic acid	Fatty Acids and Conjugates [FA01]
subclade IID	LMFA01030241	24.361	C12H16O2	2E,6E,8E,10E-dodecatetraenoic acid	Fatty Acids and Conjugates [FA01]
subclade IID	LMFA01030749	24.1836	C20H32O5	5,14,15-trihydroxy-6,8,10,12-Eicosatetraenoic acid	Fatty Acids and Conjugates [FA01]
subclade IID	LMFA01060174	24.0302	C6H8O3	2-Oxo-4E-hexenoic acid	Fatty Acids and Conjugates [FA01]
subclade IID	LMFA01170071	23.9253	C6H6O5	3-hydroxy-2E,4E-hexadienedioic acid	Fatty Acids and Conjugates [FA01]
subclade IID	LMFA01031129	23.8793	C13H10O2	3E,5Z,7,8-tridecatetraene-10,12-diynoic acid	Fatty Acids and Conjugates [FA01]
subclade IID	LMFA01030105	23.8645	C10H16O2	2Z,6Z-decadienoic acid	Fatty Acids and Conjugates [FA01]
subclade IID	LMFA12000238	23.7803	C7H10O2	3E-Hepten-2,5-dione	Oxygenated hydrocarbons [FA12]
subclade IID	LMFA01060191	23.719	C6H7NO3	2-amino-6-oxo-2,4-hexadienoic acid	Fatty Acids and Conjugates [FA01]
subclade IID	LMFA01060086	23.5886	C10H10O3	9-oxo-2,4,5,7-decatetraenoic acid	Fatty Acids and Conjugates [FA01]
subclade IID	LMFA06000278	23.5292	C11H18O	4E,6E-undecenal	Fatty aldehydes [FA06]
subclade IID	LMFA04030011	23.3105	C22H32O5	7S,8R,17S-trihydroxy-4Z,9E,11E,13Z,15E,19Z-docosahexaenoic acid	Docosanoids [FA04]
subclade IID	LMFA01050273	23.3077	C6H8O3	6-hydroxy-2-hexynoic acid	Fatty Acids and Conjugates [FA01]
subclade IID	LMFA06000110	23.3033	C6H10O	3Z-hexenal	Fatty aldehydes [FA06]
subclade IID	LMFA01031041	23.1427	C14H14O4	2E,4E,6E,8E,10E,12E-tetradecahexaenedioic acid	Fatty Acids and Conjugates [FA01]
subclade IID	LMFA01030926	23.089	C6H6O4	(2E,4Z)-2-hydroxy-6-oxohexa-2,4-dienoic acid	Fatty Acids and Conjugates [FA01]
subclade IID	LMFA01030107	23.0279	C10H16O2	2E,6E-decadienoic acid	Fatty Acids and Conjugates [FA01]
subclade IID	LMFA01031058	23.0024	C10H14O2	3E,5Z,7E-Decatrienoic acid	Fatty Acids and Conjugates [FA01]
subclade IID	LMFA08020194	22.9644	C5H5NO4	(2Z)-4-formamido-4-oxobut-2-enoic acid	Fatty amides [FA08]
subclade IID	LMFA07040151	22.9496	C15H14O4	10-[(E)-2-methylbut-2-enoyl]oxydeca-2,4Z,8Z-dien-6-yn-4-olide	Fatty esters [FA07]
subclade IID	LMFA06000020	22.7885	C7H12O	3-heptenal	Fatty aldehydes [FA06]
subclade IID	LMFA01170077	22.7496	C6H6O4	2Z,4Z-hexadienedioic acid	Fatty Acids and Conjugates [FA01]
subclade IID	LMFA06000009	22.6907	C6H8O2	2-hexenedial	Fatty aldehydes [FA06]
subclade IID	LMFA06000273	22.5912	C10H14O	2E,4Z,7Z-decatrienal	Fatty aldehydes [FA06]
subclade IID	LMFA01030441	22.5789	C8H12O2	4Z,7-octadienoic acid	Fatty Acids and Conjugates [FA01]
subclade IID	LMFA01170061	22.5416	C4H4O5	2-hydroxy-2-butenedioic acid	Fatty Acids and Conjugates [FA01]
subclade IID	LMFA06000010	22.5249	C6H8O2	3-hexenedial	Fatty aldehydes [FA06]
subclade IID	LMFA01031028	22.4848	C12H14O2	Doodeca-3Z,5Z,-7Z,-9Z,11-pentaenoic acid	Fatty Acids and Conjugates [FA01]
subclade IID	LMFA01030015	22.4227	C7H12O2	5-heptenoic acid	Fatty Acids and Conjugates [FA01]
subclade IID	LMFA07010713	22.3494	C11H12O2	methyl (E)-dec-2-en-4,6-diynoate	Fatty esters [FA07]
subclade IID	LMFA01030447	22.2101	C9H14O2	2,6-nonadienoic acid	Fatty Acids and Conjugates [FA01]
subclade IID	LMFA12000350	22.1224	C8H8O2S	4-(thiophen-2-yl)but-3-yne-1,2-diol	Oxygenated hydrocarbons [FA12]
subclade IID	LMFA06000047	22.0531	C9H14O	3,6-nonadienal	Fatty aldehydes [FA06]
subclade IID	LMFA05000572	21.9331	C8H16O	(5Z)-oct-5-en-1-ol	Fatty alcohols [FA05]
subclade IID	LMFA01030258	21.8738	C14H18O2	5,7,9,11,13-tetradecapentaenoic acid	Fatty Acids and Conjugates [FA01]
subclade IID	LMFA01031156	21.751	C10H8O2	methyl 2Z,8Z-nonadien-4,6-diynoate	Fatty Acids and Conjugates [FA01]
subclade IID	LMFA06000019	21.6267	C7H12O	2-heptenal	Fatty aldehydes [FA06]
subclade IID	LMFA07010180	21.5545	C8H12O2	2E,4E-Hexadienyl acetate	Fatty esters [FA07]
subclade IID	LMFA01050398	21.5472	C4H6O3	4-hydroxy-2E-butenoic acid	Fatty Acids and Conjugates [FA01]
subclade IID	LMFA01030014	21.4094	C7H12O2	4-heptenoic acid	Fatty Acids and Conjugates [FA01]
subclade IID	LMFA06000017	21.4073	C6H8O2	6-hydroxy-2,4-hexadienal	Fatty aldehydes [FA06]
subclade IID	LMFA01030489	21.3978	C7H10O2	4-heptynoic acid	Fatty Acids and Conjugates [FA01]
subclade IID	LMFA01030753	21.3239	C11H8O2	3Z-Undecene-5,7,10-triynoic acid	Fatty Acids and Conjugates [FA01]
subclade IID	LMFA01090073	21.2675	C3H2Cl2O2	3,3-dichloro-2-propenoic acid	Fatty Acids and Conjugates [FA01]
subclade IID	LMFA01030108	21.1795	C10H16O2	4E,6E-decadienoic acid	Fatty Acids and Conjugates [FA01]
subclade IID	LMFA01170124	21.1057	C6H6O4	2E,4E-hexadienedioic acid	Fatty Acids and Conjugates [FA01]
subclade IID	LMFA01030962	21.003	C10H14O2	(2E,4E,7E)-deca-2,4,7-trienoic acid	Fatty Acids and Conjugates [FA01]
subclade IID	LMFA01030754	20.7517	C11H8O2	4E-Undecene-6,8,10-triynoic acid	Fatty Acids and Conjugates [FA01]
subclade IID	LMFA12000342	20.462	C10H8O2S	(E)-4-(thiophen-2-yl) but-1-en-3-yn-1-yl acetate	Oxygenated hydrocarbons [FA12]
subclade IID	LMFA01090149	20.3485	C6H5O4Cl	(2Z,4Z)-3-chlorohexa-2,4-dienedioic acid	Fatty Acids and Conjugates [FA01]
subclade IID	LMFA07010936	20.3362	C7H12O2	methyl (3Z)-hex-3-enoate	Fatty esters [FA07]
subclade IID	LMFA07010940	20.2639	C7H12O2	methyl (2E)-hex-2-enoate	Fatty esters [FA07]
subclade IID	LMFA06000126	19.9061	C7H10O	2E,4Z-Heptadienal	Fatty aldehydes [FA06]
subclade IID	LMFA01030442	19.8905	C8H12O2	5,7-octadienoic acid	Fatty Acids and Conjugates [FA01]
subclade IID	LMFA01030967	19.874	C6H5O4Cl	2-chlorohexa-2,4-dienedioic acid	Fatty Acids and Conjugates [FA01]
subclade IID	LMFA07010177	19.8605	C8H12O2	2E,5-Hexadienyl acetate	Fatty esters [FA07]
subclade IID	LMFA01031240	19.7604	C12H13O2Cl	11-chloro-dodeca-2E,4E,6E,8E,10Z-pentaenoic acid	Fatty Acids and Conjugates [FA01]
subclade IID	LMFA01130006	19.7139	C4H8O2S	3-(methyl-sulfanyl)-propanoic acid	Fatty Acids and Conjugates [FA01]
subclade IID	LMFA01030498	19.7068	C6H8O2	3-hexynoic acid	Fatty Acids and Conjugates [FA01]
subclade IID	LMFA05000060	19.703	C6H12O	2E-hexenol	Fatty alcohols [FA05]
subclade IID	LMFA01030006	19.61	C5H8O2	3-pentenoic acid	Fatty Acids and Conjugates [FA01]
subclade IID	LMFA05000107	19.5541	C5H10O	3-Methyl-3-buten-1-ol	Fatty alcohols [FA05]
subclade IID	LMFA12000349	19.4691	C9H8OS	(5-(but-3-en-1-yn-1-yl)thiophen-2-yl)methanol	Oxygenated hydrocarbons [FA12]
subclade IID	LMFA07010740	19.1249	C9H12O2	prop-2-en-1-yl (2E,4E)-hexa-2,4-dienoate	Fatty esters [FA07]
subclade IID	LMFA12000097	18.9988	C7H12O	4Z-Hepten-2-one	Oxygenated hydrocarbons [FA12]
subclade IID	LMFA12000368	18.9053	C11H10O2S2	(E)-4-(6-methyl-1,2-dithiin-3-yl)but-1-en-3-yn-1-yl acetate	Oxygenated hydrocarbons [FA12]
subclade IID	LMFA12000361	18.8768	C13H10OS2	(5'-(but-3-en-1-yn-1-yl)-[2,2'-bithiophen]-5-yl)methanol	Oxygenated hydrocarbons [FA12]
subclade IID	LMFA01020110	18.7462	C5H8O2	3-methyl-3-butenoic acid	Fatty Acids and Conjugates [FA01]
subclade IID	LMFA01030751	18.7084	C10H8O2	2E,8E-decadiene-4,6-diynoic acid	Fatty Acids and Conjugates [FA01]
subclade IID	LMFA11000042	18.6528	C10H16	2,6-Dimethyl-2,4E,6E-octatriene	Hydrocarbons [FA11]
subclade IID	LMFA06000011	18.5885	C6H6O2	2,4-hexadienedial	Fatty aldehydes [FA06]
subclade IID	LMFA01030004	18.5089	C4H6O2	3-butenoic acid	Fatty Acids and Conjugates [FA01]
subclade IID	LMFA12000373	18.4768	C9H8OS2	(6-(but-3-en-1-yn-1-yl)-1,2-dithiin-3-yl)methanol	Oxygenated hydrocarbons [FA12]
subclade IID	LMFA06000003	18.4574	C6H10O	3-hexenal	Fatty aldehydes [FA06]
subclade IID	LMFA05000106	18.3554	C5H10O	3-Methyl-2-buten-1-ol	Fatty alcohols [FA05]
subclade IID	LMFA01031005	18.2253	C5H8O2	(3Z)-pent-3-enoic acid	Fatty Acids and Conjugates [FA01]
subclade IID	LMFA12000374	18.158	C8H8O2S2	4-(1,2-dithiin-3-yl)but-3-yne-1,2-diol	Oxygenated hydrocarbons [FA12]
subclade IID	LMFA01031042	18.0213	C10H6O2	2E-decene-4,6,8-triynoic acid	Fatty Acids and Conjugates [FA01]
subclade IID	LMFA01031012	17.9706	C6H8O2	hexa-2,4-dienoic acid	Fatty Acids and Conjugates [FA01]
subclade IID	LMFA06000063	17.9393	C10H6O	2-decene-4,6,8-triyn-1-al	Fatty aldehydes [FA06]
subclade IID	LMFA01030943	17.9193	C6H8O3	(2Z,4Z)-2-hydroxyhexa-2,4-dienoic acid	Fatty Acids and Conjugates [FA01]
subclade IID	LMFA06000131	17.8774	C8H12O	2E,6E-Octadienal	Fatty aldehydes [FA06]
subclade IID	LMFA07011189	17.8044	C11H8O2	methyl dec-2Z-en-4,6,8-triynoate	Fatty esters [FA07]
subclade IID	LMFA01030100	17.7809	C6H8O2	2E,4E-hexadienoic acid	Fatty Acids and Conjugates [FA01]
subclade IID	LMFA07010179	17.6959	C8H14O2	3E-Hexenyl acetate	Fatty esters [FA07]
subclade IID	LMFA01010003	17.6812	C3H6O2	propanoic acid	Fatty Acids and Conjugates [FA01]
subclade IID	LMFA07010935	17.6715	C11H8O2	methyl (2E)-dec-2-en-4,6,8-triynoate	Fatty esters [FA07]
subclade IID	LMFA07010967	17.6611	C7H10O2	methyl (2E,4E)-hexa-2,4-dienoate	Fatty esters [FA07]
subclade IID	LMFA01060077	17.6163	C3H4O3	2-oxo-propinoic acid	Fatty Acids and Conjugates [FA01]
subclade IID	LMFA01030944	17.436	C6H8O2	(2Z,4Z)-hexa-2,4-dienoic acid	Fatty Acids and Conjugates [FA01]
subclade IID	LMFA01030452	17.1378	C7H12O2	4Z-heptenoic acid	Fatty Acids and Conjugates [FA01]
subclade IID	LMFA01090068	17.0546	C2H3ClO2	2-chloro-ethanoic acid	Fatty Acids and Conjugates [FA01]
subclade IID	LMFA01030022	16.9847	C8H14O2	5Z-octenoic acid	Fatty Acids and Conjugates [FA01]
subclade IID	LMFA01030744	16.9138	C8H6O2	6Z-Octene-2,4-diynoic acid	Fatty Acids and Conjugates [FA01]
subclade IID	LMFA01030012	16.7758	C7H12O2	2-heptenoic acid	Fatty Acids and Conjugates [FA01]
subclade IID	LMFA01031001	16.7346	C6H8O3	(2E,4Z)-2-hydroxyhexa-2,4-dienoic acid	Fatty Acids and Conjugates [FA01]
subclade IID	LMFA01090072	16.7001	C3H2Cl2O2	2,3-dichloro-2Z-propenoic acid	Fatty Acids and Conjugates [FA01]
subclade IID	LMFA07010410	16.4423	C4H8O2	Methyl propionate	Fatty esters [FA07]
subclade IID	LMFA01030216	16.3842	C10H14O2	2E,6Z,8E-decatrienoic acid	Fatty Acids and Conjugates [FA01]
subclade IID	LMFA12000038	16.3684	C8H12O	6-Methyl-3E,5-heptadien-2-one	Oxygenated hydrocarbons [FA12]
subclade IID	LMFA01030978	16.3431	C4H6O3	3-hydroxybut-2-enoic acid	Fatty Acids and Conjugates [FA01]
subclade IID	LMFA01090069	16.0342	C3H3ClO2	2-chloro-2-propenoic acid	Fatty Acids and Conjugates [FA01]
subclade IID	LMFA05000468	15.9942	C7H14O	4Z-Hepten-2R-ol	Fatty alcohols [FA05]
subclade IID	LMFA06000073	15.9744	C12H14O	2,4,6,8,10-dodecapentaenal	Fatty aldehydes [FA06]
subclade IID	LMFA01030925	15.8437	C4H6O2	but-2-enoic acid	Fatty Acids and Conjugates [FA01]
subclade IID	LMFA01030194	15.8314	C4H6O2	2Z-butenoic acid	Fatty Acids and Conjugates [FA01]
subclade IID	LMFA01030005	15.596	C5H8O2	2-pentenoic acid	Fatty Acids and Conjugates [FA01]
subclade IID	LMFA01030961	15.5806	C8H4O2	octa-2,4,6-triynoic acid	Fatty Acids and Conjugates [FA01]
subclade IID	LMFA01030195	15.5729	C4H6O2	2E-butenoic acid	Fatty Acids and Conjugates [FA01]
subclade IID	LMFA05000119	15.3197	C7H12O	2E,4Z-Heptadien-1-ol	Fatty alcohols [FA05]
subclade IID	LMFA01170109	15.0813	C5H6O4	2E-pentenedioic acid	Fatty Acids and Conjugates [FA01]
subclade IID	LMFA01031018	15.011	C5H6O2	penta-2,4-dienoic acid	Fatty Acids and Conjugates [FA01]
subclade IID	LMFA05000464	14.497	C6H12O	3Z-Hexen-3-ol	Fatty alcohols [FA05]
subclade IID	LMFA12000345	14.3717	C8H6S2	2,2'-bithiophene	Oxygenated hydrocarbons [FA12]
subclade IID	LMFA12000359	14.0798	C17H10S2	5-(hexa-5-en-1,3-diyn-1-yl)-5'-(prop-1-yn-1-yl)-2,2'-bithiophene	Oxygenated hydrocarbons [FA12]
subclade IID	LMFA01010002	13.9175	C2H4O2	ethanoic acid	Fatty Acids and Conjugates [FA01]
subclade IID	LMFA01030193	13.6631	C3H4O2	2-propenoic acid	Fatty Acids and Conjugates [FA01]
subclade IID	LMFA12000057	13.6286	C3H6O	Propan-2-one	Oxygenated hydrocarbons [FA12]
subclade IID	LMFA12000358	13.3999	C17H12S2	(E)-5-(hexa-3,5-dien-1-yn-1-yl)-5'-(prop-1-yn-1-yl)-2,2'-bithiophene	Oxygenated hydrocarbons [FA12]
subclade IID	LMFA12000364	12.4679	C8H6S2	3-(but-3-en-1-yn-1-yl)-1,2-dithiine	Oxygenated hydrocarbons [FA12]
subclade IID	LMFA01031196	12.3731	C14H26O2	7E-tetradecenoic acid	Fatty Acids and Conjugates [FA01]
subclade IID	LMFA11000628	11.7787	C11H22	1,2-dimethylpropyl-cyclohexane	Hydrocarbons [FA11]
subclade IID	LMFA12000372	10.9656	C13H9OS2Cl	1-chloro-4-(6-(penta-1,3-diyn-1-yl)-1,2-dithiin-3-yl)but-3-yn-2-ol	Oxygenated hydrocarbons [FA12]
subclade IID	LMFA05000105	10.5084	C5H10O	2-Methylenebutan-1-ol	Fatty alcohols [FA05]
subclade IID	LMFA12000360	9.22571	C16H9OS2Cl	1-chloro-3-(5'-(penta-1,3-diyn-1-yl)-[2,2'-bithiophen]-5-yl)prop-2-yn-1-ol	Oxygenated hydrocarbons [FA12]
subclade IID	LMFA11000704	8.79949	C13H28	4-Methyl-5-propylnonane	Hydrocarbons [FA11]
	LM_ID	CDOCKER_INTERACTION_ENERGY	FORMULA	SYSTEMATIC_NAME	MAIN_CLASS
subclade IIIA	LMFA01170119	23.5864	C5H8O4	2-methyl-butanedioic acid	Fatty Acids and Conjugates [FA01]
subclade IIIA	LMFA06000017	20.986	C6H8O2	6-hydroxy-2,4-hexadienal	Fatty aldehydes [FA06]
subclade IIIA	LMFA01030753	19.2477	C11H8O2	3Z-Undecene-5,7,10-triynoic acid	Fatty Acids and Conjugates [FA01]
subclade IIIA	LMFA01030451	19.1491	C6H8O2	3,5-hexadienoic acid	Fatty Acids and Conjugates [FA01]
subclade IIIA	LMFA01030721	18.8472	C9H8O3	9-hydroxy-7E-Nonene-3,5-diynoic acid	Fatty Acids and Conjugates [FA01]
subclade IIIA	LMFA01060077	18.6226	C3H4O3	2-oxo-propinoic acid	Fatty Acids and Conjugates [FA01]
subclade IIIA	LMFA01170138	18.0242	C5H4O4	2,3-pentadienedioic acid	Fatty Acids and Conjugates [FA01]
subclade IIIA	LMFA01170124	17.8538	C6H6O4	2E,4E-hexadienedioic acid	Fatty Acids and Conjugates [FA01]
subclade IIIA	LMFA01030782	17.186	C7H8O2	2Z,4E,6-heptatrienoic acid	Fatty Acids and Conjugates [FA01]
subclade IIIA	LMFA01030004	16.9817	C4H6O2	3-butenoic acid	Fatty Acids and Conjugates [FA01]
subclade IIIA	LMFA01030005	16.9026	C5H8O2	2-pentenoic acid	Fatty Acids and Conjugates [FA01]
subclade IIIA	LMFA01030978	16.7208	C4H6O3	3-hydroxybut-2-enoic acid	Fatty Acids and Conjugates [FA01]
subclade IIIA	LMFA01031044	16.4353	C11H8O2	3Z,9,10-undecatriene-5,7-diynoic acid	Fatty Acids and Conjugates [FA01]
subclade IIIA	LMFA05000119	16.4291	C7H12O	2E,4Z-Heptadien-1-ol	Fatty alcohols [FA05]
subclade IIIA	LMFA01031012	16.0529	C6H8O2	hexa-2,4-dienoic acid	Fatty Acids and Conjugates [FA01]
subclade IIIA	LMFA01030195	15.8413	C4H6O2	2E-butenoic acid	Fatty Acids and Conjugates [FA01]
subclade IIIA	LMFA01030925	15.724	C4H6O2	but-2-enoic acid	Fatty Acids and Conjugates [FA01]
subclade IIIA	LMFA01030751	15.5657	C10H8O2	2E,8E-decadiene-4,6-diynoic acid	Fatty Acids and Conjugates [FA01]
subclade IIIA	LMFA12000028	15.3747	C5H8O	3E-pentene-2-one	Oxygenated hydrocarbons [FA12]
subclade IIIA	LMFA05000606	15.2749	C8H6O	octa-2,4,6-triyn-1-ol	Fatty alcohols [FA05]
subclade IIIA	LMFA01031046	15.1333	C10H8O2	2Z,8E-decadiene-4,6-diynoic acid	Fatty Acids and Conjugates [FA01]
subclade IIIA	LMFA01090075	14.8074	C3H3BrO2	3-bromo-2E-propenoic acid	Fatty Acids and Conjugates [FA01]
subclade IIIA	LMFA07011189	14.7601	C11H8O2	methyl dec-2Z-en-4,6,8-triynoate	Fatty esters [FA07]
subclade IIIA	LMFA01010002	14.7162	C2H4O2	ethanoic acid	Fatty Acids and Conjugates [FA01]
subclade IIIA	LMFA01090071	14.5779	C3H3ClO2	3-chloro-2E-propenoic acid	Fatty Acids and Conjugates [FA01]
subclade IIIA	LMFA06000062	13.9592	C10H8O	2,8-decadiene-4,6-diyn-1-al	Fatty aldehydes [FA06]
subclade IIIA	LMFA01030193	13.1943	C3H4O2	2-propenoic acid	Fatty Acids and Conjugates [FA01]
subclade IIIA	LMFA01030781	12.8618	C7H8O2	2E,4E,6-heptatrienoic acid	Fatty Acids and Conjugates [FA01]
subclade IIIA	LMFA01030498	12.7078	C6H8O2	3-hexynoic acid	Fatty Acids and Conjugates [FA01]
subclade IIIA	LMFA01030743	12.2161	C8H6O2	6E-Octene-2,4-diynoic acid	Fatty Acids and Conjugates [FA01]
subclade IIIA	LMFA06000063	11.8233	C10H6O	2-decene-4,6,8-triyn-1-al	Fatty aldehydes [FA06]
subclade IIIA	LMFA01030961	11.6465	C8H4O2	octa-2,4,6-triynoic acid	Fatty Acids and Conjugates [FA01]
subclade IIIA	LMFA01050273	10.16	C6H8O3	6-hydroxy-2-hexynoic acid	Fatty Acids and Conjugates [FA01]
subclade IIIA	LMFA01031042	10.0532	C10H6O2	2E-decene-4,6,8-triynoic acid	Fatty Acids and Conjugates [FA01]
subclade IIIA	LMFA01030754	9.44494	C11H8O2	4E-Undecene-6,8,10-triynoic acid	Fatty Acids and Conjugates [FA01]
subclade IIIA	LMFA12000349	8.78435	C9H8OS	(5-(but-3-en-1-yn-1-yl)thiophen-2-yl)methanol	Oxygenated hydrocarbons [FA12]
subclade IIIA	LMFA12000365	8.5188	C9H8S2	3-(but-3-en-1-yn-1-yl)-6-methyl-1,2-dithiine	Oxygenated hydrocarbons [FA12]
subclade IIIA	LMFA05000569	8.03118	C10H8O	(2E)-dec-2-en-4,6,8-triyn-1-ol	Fatty alcohols [FA05]
subclade IIIA	LMFA06000275	7.23193	C8H10O	2E,4E,7-octatrienal	Fatty aldehydes [FA06]
subclade IIIA	LMFA06000036	5.51053	C8H10O	2,4,6-octatrienal	Fatty aldehydes [FA06]
subclade IIIA	LMFA01031129	3.12574	C13H10O2	3E,5Z,7,8-tridecatetraene-10,12-diynoic acid	Fatty Acids and Conjugates [FA01]
subclade IIIA	LMFA01031045	2.28166	C13H10O2	3Z,5Z-tridecadiene-7,9,11-triynoic acid	Fatty Acids and Conjugates [FA01]
subclade IIIA	LMFA01090073	0.507621	C3H2Cl2O2	3,3-dichloro-2-propenoic acid	Fatty Acids and Conjugates [FA01]
	LM_ID	CDOCKER_INTERACTION_ENERGY	FORMULA	SYSTEMATIC_NAME	MAIN_CLASS
subclade IIIB	LMFA01030498	26.6322	C6H8O2	3-hexynoic acid	Fatty Acids and Conjugates [FA01]
subclade IIIB	LMFA01050273	24.2047	C6H8O3	6-hydroxy-2-hexynoic acid	Fatty Acids and Conjugates [FA01]
subclade IIIB	LMFA06000009	23.7943	C6H8O2	2-hexenedial	Fatty aldehydes [FA06]
subclade IIIB	LMFA01030006	23.218	C5H8O2	3-pentenoic acid	Fatty Acids and Conjugates [FA01]
subclade IIIB	LMFA06000011	21.9836	C6H6O2	2,4-hexadienedial	Fatty aldehydes [FA06]
subclade IIIB	LMFA01090135	21.9649	C2H3IO2	Iodoethanoic acid	Fatty Acids and Conjugates [FA01]
subclade IIIB	LMFA06000007	21.9117	C6H8O	4,5-hexadienal	Fatty aldehydes [FA06]
subclade IIIB	LMFA01030927	21.7904	C6H6O4	(2E,4Z)-4-hydroxy-6-oxohexa-2,4-dienoic acid	Fatty Acids and Conjugates [FA01]
subclade IIIB	LMFA01030005	21.5471	C5H8O2	2-pentenoic acid	Fatty Acids and Conjugates [FA01]
subclade IIIB	LMFA01100052	21.3029	C4H10N2O2	2,4-diamino-butanoic acid	Fatty Acids and Conjugates [FA01]
subclade IIIB	LMFA01090137	21.3015	C3H3IO2	3-iodo-2E-propenoic acid	Fatty Acids and Conjugates [FA01]
subclade IIIB	LMFA01170124	20.8584	C6H6O4	2E,4E-hexadienedioic acid	Fatty Acids and Conjugates [FA01]
subclade IIIB	LMFA06000024	20.7072	C7H10O	2,4-heptadienal	Fatty aldehydes [FA06]
subclade IIIB	LMFA01060077	20.3364	C3H4O3	2-oxo-propinoic acid	Fatty Acids and Conjugates [FA01]
subclade IIIB	LMFA01030100	20.1293	C6H8O2	2E,4E-hexadienoic acid	Fatty Acids and Conjugates [FA01]
subclade IIIB	LMFA01130006	19.843	C4H8O2S	3-(methyl-sulfanyl)-propanoic acid	Fatty Acids and Conjugates [FA01]
subclade IIIB	LMFA11000035	19.6288	C6H12	2E-Hexene	Hydrocarbons [FA11]
subclade IIIB	LMFA01090074	19.42	C2H3BrO2	2-bromoethanoic acid	Fatty Acids and Conjugates [FA01]
subclade IIIB	LMFA06000272	19.3874	C8H10O	2E,4Z,7-octatrienal	Fatty aldehydes [FA06]
subclade IIIB	LMFA01090073	19.1805	C3H2Cl2O2	3,3-dichloro-2-propenoic acid	Fatty Acids and Conjugates [FA01]
subclade IIIB	LMFA01030944	19.0897	C6H8O2	(2Z,4Z)-hexa-2,4-dienoic acid	Fatty Acids and Conjugates [FA01]
subclade IIIB	LMFA07010967	19.0326	C7H10O2	methyl (2E,4E)-hexa-2,4-dienoate	Fatty esters [FA07]
subclade IIIB	LMFA06000006	18.8377	C6H8O	2,4-hexadienal	Fatty aldehydes [FA06]
subclade IIIB	LMFA01030004	18.6628	C4H6O2	3-butenoic acid	Fatty Acids and Conjugates [FA01]
subclade IIIB	LMFA01030781	18.6503	C7H8O2	2E,4E,6-heptatrienoic acid	Fatty Acids and Conjugates [FA01]
subclade IIIB	LMFA01090068	18.2869	C2H3ClO2	2-chloro-ethanoic acid	Fatty Acids and Conjugates [FA01]
subclade IIIB	LMFA01031018	18.2554	C5H6O2	penta-2,4-dienoic acid	Fatty Acids and Conjugates [FA01]
subclade IIIB	LMFA01030978	18.1407	C4H6O3	3-hydroxybut-2-enoic acid	Fatty Acids and Conjugates [FA01]
subclade IIIB	LMFA06000062	18.0946	C10H8O	2,8-decadiene-4,6-diyn-1-al	Fatty aldehydes [FA06]
subclade IIIB	LMFA01010003	18.0628	C3H6O2	propanoic acid	Fatty Acids and Conjugates [FA01]
subclade IIIB	LMFA01031004	18.0552	C5H8O2	(2Z)-pent-2-enoic acid	Fatty Acids and Conjugates [FA01]
subclade IIIB	LMFA01030451	18.0516	C6H8O2	3,5-hexadienoic acid	Fatty Acids and Conjugates [FA01]
subclade IIIB	LMFA01090069	17.937	C3H3ClO2	2-chloro-2-propenoic acid	Fatty Acids and Conjugates [FA01]
subclade IIIB	LMFA12000069	17.9277	C5H8O	1-Penten-3-one	Oxygenated hydrocarbons [FA12]
subclade IIIB	LMFA12000028	17.7845	C5H8O	3E-pentene-2-one	Oxygenated hydrocarbons [FA12]
subclade IIIB	LMFA01030099	17.5398	C5H6O2	2,4-pentadienoic acid	Fatty Acids and Conjugates [FA01]
subclade IIIB	LMFA01030195	17.0345	C4H6O2	2E-butenoic acid	Fatty Acids and Conjugates [FA01]
subclade IIIB	LMFA06000036	16.9917	C8H10O	2,4,6-octatrienal	Fatty aldehydes [FA06]
subclade IIIB	LMFA01090071	16.9855	C3H3ClO2	3-chloro-2E-propenoic acid	Fatty Acids and Conjugates [FA01]
subclade IIIB	LMFA01050398	16.9055	C4H6O3	4-hydroxy-2E-butenoic acid	Fatty Acids and Conjugates [FA01]
subclade IIIB	LMFA07010882	16.6613	C8H12O2	ethyl (2E,4E)-hexa-2,4-dienoate	Fatty esters [FA07]
subclade IIIB	LMFA05000101	16.5975	C3H8O	Propan-1-ol	Fatty alcohols [FA05]
subclade IIIB	LMFA01030743	16.5595	C8H6O2	6E-Octene-2,4-diynoic acid	Fatty Acids and Conjugates [FA01]
subclade IIIB	LMFA01090078	16.4636	C3H2Br2O2	3,3-dibromo-2-propenoic acid	Fatty Acids and Conjugates [FA01]
subclade IIIB	LMFA01030499	16.4163	C6H8O2	4-hexynoic acid	Fatty Acids and Conjugates [FA01]
subclade IIIB	LMFA01090075	16.4052	C3H3BrO2	3-bromo-2E-propenoic acid	Fatty Acids and Conjugates [FA01]
subclade IIIB	LMFA01030194	15.6151	C4H6O2	2Z-butenoic acid	Fatty Acids and Conjugates [FA01]
subclade IIIB	LMFA01030744	15.3434	C8H6O2	6Z-Octene-2,4-diynoic acid	Fatty Acids and Conjugates [FA01]
subclade IIIB	LMFA01030925	15.2913	C4H6O2	but-2-enoic acid	Fatty Acids and Conjugates [FA01]
subclade IIIB	LMFA06000050	15.1117	C9H4O	2-nonene-4,6,8-triynal	Fatty aldehydes [FA06]
subclade IIIB	LMFA01030970	14.267	C6H6O4	2-hydroxy-6-oxohexa-2,4-dienoic acid	Fatty Acids and Conjugates [FA01]
subclade IIIB	LMFA12000034	14.225	C5H8O	4-penten-2-one	Oxygenated hydrocarbons [FA12]
subclade IIIB	LMFA01030193	13.9299	C3H4O2	2-propenoic acid	Fatty Acids and Conjugates [FA01]
subclade IIIB	LMFA06000275	13.6675	C8H10O	2E,4E,7-octatrienal	Fatty aldehydes [FA06]
subclade IIIB	LMFA01030008	12.8794	C6H10O2	2E-hexenoic acid	Fatty Acids and Conjugates [FA01]
subclade IIIB	LMFA01050391	12.8374	C5H10O3	2-methyl-3-hydroxy-2-butanoic acid	Fatty Acids and Conjugates [FA01]
subclade IIIB	LMFA01170109	12.607	C5H6O4	2E-pentenedioic acid	Fatty Acids and Conjugates [FA01]
subclade IIIB	LMFA06000017	12.514	C6H8O2	6-hydroxy-2,4-hexadienal	Fatty aldehydes [FA06]
subclade IIIB	LMFA06000025	11.8153	C7H10O	4,6-heptadienal	Fatty aldehydes [FA06]
subclade IIIB	LMFA01020097	11.7754	C5H8O2	3-methyl-2-butenoic acid	Fatty Acids and Conjugates [FA01]
subclade IIIB	LMFA06000132	11.3088	C8H12O	2E,4Z-Octadienal	Fatty aldehydes [FA06]
subclade IIIB	LMFA01030782	10.9058	C7H8O2	2Z,4E,6-heptatrienoic acid	Fatty Acids and Conjugates [FA01]
subclade IIIB	LMFA12000057	10.3321	C3H6O	Propan-2-one	Oxygenated hydrocarbons [FA12]
subclade IIIB	LMFA06000110	9.72662	C6H10O	3Z-hexenal	Fatty aldehydes [FA06]
subclade IIIB	LMFA06000126	9.43021	C7H10O	2E,4Z-Heptadienal	Fatty aldehydes [FA06]
subclade IIIB	LMFA05000705	8.45963	C9H8O	3,4-nonadiene-6,8-diyn-1-ol	Fatty alcohols [FA05]
subclade IIIB	LMFA01030943	6.96703	C6H8O3	(2Z,4Z)-2-hydroxyhexa-2,4-dienoic acid	Fatty Acids and Conjugates [FA01]
subclade IIIB	LMFA12000349	5.61114	C9H8OS	(5-(but-3-en-1-yn-1-yl)thiophen-2-yl)methanol	Oxygenated hydrocarbons [FA12]
subclade IIIB	LMFA01030754	4.34889	C11H8O2	4E-Undecene-6,8,10-triynoic acid	Fatty Acids and Conjugates [FA01]
subclade IIIB	LMFA12000339	4.10655	C9H8S	2-(but-3-en-1-yn-1-yl)-5-methylthiophene	Oxygenated hydrocarbons [FA12]
subclade IIIB	LMFA12000338	3.96413	C8H6S	2-(but-3-en-1-yn-1-yl) thiophene	Oxygenated hydrocarbons [FA12]
subclade IIIB	LMFA12000341	2.74573	C8H6OS	(E)-4-(thiophen-2-yl)but-1-en-3-yn-1-ol	Oxygenated hydrocarbons [FA12]
subclade IIIB	LMFA01170138	2.74454	C5H4O4	2,3-pentadienedioic acid	Fatty Acids and Conjugates [FA01]
subclade IIIB	LMFA05000119	1.9254	C7H12O	2E,4Z-Heptadien-1-ol	Fatty alcohols [FA05]
subclade IIIB	LMFA01020111	1.6656	C5H8O2	2-ethyl-2-propenoic acid	Fatty Acids and Conjugates [FA01]
	LM_ID	CDOCKER_INTERACTION_ENERGY	FORMULA	SYSTEMATIC_NAME	MAIN_CLASS
subclade IIIC	LMFA01070030	42.6417	C18H26O3	5,6-Epoxyoctadeca-7,9-diynoic acid	Fatty Acids and Conjugates [FA01]
subclade IIIC	LMFA01030698	39.4521	C20H28O2	7,10,13-Eicosatriynoic acid	Fatty Acids and Conjugates [FA01]
subclade IIIC	LMFA04000078	38.073	C22H30O4	4,5-epoxy-17R-hydroxy-6E,8E,10Z,13Z,15E,19Z-docosahexaenoic acid	Docosanoids [FA04]
subclade IIIC	LMFA01030703	35.6627	C16H20O2	6E,8E,12E,14E-Hexadecatetraen-10-ynoic acid	Fatty Acids and Conjugates [FA01]
subclade IIIC	LMFA01100039	35.321	C4H9NO2	4-amino-butanoic acid	Fatty Acids and Conjugates [FA01]
subclade IIIC	LMFA01030706	35.0759	C16H20O2	6E,8E,12E-Hexadecatrien-10-ynoic acid	Fatty Acids and Conjugates [FA01]
subclade IIIC	LMFA07090165	34.901	C22H32O4	2S-(17-methyl-9E-octadecen-5,7-diynoyloxy)propanoic acid	Fatty esters [FA07]
subclade IIIC	LMFA01100040	34.1094	C5H11NO2	5-amino-pentanoic acid	Fatty Acids and Conjugates [FA01]
subclade IIIC	LMFA01060191	33.7419	C6H7NO3	2-amino-6-oxo-2,4-hexadienoic acid	Fatty Acids and Conjugates [FA01]
subclade IIIC	LMFA01030241	33.3818	C12H16O2	2E,6E,8E,10E-dodecatetraenoic acid	Fatty Acids and Conjugates [FA01]
subclade IIIC	LMFA01031027	33.1741	C18H26O3	8-Hydroxy-13E-octadecen-9,11-diynoic acid	Fatty Acids and Conjugates [FA01]
subclade IIIC	LMFA10000013	33.0385	C14H20O3	2,4-Dodecadiynyloxy-acetic acid	Fatty ethers [FA10]
subclade IIIC	LMFA01030554	32.7724	C18H24O2	6,9,12-octadecatriynoic acid	Fatty Acids and Conjugates [FA01]
subclade IIIC	LMFA01050569	32.6866	C18H22O3	17S-hydroxy-15E-octadeca-9,11,13-triynoic acid	Fatty Acids and Conjugates [FA01]
subclade IIIC	LMFA01030258	32.2981	C14H18O2	5,7,9,11,13-tetradecapentaenoic acid	Fatty Acids and Conjugates [FA01]
subclade IIIC	LMFA01090129	31.7932	C18H21BrO2	18-bromo-9E,15E,17E-octadecatrien-5,7-diynoic acid	Fatty Acids and Conjugates [FA01]
subclade IIIC	LMFA01060194	31.1965	C4H4O6	2-oxo-3,4,4-trihydroxy-3E-butenoic acid	Fatty Acids and Conjugates [FA01]
subclade IIIC	LMFA01090124	30.6451	C18H19BrO2	18-bromo-9E,17E-octadecadien-5,7,15-triynoic acid	Fatty Acids and Conjugates [FA01]
subclade IIIC	LMFA01030693	30.6291	C20H30O2	5Z,8Z,14Z-Eicosatrien-11-ynoic acid	Fatty Acids and Conjugates [FA01]
subclade IIIC	LMFA01030723	30.5104	C18H16O3	6-hydroxy-7E,9E-Octadecadiene-11,13,15,17-tetraynoic acid	Fatty Acids and Conjugates [FA01]
subclade IIIC	LMFA01031114	30.2419	C12H12O3	4-hydroxy-5,6-dodecadiene-8,10-diynoic acid	Fatty Acids and Conjugates [FA01]
subclade IIIC	LMFA01170082	30.2211	C6H7NO4	2-amino-2,4-hexadienedioic acid	Fatty Acids and Conjugates [FA01]
subclade IIIC	LMFA01030943	29.2683	C6H8O3	(2Z,4Z)-2-hydroxyhexa-2,4-dienoic acid	Fatty Acids and Conjugates [FA01]
subclade IIIC	LMFA10000016	28.9073	C14H18O3	11-Dodecene-2,4-diynyloxy-acetic acid	Fatty ethers [FA10]
subclade IIIC	LMFA01031028	28.7661	C12H14O2	Doodeca-3Z,5Z,-7Z,-9Z,11-pentaenoic acid	Fatty Acids and Conjugates [FA01]
subclade IIIC	LMFA01070035	28.6122	C13H12O5	methyl 10-acetoxy-8,9-epoxy-2Z-decen-4,6-diynoate	Fatty Acids and Conjugates [FA01]
subclade IIIC	LMFA01031001	28.5901	C6H8O3	(2E,4Z)-2-hydroxyhexa-2,4-dienoic acid	Fatty Acids and Conjugates [FA01]
subclade IIIC	LMFA01030243	28.5011	C12H14O2	3,5,7,9,11-dodecapentaenoic acid	Fatty Acids and Conjugates [FA01]
subclade IIIC	LMFA01060217	28.2356	C19H24O	Nonadec-4E,10E,12E-trien-6,8-diyn-2-one	Fatty Acids and Conjugates [FA01]
subclade IIIC	LMFA07010948	27.9545	C5H8O3	methyl 3-hydroxybut-2-enoate	Fatty esters [FA07]
subclade IIIC	LMFA01100045	27.9529	C3H7NO3	2-Amino-3-hydroxypropanoic acid	Fatty Acids and Conjugates [FA01]
subclade IIIC	LMFA01031097	27.8525	C15H20O2	10E-Pentadecen-6,8-diynoic acid	Fatty Acids and Conjugates [FA01]
subclade IIIC	LMFA01060086	27.8071	C10H10O3	9-oxo-2,4,5,7-decatetraenoic acid	Fatty Acids and Conjugates [FA01]
subclade IIIC	LMFA01030978	27.7916	C4H6O3	3-hydroxybut-2-enoic acid	Fatty Acids and Conjugates [FA01]
subclade IIIC	LMFA01031182	27.6885	C15H18O3	13-hydroxy(10R,6Z,7Z)-pentadeca-6,7-dien-9,11-diynoic acid	Fatty Acids and Conjugates [FA01]
subclade IIIC	LMFA01030242	27.6843	C12H16O2	2E,6E,8Z,10E-dodecatetraenoic acid	Fatty Acids and Conjugates [FA01]
subclade IIIC	LMFA07011193	27.4799	C15H16O4	Methyl (2Z,8Z)-10-[(Z)-isobutoyl]oxydeca-2,8-dien-4,6-diynoate	Fatty esters [FA07]
subclade IIIC	LMFA01030540	27.3397	C18H28O2	9,12-octadecadiynoic acid	Fatty Acids and Conjugates [FA01]
subclade IIIC	LMFA01031036	27.1837	C11H10O3	4-hydroxyundeca-5,6-diene-8,10-diynoic acid	Fatty Acids and Conjugates [FA01]
subclade IIIC	LMFA07011190	27.0018	C16H16O4	Methyl (2Z,8Z)-10-[(E)-2-methylbut-2-enoyl]oxydeca-2,8-dien-4,6-diynoate	Fatty esters [FA07]
subclade IIIC	LMFA03070040	26.5697	C20H28O4	5S,6-epoxy,18S-hydroxy-7E,9E,11Z,14Z,16E-eicosapentaenoic acid	Eicosanoids [FA03]
subclade IIIC	LMFA07011191	26.3261	C16H16O4	Methyl (2Z,8Z)-10-[(Z)-2-methylbut-2-enoyl]oxydeca-2,8-dien-4,6-diynoate	Fatty esters [FA07]
subclade IIIC	LMFA01050235	26.0188	C10H8O4	2,10-dihydroxy-4,6,8-decatriynoic acid	Fatty Acids and Conjugates [FA01]
subclade IIIC	LMFA01030583	25.9835	C14H16O2	10E,12E-tetradecadiene-4,6-diynoic acid	Fatty Acids and Conjugates [FA01]
subclade IIIC	LMFA01050262	25.9665	C7H10O3	7-hydroxy-5-heptynoic acid	Fatty Acids and Conjugates [FA01]
subclade IIIC	LMFA01170071	25.8641	C6H6O5	3-hydroxy-2E,4E-hexadienedioic acid	Fatty Acids and Conjugates [FA01]
subclade IIIC	LMFA01030927	25.8085	C6H6O4	(2E,4Z)-4-hydroxy-6-oxohexa-2,4-dienoic acid	Fatty Acids and Conjugates [FA01]
subclade IIIC	LMFA01031139	25.7974	C14H12O2	(3E,5E)-tetradeca-3,5,7,8-tetraen-10,12-diynoic acid	Fatty Acids and Conjugates [FA01]
subclade IIIC	LMFA01031140	25.533	C14H16O3	6-hydroxytetradeca-7,8-dien-10,12-diynoic acid	Fatty Acids and Conjugates [FA01]
subclade IIIC	LMFA01030970	25.5287	C6H6O4	2-hydroxy-6-oxohexa-2,4-dienoic acid	Fatty Acids and Conjugates [FA01]
subclade IIIC	LMFA01030712	25.4806	C10H10O3	10-hydroxy-8E-Decene-4,6-diynoic acid	Fatty Acids and Conjugates [FA01]
subclade IIIC	LMFA12000369	25.3936	C12H10O4S2	(E)-4-(6-((formyloxy)methyl)-1,2-dithiin-3-yl)but-1-en-3-yn-1-yl acetate	Oxygenated hydrocarbons [FA12]
subclade IIIC	LMFA07011192	25.3586	C15H14O4	Methyl (2Z,8Z)-10-[(Z)-2-methylprop-2-enoyl]oxydeca-2,8-dien-4,6-diynoate	Fatty esters [FA07]
subclade IIIC	LMFA08020194	25.3102	C5H5NO4	(2Z)-4-formamido-4-oxobut-2-enoic acid	Fatty amides [FA08]
subclade IIIC	LMFA01030460	25.2675	C10H16O2	6-decynoic acid	Fatty Acids and Conjugates [FA01]
subclade IIIC	LMFA01031150	25.0768	C16H24O2	Hexadec-6Z,10E-dien-8-ynoic acid	Fatty Acids and Conjugates [FA01]
subclade IIIC	LMFA01030446	25.0382	C9H16O2	6E-nonenoic acid	Fatty Acids and Conjugates [FA01]
subclade IIIC	LMFA01031041	25.0265	C14H14O4	2E,4E,6E,8E,10E,12E-tetradecahexaenedioic acid	Fatty Acids and Conjugates [FA01]
subclade IIIC	LMFA01090112	24.8908	C16H17BrO2	16-bromo-7E,11E,15E-hexadecatrien-5,13-diynoic acid	Fatty Acids and Conjugates [FA01]
subclade IIIC	LMFA01030213	24.8247	C10H16O2	6E,8E-decadienoic acid	Fatty Acids and Conjugates [FA01]
subclade IIIC	LMFA01031065	24.7012	C14H14O2	4E,6E,12Z-Tetradecatriene-8,10-diynoic acid	Fatty Acids and Conjugates [FA01]
subclade IIIC	LMFA01030722	24.5841	C9H8O3	9-hydroxy-7Z-Nonene-3,5-diynoic acid	Fatty Acids and Conjugates [FA01]
subclade IIIC	LMFA01170008	24.5011	C12H14O4	2E,4E,8E,10E-Dodecatetraenedioic acid	Fatty Acids and Conjugates [FA01]
subclade IIIC	LMFA01050480	24.4774	C5H10O3S	2-hydroxy-4-(methylsulfanyl)butanoic acid	Fatty Acids and Conjugates [FA01]
subclade IIIC	LMFA01100038	24.4767	C5H8N2O2	2-amino-4-cyano-butanoic acid	Fatty Acids and Conjugates [FA01]
subclade IIIC	LMFA01030926	24.4753	C6H6O4	(2E,4Z)-2-hydroxy-6-oxohexa-2,4-dienoic acid	Fatty Acids and Conjugates [FA01]
subclade IIIC	LMFA01170005	24.4154	C10H10O4	2E,4E,6E,8E-Decatetraenedioic acid	Fatty Acids and Conjugates [FA01]
subclade IIIC	LMFA01030470	24.3694	C12H20O2	7-dodecynoic acid	Fatty Acids and Conjugates [FA01]
subclade IIIC	LMFA01030705	24.0331	C16H18O2	6E,8E,14Z-Hexadecatriene-10,12-diynoic acid	Fatty Acids and Conjugates [FA01]
subclade IIIC	LMFA01170078	23.911	C8H12O4	4Z-octenedioic acid	Fatty Acids and Conjugates [FA01]
subclade IIIC	LMFA01031130	23.7681	C10H10O3	9-oxo-2Z,4,5,7Z-decatetraenoic acid	Fatty Acids and Conjugates [FA01]
subclade IIIC	LMFA01030709	23.6613	C10H8O3	10-hydroxy-2Z,8Z-Decadiene-4,6-diynoic acid	Fatty Acids and Conjugates [FA01]
subclade IIIC	LMFA01030450	23.4472	C9H14O2	5,7-nonadienoic acid	Fatty Acids and Conjugates [FA01]
subclade IIIC	LMFA01030215	23.4022	C10H14O2	2E,6E,8E-decatrienoic acid	Fatty Acids and Conjugates [FA01]
subclade IIIC	LMFA08020320	23.3501	C18H25NO	N-(2-isobutenyl)-tetradeca-2E,4E,8Z,10E,12E-pentaenamide	Fatty amides [FA08]
subclade IIIC	LMFA01030704	23.3184	C16H18O2	6E,8E,14E-Hexadecatriene-10,12-diynoic acid	Fatty Acids and Conjugates [FA01]
subclade IIIC	LMFA10000011	23.3023	C19H24O3	5-[tetradeca-5E,8E,11Z,13-tetraen-1-ynoxy]-pent-4E-enoic acid	Fatty ethers [FA10]
subclade IIIC	LMFA01030506	23.3015	C9H14O2	5-nonynoic acid	Fatty Acids and Conjugates [FA01]
subclade IIIC	LMFA01090030	23.2629	C7H9BrO2	7-bromo-5-heptynoic acid	Fatty Acids and Conjugates [FA01]
subclade IIIC	LMFA07010766	23.1992	C15H22O2	deca-4,6-diyn-1-yl 3-methylbutanoate	Fatty esters [FA07]
subclade IIIC	LMFA01031031	23.1776	C14H16O2	2E,4E-Tetra-decadiene-8,10-diynoic acid	Fatty Acids and Conjugates [FA01]
subclade IIIC	LMFA01170133	22.9848	C6H6O5	5-oxo-2Z-hexenedioic acid	Fatty Acids and Conjugates [FA01]
subclade IIIC	LMFA01031235	22.9165	C14H16O2	7E,11E-tetradecadiene-5,9-diynoic acid	Fatty Acids and Conjugates [FA01]
subclade IIIC	LMFA01030967	22.8753	C6H5O4Cl	2-chlorohexa-2,4-dienedioic acid	Fatty Acids and Conjugates [FA01]
subclade IIIC	LMFA01030753	22.757	C11H8O2	3Z-Undecene-5,7,10-triynoic acid	Fatty Acids and Conjugates [FA01]
subclade IIIC	LMFA12000355	22.7528	C14H12O2S2	4-([2,2'-bithiophen]-5-yl)but-3-yn-1-yl acetate	Oxygenated hydrocarbons [FA12]
subclade IIIC	LMFA01030022	22.7283	C8H14O2	5Z-octenoic acid	Fatty Acids and Conjugates [FA01]
subclade IIIC	LMFA01170099	22.7263	C5H6O4	2-methyl-2Z-butenedioic acid	Fatty Acids and Conjugates [FA01]
subclade IIIC	LMFA01030442	22.6422	C8H12O2	5,7-octadienoic acid	Fatty Acids and Conjugates [FA01]
subclade IIIC	LMFA01031129	22.6177	C13H10O2	3E,5Z,7,8-tridecatetraene-10,12-diynoic acid	Fatty Acids and Conjugates [FA01]
subclade IIIC	LMFA01030447	22.5954	C9H14O2	2,6-nonadienoic acid	Fatty Acids and Conjugates [FA01]
subclade IIIC	LMFA01031044	22.5618	C11H8O2	3Z,9,10-undecatriene-5,7-diynoic acid	Fatty Acids and Conjugates [FA01]
subclade IIIC	LMFA01170120	22.5521	C4H4O5	2-oxo-butanedioic acid	Fatty Acids and Conjugates [FA01]
subclade IIIC	LMFA01030216	22.5454	C10H14O2	2E,6Z,8E-decatrienoic acid	Fatty Acids and Conjugates [FA01]
subclade IIIC	LMFA01070027	22.5447	C10H8O3	8,9-Epoxy-2Z-decene-4,6-diynoic acid	Fatty Acids and Conjugates [FA01]
subclade IIIC	LMFA01030505	22.5126	C9H14O2	4-nonynoic acid	Fatty Acids and Conjugates [FA01]
subclade IIIC	LMFA01050398	22.4575	C4H6O3	4-hydroxy-2E-butenoic acid	Fatty Acids and Conjugates [FA01]
subclade IIIC	LMFA01170043	22.3752	C4H6O4	Butanedioic acid	Fatty Acids and Conjugates [FA01]
subclade IIIC	LMFA01170110	22.3615	C4H5NO4	2-imino-butanedioic acid	Fatty Acids and Conjugates [FA01]
subclade IIIC	LMFA01031159	22.2595	C16H22O2	(4Z,7Z,9E,11E,13Z)-hexadeca-(4,7,9,11,13)-pentaenoic acid	Fatty Acids and Conjugates [FA01]
subclade IIIC	LMFA01170061	22.2434	C4H4O5	2-hydroxy-2-butenedioic acid	Fatty Acids and Conjugates [FA01]
subclade IIIC	LMFA01031045	22.0836	C13H10O2	3Z,5Z-tridecadiene-7,9,11-triynoic acid	Fatty Acids and Conjugates [FA01]
subclade IIIC	LMFA06000059	22.0452	C10H16O	4,7-decadienal	Fatty aldehydes [FA06]
subclade IIIC	LMFA01030783	22.0433	C10H10O2	8Z-Decene-4,6-diynoic acid	Fatty Acids and Conjugates [FA01]
subclade IIIC	LMFA01031040	22.0383	C10H10O2	2Z-decene-4,6-diynoic acid	Fatty Acids and Conjugates [FA01]
subclade IIIC	LMFA01060003	22.0149	C4H6O3	3-oxo-butanoic acid	Fatty Acids and Conjugates [FA01]
subclade IIIC	LMFA01030448	21.8744	C9H14O2	2E,6Z-nonadienoic acid	Fatty Acids and Conjugates [FA01]
subclade IIIC	LMFA01030711	21.8638	C10H10O3	8S-hydroxy-2-Decene-4,6-diynoic acid	Fatty Acids and Conjugates [FA01]
subclade IIIC	LMFA01090140	21.8588	C3H2I2O2	3,3-diiodo-2-propenoic acid	Fatty Acids and Conjugates [FA01]
subclade IIIC	LMFA01030209	21.7871	C10H16O2	4,8-decadienoic acid	Fatty Acids and Conjugates [FA01]
subclade IIIC	LMFA07040147	21.7833	C11H8O2	Undeca-5,6-diene-8,10-diyn-4-olide	Fatty esters [FA07]
subclade IIIC	LMFA01030721	21.7688	C9H8O3	9-hydroxy-7E-Nonene-3,5-diynoic acid	Fatty Acids and Conjugates [FA01]
subclade IIIC	LMFA07010191	21.7413	C10H16O2	2E,4E-Octadienyl acetate	Fatty esters [FA07]
subclade IIIC	LMFA01060166	21.7387	C5H6O3	3-oxo-4-pentenoic acid	Fatty Acids and Conjugates [FA01]
subclade IIIC	LMFA06000010	21.6988	C6H8O2	3-hexenedial	Fatty aldehydes [FA06]
subclade IIIC	LMFA06000118	21.6548	C4H6O3	4-oxo-butanoic acid	Fatty aldehydes [FA06]
subclade IIIC	LMFA01170003	21.6433	C10H10O4	2E,4E,6Z,8Z-Decatetraenedioic acid	Fatty Acids and Conjugates [FA01]
subclade IIIC	LMFA08010021	21.6323	C5H9NO3	5-amino-5-oxopentanoic acid	Fatty amides [FA08]
subclade IIIC	LMFA06000009	21.6018	C6H8O2	2-hexenedial	Fatty aldehydes [FA06]
subclade IIIC	LMFA01030792	21.5857	C7H10O2	4-Methyl-3Z,5-hexadienoic acid	Fatty Acids and Conjugates [FA01]
subclade IIIC	LMFA01170004	21.5763	C10H10O4	2E,4Z,6Z,8Z-Decatetraenedioic acid	Fatty Acids and Conjugates [FA01]
subclade IIIC	LMFA06000027	21.5503	C7H10O2	2-heptenedial	Fatty aldehydes [FA06]
subclade IIIC	LMFA01170087	21.2098	C6H8O4	3E-hexenedioic acid	Fatty Acids and Conjugates [FA01]
subclade IIIC	LMFA01030782	21.1893	C7H8O2	2Z,4E,6-heptatrienoic acid	Fatty Acids and Conjugates [FA01]
subclade IIIC	LMFA01030754	21.1756	C11H8O2	4E-Undecene-6,8,10-triynoic acid	Fatty Acids and Conjugates [FA01]
subclade IIIC	LMFA01031057	21.1727	C10H14O2	3Z,5E,7E-Decatrienoic acid	Fatty Acids and Conjugates [FA01]
subclade IIIC	LMFA01170077	21.1721	C6H6O4	2Z,4Z-hexadienedioic acid	Fatty Acids and Conjugates [FA01]
subclade IIIC	LMFA01170068	21.164	C6H8O4	3-methyl-2E-pentenedioic acid	Fatty Acids and Conjugates [FA01]
subclade IIIC	LMFA01030966	21.1216	C7H6O6	(3Z)-buta-1,3-diene-1,1,4-tricarboxylic acid	Fatty Acids and Conjugates [FA01]
subclade IIIC	LMFA01050273	21.0161	C6H8O3	6-hydroxy-2-hexynoic acid	Fatty Acids and Conjugates [FA01]
subclade IIIC	LMFA01030011	21.0007	C6H10O2	5-hexenoic acid	Fatty Acids and Conjugates [FA01]
subclade IIIC	LMFA01030010	20.9593	C6H10O2	4-hexenoic acid	Fatty Acids and Conjugates [FA01]
subclade IIIC	LMFA01060190	20.9159	C4H6O3	2S-methyl-3-oxo-propanoic acid	Fatty Acids and Conjugates [FA01]
subclade IIIC	LMFA08020348	20.8363	C18H23NO	N-isobutyl-2E,4E,12Z-tetradecatrien-8,10-diynamide	Fatty amides [FA08]
subclade IIIC	LMFA01170063	20.8343	C5H6O4	2-methylenebutanedioic acid	Fatty Acids and Conjugates [FA01]
subclade IIIC	LMFA01030013	20.8052	C7H12O2	3-heptenoic acid	Fatty Acids and Conjugates [FA01]
subclade IIIC	LMFA01030009	20.8008	C6H10O2	3-hexenoic acid	Fatty Acids and Conjugates [FA01]
subclade IIIC	LMFA06000060	20.7606	C10H14O	2,4,7-decatrienal	Fatty aldehydes [FA06]
subclade IIIC	LMFA01050004	20.751	C4H8O3	2-hydroxy-butanoic acid	Fatty Acids and Conjugates [FA01]
subclade IIIC	LMFA01170067	20.6884	C6H6O5	4-oxo-2E-hexenedioic acid	Fatty Acids and Conjugates [FA01]
subclade IIIC	LMFA01031046	20.6812	C10H8O2	2Z,8E-decadiene-4,6-diynoic acid	Fatty Acids and Conjugates [FA01]
subclade IIIC	LMFA01060174	20.6738	C6H8O3	2-Oxo-4E-hexenoic acid	Fatty Acids and Conjugates [FA01]
subclade IIIC	LMFA06000073	20.6684	C12H14O	2,4,6,8,10-dodecapentaenal	Fatty aldehydes [FA06]
subclade IIIC	LMFA01130006	20.6669	C4H8O2S	3-(methyl-sulfanyl)-propanoic acid	Fatty Acids and Conjugates [FA01]
subclade IIIC	LMFA01030451	20.6334	C6H8O2	3,5-hexadienoic acid	Fatty Acids and Conjugates [FA01]
subclade IIIC	LMFA01090139	20.5488	C5H6I2O2	Ethyl 3,3-diiodo-2-propenoate	Fatty Acids and Conjugates [FA01]
subclade IIIC	LMFA01031101	20.5328	C10H8O2	2Z,8Z-Decadiene-4,6-diynoic acid	Fatty Acids and Conjugates [FA01]
subclade IIIC	LMFA01031012	20.5092	C6H8O2	hexa-2,4-dienoic acid	Fatty Acids and Conjugates [FA01]
subclade IIIC	LMFA12000358	20.4965	C17H12S2	(E)-5-(hexa-3,5-dien-1-yn-1-yl)-5'-(prop-1-yn-1-yl)-2,2'-bithiophene	Oxygenated hydrocarbons [FA12]
subclade IIIC	LMFA01031053	20.4515	C10H14O2	2Z,4E,6Z-Decatrienoic acid	Fatty Acids and Conjugates [FA01]
subclade IIIC	LMFA01020115	20.4462	C6H10O2	3-Methyl-3Z-Pentenoic Acid	Fatty Acids and Conjugates [FA01]
subclade IIIC	LMFA06000277	20.412	C9H14O	4E,6E-nonenal	Fatty aldehydes [FA06]
subclade IIIC	LMFA01030962	20.3754	C10H14O2	(2E,4E,7E)-deca-2,4,7-trienoic acid	Fatty Acids and Conjugates [FA01]
subclade IIIC	LMFA06000048	20.2386	C9H14O	5,7-nonadienal	Fatty aldehydes [FA06]
subclade IIIC	LMFA00000035	20.2192	C4H9O3As	2-dimethylarsinoyl-ethanoic acid	Other Fatty Acyls [FA00]
subclade IIIC	LMFA01090131	20.2034	C18H19BrO2	18-bromo-13E,17E-octadecatrien-5,7,15-triynoic acid	Fatty Acids and Conjugates [FA01]
subclade IIIC	LMFA01170041	20.2029	C3H4O4	Propanedioic acid	Fatty Acids and Conjugates [FA01]
subclade IIIC	LMFA01030489	20.1013	C7H10O2	4-heptynoic acid	Fatty Acids and Conjugates [FA01]
subclade IIIC	LMFA01030498	20.0936	C6H8O2	3-hexynoic acid	Fatty Acids and Conjugates [FA01]
subclade IIIC	LMFA12000348	20.0721	C13H9OSCl	1-chloro-4-(5-(penta-1,3-diyn-1-yl)thiophen-2-yl)but-3-yn-2-ol	Oxygenated hydrocarbons [FA12]
subclade IIIC	LMFA01020031	20.065	C6H10O2	4-methyl-3-pentenoic acid	Fatty Acids and Conjugates [FA01]
subclade IIIC	LMFA01050010	20.0618	C5H10O3	5-hydroxy-pentanoic acid	Fatty Acids and Conjugates [FA01]
subclade IIIC	LMFA01090142	20.0465	C5H6I2O2	Ethyl 2,3-diiodo-2Z-propenoate	Fatty Acids and Conjugates [FA01]
subclade IIIC	LMFA06000046	20.0393	C9H14O	2,6-nonadienal	Fatty aldehydes [FA06]
subclade IIIC	LMFA01031058	20.0154	C10H14O2	3E,5Z,7E-Decatrienoic acid	Fatty Acids and Conjugates [FA01]
subclade IIIC	LMFA06000135	20.008	C9H14O	4E,8-Nonadienal	Fatty aldehydes [FA06]
subclade IIIC	LMFA07010968	19.9799	C6H12O2S	(methylsulfanyl)methyl butanoate	Fatty esters [FA07]
subclade IIIC	LMFA01170079	19.9695	C6H8O4	2-methyl-2E-pentenedioic acid	Fatty Acids and Conjugates [FA01]
subclade IIIC	LMFA07010187	19.964	C10H16O2	2E,7-Octadienyl acetate	Fatty esters [FA07]
subclade IIIC	LMFA12000372	19.899	C13H9OS2Cl	1-chloro-4-(6-(penta-1,3-diyn-1-yl)-1,2-dithiin-3-yl)but-3-yn-2-ol	Oxygenated hydrocarbons [FA12]
subclade IIIC	LMFA12000356	19.8927	C15H12O2S2	(5'-(but-3-en-1-yn-1-yl)-[2,2'-bithiophen]-5-yl)methyl acetate	Oxygenated hydrocarbons [FA12]
subclade IIIC	LMFA01030458	19.8692	C10H16O2	4-decynoic acid	Fatty Acids and Conjugates [FA01]
subclade IIIC	LMFA07010177	19.8047	C8H12O2	2E,5-Hexadienyl acetate	Fatty esters [FA07]
subclade IIIC	LMFA01030944	19.7963	C6H8O2	(2Z,4Z)-hexa-2,4-dienoic acid	Fatty Acids and Conjugates [FA01]
subclade IIIC	LMFA01030452	19.7865	C7H12O2	4Z-heptenoic acid	Fatty Acids and Conjugates [FA01]
subclade IIIC	LMFA01030500	19.7594	C6H8O2	5-hexynoic acid	Fatty Acids and Conjugates [FA01]
subclade IIIC	LMFA01170070	19.7562	C6H8O4	2E-hexenedioic acid	Fatty Acids and Conjugates [FA01]
subclade IIIC	LMFA01020030	19.754	C5H8O2	2-methyl-2E-butenoic acid	Fatty Acids and Conjugates [FA01]
subclade IIIC	LMFA01030441	19.7265	C8H12O2	4Z,7-octadienoic acid	Fatty Acids and Conjugates [FA01]
subclade IIIC	LMFA06000273	19.6915	C10H14O	2E,4Z,7Z-decatrienal	Fatty aldehydes [FA06]
subclade IIIC	LMFA05000563	19.6838	C8H12O2	(3E,5E)-7-hydroxy-6-methylhepta-3,5-dienal	Fatty alcohols [FA05]
subclade IIIC	LMFA06000011	19.5868	C6H6O2	2,4-hexadienedial	Fatty aldehydes [FA06]
subclade IIIC	LMFA01030240	19.5781	C12H16O2	2E,4E,8Z,10E-dodecatetraenoic acid	Fatty Acids and Conjugates [FA01]
subclade IIIC	LMFA01030499	19.5658	C6H8O2	4-hexynoic acid	Fatty Acids and Conjugates [FA01]
subclade IIIC	LMFA01090135	19.5307	C2H3IO2	Iodoethanoic acid	Fatty Acids and Conjugates [FA01]
subclade IIIC	LMFA01060004	19.5127	C5H8O3	2-oxo-pentanoic acid	Fatty Acids and Conjugates [FA01]
subclade IIIC	LMFA12000368	19.4845	C11H10O2S2	(E)-4-(6-methyl-1,2-dithiin-3-yl)but-1-en-3-yn-1-yl acetate	Oxygenated hydrocarbons [FA12]
subclade IIIC	LMFA06000278	19.4714	C11H18O	4E,6E-undecenal	Fatty aldehydes [FA06]
subclade IIIC	LMFA07010181	19.4596	C8H14O2	3Z-Hexenyl acetate	Fatty esters [FA07]
subclade IIIC	LMFA05000136	19.3701	C9H16O	3Z,6Z-Nonadien-1-ol	Fatty alcohols [FA05]
subclade IIIC	LMFA06000068	19.3691	C11H18O	2,5-undecadienal	Fatty aldehydes [FA06]
subclade IIIC	LMFA01030207	19.335	C10H16O2	3E,5Z-decadienoic acid	Fatty Acids and Conjugates [FA01]
subclade IIIC	LMFA01020097	19.3346	C5H8O2	3-methyl-2-butenoic acid	Fatty Acids and Conjugates [FA01]
subclade IIIC	LMFA01030985	19.3309	C6H10O2	(2Z)-4-methylpent-2-enoic acid	Fatty Acids and Conjugates [FA01]
subclade IIIC	LMFA06000016	19.3279	C6H10O2	4-hydroxy-2E-hexenal	Fatty aldehydes [FA06]
subclade IIIC	LMFA07010962	19.2993	C5H6O4	(2Z)-4-methoxy-4-oxobut-2-enoic acid	Fatty esters [FA07]
subclade IIIC	LMFA05000708	19.2837	C10H10O	4,5(R)-octadien-7,9-diyn-1-ol	Fatty alcohols [FA05]
subclade IIIC	LMFA05000019	19.2261	C17H24O	1,9Z-heptadecadien-4,6-diyn-3-ol	Fatty alcohols [FA05]
subclade IIIC	LMFA07010193	19.181	C10H16O2	2E,6Z-Octadienyl acetate	Fatty esters [FA07]
subclade IIIC	LMFA12000239	19.1736	C7H10O2	3Z-Hepten-2,5-dione	Oxygenated hydrocarbons [FA12]
subclade IIIC	LMFA05000705	19.1722	C9H8O	3,4-nonadiene-6,8-diyn-1-ol	Fatty alcohols [FA05]
subclade IIIC	LMFA01020110	19.1716	C5H8O2	3-methyl-3-butenoic acid	Fatty Acids and Conjugates [FA01]
subclade IIIC	LMFA01170109	19.1403	C5H6O4	2E-pentenedioic acid	Fatty Acids and Conjugates [FA01]
subclade IIIC	LMFA07010479	19.1131	C11H18O2	Methyl 2E,4Z-decadienoate	Fatty esters [FA07]
subclade IIIC	LMFA01030752	19.0802	C11H10O2	2E,8Z-Undecadiene-4,6-diynoic acid	Fatty Acids and Conjugates [FA01]
subclade IIIC	LMFA12000343	19.0594	C11H10O2S	(5-(but-3-en-1-yn-1-yl)thiophen-2-yl)methyl acetate	Oxygenated hydrocarbons [FA12]
subclade IIIC	LMFA06000045	19.0499	C9H14O	2,4-nonadienal	Fatty aldehydes [FA06]
subclade IIIC	LMFA07010882	18.9942	C8H12O2	ethyl (2E,4E)-hexa-2,4-dienoate	Fatty esters [FA07]
subclade IIIC	LMFA08010016	18.9932	C4H7NO2	3-oxobutanamide	Fatty amides [FA08]
subclade IIIC	LMFA05000562	18.9516	C8H12O2	(3E,5E)-7-hydroxy-6-methylhepta-3,5-dien-2-one	Fatty alcohols [FA05]
subclade IIIC	LMFA06000043	18.9393	C9H16O	4-nonenal	Fatty aldehydes [FA06]
subclade IIIC	LMFA08010026	18.9275	C4H8N2O2	Butanediamide	Fatty amides [FA08]
subclade IIIC	LMFA01020114	18.9045	C6H10O2	3-methyl-2Z-pentenoic acid	Fatty Acids and Conjugates [FA01]
subclade IIIC	LMFA01030006	18.83	C5H8O2	3-pentenoic acid	Fatty Acids and Conjugates [FA01]
subclade IIIC	LMFA01060077	18.8273	C3H4O3	2-oxo-propinoic acid	Fatty Acids and Conjugates [FA01]
subclade IIIC	LMFA01020111	18.8184	C5H8O2	2-ethyl-2-propenoic acid	Fatty Acids and Conjugates [FA01]
subclade IIIC	LMFA01030204	18.7819	C10H16O2	2Z,6E-decadienoic acid	Fatty Acids and Conjugates [FA01]
subclade IIIC	LMFA01170138	18.7735	C5H4O4	2,3-pentadienedioic acid	Fatty Acids and Conjugates [FA01]
subclade IIIC	LMFA06000138	18.7499	C9H12O	2E,4Z,6Z-Nonatrienal	Fatty aldehydes [FA06]
subclade IIIC	LMFA01030707	18.7025	C10H8O3	10-hydroxy-2E,8E-Decadiene-4,6-diynoic acid	Fatty Acids and Conjugates [FA01]
subclade IIIC	LMFA06000049	18.6993	C9H14O	6,8-nonadienal	Fatty aldehydes [FA06]
subclade IIIC	LMFA12000342	18.6742	C10H8O2S	(E)-4-(thiophen-2-yl) but-1-en-3-yn-1-yl acetate	Oxygenated hydrocarbons [FA12]
subclade IIIC	LMFA01090029	18.6688	C4H5BrO2	2-bromo-2-butenoic acid	Fatty Acids and Conjugates [FA01]
subclade IIIC	LMFA07011001	18.63	C13H22O2	propyl (2E,4E)-deca-2,4-dienoate	Fatty esters [FA07]
subclade IIIC	LMFA01031018	18.5378	C5H6O2	penta-2,4-dienoic acid	Fatty Acids and Conjugates [FA01]
subclade IIIC	LMFA01031086	18.5282	C14H12O2	2E,4E,6E,12E-Tetradecatetraene-8,10-diynoic acid	Fatty Acids and Conjugates [FA01]
subclade IIIC	LMFA01090075	18.5226	C3H3BrO2	3-bromo-2E-propenoic acid	Fatty Acids and Conjugates [FA01]
subclade IIIC	LMFA12000360	18.5059	C16H9OS2Cl	1-chloro-3-(5'-(penta-1,3-diyn-1-yl)-[2,2'-bithiophen]-5-yl)prop-2-yn-1-ol	Oxygenated hydrocarbons [FA12]
subclade IIIC	LMFA05000697	18.5047	C13H12O2	(2R,3E,11E)-trideca-3,11-dien-5,7,9-triyne-1,2-diol	Fatty alcohols [FA05]
subclade IIIC	LMFA01020399	18.4819	C9H14O3	8-hydroxy-6S-methyl-2E,4E-octadienoic acid	Fatty Acids and Conjugates [FA01]
subclade IIIC	LMFA01030976	18.4494	C6H5O4Cl	3-chlorohexa-2,4-dienedioic acid	Fatty Acids and Conjugates [FA01]
subclade IIIC	LMFA01031156	18.4292	C10H8O2	methyl 2Z,8Z-nonadien-4,6-diynoate	Fatty Acids and Conjugates [FA01]
subclade IIIC	LMFA12000075	18.3941	C5H8O2	Pentane-2,4-dione	Oxygenated hydrocarbons [FA12]
subclade IIIC	LMFA05000608	18.384	C9H16O	(2E,4E)-nona-2,4-dien-1-ol	Fatty alcohols [FA05]
subclade IIIC	LMFA07010192	18.3839	C10H16O2	2E,6E-Octadienyl acetate	Fatty esters [FA07]
subclade IIIC	LMFA06000021	18.3357	C7H12O	4-heptenal	Fatty aldehydes [FA06]
subclade IIIC	LMFA05000488	18.3275	C8H14O	1,5E-Octadien-3-ol	Fatty alcohols [FA05]
subclade IIIC	LMFA07010178	18.3047	C8H14O2	2E-Hexenyl acetate	Fatty esters [FA07]
subclade IIIC	LMFA01090072	18.2839	C3H2Cl2O2	2,3-dichloro-2Z-propenoic acid	Fatty Acids and Conjugates [FA01]
subclade IIIC	LMFA01020029	18.2432	C5H8O2	2-methyl-2Z-butenoic acid	Fatty Acids and Conjugates [FA01]
subclade IIIC	LMFA01030971	18.2375	C6H10O2	(2Z)-2-methylpent-2-enoic acid	Fatty Acids and Conjugates [FA01]
subclade IIIC	LMFA06000035	18.1906	C8H12O	5,7-octadienal	Fatty aldehydes [FA06]
subclade IIIC	LMFA07010936	18.1848	C7H12O2	methyl (3Z)-hex-3-enoate	Fatty esters [FA07]
subclade IIIC	LMFA06000017	18.1692	C6H8O2	6-hydroxy-2,4-hexadienal	Fatty aldehydes [FA06]
subclade IIIC	LMFA06000136	18.1653	C9H12O	2E,4E,6E-Nonatrienal	Fatty aldehydes [FA06]
subclade IIIC	LMFA07010740	18.1396	C9H12O2	prop-2-en-1-yl (2E,4E)-hexa-2,4-dienoate	Fatty esters [FA07]
subclade IIIC	LMFA12000038	18.1226	C8H12O	6-Methyl-3E,5-heptadien-2-one	Oxygenated hydrocarbons [FA12]
subclade IIIC	LMFA01030779	18.0838	C6H10O2	3Z-hexenoic acid	Fatty Acids and Conjugates [FA01]
subclade IIIC	LMFA01090070	18.0443	C2H2Cl2O2	2,2-dichloroacetic acid	Fatty Acids and Conjugates [FA01]
subclade IIIC	LMFA07010483	17.9897	C11H16O2	Methyl 2Z,4E,6Z-decatrienoate	Fatty esters [FA07]
subclade IIIC	LMFA05000710	17.8734	C12H12O2	Dodeca-2E-en-4,6,8-triyne-1,1-diol	Fatty alcohols [FA05]
subclade IIIC	LMFA06000031	17.8336	C8H14O	4-octenal	Fatty aldehydes [FA06]
subclade IIIC	LMFA06000005	17.8323	C6H10O	5-hexenal	Fatty aldehydes [FA06]
subclade IIIC	LMFA06000131	17.7927	C8H12O	2E,6E-Octadienal	Fatty aldehydes [FA06]
subclade IIIC	LMFA07011183	17.7695	C8H10O4	2,4-Hexadienedioic acid 1-ethyl ester	Fatty esters [FA07]
subclade IIIC	LMFA01090078	17.7578	C3H2Br2O2	3,3-dibromo-2-propenoic acid	Fatty Acids and Conjugates [FA01]
subclade IIIC	LMFA01030004	17.6887	C4H6O2	3-butenoic acid	Fatty Acids and Conjugates [FA01]
subclade IIIC	LMFA12000359	17.6479	C17H10S2	5-(hexa-5-en-1,3-diyn-1-yl)-5'-(prop-1-yn-1-yl)-2,2'-bithiophene	Oxygenated hydrocarbons [FA12]
subclade IIIC	LMFA06000139	17.6394	C9H14O	4Z,8-Nonadienal	Fatty aldehydes [FA06]
subclade IIIC	LMFA01030108	17.6324	C10H16O2	4E,6E-decadienoic acid	Fatty Acids and Conjugates [FA01]
subclade IIIC	LMFA01090144	17.6018	C4H6BrIO2	Ethyl 2-Bromo-2-iodoethanoate	Fatty Acids and Conjugates [FA01]
subclade IIIC	LMFA01030708	17.59	C10H8O3	10-hydroxy-2E,8Z-Decadiene-4,6-diynoic acid	Fatty Acids and Conjugates [FA01]
subclade IIIC	LMFA01060010	17.5442	C6H10O3	5-oxo-hexanoic acid	Fatty Acids and Conjugates [FA01]
subclade IIIC	LMFA12000361	17.5056	C13H10OS2	(5'-(but-3-en-1-yn-1-yl)-[2,2'-bithiophen]-5-yl)methanol	Oxygenated hydrocarbons [FA12]
subclade IIIC	LMFA02000273	17.4987	C18H28O3	4-oxo-9Z,11E,13E-octadecatrienoic acid	Octadecanoids [FA02]
subclade IIIC	LMFA01030194	17.482	C4H6O2	2Z-butenoic acid	Fatty Acids and Conjugates [FA01]
subclade IIIC	LMFA01030195	17.4484	C4H6O2	2E-butenoic acid	Fatty Acids and Conjugates [FA01]
subclade IIIC	LMFA06000024	17.3515	C7H10O	2,4-heptadienal	Fatty aldehydes [FA06]
subclade IIIC	LMFA07010940	17.3498	C7H12O2	methyl (2E)-hex-2-enoate	Fatty esters [FA07]
subclade IIIC	LMFA06000275	17.2858	C8H10O	2E,4E,7-octatrienal	Fatty aldehydes [FA06]
subclade IIIC	LMFA08010027	17.1782	C8H5NO2	8-hydroxyocta-2,4,6-triynamide	Fatty amides [FA08]
subclade IIIC	LMFA05000060	17.1763	C6H12O	2E-hexenol	Fatty alcohols [FA05]
subclade IIIC	LMFA08020193	17.151	C11H19NO	(2E,6Z)-N-ethylnona-2,6-dienamide	Fatty amides [FA08]
subclade IIIC	LMFA12000350	17.1508	C8H8O2S	4-(thiophen-2-yl)but-3-yne-1,2-diol	Oxygenated hydrocarbons [FA12]
subclade IIIC	LMFA01090138	17.134	C5H7IO2	Ethyl 3-iodo-2E-propenoate	Fatty Acids and Conjugates [FA01]
subclade IIIC	LMFA01090076	17.1331	C2H2Br2O2	2,2-dibromoethanoic acid	Fatty Acids and Conjugates [FA01]
subclade IIIC	LMFA06000004	17.1328	C6H10O	4-hexenal	Fatty aldehydes [FA06]
subclade IIIC	LMFA07010528	17.051	C5H10O2	Methyl butyrate	Fatty esters [FA07]
subclade IIIC	LMFA12000110	17.0199	C7H12O	5-Hepten-2-one	Oxygenated hydrocarbons [FA12]
subclade IIIC	LMFA01090147	16.958	C2H3ClINO	2-chloro-2-iodoacetamide	Fatty Acids and Conjugates [FA01]
subclade IIIC	LMFA12000010	16.9407	C7H12O	5-Methyl-3E-hexen-2-one	Oxygenated hydrocarbons [FA12]
subclade IIIC	LMFA01170116	16.9354	C5H6O4	2-methyl-2E-butenedioic acid	Fatty Acids and Conjugates [FA01]
subclade IIIC	LMFA01090073	16.9148	C3H2Cl2O2	3,3-dichloro-2-propenoic acid	Fatty Acids and Conjugates [FA01]
subclade IIIC	LMFA06000025	16.8983	C7H10O	4,6-heptadienal	Fatty aldehydes [FA06]
subclade IIIC	LMFA01020112	16.8822	C6H10O2	4-methyl-2E-pentenoic acid	Fatty Acids and Conjugates [FA01]
subclade IIIC	LMFA01090145	16.8718	C2H3BrINO	2-Bromo-2-iodoacetamide	Fatty Acids and Conjugates [FA01]
subclade IIIC	LMFA12000097	16.8263	C7H12O	4Z-Hepten-2-one	Oxygenated hydrocarbons [FA12]
subclade IIIC	LMFA12000238	16.8137	C7H10O2	3E-Hepten-2,5-dione	Oxygenated hydrocarbons [FA12]
subclade IIIC	LMFA06000030	16.8104	C8H14O	3-octenal	Fatty aldehydes [FA06]
subclade IIIC	LMFA01030100	16.7254	C6H8O2	2E,4E-hexadienoic acid	Fatty Acids and Conjugates [FA01]
subclade IIIC	LMFA07010960	16.7096	C8H8O3	methyl (2E)-3-(furan-2-yl)prop-2-enoate	Fatty esters [FA07]
subclade IIIC	LMFA06000137	16.6997	C9H12O	2E,4E,6Z-Nonatrienal	Fatty aldehydes [FA06]
subclade IIIC	LMFA01030099	16.6261	C5H6O2	2,4-pentadienoic acid	Fatty Acids and Conjugates [FA01]
subclade IIIC	LMFA05000701	16.5807	C7H12O	hepta-2,4-dien-1-ol	Fatty alcohols [FA05]
subclade IIIC	LMFA01030449	16.5378	C9H14O2	2Z,4E-nonadienoic acid	Fatty Acids and Conjugates [FA01]
subclade IIIC	LMFA06000272	16.5326	C8H10O	2E,4Z,7-octatrienal	Fatty aldehydes [FA06]
subclade IIIC	LMFA12000012	16.5166	C4H6O2	2,3-Butanedione	Oxygenated hydrocarbons [FA12]
subclade IIIC	LMFA06000110	16.485	C6H10O	3Z-hexenal	Fatty aldehydes [FA06]
subclade IIIC	LMFA12000349	16.4532	C9H8OS	(5-(but-3-en-1-yn-1-yl)thiophen-2-yl)methanol	Oxygenated hydrocarbons [FA12]
subclade IIIC	LMFA06000121	16.41	C8H12O	2,4-Dimethyl-2E,4E-hexadienal	Fatty aldehydes [FA06]
subclade IIIC	LMFA08020186	16.3551	C18H27NO2	(2E,4E,8E,10E,12E)-N-(2-hydroxy-2-methylpropyl)tetradeca-2,4,8,10,12-pentaenamide	Fatty amides [FA08]
subclade IIIC	LMFA01090068	16.3546	C2H3ClO2	2-chloro-ethanoic acid	Fatty Acids and Conjugates [FA01]
subclade IIIC	LMFA01060006	16.3352	C5H8O3	4-oxo-pentanoic acid	Fatty Acids and Conjugates [FA01]
subclade IIIC	LMFA07011189	16.277	C11H8O2	methyl dec-2Z-en-4,6,8-triynoate	Fatty esters [FA07]
subclade IIIC	LMFA12000373	16.2459	C9H8OS2	(6-(but-3-en-1-yn-1-yl)-1,2-dithiin-3-yl)methanol	Oxygenated hydrocarbons [FA12]
subclade IIIC	LMFA01030743	16.1662	C8H6O2	6E-Octene-2,4-diynoic acid	Fatty Acids and Conjugates [FA01]
subclade IIIC	LMFA12000009	16.1559	C8H14O	3E-octen-2-one	Oxygenated hydrocarbons [FA12]
subclade IIIC	LMFA06000128	16.0833	C8H12O	2E,7-Octadienal	Fatty aldehydes [FA06]
subclade IIIC	LMFA06000006	16.0163	C6H8O	2,4-hexadienal	Fatty aldehydes [FA06]
subclade IIIC	LMFA01090141	16.0123	C3H2I2O2	2,3-diiodo-2Z-propenoic acid	Fatty Acids and Conjugates [FA01]
subclade IIIC	LMFA01090137	16.0042	C3H3IO2	3-iodo-2E-propenoic acid	Fatty Acids and Conjugates [FA01]
subclade IIIC	LMFA05000113	15.9987	C6H12O	3E-Hexen-1-ol	Fatty alcohols [FA05]
subclade IIIC	LMFA01030751	15.9943	C10H8O2	2E,8E-decadiene-4,6-diynoic acid	Fatty Acids and Conjugates [FA01]
subclade IIIC	LMFA07010954	15.9852	C6H10O2	methyl pent-4-enoate	Fatty esters [FA07]
subclade IIIC	LMFA05000126	15.9344	C8H16O	2Z-Octen-1-ol	Fatty alcohols [FA05]
subclade IIIC	LMFA07010875	15.9112	C6H10O2	ethyl (2Z)-but-2-enoate	Fatty esters [FA07]
subclade IIIC	LMFA12000367	15.8963	C9H8OS2	(E)-4-(6-methyl-1,2-dithiin-3-yl)but-1-en-3-yn-1-ol	Oxygenated hydrocarbons [FA12]
subclade IIIC	LMFA06000036	15.8941	C8H10O	2,4,6-octatrienal	Fatty aldehydes [FA06]
subclade IIIC	LMFA01100055	15.8912	C5H9NO3	4-oxo-5-amino-pentanoic acid	Fatty Acids and Conjugates [FA01]
subclade IIIC	LMFA01090071	15.8573	C3H3ClO2	3-chloro-2E-propenoic acid	Fatty Acids and Conjugates [FA01]
subclade IIIC	LMFA06000133	15.7985	C8H12O	2E,6Z-Octadienal	Fatty aldehydes [FA06]
subclade IIIC	LMFA06000126	15.7566	C7H10O	2E,4Z-Heptadienal	Fatty aldehydes [FA06]
subclade IIIC	LMFA06000140	15.7198	C9H16O	4Z-Nonenal	Fatty aldehydes [FA06]
subclade IIIC	LMFA12000351	15.7023	C12H8S2	5-(but-3-en-1-yn-1-yl)-2,2'-bithiophene	Oxygenated hydrocarbons [FA12]
subclade IIIC	LMFA01090146	15.6877	C2H2BrClO2	2-Bromo-2-chloroethanoic acid	Fatty Acids and Conjugates [FA01]
subclade IIIC	LMFA06000019	15.6636	C7H12O	2-heptenal	Fatty aldehydes [FA06]
subclade IIIC	LMFA07010967	15.5585	C7H10O2	methyl (2E,4E)-hexa-2,4-dienoate	Fatty esters [FA07]
subclade IIIC	LMFA01030795	15.4253	C8H12O2	2E,7-Octadienoic acid	Fatty Acids and Conjugates [FA01]
subclade IIIC	LMFA12000003	15.4169	C5H10O	pentan-2-one	Oxygenated hydrocarbons [FA12]
subclade IIIC	LMFA01010002	15.3408	C2H4O2	ethanoic acid	Fatty Acids and Conjugates [FA01]
subclade IIIC	LMFA07010639	15.2648	C10H16O2	2,4-Hexadienyl butyrate	Fatty esters [FA07]
subclade IIIC	LMFA12000034	15.2637	C5H8O	4-penten-2-one	Oxygenated hydrocarbons [FA12]
subclade IIIC	LMFA12000366	15.2	C10H10S2	(E)-3-methyl-6-(pent-3-en-1-yn-1-yl)-1,2-dithiine	Oxygenated hydrocarbons [FA12]
subclade IIIC	LMFA01030781	15.1183	C7H8O2	2E,4E,6-heptatrienoic acid	Fatty Acids and Conjugates [FA01]
subclade IIIC	LMFA11000048	15.0297	C10H16	3,5-Dimethyl-2E,4E,6E-octatriene	Hydrocarbons [FA11]
subclade IIIC	LMFA07010410	14.991	C4H8O2	Methyl propionate	Fatty esters [FA07]
subclade IIIC	LMFA06000061	14.9658	C10H12O	2,4,6,8-decatetraenal	Fatty aldehydes [FA06]
subclade IIIC	LMFA11000597	14.8804	C10H20	5E-decene	Hydrocarbons [FA11]
subclade IIIC	LMFA05000105	14.8022	C5H10O	2-Methylenebutan-1-ol	Fatty alcohols [FA05]
subclade IIIC	LMPR0102010020	14.751	C10H16	3,7-dimethyl-1,3Z,6-octatriene	Isoprenoids [PR01]
subclade IIIC	LMFA12000370	14.6858	C13H10S2	(E)-3-(hexa-3,5-dien-1-yn-1-yl)-6-(prop-1-yn-1-yl)-1,2-dithiine	Oxygenated hydrocarbons [FA12]
subclade IIIC	LMFA06000062	14.6856	C10H8O	2,8-decadiene-4,6-diyn-1-al	Fatty aldehydes [FA06]
subclade IIIC	LMFA12000353	14.6425	C13H10S2	(E)-5-(pent-3-en-1-yn-1-yl)-2,2'-bithiophene	Oxygenated hydrocarbons [FA12]
subclade IIIC	LMFA11000042	14.562	C10H16	2,6-Dimethyl-2,4E,6E-octatriene	Hydrocarbons [FA11]
subclade IIIC	LMFA12000069	14.4086	C5H8O	1-Penten-3-one	Oxygenated hydrocarbons [FA12]
subclade IIIC	LMFA01030961	14.2406	C8H4O2	octa-2,4,6-triynoic acid	Fatty Acids and Conjugates [FA01]
subclade IIIC	LMFA05000107	14.1896	C5H10O	3-Methyl-3-buten-1-ol	Fatty alcohols [FA05]
subclade IIIC	LMFA12000341	14.1631	C8H6OS	(E)-4-(thiophen-2-yl)but-1-en-3-yn-1-ol	Oxygenated hydrocarbons [FA12]
subclade IIIC	LMFA06000002	14.1397	C6H10O	2-hexenal	Fatty aldehydes [FA06]
subclade IIIC	LMFA12000028	14.135	C5H8O	3E-pentene-2-one	Oxygenated hydrocarbons [FA12]
subclade IIIC	LMFA05000106	14.107	C5H10O	3-Methyl-2-buten-1-ol	Fatty alcohols [FA05]
subclade IIIC	LMFA12000043	14.0552	C4H8O	Butan-2-one	Oxygenated hydrocarbons [FA12]
subclade IIIC	LMFA12000030	14.026	C6H10O	4-Methyl-3-penten-2-one	Oxygenated hydrocarbons [FA12]
subclade IIIC	LMFA06000050	13.9821	C9H4O	2-nonene-4,6,8-triynal	Fatty aldehydes [FA06]
subclade IIIC	LMFA01030989	13.8251	C8H8O6	5-formyl-2-hydroxyhepta-2,4-dienedioic acid	Fatty Acids and Conjugates [FA01]
subclade IIIC	LMFA12000346	13.8168	C13H10S	2-(hexa-3E,5-dien-1-yn-1-yl)-5-(prop-1-yn-1-yl)thiophene	Oxygenated hydrocarbons [FA12]
subclade IIIC	LMFA12000352	13.7719	C13H10S2	5-(but-3-en-1-yn-1-yl)-5'-methyl-2,2'-bithiophene	Oxygenated hydrocarbons [FA12]
subclade IIIC	LMFA07010935	13.7493	C11H8O2	methyl (2E)-dec-2-en-4,6,8-triynoate	Fatty esters [FA07]
subclade IIIC	LMFA05000110	13.5117	C5H10O	2Z-Penten-1-ol	Fatty alcohols [FA05]
subclade IIIC	LMFA12000347	13.5061	C13H8S	2-(hexa-5-en-1,3-diynyl)-5-(propynyl)-thiophene	Oxygenated hydrocarbons [FA12]
subclade IIIC	LMFA11000035	13.3711	C6H12	2E-Hexene	Hydrocarbons [FA11]
subclade IIIC	LMFA06000033	13.3554	C8H14O	6-octenal	Fatty aldehydes [FA06]
subclade IIIC	LMFA12000365	13.2811	C9H8S2	3-(but-3-en-1-yn-1-yl)-6-methyl-1,2-dithiine	Oxygenated hydrocarbons [FA12]
subclade IIIC	LMFA01050378	13.1834	C4H8O4	3S,4-dihydroxy-butanoic acid	Fatty Acids and Conjugates [FA01]
subclade IIIC	LMFA06000063	13.099	C10H6O	2-decene-4,6,8-triyn-1-al	Fatty aldehydes [FA06]
subclade IIIC	LMFA12000340	13.011	C9H8S	(E)-2-(pent-3-en-1-yn-1-yl)thiophene	Oxygenated hydrocarbons [FA12]
subclade IIIC	LMFA07010412	12.946	C6H12O2	propyl propionate	Fatty esters [FA07]
subclade IIIC	LMFA01031042	12.8608	C10H6O2	2E-decene-4,6,8-triynoic acid	Fatty Acids and Conjugates [FA01]
subclade IIIC	LMFA12000339	12.6628	C9H8S	2-(but-3-en-1-yn-1-yl)-5-methylthiophene	Oxygenated hydrocarbons [FA12]
subclade IIIC	LMFA05000606	12.6133	C8H6O	octa-2,4,6-triyn-1-ol	Fatty alcohols [FA05]
subclade IIIC	LMFA12000371	12.3503	C13H8S2	3-(hexa-5-en-1,3-diyn-1-yl)-6-(prop-1-yn-1-yl)-1,2-dithiine	Oxygenated hydrocarbons [FA12]
subclade IIIC	LMFA12000057	12.1446	C3H6O	Propan-2-one	Oxygenated hydrocarbons [FA12]
subclade IIIC	LMFA12000338	12.0473	C8H6S	2-(but-3-en-1-yn-1-yl) thiophene	Oxygenated hydrocarbons [FA12]
subclade IIIC	LMFA12000345	11.6516	C8H6S2	2,2'-bithiophene	Oxygenated hydrocarbons [FA12]
subclade IIIC	LMFA01020394	11.5786	C6H8O4	2-methylidenepentanedioic acid	Fatty Acids and Conjugates [FA01]
subclade IIIC	LMFA12000364	11.4844	C8H6S2	3-(but-3-en-1-yn-1-yl)-1,2-dithiine	Oxygenated hydrocarbons [FA12]
subclade IIIC	LMPR0102010021	11.3747	C10H16	3,7-dimethyl-1,3E,6-octatriene	Isoprenoids [PR01]
subclade IIIC	LMFA05000114	10.8314	C8H14O	2,4-Dimethyl-2E,4E-hexadien-1-ol	Fatty alcohols [FA05]
	LM_ID	CDOCKER_INTERACTION_ENERGY	FORMULA	SYSTEMATIC_NAME	MAIN_CLASS
subclade IVA	LMFA01090148	26.6731	C6H5O4Cl	(2E,4E)-3-chlorohexa-2,4-dienedioic acid	Fatty Acids and Conjugates [FA01]
subclade IVA	LMFA01030927	26.6288	C6H6O4	(2E,4Z)-4-hydroxy-6-oxohexa-2,4-dienoic acid	Fatty Acids and Conjugates [FA01]
subclade IVA	LMFA01030709	26.5616	C10H8O3	10-hydroxy-2Z,8Z-Decadiene-4,6-diynoic acid	Fatty Acids and Conjugates [FA01]
subclade IVA	LMFA01060191	24.9595	C6H7NO3	2-amino-6-oxo-2,4-hexadienoic acid	Fatty Acids and Conjugates [FA01]
subclade IVA	LMFA01030465	24.516	C12H12O2	5,8,11-dodecatriynoic acid	Fatty Acids and Conjugates [FA01]
subclade IVA	LMFA06000010	24.3768	C6H8O2	3-hexenedial	Fatty aldehydes [FA06]
subclade IVA	LMFA01050273	24.3147	C6H8O3	6-hydroxy-2-hexynoic acid	Fatty Acids and Conjugates [FA01]
subclade IVA	LMFA01170109	24.2604	C5H6O4	2E-pentenedioic acid	Fatty Acids and Conjugates [FA01]
subclade IVA	LMFA01050398	23.8763	C4H6O3	4-hydroxy-2E-butenoic acid	Fatty Acids and Conjugates [FA01]
subclade IVA	LMFA06000126	23.8088	C7H10O	2E,4Z-Heptadienal	Fatty aldehydes [FA06]
subclade IVA	LMFA12000350	23.7644	C8H8O2S	4-(thiophen-2-yl)but-3-yne-1,2-diol	Oxygenated hydrocarbons [FA12]
subclade IVA	LMFA06000025	23.7348	C7H10O	4,6-heptadienal	Fatty aldehydes [FA06]
subclade IVA	LMFA06000132	23.4036	C8H12O	2E,4Z-Octadienal	Fatty aldehydes [FA06]
subclade IVA	LMFA01031001	23.3602	C6H8O3	(2E,4Z)-2-hydroxyhexa-2,4-dienoic acid	Fatty Acids and Conjugates [FA01]
subclade IVA	LMFA01030970	22.0473	C6H6O4	2-hydroxy-6-oxohexa-2,4-dienoic acid	Fatty Acids and Conjugates [FA01]
subclade IVA	LMFA06000110	21.905	C6H10O	3Z-hexenal	Fatty aldehydes [FA06]
subclade IVA	LMFA06000275	21.8225	C8H10O	2E,4E,7-octatrienal	Fatty aldehydes [FA06]
subclade IVA	LMFA01170061	21.7939	C4H4O5	2-hydroxy-2-butenedioic acid	Fatty Acids and Conjugates [FA01]
subclade IVA	LMFA07010967	21.6621	C7H10O2	methyl (2E,4E)-hexa-2,4-dienoate	Fatty esters [FA07]
subclade IVA	LMFA12000017	21.523	C8H12O	3E,5E-Octadien-2-one	Oxygenated hydrocarbons [FA12]
subclade IVA	LMFA01030489	21.3696	C7H10O2	4-heptynoic acid	Fatty Acids and Conjugates [FA01]
subclade IVA	LMFA01170077	21.2243	C6H6O4	2Z,4Z-hexadienedioic acid	Fatty Acids and Conjugates [FA01]
subclade IVA	LMFA01030943	21.2104	C6H8O3	(2Z,4Z)-2-hydroxyhexa-2,4-dienoic acid	Fatty Acids and Conjugates [FA01]
subclade IVA	LMFA01030499	21.1874	C6H8O2	4-hexynoic acid	Fatty Acids and Conjugates [FA01]
subclade IVA	LMFA01031005	20.9474	C5H8O2	(3Z)-pent-3-enoic acid	Fatty Acids and Conjugates [FA01]
subclade IVA	LMFA05000113	20.7295	C6H12O	3E-Hexen-1-ol	Fatty alcohols [FA05]
subclade IVA	LMFA01030944	20.6576	C6H8O2	(2Z,4Z)-hexa-2,4-dienoic acid	Fatty Acids and Conjugates [FA01]
subclade IVA	LMFA01170138	20.5559	C5H4O4	2,3-pentadienedioic acid	Fatty Acids and Conjugates [FA01]
subclade IVA	LMFA01030006	20.5198	C5H8O2	3-pentenoic acid	Fatty Acids and Conjugates [FA01]
subclade IVA	LMFA01030782	20.4928	C7H8O2	2Z,4E,6-heptatrienoic acid	Fatty Acids and Conjugates [FA01]
subclade IVA	LMPR0102090019	20.4792	C10H18O		Isoprenoids [PR01]
subclade IVA	LMFA01090073	20.4467	C3H2Cl2O2	3,3-dichloro-2-propenoic acid	Fatty Acids and Conjugates [FA01]
subclade IVA	LMFA06000004	20.4215	C6H10O	4-hexenal	Fatty aldehydes [FA06]
subclade IVA	LMFA05000705	20.3573	C9H8O	3,4-nonadiene-6,8-diyn-1-ol	Fatty alcohols [FA05]
subclade IVA	LMFA06000003	20.3526	C6H10O	3-hexenal	Fatty aldehydes [FA06]
subclade IVA	LMFA01030009	20.1686	C6H10O2	3-hexenoic acid	Fatty Acids and Conjugates [FA01]
subclade IVA	LMFA05000707	20.0466	C9H8O	3,4(R)-octadien-5,7-diyn-1-ol	Fatty alcohols [FA05]
subclade IVA	LMFA01030451	20.0299	C6H8O2	3,5-hexadienoic acid	Fatty Acids and Conjugates [FA01]
subclade IVA	LMFA06000272	19.9939	C8H10O	2E,4Z,7-octatrienal	Fatty aldehydes [FA06]
subclade IVA	LMFA01030010	19.9644	C6H10O2	4-hexenoic acid	Fatty Acids and Conjugates [FA01]
subclade IVA	LMFA01030100	19.9513	C6H8O2	2E,4E-hexadienoic acid	Fatty Acids and Conjugates [FA01]
subclade IVA	LMFA01030792	19.9333	C7H10O2	4-Methyl-3Z,5-hexadienoic acid	Fatty Acids and Conjugates [FA01]
subclade IVA	LMFA01030007	19.9323	C5H8O2	4-pentenoic acid	Fatty Acids and Conjugates [FA01]
subclade IVA	LMFA01031012	19.9156	C6H8O2	hexa-2,4-dienoic acid	Fatty Acids and Conjugates [FA01]
subclade IVA	LMFA12000019	19.9082	C6H10O	3E-Hexene-2-one	Oxygenated hydrocarbons [FA12]
subclade IVA	LMFA06000007	19.8252	C6H8O	4,5-hexadienal	Fatty aldehydes [FA06]
subclade IVA	LMFA01090137	19.757	C3H3IO2	3-iodo-2E-propenoic acid	Fatty Acids and Conjugates [FA01]
subclade IVA	LMFA05000561	19.7087	C6H12O	(4Z)-hex-4-en-1-ol	Fatty alcohols [FA05]
subclade IVA	LMFA01031004	19.4393	C5H8O2	(2Z)-pent-2-enoic acid	Fatty Acids and Conjugates [FA01]
subclade IVA	LMFA06000024	19.4106	C7H10O	2,4-heptadienal	Fatty aldehydes [FA06]
subclade IVA	LMFA06000002	19.3913	C6H10O	2-hexenal	Fatty aldehydes [FA06]
subclade IVA	LMFA06000020	19.3373	C7H12O	3-heptenal	Fatty aldehydes [FA06]
subclade IVA	LMFA01030195	19.2424	C4H6O2	2E-butenoic acid	Fatty Acids and Conjugates [FA01]
subclade IVA	LMFA01030925	19.182	C4H6O2	but-2-enoic acid	Fatty Acids and Conjugates [FA01]
subclade IVA	LMFA01020029	19.1007	C5H8O2	2-methyl-2Z-butenoic acid	Fatty Acids and Conjugates [FA01]
subclade IVA	LMFA01090029	18.7253	C4H5BrO2	2-bromo-2-butenoic acid	Fatty Acids and Conjugates [FA01]
subclade IVA	LMFA12000069	18.6694	C5H8O	1-Penten-3-one	Oxygenated hydrocarbons [FA12]
subclade IVA	LMFA12000028	18.5008	C5H8O	3E-pentene-2-one	Oxygenated hydrocarbons [FA12]
subclade IVA	LMFA12000043	18.4495	C4H8O	Butan-2-one	Oxygenated hydrocarbons [FA12]
subclade IVA	LMFA01020030	18.4089	C5H8O2	2-methyl-2E-butenoic acid	Fatty Acids and Conjugates [FA01]
subclade IVA	LMFA01030498	18.3839	C6H8O2	3-hexynoic acid	Fatty Acids and Conjugates [FA01]
subclade IVA	LMFA12000339	18.2219	C9H8S	2-(but-3-en-1-yn-1-yl)-5-methylthiophene	Oxygenated hydrocarbons [FA12]
subclade IVA	LMFA05000701	18.2217	C7H12O	hepta-2,4-dien-1-ol	Fatty alcohols [FA05]
subclade IVA	LMFA01020073	18.1774	C5H10O2	2,2-dimethyl-propanoic acid	Fatty Acids and Conjugates [FA01]
subclade IVA	LMFA01090068	18.1359	C2H3ClO2	2-chloro-ethanoic acid	Fatty Acids and Conjugates [FA01]
subclade IVA	LMFA01031156	18.1194	C10H8O2	methyl 2Z,8Z-nonadien-4,6-diynoate	Fatty Acids and Conjugates [FA01]
subclade IVA	LMFA01030099	18.0103	C5H6O2	2,4-pentadienoic acid	Fatty Acids and Conjugates [FA01]
subclade IVA	LMFA01030781	17.9455	C7H8O2	2E,4E,6-heptatrienoic acid	Fatty Acids and Conjugates [FA01]
subclade IVA	LMFA12000341	17.8969	C8H6OS	(E)-4-(thiophen-2-yl)but-1-en-3-yn-1-ol	Oxygenated hydrocarbons [FA12]
subclade IVA	LMFA01031018	17.8635	C5H6O2	penta-2,4-dienoic acid	Fatty Acids and Conjugates [FA01]
subclade IVA	LMFA05000106	17.8021	C5H10O	3-Methyl-2-buten-1-ol	Fatty alcohols [FA05]
subclade IVA	LMFA05000059	17.7552	C6H12O	3Z-hexenol	Fatty alcohols [FA05]
subclade IVA	LMFA12000034	17.6838	C5H8O	4-penten-2-one	Oxygenated hydrocarbons [FA12]
subclade IVA	LMFA01030194	17.4735	C4H6O2	2Z-butenoic acid	Fatty Acids and Conjugates [FA01]
subclade IVA	LMFA01020097	17.3971	C5H8O2	3-methyl-2-butenoic acid	Fatty Acids and Conjugates [FA01]
subclade IVA	LMFA01030004	17.296	C4H6O2	3-butenoic acid	Fatty Acids and Conjugates [FA01]
subclade IVA	LMFA01090071	17.0621	C3H3ClO2	3-chloro-2E-propenoic acid	Fatty Acids and Conjugates [FA01]
subclade IVA	LMFA01090069	16.972	C3H3ClO2	2-chloro-2-propenoic acid	Fatty Acids and Conjugates [FA01]
subclade IVA	LMFA01030978	16.7985	C4H6O3	3-hydroxybut-2-enoic acid	Fatty Acids and Conjugates [FA01]
subclade IVA	LMFA01090072	16.7384	C3H2Cl2O2	2,3-dichloro-2Z-propenoic acid	Fatty Acids and Conjugates [FA01]
subclade IVA	LMFA06000063	16.5926	C10H6O	2-decene-4,6,8-triyn-1-al	Fatty aldehydes [FA06]
subclade IVA	LMFA05000107	16.5173	C5H10O	3-Methyl-3-buten-1-ol	Fatty alcohols [FA05]
subclade IVA	LMFA01010003	16.2743	C3H6O2	propanoic acid	Fatty Acids and Conjugates [FA01]
subclade IVA	LMFA12000345	16.1869	C8H6S2	2,2'-bithiophene	Oxygenated hydrocarbons [FA12]
subclade IVA	LMFA01031129	16.174	C13H10O2	3E,5Z,7,8-tridecatetraene-10,12-diynoic acid	Fatty Acids and Conjugates [FA01]
subclade IVA	LMFA06000036	16.1665	C8H10O	2,4,6-octatrienal	Fatty aldehydes [FA06]
subclade IVA	LMFA05000060	16.0449	C6H12O	2E-hexenol	Fatty alcohols [FA05]
subclade IVA	LMFA06000050	15.7864	C9H4O	2-nonene-4,6,8-triynal	Fatty aldehydes [FA06]
subclade IVA	LMFA06000006	15.7076	C6H8O	2,4-hexadienal	Fatty aldehydes [FA06]
subclade IVA	LMFA12000030	15.2275	C6H10O	4-Methyl-3-penten-2-one	Oxygenated hydrocarbons [FA12]
subclade IVA	LMFA01020111	15.0552	C5H8O2	2-ethyl-2-propenoic acid	Fatty Acids and Conjugates [FA01]
subclade IVA	LMFA12000340	14.9839	C9H8S	(E)-2-(pent-3-en-1-yn-1-yl)thiophene	Oxygenated hydrocarbons [FA12]
subclade IVA	LMFA07010948	14.8683	C5H8O3	methyl 3-hydroxybut-2-enoate	Fatty esters [FA07]
subclade IVA	LMFA05000105	14.6105	C5H10O	2-Methylenebutan-1-ol	Fatty alcohols [FA05]
subclade IVA	LMFA12000373	14.2236	C9H8OS2	(6-(but-3-en-1-yn-1-yl)-1,2-dithiin-3-yl)methanol	Oxygenated hydrocarbons [FA12]
subclade IVA	LMFA12000365	12.3378	C9H8S2	3-(but-3-en-1-yn-1-yl)-6-methyl-1,2-dithiine	Oxygenated hydrocarbons [FA12]
subclade IVA	LMFA07010882	9.98015	C8H12O2	ethyl (2E,4E)-hexa-2,4-dienoate	Fatty esters [FA07]
subclade IVA	LMFA01030013	2.09749	C7H12O2	3-heptenoic acid	Fatty Acids and Conjugates [FA01]
	LM_ID	CDOCKER_INTERACTION_ENERGY	FORMULA	SYSTEMATIC_NAME	MAIN_CLASS
subclade IVB	LMFA01170003	28.2583	C10H10O4	2E,4E,6Z,8Z-Decatetraenedioic acid	Fatty Acids and Conjugates [FA01]
subclade IVB	LMFA01170005	27.189	C10H10O4	2E,4E,6E,8E-Decatetraenedioic acid	Fatty Acids and Conjugates [FA01]
subclade IVB	LMFA12000368	26.9741	C11H10O2S2	(E)-4-(6-methyl-1,2-dithiin-3-yl)but-1-en-3-yn-1-yl acetate	Oxygenated hydrocarbons [FA12]
subclade IVB	LMFA12000342	26.6718	C10H8O2S	(E)-4-(thiophen-2-yl) but-1-en-3-yn-1-yl acetate	Oxygenated hydrocarbons [FA12]
subclade IVB	LMFA12000372	23.9733	C13H9OS2Cl	1-chloro-4-(6-(penta-1,3-diyn-1-yl)-1,2-dithiin-3-yl)but-3-yn-2-ol	Oxygenated hydrocarbons [FA12]
subclade IVB	LMFA01030498	23.5287	C6H8O2	3-hexynoic acid	Fatty Acids and Conjugates [FA01]
subclade IVB	LMFA01030781	23.0748	C7H8O2	2E,4E,6-heptatrienoic acid	Fatty Acids and Conjugates [FA01]
subclade IVB	LMFA06000136	23.0702	C9H12O	2E,4E,6E-Nonatrienal	Fatty aldehydes [FA06]
subclade IVB	LMFA01031012	22.7778	C6H8O2	hexa-2,4-dienoic acid	Fatty Acids and Conjugates [FA01]
subclade IVB	LMFA12000370	22.5415	C13H10S2	(E)-3-(hexa-3,5-dien-1-yn-1-yl)-6-(prop-1-yn-1-yl)-1,2-dithiine	Oxygenated hydrocarbons [FA12]
subclade IVB	LMFA12000349	22.3033	C9H8OS	(5-(but-3-en-1-yn-1-yl)thiophen-2-yl)methanol	Oxygenated hydrocarbons [FA12]
subclade IVB	LMFA12000373	21.9964	C9H8OS2	(6-(but-3-en-1-yn-1-yl)-1,2-dithiin-3-yl)methanol	Oxygenated hydrocarbons [FA12]
subclade IVB	LMFA12000367	21.6601	C9H8OS2	(E)-4-(6-methyl-1,2-dithiin-3-yl)but-1-en-3-yn-1-ol	Oxygenated hydrocarbons [FA12]
subclade IVB	LMFA06000277	21.4442	C9H14O	4E,6E-nonenal	Fatty aldehydes [FA06]
subclade IVB	LMFA01050273	21.0439	C6H8O3	6-hydroxy-2-hexynoic acid	Fatty Acids and Conjugates [FA01]
subclade IVB	LMFA12000366	21.0257	C10H10S2	(E)-3-methyl-6-(pent-3-en-1-yn-1-yl)-1,2-dithiine	Oxygenated hydrocarbons [FA12]
subclade IVB	LMFA01031018	20.8002	C5H6O2	penta-2,4-dienoic acid	Fatty Acids and Conjugates [FA01]
subclade IVB	LMFA01030744	20.7545	C8H6O2	6Z-Octene-2,4-diynoic acid	Fatty Acids and Conjugates [FA01]
subclade IVB	LMFA06000137	20.4653	C9H12O	2E,4E,6Z-Nonatrienal	Fatty aldehydes [FA06]
subclade IVB	LMPR0102120031	20.4162	C10H16O	(1R,4S)-fenchan-2-one	Isoprenoids [PR01]
subclade IVB	LMFA12000365	20.0437	C9H8S2	3-(but-3-en-1-yn-1-yl)-6-methyl-1,2-dithiine	Oxygenated hydrocarbons [FA12]
subclade IVB	LMFA12000028	20.042	C5H8O	3E-pentene-2-one	Oxygenated hydrocarbons [FA12]
subclade IVB	LMFA01030099	19.7741	C5H6O2	2,4-pentadienoic acid	Fatty Acids and Conjugates [FA01]
subclade IVB	LMFA05000707	19.7037	C9H8O	3,4(R)-octadien-5,7-diyn-1-ol	Fatty alcohols [FA05]
subclade IVB	LMFA06000061	19.6289	C10H12O	2,4,6,8-decatetraenal	Fatty aldehydes [FA06]
subclade IVB	LMFA12000340	19.5799	C9H8S	(E)-2-(pent-3-en-1-yn-1-yl)thiophene	Oxygenated hydrocarbons [FA12]
subclade IVB	LMFA07010967	19.5506	C7H10O2	methyl (2E,4E)-hexa-2,4-dienoate	Fatty esters [FA07]
subclade IVB	LMFA01030506	19.5497	C9H14O2	5-nonynoic acid	Fatty Acids and Conjugates [FA01]
subclade IVB	LMFA07010180	19.3218	C8H12O2	2E,4E-Hexadienyl acetate	Fatty esters [FA07]
subclade IVB	LMFA01030927	19.1638	C6H6O4	(2E,4Z)-4-hydroxy-6-oxohexa-2,4-dienoic acid	Fatty Acids and Conjugates [FA01]
subclade IVB	LMFA01030195	19.1041	C4H6O2	2E-butenoic acid	Fatty Acids and Conjugates [FA01]
subclade IVB	LMFA05000701	19.1037	C7H12O	hepta-2,4-dien-1-ol	Fatty alcohols [FA05]
subclade IVB	LMFA01030970	19.0108	C6H6O4	2-hydroxy-6-oxohexa-2,4-dienoic acid	Fatty Acids and Conjugates [FA01]
subclade IVB	LMFA01170138	18.9616	C5H4O4	2,3-pentadienedioic acid	Fatty Acids and Conjugates [FA01]
subclade IVB	LMFA06000138	18.9446	C9H12O	2E,4Z,6Z-Nonatrienal	Fatty aldehydes [FA06]
subclade IVB	LMFA01030782	18.8099	C7H8O2	2Z,4E,6-heptatrienoic acid	Fatty Acids and Conjugates [FA01]
subclade IVB	LMFA12000038	18.6241	C8H12O	6-Methyl-3E,5-heptadien-2-one	Oxygenated hydrocarbons [FA12]
subclade IVB	LMFA12000339	18.3187	C9H8S	2-(but-3-en-1-yn-1-yl)-5-methylthiophene	Oxygenated hydrocarbons [FA12]
subclade IVB	LMFA06000025	18.2607	C7H10O	4,6-heptadienal	Fatty aldehydes [FA06]
subclade IVB	LMFA01030944	17.9372	C6H8O2	(2Z,4Z)-hexa-2,4-dienoic acid	Fatty Acids and Conjugates [FA01]
subclade IVB	LMFA01030100	17.9247	C6H8O2	2E,4E-hexadienoic acid	Fatty Acids and Conjugates [FA01]
subclade IVB	LMFA06000126	17.8516	C7H10O	2E,4Z-Heptadienal	Fatty aldehydes [FA06]
subclade IVB	LMFA01030925	17.8515	C4H6O2	but-2-enoic acid	Fatty Acids and Conjugates [FA01]
subclade IVB	LMFA01030943	17.8157	C6H8O3	(2Z,4Z)-2-hydroxyhexa-2,4-dienoic acid	Fatty Acids and Conjugates [FA01]
subclade IVB	LMFA01030194	17.6039	C4H6O2	2Z-butenoic acid	Fatty Acids and Conjugates [FA01]
subclade IVB	LMFA06000006	17.5368	C6H8O	2,4-hexadienal	Fatty aldehydes [FA06]
subclade IVB	LMFA01030451	17.496	C6H8O2	3,5-hexadienoic acid	Fatty Acids and Conjugates [FA01]
subclade IVB	LMFA01030499	17.4479	C6H8O2	4-hexynoic acid	Fatty Acids and Conjugates [FA01]
subclade IVB	LMFA12000345	16.9293	C8H6S2	2,2'-bithiophene	Oxygenated hydrocarbons [FA12]
subclade IVB	LMFA01090071	16.2121	C3H3ClO2	3-chloro-2E-propenoic acid	Fatty Acids and Conjugates [FA01]
subclade IVB	LMFA01090074	15.9507	C2H3BrO2	2-bromoethanoic acid	Fatty Acids and Conjugates [FA01]
subclade IVB	LMFA01090135	15.9342	C2H3IO2	Iodoethanoic acid	Fatty Acids and Conjugates [FA01]
subclade IVB	LMFA01030005	15.419	C5H8O2	2-pentenoic acid	Fatty Acids and Conjugates [FA01]
subclade IVB	LMFA01090068	15.1806	C2H3ClO2	2-chloro-ethanoic acid	Fatty Acids and Conjugates [FA01]
subclade IVB	LMFA12000364	15.143	C8H6S2	3-(but-3-en-1-yn-1-yl)-1,2-dithiine	Oxygenated hydrocarbons [FA12]
subclade IVB	LMFA06000007	15.0162	C6H8O	4,5-hexadienal	Fatty aldehydes [FA06]
subclade IVB	LMFA01030006	14.2438	C5H8O2	3-pentenoic acid	Fatty Acids and Conjugates [FA01]
subclade IVB	LMFA11000035	13.8451	C6H12	2E-Hexene	Hydrocarbons [FA11]
subclade IVB	LMFA01090137	13.628	C3H3IO2	3-iodo-2E-propenoic acid	Fatty Acids and Conjugates [FA01]
subclade IVB	LMFA01030004	13.3	C4H6O2	3-butenoic acid	Fatty Acids and Conjugates [FA01]
subclade IVB	LMFA01010002	13.0767	C2H4O2	ethanoic acid	Fatty Acids and Conjugates [FA01]
	LM_ID	CDOCKER_INTERACTION_ENERGY	FORMULA	SYSTEMATIC_NAME	MAIN_CLASS
subclade IVC	LMFA01060194	65.662	C4H4O6	2-oxo-3,4,4-trihydroxy-3E-butenoic acid	Fatty Acids and Conjugates [FA01]
subclade IVC	LMFA01030970	59.9964	C6H6O4	2-hydroxy-6-oxohexa-2,4-dienoic acid	Fatty Acids and Conjugates [FA01]
subclade IVC	LMFA01030926	59.9923	C6H6O4	(2E,4Z)-2-hydroxy-6-oxohexa-2,4-dienoic acid	Fatty Acids and Conjugates [FA01]
subclade IVC	LMFA01031182	59.4132	C15H18O3	13-hydroxy(10R,6Z,7Z)-pentadeca-6,7-dien-9,11-diynoic acid	Fatty Acids and Conjugates [FA01]
subclade IVC	LMFA01031187	58.7118	C14H22O3	5-oxo-6E,8Z-tetradecadienoic acid	Fatty Acids and Conjugates [FA01]
subclade IVC	LMFA01170072	58.7098	C7H6O7	4-hydroxy-1E,3E-butadiene-1,2,4-tricarboxylic acid	Fatty Acids and Conjugates [FA01]
subclade IVC	LMFA01031001	58.0696	C6H8O3	(2E,4Z)-2-hydroxyhexa-2,4-dienoic acid	Fatty Acids and Conjugates [FA01]
subclade IVC	LMFA01030943	57.2358	C6H8O3	(2Z,4Z)-2-hydroxyhexa-2,4-dienoic acid	Fatty Acids and Conjugates [FA01]
subclade IVC	LMFA01170044	55.8974	C10H16O4	4E-Decenedioic acid	Fatty Acids and Conjugates [FA01]
subclade IVC	LMFA01030989	55.7823	C8H8O6	5-formyl-2-hydroxyhepta-2,4-dienedioic acid	Fatty Acids and Conjugates [FA01]
subclade IVC	LMFA10000013	55.0865	C14H20O3	2,4-Dodecadiynyloxy-acetic acid	Fatty ethers [FA10]
subclade IVC	LMFA01031041	54.4918	C14H14O4	2E,4E,6E,8E,10E,12E-tetradecahexaenedioic acid	Fatty Acids and Conjugates [FA01]
subclade IVC	LMFA01030706	54.4446	C16H20O2	6E,8E,12E-Hexadecatrien-10-ynoic acid	Fatty Acids and Conjugates [FA01]
subclade IVC	LMFA01030704	54.2263	C16H18O2	6E,8E,14E-Hexadecatriene-10,12-diynoic acid	Fatty Acids and Conjugates [FA01]
subclade IVC	LMFA01030705	53.6774	C16H18O2	6E,8E,14Z-Hexadecatriene-10,12-diynoic acid	Fatty Acids and Conjugates [FA01]
subclade IVC	LMFA10000016	52.9533	C14H18O3	11-Dodecene-2,4-diynyloxy-acetic acid	Fatty ethers [FA10]
subclade IVC	LMFA01030228	52.7833	C12H22O2	7Z-dodecenoic acid	Fatty Acids and Conjugates [FA01]
subclade IVC	LMFA01030470	52.717	C12H20O2	7-dodecynoic acid	Fatty Acids and Conjugates [FA01]
subclade IVC	LMFA01170003	52.5597	C10H10O4	2E,4E,6Z,8Z-Decatetraenedioic acid	Fatty Acids and Conjugates [FA01]
subclade IVC	LMFA01030258	52.1842	C14H18O2	5,7,9,11,13-tetradecapentaenoic acid	Fatty Acids and Conjugates [FA01]
subclade IVC	LMFA01031114	51.8439	C12H12O3	4-hydroxy-5,6-dodecadiene-8,10-diynoic acid	Fatty Acids and Conjugates [FA01]
subclade IVC	LMFA01060169	51.765	C5H9NO3	2-oxo-5-amino-pentanoic acid	Fatty Acids and Conjugates [FA01]
subclade IVC	LMFA01170071	51.6345	C6H6O5	3-hydroxy-2E,4E-hexadienedioic acid	Fatty Acids and Conjugates [FA01]
subclade IVC	LMFA01170061	50.531	C4H4O5	2-hydroxy-2-butenedioic acid	Fatty Acids and Conjugates [FA01]
subclade IVC	LMFA01030966	50.4916	C7H6O6	(3Z)-buta-1,3-diene-1,1,4-tricarboxylic acid	Fatty Acids and Conjugates [FA01]
subclade IVC	LMFA01170005	50.4428	C10H10O4	2E,4E,6E,8E-Decatetraenedioic acid	Fatty Acids and Conjugates [FA01]
subclade IVC	LMFA01060221	50.2485	C11H16O3	11-oxo-undeca-(5Z,9E)-dienoic acid	Fatty Acids and Conjugates [FA01]
subclade IVC	LMPR01010001	49.1958	C5H12O7P2	3-methylbut-2-enyl pyrophosphate	Isoprenoids [PR01]
subclade IVC	LMFA01170066	49.1509	C8H8O6	4,6-dioxo-2E-octenedioic acid	Fatty Acids and Conjugates [FA01]
subclade IVC	LMFA01030614	49.1491	C11H18O2	6-undecynoic acid	Fatty Acids and Conjugates [FA01]
subclade IVC	LMFA01031065	48.8529	C14H14O2	4E,6E,12Z-Tetradecatriene-8,10-diynoic acid	Fatty Acids and Conjugates [FA01]
subclade IVC	LMFA01031011	48.7983	C7H10O4	hept-2-enedioic acid	Fatty Acids and Conjugates [FA01]
subclade IVC	LMFA01031139	48.697	C14H12O2	(3E,5E)-tetradeca-3,5,7,8-tetraen-10,12-diynoic acid	Fatty Acids and Conjugates [FA01]
subclade IVC	LMFA01060095	48.4112	C12H16O3	12-oxo-5E,8E,10Z-dodecatrienoic acid	Fatty Acids and Conjugates [FA01]
subclade IVC	LMFA01030606	47.547	C11H20O2	4-undecenoic acid	Fatty Acids and Conjugates [FA01]
subclade IVC	LMFA01031028	47.3813	C12H14O2	Doodeca-3Z,5Z,-7Z,-9Z,11-pentaenoic acid	Fatty Acids and Conjugates [FA01]
subclade IVC	LMFA01170073	47.3754	C9H11NO6	(2E,4Z,7S)-7-amino-5-formyl-2-hydroxyocta-2,4-dienedioic acid	Fatty Acids and Conjugates [FA01]
subclade IVC	LMFA01030999	47.255	C7H8O6	(1Z)-but-1-ene-1,2,4-tricarboxylic acid	Fatty Acids and Conjugates [FA01]
subclade IVC	LMFA01030799	47.0854	C8H14O2	3-Methyl-3Z-heptenoic acid	Fatty Acids and Conjugates [FA01]
subclade IVC	LMFA01060014	46.7924	C7H12O3	5-oxo-heptanoic acid	Fatty Acids and Conjugates [FA01]
subclade IVC	LMFA01031129	46.7049	C13H10O2	3E,5Z,7,8-tridecatetraene-10,12-diynoic acid	Fatty Acids and Conjugates [FA01]
subclade IVC	LMPK13010001	46.5355	C8H8O4		Aromatic polyketides [PK13]
subclade IVC	LMFA01100055	46.5226	C5H9NO3	4-oxo-5-amino-pentanoic acid	Fatty Acids and Conjugates [FA01]
subclade IVC	LMFA01030712	46.1602	C10H10O3	10-hydroxy-8E-Decene-4,6-diynoic acid	Fatty Acids and Conjugates [FA01]
subclade IVC	LMFA07011192	46.0545	C15H14O4	Methyl (2Z,8Z)-10-[(Z)-2-methylprop-2-enoyl]oxydeca-2,8-dien-4,6-diynoate	Fatty esters [FA07]
subclade IVC	LMFA01170114	46.0302	C8H8O6	4,6-dioxo-2Z-octenedioic acid	Fatty Acids and Conjugates [FA01]
subclade IVC	LMFA01030242	45.9247	C12H16O2	2E,6E,8Z,10E-dodecatetraenoic acid	Fatty Acids and Conjugates [FA01]
subclade IVC	LMFA01060012	45.9154	C7H12O3	3-oxo-heptanoic acid	Fatty Acids and Conjugates [FA01]
subclade IVC	LMFA01170048	45.9064	C6H10O4	Hexanedioic acid	Fatty Acids and Conjugates [FA01]
subclade IVC	LMFA01030234	45.3203	C12H20O2	2Z,8E-dodecadienoic acid	Fatty Acids and Conjugates [FA01]
subclade IVC	LMFA01060238	45.3029	C12H16O3	6-oxo-2E,4E-dodecadienoic acid	Fatty Acids and Conjugates [FA01]
subclade IVC	LMFA01100039	45.297	C4H9NO2	4-amino-butanoic acid	Fatty Acids and Conjugates [FA01]
subclade IVC	LMFA01170087	45.2362	C6H8O4	3E-hexenedioic acid	Fatty Acids and Conjugates [FA01]
subclade IVC	LMFA01170082	45.2195	C6H7NO4	2-amino-2,4-hexadienedioic acid	Fatty Acids and Conjugates [FA01]
subclade IVC	LMFA01170067	45.1315	C6H6O5	4-oxo-2E-hexenedioic acid	Fatty Acids and Conjugates [FA01]
subclade IVC	LMFA01031130	45.1215	C10H10O3	9-oxo-2Z,4,5,7Z-decatetraenoic acid	Fatty Acids and Conjugates [FA01]
subclade IVC	LMFA01060010	45.0911	C6H10O3	5-oxo-hexanoic acid	Fatty Acids and Conjugates [FA01]
subclade IVC	LMFA01030199	45.0551	C10H18O2	4Z-decenoic acid	Fatty Acids and Conjugates [FA01]
subclade IVC	LMFA01030211	45.0327	C10H16O2	5E,9-decadienoic acid	Fatty Acids and Conjugates [FA01]
subclade IVC	LMFA01060007	44.84	C6H10O3	2-oxo-hexanoic acid	Fatty Acids and Conjugates [FA01]
subclade IVC	LMFA01030206	44.7981	C10H16O2	3,5-decadienoic acid	Fatty Acids and Conjugates [FA01]
subclade IVC	LMFA01030711	44.751	C10H10O3	8S-hydroxy-2-Decene-4,6-diynoic acid	Fatty Acids and Conjugates [FA01]
subclade IVC	LMFA01031235	44.7403	C14H16O2	7E,11E-tetradecadiene-5,9-diynoic acid	Fatty Acids and Conjugates [FA01]
subclade IVC	LMFA01060165	44.6995	C8H12O3	5-oxo-7-octenoic acid	Fatty Acids and Conjugates [FA01]
subclade IVC	LMFA01031058	44.6156	C10H14O2	3E,5Z,7E-Decatrienoic acid	Fatty Acids and Conjugates [FA01]
subclade IVC	LMFA01031076	44.5899	C8H12O3	8-hydroxy-5,6-Octadienoic acid	Fatty Acids and Conjugates [FA01]
subclade IVC	LMFA01060009	44.5671	C6H10O3	4-oxo-hexanoic acid	Fatty Acids and Conjugates [FA01]
subclade IVC	LMFA01170070	44.5399	C6H8O4	2E-hexenedioic acid	Fatty Acids and Conjugates [FA01]
subclade IVC	LMFA01031087	44.5361	C14H12O2	2E,4E,6E,12Z-Tetradecatetraene-8,10-diynoic acid	Fatty Acids and Conjugates [FA01]
subclade IVC	LMFA01050262	44.3963	C7H10O3	7-hydroxy-5-heptynoic acid	Fatty Acids and Conjugates [FA01]
subclade IVC	LMFA01030464	44.368	C12H16O2	5,11-dodecadiynoic acid	Fatty Acids and Conjugates [FA01]
subclade IVC	LMFA01031045	44.2948	C13H10O2	3Z,5Z-tridecadiene-7,9,11-triynoic acid	Fatty Acids and Conjugates [FA01]
subclade IVC	LMFA01030243	44.2601	C12H14O2	3,5,7,9,11-dodecapentaenoic acid	Fatty Acids and Conjugates [FA01]
subclade IVC	LMFA01030714	44.2455	C10H8O3	10-hydroxy-8E-Decene-2,4,6-triynoic acid	Fatty Acids and Conjugates [FA01]
subclade IVC	LMFA01030927	44.1482	C6H6O4	(2E,4Z)-4-hydroxy-6-oxohexa-2,4-dienoic acid	Fatty Acids and Conjugates [FA01]
subclade IVC	LMFA01030208	44.1161	C10H16O2	3Z,5E-decadienoic acid	Fatty Acids and Conjugates [FA01]
subclade IVC	LMFA01030465	44.0912	C12H12O2	5,8,11-dodecatriynoic acid	Fatty Acids and Conjugates [FA01]
subclade IVC	LMFA01030108	43.9781	C10H16O2	4E,6E-decadienoic acid	Fatty Acids and Conjugates [FA01]
subclade IVC	LMFA01170047	43.9091	C6H6O5	2-methylene-4-oxo-pentanedioic acid	Fatty Acids and Conjugates [FA01]
subclade IVC	LMFA01031237	43.8756	C11H18O2		Fatty Acids and Conjugates [FA01]
subclade IVC	LMFA08020194	43.752	C5H5NO4	(2Z)-4-formamido-4-oxobut-2-enoic acid	Fatty amides [FA08]
subclade IVC	LMFA01031240	43.6649	C12H13O2Cl	11-chloro-dodeca-2E,4E,6E,8E,10Z-pentaenoic acid	Fatty Acids and Conjugates [FA01]
subclade IVC	LMFA01060086	43.6609	C10H10O3	9-oxo-2,4,5,7-decatetraenoic acid	Fatty Acids and Conjugates [FA01]
subclade IVC	LMFA01030721	43.6403	C9H8O3	9-hydroxy-7E-Nonene-3,5-diynoic acid	Fatty Acids and Conjugates [FA01]
subclade IVC	LMFA01030241	43.463	C12H16O2	2E,6E,8E,10E-dodecatetraenoic acid	Fatty Acids and Conjugates [FA01]
subclade IVC	LMFA01030976	43.4395	C6H5O4Cl	3-chlorohexa-2,4-dienedioic acid	Fatty Acids and Conjugates [FA01]
subclade IVC	LMFA01020394	43.4383	C6H8O4	2-methylidenepentanedioic acid	Fatty Acids and Conjugates [FA01]
subclade IVC	LMFA01030707	43.3832	C10H8O3	10-hydroxy-2E,8E-Decadiene-4,6-diynoic acid	Fatty Acids and Conjugates [FA01]
subclade IVC	LMFA01050479	43.38	C6H8O6	2-hydroxy-3-oxohexanedioic acid	Fatty Acids and Conjugates [FA01]
subclade IVC	LMFA01031057	43.354	C10H14O2	3Z,5E,7E-Decatrienoic acid	Fatty Acids and Conjugates [FA01]
subclade IVC	LMFA01030209	43.3242	C10H16O2	4,8-decadienoic acid	Fatty Acids and Conjugates [FA01]
subclade IVC	LMFA01030722	43.1906	C9H8O3	9-hydroxy-7Z-Nonene-3,5-diynoic acid	Fatty Acids and Conjugates [FA01]
subclade IVC	LMFA01030207	43.0998	C10H16O2	3E,5Z-decadienoic acid	Fatty Acids and Conjugates [FA01]
subclade IVC	LMPR0102110001	42.9689	C10H10O2		Isoprenoids [PR01]
subclade IVC	LMFA01030105	42.9556	C10H16O2	2Z,6Z-decadienoic acid	Fatty Acids and Conjugates [FA01]
subclade IVC	LMFA01060085	42.9011	C10H14O3	10-oxo-5,8-decadienoic acid	Fatty Acids and Conjugates [FA01]
subclade IVC	LMFA01030800	42.6801	C8H14O2	3-Methyleneheptanoic acid	Fatty Acids and Conjugates [FA01]
subclade IVC	LMFA01070035	42.1867	C13H12O5	methyl 10-acetoxy-8,9-epoxy-2Z-decen-4,6-diynoate	Fatty Acids and Conjugates [FA01]
subclade IVC	LMFA01100036	42.174	C6H9NO5	2-amino-3-oxo-hexanedioic acid	Fatty Acids and Conjugates [FA01]
subclade IVC	LMFA01030754	42.1109	C11H8O2	4E-Undecene-6,8,10-triynoic acid	Fatty Acids and Conjugates [FA01]
subclade IVC	LMFA01030014	42.0355	C7H12O2	4-heptenoic acid	Fatty Acids and Conjugates [FA01]
subclade IVC	LMFA01020100	42.0317	C7H12O2	2-methyl-2Z-hexenoic acid	Fatty Acids and Conjugates [FA01]
subclade IVC	LMFA01031053	42.007	C10H14O2	2Z,4E,6Z-Decatrienoic acid	Fatty Acids and Conjugates [FA01]
subclade IVC	LMFA01060006	41.9056	C5H8O3	4-oxo-pentanoic acid	Fatty Acids and Conjugates [FA01]
subclade IVC	LMFA01020124	41.9014	C8H14O2	6-methyl-5-heptenoic acid	Fatty Acids and Conjugates [FA01]
subclade IVC	LMFA01060174	41.8753	C6H8O3	2-Oxo-4E-hexenoic acid	Fatty Acids and Conjugates [FA01]
subclade IVC	LMFA01030015	41.7922	C7H12O2	5-heptenoic acid	Fatty Acids and Conjugates [FA01]
subclade IVC	LMFA07010237	41.6914	C14H24O2	5E,7Z-Dodecadienyl acetate	Fatty esters [FA07]
subclade IVC	LMFA01030450	41.6441	C9H14O2	5,7-nonadienoic acid	Fatty Acids and Conjugates [FA01]
subclade IVC	LMFA01030753	41.5895	C11H8O2	3Z-Undecene-5,7,10-triynoic acid	Fatty Acids and Conjugates [FA01]
subclade IVC	LMFA01030215	41.5874	C10H14O2	2E,6E,8E-decatrienoic acid	Fatty Acids and Conjugates [FA01]
subclade IVC	LMFA01060008	41.5802	C6H10O3	3-oxo-hexanoic acid	Fatty Acids and Conjugates [FA01]
subclade IVC	LMFA01031140	41.5087	C14H16O3	6-hydroxytetradeca-7,8-dien-10,12-diynoic acid	Fatty Acids and Conjugates [FA01]
subclade IVC	LMFA07010948	41.5045	C5H8O3	methyl 3-hydroxybut-2-enoate	Fatty esters [FA07]
subclade IVC	LMFA01170065	41.4932	C7H6O6	4,6-dioxo-2Z-heptenedioic acid	Fatty Acids and Conjugates [FA01]
subclade IVC	LMFA01030793	41.491	C7H12O2	3-Methyl-2E-hexenoic acid	Fatty Acids and Conjugates [FA01]
subclade IVC	LMFA01060220	41.4604	C11H16O3	11-oxo-undeca-(5Z,8Z)-dienoic acid	Fatty Acids and Conjugates [FA01]
subclade IVC	LMFA01030216	41.4515	C10H14O2	2E,6Z,8E-decatrienoic acid	Fatty Acids and Conjugates [FA01]
subclade IVC	LMFA01170096	41.3361	C6H8O5	3-oxo-hexanedioic acid	Fatty Acids and Conjugates [FA01]
subclade IVC	LMFA01031054	41.2511	C10H14O2	2E,4E,6Z-Decatrienoic acid	Fatty Acids and Conjugates [FA01]
subclade IVC	LMFA07010791	41.2354	C14H26O2	butyl (2E)-dec-2-enoate	Fatty esters [FA07]
subclade IVC	LMFA01030442	41.224	C8H12O2	5,7-octadienoic acid	Fatty Acids and Conjugates [FA01]
subclade IVC	LMFA01030578	40.9288	C8H12O2	7-octynoic acid	Fatty Acids and Conjugates [FA01]
subclade IVC	LMFA01030447	40.8887	C9H14O2	2,6-nonadienoic acid	Fatty Acids and Conjugates [FA01]
subclade IVC	LMFA01031044	40.8751	C11H8O2	3Z,9,10-undecatriene-5,7-diynoic acid	Fatty Acids and Conjugates [FA01]
subclade IVC	LMFA01030010	40.8694	C6H10O2	4-hexenoic acid	Fatty Acids and Conjugates [FA01]
subclade IVC	LMFA01030506	40.74	C9H14O2	5-nonynoic acid	Fatty Acids and Conjugates [FA01]
subclade IVC	LMFA01030500	40.555	C6H8O2	5-hexynoic acid	Fatty Acids and Conjugates [FA01]
subclade IVC	LMFA01030009	40.4599	C6H10O2	3-hexenoic acid	Fatty Acids and Conjugates [FA01]
subclade IVC	LMFA07011193	40.411	C15H16O4	Methyl (2Z,8Z)-10-[(Z)-isobutoyl]oxydeca-2,8-dien-4,6-diynoate	Fatty esters [FA07]
subclade IVC	LMFA01060170	40.2284	C5H8O3S	2-oxo-4-methylthio-butanoic acid	Fatty Acids and Conjugates [FA01]
subclade IVC	LMFA01060004	40.1843	C5H8O3	2-oxo-pentanoic acid	Fatty Acids and Conjugates [FA01]
subclade IVC	LMFA01060005	40.0482	C5H8O3	3-oxo-pentanoic acid	Fatty Acids and Conjugates [FA01]
subclade IVC	LMFA01030498	39.8486	C6H8O2	3-hexynoic acid	Fatty Acids and Conjugates [FA01]
subclade IVC	LMFA01060166	39.8131	C5H6O3	3-oxo-4-pentenoic acid	Fatty Acids and Conjugates [FA01]
subclade IVC	LMFA01030779	39.7684	C6H10O2	3Z-hexenoic acid	Fatty Acids and Conjugates [FA01]
subclade IVC	LMFA01170109	39.7399	C5H6O4	2E-pentenedioic acid	Fatty Acids and Conjugates [FA01]
subclade IVC	LMFA01030489	39.7374	C7H10O2	4-heptynoic acid	Fatty Acids and Conjugates [FA01]
subclade IVC	LMFA01170068	39.7246	C6H8O4	3-methyl-2E-pentenedioic acid	Fatty Acids and Conjugates [FA01]
subclade IVC	LMFA01030792	39.6665	C7H10O2	4-Methyl-3Z,5-hexadienoic acid	Fatty Acids and Conjugates [FA01]
subclade IVC	LMFA01030978	39.581	C4H6O3	3-hydroxybut-2-enoic acid	Fatty Acids and Conjugates [FA01]
subclade IVC	LMFA01030023	39.579	C8H14O2	5E-octenoic acid	Fatty Acids and Conjugates [FA01]
subclade IVC	LMFA01030709	39.5524	C10H8O3	10-hydroxy-2Z,8Z-Decadiene-4,6-diynoic acid	Fatty Acids and Conjugates [FA01]
subclade IVC	LMFA01170133	39.3917	C6H6O5	5-oxo-2Z-hexenedioic acid	Fatty Acids and Conjugates [FA01]
subclade IVC	LMFA01170099	39.3632	C5H6O4	2-methyl-2Z-butenedioic acid	Fatty Acids and Conjugates [FA01]
subclade IVC	LMFA01030240	39.3531	C12H16O2	2E,4E,8Z,10E-dodecatetraenoic acid	Fatty Acids and Conjugates [FA01]
subclade IVC	LMFA01060191	39.2848	C6H7NO3	2-amino-6-oxo-2,4-hexadienoic acid	Fatty Acids and Conjugates [FA01]
subclade IVC	LMFA01050596	39.1606	C12H18O3	6S-hydroxy-2E,4E,8E-dodecatrienoic acid	Fatty Acids and Conjugates [FA01]
subclade IVC	LMFA01030499	39.1197	C6H8O2	4-hexynoic acid	Fatty Acids and Conjugates [FA01]
subclade IVC	LMFA01030462	39.0977	C10H16O2	8-decynoic acid	Fatty Acids and Conjugates [FA01]
subclade IVC	LMFA08010021	38.9754	C5H9NO3	5-amino-5-oxopentanoic acid	Fatty amides [FA08]
subclade IVC	LMFA01030451	38.924	C6H8O2	3,5-hexadienoic acid	Fatty Acids and Conjugates [FA01]
subclade IVC	LMFA01030441	38.815	C8H12O2	4Z,7-octadienoic acid	Fatty Acids and Conjugates [FA01]
subclade IVC	LMFA01030751	38.744	C10H8O2	2E,8E-decadiene-4,6-diynoic acid	Fatty Acids and Conjugates [FA01]
subclade IVC	LMFA01170134	38.7316	C5H6O4	2Z-pentenedioic acid	Fatty Acids and Conjugates [FA01]
subclade IVC	LMFA01030971	38.5915	C6H10O2	(2Z)-2-methylpent-2-enoic acid	Fatty Acids and Conjugates [FA01]
subclade IVC	LMFA01070027	38.5862	C10H8O3	8,9-Epoxy-2Z-decene-4,6-diynoic acid	Fatty Acids and Conjugates [FA01]
subclade IVC	LMFA01031031	38.4248	C14H16O2	2E,4E-Tetra-decadiene-8,10-diynoic acid	Fatty Acids and Conjugates [FA01]
subclade IVC	LMFA01130006	38.4025	C4H8O2S	3-(methyl-sulfanyl)-propanoic acid	Fatty Acids and Conjugates [FA01]
subclade IVC	LMFA01170079	38.3917	C6H8O4	2-methyl-2E-pentenedioic acid	Fatty Acids and Conjugates [FA01]
subclade IVC	LMFA01090131	38.3215	C18H19BrO2	18-bromo-13E,17E-octadecatrien-5,7,15-triynoic acid	Fatty Acids and Conjugates [FA01]
subclade IVC	LMFA01170110	38.2593	C4H5NO4	2-imino-butanedioic acid	Fatty Acids and Conjugates [FA01]
subclade IVC	LMFA01060017	38.2361	C8H14O3	3-oxo-octanoic acid	Fatty Acids and Conjugates [FA01]
subclade IVC	LMFA01031086	38.2336	C14H12O2	2E,4E,6E,12E-Tetradecatetraene-8,10-diynoic acid	Fatty Acids and Conjugates [FA01]
subclade IVC	LMFA01030100	38.2136	C6H8O2	2E,4E-hexadienoic acid	Fatty Acids and Conjugates [FA01]
subclade IVC	LMFA01050591	38.1659	C10H16O3	9R-hydroxy-deca-2Z,4E-dienoic acid	Fatty Acids and Conjugates [FA01]
subclade IVC	LMFA01031012	38.1412	C6H8O2	hexa-2,4-dienoic acid	Fatty Acids and Conjugates [FA01]
subclade IVC	LMFA01031005	38.0121	C5H8O2	(3Z)-pent-3-enoic acid	Fatty Acids and Conjugates [FA01]
subclade IVC	LMFA01030201	37.8927	C10H16O2	2,5-decadienoic acid	Fatty Acids and Conjugates [FA01]
subclade IVC	LMFA01030944	37.7631	C6H8O2	(2Z,4Z)-hexa-2,4-dienoic acid	Fatty Acids and Conjugates [FA01]
subclade IVC	LMFA01030007	37.7193	C5H8O2	4-pentenoic acid	Fatty Acids and Conjugates [FA01]
subclade IVC	LMFA08010013	37.6509	C12H17NO3	cis-2-epoxy-4-oxo-7E,10E-dodecadienamide	Fatty amides [FA08]
subclade IVC	LMFA01030963	37.476	C6H4O4Cl2	2,4-dichlorohexa-2,4-dienedioic acid	Fatty Acids and Conjugates [FA01]
subclade IVC	LMFA01030006	37.0989	C5H8O2	3-pentenoic acid	Fatty Acids and Conjugates [FA01]
subclade IVC	LMFA01170119	37.0664	C5H8O4	2-methyl-butanedioic acid	Fatty Acids and Conjugates [FA01]
subclade IVC	LMFA01030782	36.9416	C7H8O2	2Z,4E,6-heptatrienoic acid	Fatty Acids and Conjugates [FA01]
subclade IVC	LMFA01170138	36.8049	C5H4O4	2,3-pentadienedioic acid	Fatty Acids and Conjugates [FA01]
subclade IVC	LMFA01090155	36.8043	C4H5O4Br	2-bromobutanedioic acid;2-bromosuccinic acid	Fatty Acids and Conjugates [FA01]
subclade IVC	LMFA07011190	36.7783	C16H16O4	Methyl (2Z,8Z)-10-[(E)-2-methylbut-2-enoyl]oxydeca-2,8-dien-4,6-diynoate	Fatty esters [FA07]
subclade IVC	LMFA05000696	36.7408	C14H20O2	(2E,4E,6E,8E,10E)-4,9-dimethyldodeca-2,4,6,8,10-pentaene-1,12-diol	Fatty alcohols [FA05]
subclade IVC	LMFA01030237	36.7374	C12H20O2	7Z,9E-dodecadienoic acid	Fatty Acids and Conjugates [FA01]
subclade IVC	LMFA01030020	36.6977	C8H14O2	3E-octenoic acid	Fatty Acids and Conjugates [FA01]
subclade IVC	LMFA01030102	36.6169	C10H16O2	2Z,4E-decadienoic acid	Fatty Acids and Conjugates [FA01]
subclade IVC	LMFA01100057	36.6057	C5H12N2O2	2,5-Diaminopentanoic acid	Fatty Acids and Conjugates [FA01]
subclade IVC	LMFA01031040	36.6053	C10H10O2	2Z-decene-4,6-diynoic acid	Fatty Acids and Conjugates [FA01]
subclade IVC	LMFA01170120	36.5832	C4H4O5	2-oxo-butanedioic acid	Fatty Acids and Conjugates [FA01]
subclade IVC	LMFA01020110	36.5749	C5H8O2	3-methyl-3-butenoic acid	Fatty Acids and Conjugates [FA01]
subclade IVC	LMFA01030781	36.361	C7H8O2	2E,4E,6-heptatrienoic acid	Fatty Acids and Conjugates [FA01]
subclade IVC	LMFA01030202	36.3537	C10H16O2	2E,7E-decadienoic acid	Fatty Acids and Conjugates [FA01]
subclade IVC	LMFA07010604	36.3322	C13H22O2	(E)-2-Octenyl 2-methyl-(E)-2-butenoate	Fatty esters [FA07]
subclade IVC	LMFA12000355	36.2562	C14H12O2S2	4-([2,2'-bithiophen]-5-yl)but-3-yn-1-yl acetate	Oxygenated hydrocarbons [FA12]
subclade IVC	LMFA07010891	36.1724	C13H20O3	furan-2-ylmethyl octanoate	Fatty esters [FA07]
subclade IVC	LMFA01020029	36.1127	C5H8O2	2-methyl-2Z-butenoic acid	Fatty Acids and Conjugates [FA01]
subclade IVC	LMFA01170077	35.8369	C6H6O4	2Z,4Z-hexadienedioic acid	Fatty Acids and Conjugates [FA01]
subclade IVC	LMFA01030791	35.7873	C6H10O2	2Z-Hexenoic acid	Fatty Acids and Conjugates [FA01]
subclade IVC	LMFA01030967	35.7858	C6H5O4Cl	2-chlorohexa-2,4-dienedioic acid	Fatty Acids and Conjugates [FA01]
subclade IVC	LMFA07040151	35.7599	C15H14O4	10-[(E)-2-methylbut-2-enoyl]oxydeca-2,4Z,8Z-dien-6-yn-4-olide	Fatty esters [FA07]
subclade IVC	LMFA01031036	35.7491	C11H10O3	4-hydroxyundeca-5,6-diene-8,10-diynoic acid	Fatty Acids and Conjugates [FA01]
subclade IVC	LMFA01050009	35.7217	C5H10O3	4-hydroxy-pentanoic acid	Fatty Acids and Conjugates [FA01]
subclade IVC	LMFA01020399	35.5904	C9H14O3	8-hydroxy-6S-methyl-2E,4E-octadienoic acid	Fatty Acids and Conjugates [FA01]
subclade IVC	LMFA01090030	35.5098	C7H9BrO2	7-bromo-5-heptynoic acid	Fatty Acids and Conjugates [FA01]
subclade IVC	LMFA06000284	35.4426	C14H14O2	2E,4E,6E,8E,10E,12E-tetradecahexaenedial	Fatty aldehydes [FA06]
subclade IVC	LMFA01031046	35.4401	C10H8O2	2Z,8E-decadiene-4,6-diynoic acid	Fatty Acids and Conjugates [FA01]
subclade IVC	LMFA12000348	35.3569	C13H9OSCl	1-chloro-4-(5-(penta-1,3-diyn-1-yl)thiophen-2-yl)but-3-yn-2-ol	Oxygenated hydrocarbons [FA12]
subclade IVC	LMFA01031018	35.2875	C5H6O2	penta-2,4-dienoic acid	Fatty Acids and Conjugates [FA01]
subclade IVC	LMFA01150045	35.1366	C14H12O4	(E)-3-(5-((E)-hept-4-en-2-ynoyl)-furan-2-yl)-acrylic acid	Fatty Acids and Conjugates [FA01]
subclade IVC	LMFA07011182	35.0715	C12H20O3	ethyl-6S-hydroxy-2E,4E-decadienoate	Fatty esters [FA07]
subclade IVC	LMFA07011191	35.0538	C16H16O4	Methyl (2Z,8Z)-10-[(Z)-2-methylbut-2-enoyl]oxydeca-2,8-dien-4,6-diynoate	Fatty esters [FA07]
subclade IVC	LMFA07010614	35.0052	C13H22O2	(E)-3,7-Dimethyl-2,6-octadienyl propionate	Fatty esters [FA07]
subclade IVC	LMFA01090029	34.9028	C4H5BrO2	2-bromo-2-butenoic acid	Fatty Acids and Conjugates [FA01]
subclade IVC	LMFA01030577	34.8704	C8H12O2	2-octynoic acid	Fatty Acids and Conjugates [FA01]
subclade IVC	LMFA07010187	34.8259	C10H16O2	2E,7-Octadienyl acetate	Fatty esters [FA07]
subclade IVC	LMFA01030212	34.7054	C10H16O2	5E,8E-decadienoic acid	Fatty Acids and Conjugates [FA01]
subclade IVC	LMFA01030609	34.6972	C11H20O2	7-undecenoic acid	Fatty Acids and Conjugates [FA01]
subclade IVC	LMFA01170063	34.6631	C5H6O4	2-methylenebutanedioic acid	Fatty Acids and Conjugates [FA01]
subclade IVC	LMFA01030961	34.6321	C8H4O2	octa-2,4,6-triynoic acid	Fatty Acids and Conjugates [FA01]
subclade IVC	LMFA01130001	34.6232	C8H14O2S2	1,2-dithiolane-3R-pentanoic acid	Fatty Acids and Conjugates [FA01]
subclade IVC	LMFA07010193	34.5866	C10H16O2	2E,6Z-Octadienyl acetate	Fatty esters [FA07]
subclade IVC	LMFA01030703	34.5469	C16H20O2	6E,8E,12E,14E-Hexadecatetraen-10-ynoic acid	Fatty Acids and Conjugates [FA01]
subclade IVC	LMFA01020128	34.5301	C10H18O2	3-methyl-2-nonenoic acid	Fatty Acids and Conjugates [FA01]
subclade IVC	LMFA12000369	34.524	C12H10O4S2	(E)-4-(6-((formyloxy)methyl)-1,2-dithiin-3-yl)but-1-en-3-yn-1-yl acetate	Oxygenated hydrocarbons [FA12]
subclade IVC	LMFA01030099	34.508	C5H6O2	2,4-pentadienoic acid	Fatty Acids and Conjugates [FA01]
subclade IVC	LMFA07010192	34.5069	C10H16O2	2E,6E-Octadienyl acetate	Fatty esters [FA07]
subclade IVC	LMFA07010603	34.482	C12H22O2	(E)-2-Octenyl butyrate	Fatty esters [FA07]
subclade IVC	LMFA01020125	34.0804	C8H14O2	2-ethyl-3E-hexenoic acid	Fatty Acids and Conjugates [FA01]
subclade IVC	LMFA01090141	34.0352	C3H2I2O2	2,3-diiodo-2Z-propenoic acid	Fatty Acids and Conjugates [FA01]
subclade IVC	LMFA07010231	33.9895	C14H24O2	4E,10E-Dodecadienyl acetate	Fatty esters [FA07]
subclade IVC	LMFA06000076	33.9381	C13H20O	2,4,7-tridecatrienal	Fatty aldehydes [FA06]
subclade IVC	LMFA01030743	33.8549	C8H6O2	6E-Octene-2,4-diynoic acid	Fatty Acids and Conjugates [FA01]
subclade IVC	LMFA08020196	33.4752	C6H9NO4	5-(methylamino)-2,5-dioxopentanoic acid	Fatty amides [FA08]
subclade IVC	LMFA07010866	33.4015	C8H14O3S	ethyl 4-(acetylsulfanyl)butanoate	Fatty esters [FA07]
subclade IVC	LMFA07010698	33.3238	C7H8O6	(2E)-3-(methoxycarbonyl)pent-2-enedioic acid	Fatty esters [FA07]
subclade IVC	LMFA01030004	33.316	C4H6O2	3-butenoic acid	Fatty Acids and Conjugates [FA01]
subclade IVC	LMFA01030025	33.276	C8H14O2	6E-octenoic acid	Fatty Acids and Conjugates [FA01]
subclade IVC	LMFA01060003	33.1962	C4H6O3	3-oxo-butanoic acid	Fatty Acids and Conjugates [FA01]
subclade IVC	LMFA06000166	33.1382	C12H20O	8Z,10E-Dodecadienal	Fatty aldehydes [FA06]
subclade IVC	LMFA01030490	33.054	C7H10O2	6-heptynoic acid	Fatty Acids and Conjugates [FA01]
subclade IVC	LMFA01030195	33.0194	C4H6O2	2E-butenoic acid	Fatty Acids and Conjugates [FA01]
subclade IVC	LMFA07010987	32.9734	C11H20O2	(2Z)-pent-2-en-1-yl hexanoate	Fatty esters [FA07]
subclade IVC	LMFA08040070	32.7106	C10H15NO3	N-2-methyl-6-oxo-2E,4E-heptadienoyl-ethanolamine	Fatty amides [FA08]
subclade IVC	LMFA01150052	32.5993	C11H12O5	3-(5-(2-carboxyethyl)-4-methylfuran-2-yl)-2E-propenoic acid	Fatty Acids and Conjugates [FA01]
subclade IVC	LMFA05000683	32.4838	C8H18O2	octane-1,8-diol	Fatty alcohols [FA05]
subclade IVC	LMFA01090024	32.4378	C7H11ClO2	7-chloro-2E-heptenoic acid	Fatty Acids and Conjugates [FA01]
subclade IVC	LMFA07010876	32.4357	C6H8O4	(2Z)-4-ethoxy-4-oxobut-2-enoic acid	Fatty esters [FA07]
subclade IVC	LMFA01030488	32.4231	C7H10O2	3-heptynoic acid	Fatty Acids and Conjugates [FA01]
subclade IVC	LMFA01030457	32.4051	C10H16O2	3-decynoic acid	Fatty Acids and Conjugates [FA01]
subclade IVC	LMFA01050466	32.3785	C5H8O4	(4S)-4-hydroxy-2-oxopentanoic acid	Fatty Acids and Conjugates [FA01]
subclade IVC	LMFA01090077	32.261	C3HBr3O2	2,3,3-tribromopropenoic acid	Fatty Acids and Conjugates [FA01]
subclade IVC	LMFA01090144	32.2091	C4H6BrIO2	Ethyl 2-Bromo-2-iodoethanoate	Fatty Acids and Conjugates [FA01]
subclade IVC	LMFA01020276	32.1326	C6H10O3	3-oxo-4-methyl-pentanoic acid	Fatty Acids and Conjugates [FA01]
subclade IVC	LMFA01030194	32.1271	C4H6O2	2Z-butenoic acid	Fatty Acids and Conjugates [FA01]
subclade IVC	LMFA01090136	32.1221	C2H2I2O2	Diiodoethanoic acid	Fatty Acids and Conjugates [FA01]
subclade IVC	LMFA06000278	32.0714	C11H18O	4E,6E-undecenal	Fatty aldehydes [FA06]
subclade IVC	LMFA01050482	32.0243	C5H8O4	2-hydroxy-4-oxopentanoic acid	Fatty Acids and Conjugates [FA01]
subclade IVC	LMFA12000360	32.0198	C16H9OS2Cl	1-chloro-3-(5'-(penta-1,3-diyn-1-yl)-[2,2'-bithiophen]-5-yl)prop-2-yn-1-ol	Oxygenated hydrocarbons [FA12]
subclade IVC	LMFA01050480	31.9689	C5H10O3S	2-hydroxy-4-(methylsulfanyl)butanoic acid	Fatty Acids and Conjugates [FA01]
subclade IVC	LMFA01090154	31.8998	C5H9O2Cl	5-chloropentanoic acid	Fatty Acids and Conjugates [FA01]
subclade IVC	LMFA05000697	31.8816	C13H12O2	(2R,3E,11E)-trideca-3,11-dien-5,7,9-triyne-1,2-diol	Fatty alcohols [FA05]
subclade IVC	LMFA01050273	31.8266	C6H8O3	6-hydroxy-2-hexynoic acid	Fatty Acids and Conjugates [FA01]
subclade IVC	LMFA12000023	31.5863	C11H20O	3-Methyl-3E-decen-2-one	Oxygenated hydrocarbons [FA12]
subclade IVC	LMFA06000157	31.5441	C12H20O	5E,7Z-Dodecadienal	Fatty aldehydes [FA06]
subclade IVC	LMFA01030794	31.537	C7H12O2	3-Methyl-2Z-hexenoic acid	Fatty Acids and Conjugates [FA01]
subclade IVC	LMPR0102010014	31.5058	C11H20O2		Isoprenoids [PR01]
subclade IVC	LMFA06000069	31.4313	C11H16O	2,4,6-undecatrienal	Fatty aldehydes [FA06]
subclade IVC	LMFA00000038	31.2101	C5H11O3As	3-dimethylarsinoyl-propionic acid	Other Fatty Acyls [FA00]
subclade IVC	LMFA00000040	31.0976	C5H11O2SAs	3-thio-3-dimethylarsenoyl propanoic acid	Other Fatty Acyls [FA00]
subclade IVC	LMFA06000162	31.0775	C12H22O	7Z-Dodecenal	Fatty aldehydes [FA06]
subclade IVC	LMFA05000099	30.9482	C10H18O2	2,6-dimethyl-2E,7-octadiene-1,6-diol	Fatty alcohols [FA05]
subclade IVC	LMFA12000242	30.9391	C9H14O2	3E-Nonen-2,5-dione	Oxygenated hydrocarbons [FA12]
subclade IVC	LMFA07010643	30.8657	C10H18O2	3Z-Hexenyl isobutyrate	Fatty esters [FA07]
subclade IVC	LMFA06000125	30.7761	C6H12O2	3-Hydroxyhexanal	Fatty aldehydes [FA06]
subclade IVC	LMFA01090028	30.6866	C4H7BrO2	3S-bromobutanoic acid	Fatty Acids and Conjugates [FA01]
subclade IVC	LMFA01030972	30.6412	C6H10O2	2-methylpent-4-enoic acid	Fatty Acids and Conjugates [FA01]
subclade IVC	LMFA01100013	30.6355	C7H15NO2	2R-aminoheptanoic acid	Fatty Acids and Conjugates [FA01]
subclade IVC	LMFA01090143	30.5269	C2H2BrIO2	2-Bromo-2-iodoethanoic acid	Fatty Acids and Conjugates [FA01]
subclade IVC	LMFA01030017	30.3503	C8H14O2	2Z-octenoic acid	Fatty Acids and Conjugates [FA01]
subclade IVC	LMFA01170041	30.2395	C3H4O4	Propanedioic acid	Fatty Acids and Conjugates [FA01]
subclade IVC	LMFA05000710	30.206	C12H12O2	Dodeca-2E-en-4,6,8-triyne-1,1-diol	Fatty alcohols [FA05]
subclade IVC	LMFA07010810	30.1587	C11H20O2	(3Z)-oct-3-en-1-yl propanoate	Fatty esters [FA07]
subclade IVC	LMFA01030011	30.1393	C6H10O2	5-hexenoic acid	Fatty Acids and Conjugates [FA01]
subclade IVC	LMFA07010808	30.1216	C11H18O2	(3Z)-hex-3-en-1-yl (2E)-2-methylbut-2-enoate	Fatty esters [FA07]
subclade IVC	LMFA07010191	30.026	C10H16O2	2E,4E-Octadienyl acetate	Fatty esters [FA07]
subclade IVC	LMFA01100038	29.9639	C5H8N2O2	2-amino-4-cyano-butanoic acid	Fatty Acids and Conjugates [FA01]
subclade IVC	LMFA01020116	29.9203	C6H10O2	2,3-dimethyl-2-butenoic Acid	Fatty Acids and Conjugates [FA01]
subclade IVC	LMFA07010639	29.8846	C10H16O2	2,4-Hexadienyl butyrate	Fatty esters [FA07]
subclade IVC	LMFA07010483	29.845	C11H16O2	Methyl 2Z,4E,6Z-decatrienoate	Fatty esters [FA07]
subclade IVC	LMFA07010523	29.8385	C10H18O2	ethyl 4Z-octenoate	Fatty esters [FA07]
subclade IVC	LMFA05000563	29.8376	C8H12O2	(3E,5E)-7-hydroxy-6-methylhepta-3,5-dienal	Fatty alcohols [FA05]
subclade IVC	LMFA01140022	29.8262	C6H8O2	(2-cyclopenten-1-yl)-carboxylic acid	Fatty Acids and Conjugates [FA01]
subclade IVC	LMFA01090078	29.7872	C3H2Br2O2	3,3-dibromo-2-propenoic acid	Fatty Acids and Conjugates [FA01]
subclade IVC	LMFA07010195	29.7676	C10H18O2	3Z-Octenyl acetate	Fatty esters [FA07]
subclade IVC	LMFA07010726	29.7589	C8H14O2	2-methylpropyl (2Z)-but-2-enoate	Fatty esters [FA07]
subclade IVC	LMFA06000055	29.7132	C10H18O	5-decenal	Fatty aldehydes [FA06]
subclade IVC	LMFA07010935	29.7084	C11H8O2	methyl (2E)-dec-2-en-4,6,8-triynoate	Fatty esters [FA07]
subclade IVC	LMFA05000127	29.6894	C10H18O	3,7-Dimethyl-3Z,6-octadien-1-ol	Fatty alcohols [FA05]
subclade IVC	LMFA06000042	29.6826	C9H16O	3-nonenal	Fatty aldehydes [FA06]
[truncated: 541 more rows]

## Sheet: unique lipids
LM_ID	FORMULA	SYSTEMATIC_NAME	MAIN_CLASS						MAIN_CLASS
LMFA01030966	C7H6O6	(3Z)-buta-1,3-diene-1,1,4-tricarboxylic acid	Fatty Acids and Conjugates [FA01]					382	Fatty Acids and Conjugates [FA01]
LMFA01170071	C6H6O5	3-hydroxy-2E,4E-hexadienedioic acid	Fatty Acids and Conjugates [FA01]					99	Fatty esters [FA07]
LMFA01170061	C4H4O5	2-hydroxy-2-butenedioic acid	Fatty Acids and Conjugates [FA01]					18	Fatty amides [FA08]
LMFA01030926	C6H6O4	(2E,4Z)-2-hydroxy-6-oxohexa-2,4-dienoic acid	Fatty Acids and Conjugates [FA01]					62	Fatty alcohols [FA05]
LMFA01170082	C6H7NO4	2-amino-2,4-hexadienedioic acid	Fatty Acids and Conjugates [FA01]					73	Oxygenated hydrocarbons [FA12]
LMFA01030970	C6H6O4	2-hydroxy-6-oxohexa-2,4-dienoic acid	Fatty Acids and Conjugates [FA01]					86	Fatty aldehydes [FA06]
LMFA01030943	C6H8O3	(2Z,4Z)-2-hydroxyhexa-2,4-dienoic acid	Fatty Acids and Conjugates [FA01]					3	Other Fatty Acyls [FA00]
LMFA01030967	C6H5O4Cl	2-chlorohexa-2,4-dienedioic acid	Fatty Acids and Conjugates [FA01]					24	Isoprenoids [PR01]
LMFA01031001	C6H8O3	(2E,4Z)-2-hydroxyhexa-2,4-dienoic acid	Fatty Acids and Conjugates [FA01]					16	Hydrocarbons [FA11]
LMFA01030927	C6H6O4	(2E,4Z)-4-hydroxy-6-oxohexa-2,4-dienoic acid	Fatty Acids and Conjugates [FA01]					4	Flavonoids [PK12]
LMFA01060169	C5H9NO3	2-oxo-5-amino-pentanoic acid	Fatty Acids and Conjugates [FA01]					11	Aromatic polyketides [PK13]
LMFA01030976	C6H5O4Cl	3-chlorohexa-2,4-dienedioic acid	Fatty Acids and Conjugates [FA01]					4	Docosanoids [FA04]
LMFA01030978	C4H6O3	3-hydroxybut-2-enoic acid	Fatty Acids and Conjugates [FA01]					4	Fatty ethers [FA10]
LMFA07010948	C5H8O3	methyl 3-hydroxybut-2-enoate	Fatty esters [FA07]					3	Octadecanoids [FA02]
LMFA01100039	C4H9NO2	4-amino-butanoic acid	Fatty Acids and Conjugates [FA01]					6	Eicosanoids [FA03]
LMFA01030215	C10H14O2	2E,6E,8E-decatrienoic acid	Fatty Acids and Conjugates [FA01]					1	Non-ribosomal peptide/polyketide hybrids [PK14]
LMFA01170077	C6H6O4	2Z,4Z-hexadienedioic acid	Fatty Acids and Conjugates [FA01]					1	Glycerophosphocholines [GP01]
LMFA01100051	C3H8N2O2	2S,3-diamino-propionic acid	Fatty Acids and Conjugates [FA01]					797
LMFA01031036	C11H10O3	4-hydroxyundeca-5,6-diene-8,10-diynoic acid	Fatty Acids and Conjugates [FA01]
LMFA01170070	C6H8O4	2E-hexenedioic acid	Fatty Acids and Conjugates [FA01]
LMFA01090140	C3H2I2O2	3,3-diiodo-2-propenoic acid	Fatty Acids and Conjugates [FA01]
LMFA01090141	C3H2I2O2	2,3-diiodo-2Z-propenoic acid	Fatty Acids and Conjugates [FA01]
LMFA01100045	C3H7NO3	2-Amino-3-hydroxypropanoic acid	Fatty Acids and Conjugates [FA01]
LMFA01170099	C5H6O4	2-methyl-2Z-butenedioic acid	Fatty Acids and Conjugates [FA01]
LMFA01170133	C6H6O5	5-oxo-2Z-hexenedioic acid	Fatty Acids and Conjugates [FA01]
LMFA01170124	C6H6O4	2E,4E-hexadienedioic acid	Fatty Acids and Conjugates [FA01]
LMFA01170067	C6H6O5	4-oxo-2E-hexenedioic acid	Fatty Acids and Conjugates [FA01]
LMFA01170138	C5H4O4	2,3-pentadienedioic acid	Fatty Acids and Conjugates [FA01]
LMFA08020194	C5H5NO4	(2Z)-4-formamido-4-oxobut-2-enoic acid	Fatty amides [FA08]
LMFA01031028	C12H14O2	Doodeca-3Z,5Z,-7Z,-9Z,11-pentaenoic acid	Fatty Acids and Conjugates [FA01]
LMFA01030450	C9H14O2	5,7-nonadienoic acid	Fatty Acids and Conjugates [FA01]
LMFA01030012	C7H12O2	2-heptenoic acid	Fatty Acids and Conjugates [FA01]
LMFA01050480	C5H10O3S	2-hydroxy-4-(methylsulfanyl)butanoic acid	Fatty Acids and Conjugates [FA01]
LMFA05000570	C9H18O	(2Z)-non-2-en-1-ol	Fatty alcohols [FA05]
LMFA12000374	C8H8O2S2	4-(1,2-dithiin-3-yl)but-3-yne-1,2-diol	Oxygenated hydrocarbons [FA12]
LMFA01030442	C8H12O2	5,7-octadienoic acid	Fatty Acids and Conjugates [FA01]
LMFA01060191	C6H7NO3	2-amino-6-oxo-2,4-hexadienoic acid	Fatty Acids and Conjugates [FA01]
LMFA07010962	C5H6O4	(2Z)-4-methoxy-4-oxobut-2-enoic acid	Fatty esters [FA07]
LMFA01170041	C3H4O4	Propanedioic acid	Fatty Acids and Conjugates [FA01]
LMFA01020124	C8H14O2	6-methyl-5-heptenoic acid	Fatty Acids and Conjugates [FA01]
LMFA01070027	C10H8O3	8,9-Epoxy-2Z-decene-4,6-diynoic acid	Fatty Acids and Conjugates [FA01]
LMFA01060004	C5H8O3	2-oxo-pentanoic acid	Fatty Acids and Conjugates [FA01]
LMFA01050398	C4H6O3	4-hydroxy-2E-butenoic acid	Fatty Acids and Conjugates [FA01]
LMFA01030971	C6H10O2	(2Z)-2-methylpent-2-enoic acid	Fatty Acids and Conjugates [FA01]
LMFA01050273	C6H8O3	6-hydroxy-2-hexynoic acid	Fatty Acids and Conjugates [FA01]
LMFA06000118	C4H6O3	4-oxo-butanoic acid	Fatty aldehydes [FA06]
LMFA01030753	C11H8O2	3Z-Undecene-5,7,10-triynoic acid	Fatty Acids and Conjugates [FA01]
LMFA07010876	C6H8O4	(2Z)-4-ethoxy-4-oxobut-2-enoic acid	Fatty esters [FA07]
LMFA01031129	C13H10O2	3E,5Z,7,8-tridecatetraene-10,12-diynoic acid	Fatty Acids and Conjugates [FA01]
LMFA06000060	C10H14O	2,4,7-decatrienal	Fatty aldehydes [FA06]
LMFA01030199	C10H18O2	4Z-decenoic acid	Fatty Acids and Conjugates [FA01]
LMFA01030792	C7H10O2	4-Methyl-3Z,5-hexadienoic acid	Fatty Acids and Conjugates [FA01]
LMFA01060170	C5H8O3S	2-oxo-4-methylthio-butanoic acid	Fatty Acids and Conjugates [FA01]
LMFA01090078	C3H2Br2O2	3,3-dibromo-2-propenoic acid	Fatty Acids and Conjugates [FA01]
LMFA01060166	C5H6O3	3-oxo-4-pentenoic acid	Fatty Acids and Conjugates [FA01]
LMFA01090138	C5H7IO2	Ethyl 3-iodo-2E-propenoate	Fatty Acids and Conjugates [FA01]
LMFA01030441	C8H12O2	4Z,7-octadienoic acid	Fatty Acids and Conjugates [FA01]
LMFA12000350	C8H8O2S	4-(thiophen-2-yl)but-3-yne-1,2-diol	Oxygenated hydrocarbons [FA12]
LMFA01030014	C7H12O2	4-heptenoic acid	Fatty Acids and Conjugates [FA01]
LMFA01090029	C4H5BrO2	2-bromo-2-butenoic acid	Fatty Acids and Conjugates [FA01]
LMFA01020115	C6H10O2	3-Methyl-3Z-Pentenoic Acid	Fatty Acids and Conjugates [FA01]
LMFA01060174	C6H8O3	2-Oxo-4E-hexenoic acid	Fatty Acids and Conjugates [FA01]
LMFA07010639	C10H16O2	2,4-Hexadienyl butyrate	Fatty esters [FA07]
LMFA07010882	C8H12O2	ethyl (2E,4E)-hexa-2,4-dienoate	Fatty esters [FA07]
LMFA01020399	C9H14O3	8-hydroxy-6S-methyl-2E,4E-octadienoic acid	Fatty Acids and Conjugates [FA01]
LMFA01030209	C10H16O2	4,8-decadienoic acid	Fatty Acids and Conjugates [FA01]
LMFA01030578	C8H12O2	7-octynoic acid	Fatty Acids and Conjugates [FA01]
LMFA01060003	C4H6O3	3-oxo-butanoic acid	Fatty Acids and Conjugates [FA01]
LMFA01030100	C6H8O2	2E,4E-hexadienoic acid	Fatty Acids and Conjugates [FA01]
LMFA01030944	C6H8O2	(2Z,4Z)-hexa-2,4-dienoic acid	Fatty Acids and Conjugates [FA01]
LMFA01090072	C3H2Cl2O2	2,3-dichloro-2Z-propenoic acid	Fatty Acids and Conjugates [FA01]
LMFA01060002	C4H6O3	2-oxo-butanoic acid	Fatty Acids and Conjugates [FA01]
LMFA07010177	C8H12O2	2E,5-Hexadienyl acetate	Fatty esters [FA07]
LMFA01031046	C10H8O2	2Z,8E-decadiene-4,6-diynoic acid	Fatty Acids and Conjugates [FA01]
LMFA01090137	C3H3IO2	3-iodo-2E-propenoic acid	Fatty Acids and Conjugates [FA01]
LMFA01030781	C7H8O2	2E,4E,6-heptatrienoic acid	Fatty Acids and Conjugates [FA01]
LMFA01090076	C2H2Br2O2	2,2-dibromoethanoic acid	Fatty Acids and Conjugates [FA01]
LMFA01090139	C5H6I2O2	Ethyl 3,3-diiodo-2-propenoate	Fatty Acids and Conjugates [FA01]
LMFA01020029	C5H8O2	2-methyl-2Z-butenoic acid	Fatty Acids and Conjugates [FA01]
LMFA01020031	C6H10O2	4-methyl-3-pentenoic acid	Fatty Acids and Conjugates [FA01]
LMFA01020030	C5H8O2	2-methyl-2E-butenoic acid	Fatty Acids and Conjugates [FA01]
LMFA01090146	C2H2BrClO2	2-Bromo-2-chloroethanoic acid	Fatty Acids and Conjugates [FA01]
LMFA01031012	C6H8O2	hexa-2,4-dienoic acid	Fatty Acids and Conjugates [FA01]
LMFA05000563	C8H12O2	(3E,5E)-7-hydroxy-6-methylhepta-3,5-dienal	Fatty alcohols [FA05]
LMFA01090073	C3H2Cl2O2	3,3-dichloro-2-propenoic acid	Fatty Acids and Conjugates [FA01]
LMFA01030019	C8H14O2	3Z-octenoic acid	Fatty Acids and Conjugates [FA01]
LMFA01030972	C6H10O2	2-methylpent-4-enoic acid	Fatty Acids and Conjugates [FA01]
LMFA01030498	C6H8O2	3-hexynoic acid	Fatty Acids and Conjugates [FA01]
LMFA01030500	C6H8O2	5-hexynoic acid	Fatty Acids and Conjugates [FA01]
LMFA01030213	C10H16O2	6E,8E-decadienoic acid	Fatty Acids and Conjugates [FA01]
LMFA01030709	C10H8O3	10-hydroxy-2Z,8Z-Decadiene-4,6-diynoic acid	Fatty Acids and Conjugates [FA01]
LMFA01020098	C6H10O2	4-methyl-4-pentenoic acid	Fatty Acids and Conjugates [FA01]
LMFA06000277	C9H14O	4E,6E-nonenal	Fatty aldehydes [FA06]
LMFA01030708	C10H8O3	10-hydroxy-2E,8Z-Decadiene-4,6-diynoic acid	Fatty Acids and Conjugates [FA01]
LMFA01030499	C6H8O2	4-hexynoic acid	Fatty Acids and Conjugates [FA01]
LMFA01030782	C7H8O2	2Z,4E,6-heptatrienoic acid	Fatty Acids and Conjugates [FA01]
LMFA01030714	C10H8O3	10-hydroxy-8E-Decene-2,4,6-triynoic acid	Fatty Acids and Conjugates [FA01]
LMFA07010180	C8H12O2	2E,4E-Hexadienyl acetate	Fatty esters [FA07]
LMFA01030007	C5H8O2	4-pentenoic acid	Fatty Acids and Conjugates [FA01]
LMFA06000048	C9H14O	5,7-nonadienal	Fatty aldehydes [FA06]
LMFA00000035	C4H9O3As	2-dimethylarsinoyl-ethanoic acid	Other Fatty Acyls [FA00]
LMFA07010581	C8H14O2	(E)-2-Butenyl butyrate	Fatty esters [FA07]
LMFA07010193	C10H16O2	2E,6Z-Octadienyl acetate	Fatty esters [FA07]
LMFA01090135	C2H3IO2	Iodoethanoic acid	Fatty Acids and Conjugates [FA01]
LMFA01031004	C5H8O2	(2Z)-pent-2-enoic acid	Fatty Acids and Conjugates [FA01]
LMFA01030005	C5H8O2	2-pentenoic acid	Fatty Acids and Conjugates [FA01]
LMFA01030754	C11H8O2	4E-Undecene-6,8,10-triynoic acid	Fatty Acids and Conjugates [FA01]
LMFA01020097	C5H8O2	3-methyl-2-butenoic acid	Fatty Acids and Conjugates [FA01]
LMFA01020111	C5H8O2	2-ethyl-2-propenoic acid	Fatty Acids and Conjugates [FA01]
LMFA01020110	C5H8O2	3-methyl-3-butenoic acid	Fatty Acids and Conjugates [FA01]
LMFA01030099	C5H6O2	2,4-pentadienoic acid	Fatty Acids and Conjugates [FA01]
LMFA01030779	C6H10O2	3Z-hexenoic acid	Fatty Acids and Conjugates [FA01]
LMFA01030006	C5H8O2	3-pentenoic acid	Fatty Acids and Conjugates [FA01]
LMFA07010936	C7H12O2	methyl (3Z)-hex-3-enoate	Fatty esters [FA07]
LMFA01030011	C6H10O2	5-hexenoic acid	Fatty Acids and Conjugates [FA01]
LMFA06000027	C7H10O2	2-heptenedial	Fatty aldehydes [FA06]
LMFA01090070	C2H2Cl2O2	2,2-dichloroacetic acid	Fatty Acids and Conjugates [FA01]
LMFA01030451	C6H8O2	3,5-hexadienoic acid	Fatty Acids and Conjugates [FA01]
LMFA01030490	C7H10O2	6-heptynoic acid	Fatty Acids and Conjugates [FA01]
LMFA01031101	C10H8O2	2Z,8Z-Decadiene-4,6-diynoic acid	Fatty Acids and Conjugates [FA01]
LMFA01030489	C7H10O2	4-heptynoic acid	Fatty Acids and Conjugates [FA01]
LMFA07010867	C7H14O2S	ethyl 4-(methylsulfanyl)butanoate	Fatty esters [FA07]
LMFA01030010	C6H10O2	4-hexenoic acid	Fatty Acids and Conjugates [FA01]
LMFA12000017	C8H12O	3E,5E-Octadien-2-one	Oxygenated hydrocarbons [FA12]
LMFA01060077	C3H4O3	2-oxo-propinoic acid	Fatty Acids and Conjugates [FA01]
LMFA12000238	C7H10O2	3E-Hepten-2,5-dione	Oxygenated hydrocarbons [FA12]
LMFA01010004	C4H8O2	Butanoic acid	Fatty Acids and Conjugates [FA01]
LMFA06000030	C8H14O	3-octenal	Fatty aldehydes [FA06]
LMFA06000120	C6H8O2	4-oxo-2E-Hexenal	Fatty aldehydes [FA06]
LMFA07010875	C6H10O2	ethyl (2Z)-but-2-enoate	Fatty esters [FA07]
LMFA01031018	C5H6O2	penta-2,4-dienoic acid	Fatty Acids and Conjugates [FA01]
LMFA01030576	C8H14O2	7-octenoic acid	Fatty Acids and Conjugates [FA01]
LMFA01030009	C6H10O2	3-hexenoic acid	Fatty Acids and Conjugates [FA01]
LMFA07040019	C9H12O2	2,6Z-Nonadien-4-olide	Fatty esters [FA07]
LMFA07010968	C6H12O2S	(methylsulfanyl)methyl butanoate	Fatty esters [FA07]
LMFA01090071	C3H3ClO2	3-chloro-2E-propenoic acid	Fatty Acids and Conjugates [FA01]
LMFA05000119	C7H12O	2E,4Z-Heptadien-1-ol	Fatty alcohols [FA05]
LMFA05000124	C8H16O	2E-Octen-1-ol	Fatty alcohols [FA05]
LMFA06000010	C6H8O2	3-hexenedial	Fatty aldehydes [FA06]
LMFA01090069	C3H3ClO2	2-chloro-2-propenoic acid	Fatty Acids and Conjugates [FA01]
LMFA12000247	C6H10O2	Hexane-2,3-dione	Oxygenated hydrocarbons [FA12]
LMFA01090075	C3H3BrO2	3-bromo-2E-propenoic acid	Fatty Acids and Conjugates [FA01]
LMFA07040147	C11H8O2	Undeca-5,6-diene-8,10-diyn-4-olide	Fatty esters [FA07]
LMFA01031044	C11H8O2	3Z,9,10-undecatriene-5,7-diynoic acid	Fatty Acids and Conjugates [FA01]
LMFA06000035	C8H12O	5,7-octadienal	Fatty aldehydes [FA06]
LMFA01031042	C10H6O2	2E-decene-4,6,8-triynoic acid	Fatty Acids and Conjugates [FA01]
LMFA01090147	C2H3ClINO	2-chloro-2-iodoacetamide	Fatty Acids and Conjugates [FA01]
LMFA01090145	C2H3BrINO	2-Bromo-2-iodoacetamide	Fatty Acids and Conjugates [FA01]
LMFA06000009	C6H8O2	2-hexenedial	Fatty aldehydes [FA06]
LMFA12000349	C9H8OS	(5-(but-3-en-1-yn-1-yl)thiophen-2-yl)methanol	Oxygenated hydrocarbons [FA12]
LMFA06000272	C8H10O	2E,4Z,7-octatrienal	Fatty aldehydes [FA06]
LMFA01090074	C2H3BrO2	2-bromoethanoic acid	Fatty Acids and Conjugates [FA01]
LMFA01030488	C7H10O2	3-heptynoic acid	Fatty Acids and Conjugates [FA01]
LMFA07010952	C6H12O2S	methyl 4-(methylsulfanyl)butanoate	Fatty esters [FA07]
LMFA06000062	C10H8O	2,8-decadiene-4,6-diyn-1-al	Fatty aldehydes [FA06]
LMPR0102010003	C10H16O	Geranial	Isoprenoids [PR01]
LMFA01030004	C4H6O2	3-butenoic acid	Fatty Acids and Conjugates [FA01]
LMPR0102010021	C10H16	3,7-dimethyl-1,3E,6-octatriene	Isoprenoids [PR01]
LMFA06000024	C7H10O	2,4-heptadienal	Fatty aldehydes [FA06]
LMFA01030194	C4H6O2	2Z-butenoic acid	Fatty Acids and Conjugates [FA01]
LMFA07010941	C8H14O2	methyl (2E)-hept-2-enoate	Fatty esters [FA07]
LMFA06000131	C8H12O	2E,6E-Octadienal	Fatty aldehydes [FA06]
LMFA06000004	C6H10O	4-hexenal	Fatty aldehydes [FA06]
LMPR0102010025	C10H16O	2,6-Dimethyl-2,3R-epoxyocta-5E,7-diene	Isoprenoids [PR01]
LMFA06000022	C7H12O	5-heptenal	Fatty aldehydes [FA06]
LMFA01030008	C6H10O2	2E-hexenoic acid	Fatty Acids and Conjugates [FA01]
LMFA06000126	C7H10O	2E,4Z-Heptadienal	Fatty aldehydes [FA06]
LMFA01030195	C4H6O2	2E-butenoic acid	Fatty Acids and Conjugates [FA01]
LMFA06000049	C9H14O	6,8-nonadienal	Fatty aldehydes [FA06]
LMFA06000017	C6H8O2	6-hydroxy-2,4-hexadienal	Fatty aldehydes [FA06]
LMFA12000367	C9H8OS2	(E)-4-(6-methyl-1,2-dithiin-3-yl)but-1-en-3-yn-1-ol	Oxygenated hydrocarbons [FA12]
LMFA01090068	C2H3ClO2	2-chloro-ethanoic acid	Fatty Acids and Conjugates [FA01]
LMFA06000011	C6H6O2	2,4-hexadienedial	Fatty aldehydes [FA06]
LMFA07010870	C7H12O2	ethyl pent-4-enoate	Fatty esters [FA07]
LMFA01010003	C3H6O2	propanoic acid	Fatty Acids and Conjugates [FA01]
LMFA07010960	C8H8O3	methyl (2E)-3-(furan-2-yl)prop-2-enoate	Fatty esters [FA07]
LMFA11000080	C10H18	3,7-Dimethyl-1,3Z,6-octatriene	Hydrocarbons [FA11]
LMFA06000132	C8H12O	2E,4Z-Octadienal	Fatty aldehydes [FA06]
LMFA06000275	C8H10O	2E,4E,7-octatrienal	Fatty aldehydes [FA06]
LMFA06000128	C8H12O	2E,7-Octadienal	Fatty aldehydes [FA06]
LMFA06000003	C6H10O	3-hexenal	Fatty aldehydes [FA06]
LMFA08010016	C4H7NO2	3-oxobutanamide	Fatty amides [FA08]
LMFA11000050	C11H18	4,6-Dimethyl-2E,4E,6E-nonatriene	Hydrocarbons [FA11]
LMFA12000009	C8H14O	3E-octen-2-one	Oxygenated hydrocarbons [FA12]
LMFA06000025	C7H10O	4,6-heptadienal	Fatty aldehydes [FA06]
LMFA12000343	C11H10O2S	(5-(but-3-en-1-yn-1-yl)thiophen-2-yl)methyl acetate	Oxygenated hydrocarbons [FA12]
LMFA12000038	C8H12O	6-Methyl-3E,5-heptadien-2-one	Oxygenated hydrocarbons [FA12]
LMFA01030743	C8H6O2	6E-Octene-2,4-diynoic acid	Fatty Acids and Conjugates [FA01]
LMFA06000135	C9H14O	4E,8-Nonadienal	Fatty aldehydes [FA06]
LMFA07010411	C5H10O2	ethyl propionate	Fatty esters [FA07]
LMFA05000123	C10H16O	2-Methyl-6-methylene-2E,7-octadien-1-ol	Fatty alcohols [FA05]
LMFA05000060	C6H12O	2E-hexenol	Fatty alcohols [FA05]
LMFA11000037	C11H18	4,8-Dimethyl-1,3E,7-nonatriene	Hydrocarbons [FA11]
LMFA12000110	C7H12O	5-Hepten-2-one	Oxygenated hydrocarbons [FA12]
LMFA12000075	C5H8O2	Pentane-2,4-dione	Oxygenated hydrocarbons [FA12]
LMFA07010954	C6H10O2	methyl pent-4-enoate	Fatty esters [FA07]
LMFA12000341	C8H6OS	(E)-4-(thiophen-2-yl)but-1-en-3-yn-1-ol	Oxygenated hydrocarbons [FA12]
LMFA01030193	C3H4O2	2-propenoic acid	Fatty Acids and Conjugates [FA01]
LMFA01030961	C8H4O2	octa-2,4,6-triynoic acid	Fatty Acids and Conjugates [FA01]
LMFA12000012	C4H6O2	2,3-Butanedione	Oxygenated hydrocarbons [FA12]
LMFA05000493	C8H14O	1,5Z-Octadien-3-ol	Fatty alcohols [FA05]
LMFA01031156	C10H8O2	methyl 2Z,8Z-nonadien-4,6-diynoate	Fatty Acids and Conjugates [FA01]
LMFA12000103	C7H12O	3-Hepten-2-one	Oxygenated hydrocarbons [FA12]
LMFA05000471	C7H14O	4Z-Hepten-2S-ol	Fatty alcohols [FA05]
LMFA12000097	C7H12O	4Z-Hepten-2-one	Oxygenated hydrocarbons [FA12]
LMFA05000118	C9H16O	2,4-Dimethyl-2E,4E-heptadien-1-ol	Fatty alcohols [FA05]
LMFA05000562	C8H12O2	(3E,5E)-7-hydroxy-6-methylhepta-3,5-dien-2-one	Fatty alcohols [FA05]
LMFA06000036	C8H10O	2,4,6-octatrienal	Fatty aldehydes [FA06]
LMPR0102010020	C10H16	3,7-dimethyl-1,3Z,6-octatriene	Isoprenoids [PR01]
LMFA12000030	C6H10O	4-Methyl-3-penten-2-one	Oxygenated hydrocarbons [FA12]
LMFA05000470	C8H16O	6-Methyl-5-hepten-2S-ol	Fatty alcohols [FA05]
LMFA12000366	C10H10S2	(E)-3-methyl-6-(pent-3-en-1-yn-1-yl)-1,2-dithiine	Oxygenated hydrocarbons [FA12]
LMFA06000136	C9H12O	2E,4E,6E-Nonatrienal	Fatty aldehydes [FA06]
LMFA06000021	C7H12O	4-heptenal	Fatty aldehydes [FA06]
LMFA06000251	C5H10O	Pentanal	Fatty aldehydes [FA06]
LMFA06000007	C6H8O	4,5-hexadienal	Fatty aldehydes [FA06]
LMFA12000019	C6H10O	3E-Hexene-2-one	Oxygenated hydrocarbons [FA12]
LMFA05000113	C6H12O	3E-Hexen-1-ol	Fatty alcohols [FA05]
LMFA05000464	C6H12O	3Z-Hexen-3-ol	Fatty alcohols [FA05]
LMFA05000110	C5H10O	2Z-Penten-1-ol	Fatty alcohols [FA05]
LMFA12000035	C6H10O	5-hexen-2-one	Oxygenated hydrocarbons [FA12]
LMFA07010967	C7H10O2	methyl (2E,4E)-hexa-2,4-dienoate	Fatty esters [FA07]
LMFA12000340	C9H8S	(E)-2-(pent-3-en-1-yn-1-yl)thiophene	Oxygenated hydrocarbons [FA12]
LMFA01010002	C2H4O2	ethanoic acid	Fatty Acids and Conjugates [FA01]
LMFA06000006	C6H8O	2,4-hexadienal	Fatty aldehydes [FA06]
LMFA05000106	C5H10O	3-Methyl-2-buten-1-ol	Fatty alcohols [FA05]
LMFA07010940	C7H12O2	methyl (2E)-hex-2-enoate	Fatty esters [FA07]
LMFA12000339	C9H8S	2-(but-3-en-1-yn-1-yl)-5-methylthiophene	Oxygenated hydrocarbons [FA12]
LMFA07010505	C5H8O2	ethyl 2E-propenoate	Fatty esters [FA07]
LMFA07010410	C4H8O2	Methyl propionate	Fatty esters [FA07]
LMFA07010740	C9H12O2	prop-2-en-1-yl (2E,4E)-hexa-2,4-dienoate	Fatty esters [FA07]
LMFA07040004	C4H6O2	Dihydrofuran-2(3H)-one	Fatty esters [FA07]
LMFA12000069	C5H8O	1-Penten-3-one	Oxygenated hydrocarbons [FA12]
LMFA12000028	C5H8O	3E-pentene-2-one	Oxygenated hydrocarbons [FA12]
LMFA12000352	C13H10S2	5-(but-3-en-1-yn-1-yl)-5'-methyl-2,2'-bithiophene	Oxygenated hydrocarbons [FA12]
LMPR0102010023	C10H16	3,7-dimethyl-1,3E,7-octatriene	Isoprenoids [PR01]
LMFA11000048	C10H16	3,5-Dimethyl-2E,4E,6E-octatriene	Hydrocarbons [FA11]
LMFA12000361	C13H10OS2	(5'-(but-3-en-1-yn-1-yl)-[2,2'-bithiophen]-5-yl)methanol	Oxygenated hydrocarbons [FA12]
LMFA06000050	C9H4O	2-nonene-4,6,8-triynal	Fatty aldehydes [FA06]
LMFA12000338	C8H6S	2-(but-3-en-1-yn-1-yl) thiophene	Oxygenated hydrocarbons [FA12]
LMFA12000034	C5H8O	4-penten-2-one	Oxygenated hydrocarbons [FA12]
LMFA12000001	C5H10O	pentan-3-one	Oxygenated hydrocarbons [FA12]
LMFA12000345	C8H6S2	2,2'-bithiophene	Oxygenated hydrocarbons [FA12]
LMFA11000035	C6H12	2E-Hexene	Hydrocarbons [FA11]
LMFA12000364	C8H6S2	3-(but-3-en-1-yn-1-yl)-1,2-dithiine	Oxygenated hydrocarbons [FA12]
LMFA06000063	C10H6O	2-decene-4,6,8-triyn-1-al	Fatty aldehydes [FA06]
LMFA12000346	C13H10S	2-(hexa-3E,5-dien-1-yn-1-yl)-5-(prop-1-yn-1-yl)thiophene	Oxygenated hydrocarbons [FA12]
LMFA01030751	C10H8O2	2E,8E-decadiene-4,6-diynoic acid	Fatty Acids and Conjugates [FA01]
LMFA12000057	C3H6O	Propan-2-one	Oxygenated hydrocarbons [FA12]
LMFA12000365	C9H8S2	3-(but-3-en-1-yn-1-yl)-6-methyl-1,2-dithiine	Oxygenated hydrocarbons [FA12]
LMFA12000018	C4H6O	3-Buten-2-one	Oxygenated hydrocarbons [FA12]
LMFA05000606	C8H6O	octa-2,4,6-triyn-1-ol	Fatty alcohols [FA05]
LMFA12000351	C12H8S2	5-(but-3-en-1-yn-1-yl)-2,2'-bithiophene	Oxygenated hydrocarbons [FA12]
LMFA12000373	C9H8OS2	(6-(but-3-en-1-yn-1-yl)-1,2-dithiin-3-yl)methanol	Oxygenated hydrocarbons [FA12]
LMFA08010027	C8H5NO2	8-hydroxyocta-2,4,6-triynamide	Fatty amides [FA08]
LMFA01030712	C10H10O3	10-hydroxy-8E-Decene-4,6-diynoic acid	Fatty Acids and Conjugates [FA01]
LMFA06000138	C9H12O	2E,4Z,6Z-Nonatrienal	Fatty aldehydes [FA06]
LMFA06000137	C9H12O	2E,4E,6Z-Nonatrienal	Fatty aldehydes [FA06]
LMFA06000061	C10H12O	2,4,6,8-decatetraenal	Fatty aldehydes [FA06]
LMFA01030752	C11H10O2	2E,8Z-Undecadiene-4,6-diynoic acid	Fatty Acids and Conjugates [FA01]
LMFA01030744	C8H6O2	6Z-Octene-2,4-diynoic acid	Fatty Acids and Conjugates [FA01]
LMFA07011192	C15H14O4	Methyl (2Z,8Z)-10-[(Z)-2-methylprop-2-enoyl]oxydeca-2,8-dien-4,6-diynoate	Fatty esters [FA07]
LMFA07010483	C11H16O2	Methyl 2Z,4E,6Z-decatrienoate	Fatty esters [FA07]
LMFA07010481	C11H16O2	Methyl 2E,4E,6Z-decatrienoate	Fatty esters [FA07]
LMFA01030258	C14H18O2	5,7,9,11,13-tetradecapentaenoic acid	Fatty Acids and Conjugates [FA01]
LMFA07010517	C10H16O2	butyl 2E,4E-hexadienoate	Fatty esters [FA07]
LMFA01170044	C10H16O4	4E-Decenedioic acid	Fatty Acids and Conjugates [FA01]
LMFA06000167	C12H20O	5Z,7Z-Dodecadienal	Fatty aldehydes [FA06]
LMFA01031139	C14H12O2	(3E,5E)-tetradeca-3,5,7,8-tetraen-10,12-diynoic acid	Fatty Acids and Conjugates [FA01]
LMFA01060237	C10H14O3	6-oxo-2E,4E-decadienoic acid	Fatty Acids and Conjugates [FA01]
LMFA01030101	C10H16O2	2Z,4Z-decadienoic acid	Fatty Acids and Conjugates [FA01]
LMFA07010523	C10H18O2	ethyl 4Z-octenoate	Fatty esters [FA07]
LMFA01050591	C10H16O3	9R-hydroxy-deca-2Z,4E-dienoic acid	Fatty Acids and Conjugates [FA01]
LMFA06000058	C10H16O	2,6-decadienal	Fatty aldehydes [FA06]
LMFA01030104	C10H16O2	2E,4E-decadienoic acid	Fatty Acids and Conjugates [FA01]
LMFA01030212	C10H16O2	5E,8E-decadienoic acid	Fatty Acids and Conjugates [FA01]
LMFA01030445	C9H16O2	4E-nonenoic acid	Fatty Acids and Conjugates [FA01]
LMFA12000135	C9H16O	4Z-Nonen-2-one	Oxygenated hydrocarbons [FA12]
LMFA01030989	C8H8O6	5-formyl-2-hydroxyhepta-2,4-dienedioic acid	Fatty Acids and Conjugates [FA01]
LMFA01060086	C10H10O3	9-oxo-2,4,5,7-decatetraenoic acid	Fatty Acids and Conjugates [FA01]
LMFA01030200	C10H16O2	2,3-decadienoic acid	Fatty Acids and Conjugates [FA01]
LMFA01030031	C10H18O2	4E-decenoic acid	Fatty Acids and Conjugates [FA01]
LMFA07010192	C10H16O2	2E,6E-Octadienyl acetate	Fatty esters [FA07]
LMFA01030608	C11H20O2	6-undecenoic acid	Fatty Acids and Conjugates [FA01]
LMFA01170045	C10H16O4	4Z-Decenedioic acid	Fatty Acids and Conjugates [FA01]
LMFA01031076	C8H12O3	8-hydroxy-5,6-Octadienoic acid	Fatty Acids and Conjugates [FA01]
LMFA01031107	C15H18O2	Pentadecatri-6,8,10-ynoic acid	Fatty Acids and Conjugates [FA01]
LMFA01170004	C10H10O4	2E,4Z,6Z,8Z-Decatetraenedioic acid	Fatty Acids and Conjugates [FA01]
LMFA01030448	C9H14O2	2E,6Z-nonadienoic acid	Fatty Acids and Conjugates [FA01]
LMFA06000140	C9H16O	4Z-Nonenal	Fatty aldehydes [FA06]
LMFA01170005	C10H10O4	2E,4E,6E,8E-Decatetraenedioic acid	Fatty Acids and Conjugates [FA01]
LMFA01030105	C10H16O2	2Z,6Z-decadienoic acid	Fatty Acids and Conjugates [FA01]
LMFA06000073	C12H14O	2,4,6,8,10-dodecapentaenal	Fatty aldehydes [FA06]
LMFA07010479	C11H18O2	Methyl 2E,4Z-decadienoate	Fatty esters [FA07]
LMFA07010777	C9H14O2	prop-2-en-1-yl (2E)-hex-2-enoate	Fatty esters [FA07]
LMFA01030106	C10H16O2	2E,6Z-decadienoic acid	Fatty Acids and Conjugates [FA01]
LMFA05000555	C9H16O	(3E,6Z)-nona-3,6-dien-1-ol	Fatty alcohols [FA05]
LMFA01030020	C8H14O2	3E-octenoic acid	Fatty Acids and Conjugates [FA01]
LMFA01030206	C10H16O2	3,5-decadienoic acid	Fatty Acids and Conjugates [FA01]
LMFA06000274	C10H14O	2E,4E,7Z-decatrienal	Fatty aldehydes [FA06]
LMFA01030962	C10H14O2	(2E,4E,7E)-deca-2,4,7-trienoic acid	Fatty Acids and Conjugates [FA01]
LMFA06000139	C9H14O	4Z,8-Nonadienal	Fatty aldehydes [FA06]
LMFA01030022	C8H14O2	5Z-octenoic acid	Fatty Acids and Conjugates [FA01]
LMFA05000126	C8H16O	2Z-Octen-1-ol	Fatty alcohols [FA05]
LMFA07010187	C10H16O2	2E,7-Octadienyl acetate	Fatty esters [FA07]
LMFA01030208	C10H16O2	3Z,5E-decadienoic acid	Fatty Acids and Conjugates [FA01]
LMFA07010178	C8H14O2	2E-Hexenyl acetate	Fatty esters [FA07]
LMFA01031053	C10H14O2	2Z,4E,6Z-Decatrienoic acid	Fatty Acids and Conjugates [FA01]
LMFA07010412	C6H12O2	propyl propionate	Fatty esters [FA07]
LMFA01030711	C10H10O3	8S-hydroxy-2-Decene-4,6-diynoic acid	Fatty Acids and Conjugates [FA01]
LMFA05000573	C12H22O	(3E,6E)-dodeca-3,6-dien-1-ol	Fatty alcohols [FA05]
LMFA12000369	C12H10O4S2	(E)-4-(6-((formyloxy)methyl)-1,2-dithiin-3-yl)but-1-en-3-yn-1-yl acetate	Oxygenated hydrocarbons [FA12]
LMFA12000362	C12H10O2S2	4-([2,2'-bithiophen]-5-yl)but-3-yne-1,2-diol	Oxygenated hydrocarbons [FA12]
LMFA08040070	C10H15NO3	N-2-methyl-6-oxo-2E,4E-heptadienoyl-ethanolamine	Fatty amides [FA08]
LMFA07010181	C8H14O2	3Z-Hexenyl acetate	Fatty esters [FA07]
LMFA01030198	C10H18O2	3Z-decenoic acid	Fatty Acids and Conjugates [FA01]
LMFA07010211	C12H20O2	3Z,5E-Decadienyl acetate	Fatty esters [FA07]
LMFA01031058	C10H14O2	3E,5Z,7E-Decatrienoic acid	Fatty Acids and Conjugates [FA01]
LMFA01050235	C10H8O4	2,10-dihydroxy-4,6,8-decatriynoic acid	Fatty Acids and Conjugates [FA01]
LMFA06000129	C8H12O2	4-oxo-2E-Octenal	Fatty aldehydes [FA06]
LMFA07010852	C8H14O2	ethyl hex-2-enoate	Fatty esters [FA07]
LMFA05000058	C12H20O	3,6,8-dodecatrien-1-ol	Fatty alcohols [FA05]
LMFA01031054	C10H14O2	2E,4E,6Z-Decatrienoic acid	Fatty Acids and Conjugates [FA01]
LMFA07010944	C9H16O2	methyl oct-2-enoate	Fatty esters [FA07]
LMFA07010182	C8H14O2	1-Hexenyl acetate	Fatty esters [FA07]
LMFA01170078	C8H12O4	4Z-octenedioic acid	Fatty Acids and Conjugates [FA01]
LMFA05000572	C8H16O	(5Z)-oct-5-en-1-ol	Fatty alcohols [FA05]
LMFA06000117	C9H14O	2E,6Z-nonadienal	Fatty aldehydes [FA06]
LMFA01030452	C7H12O2	4Z-heptenoic acid	Fatty Acids and Conjugates [FA01]
LMFA01030243	C12H14O2	3,5,7,9,11-dodecapentaenoic acid	Fatty Acids and Conjugates [FA01]
LMFA01030102	C10H16O2	2Z,4E-decadienoic acid	Fatty Acids and Conjugates [FA01]
LMFA05000696	C14H20O2	(2E,4E,6E,8E,10E)-4,9-dimethyldodeca-2,4,6,8,10-pentaene-1,12-diol	Fatty alcohols [FA05]
LMFA07011189	C11H8O2	methyl dec-2Z-en-4,6,8-triynoate	Fatty esters [FA07]
LMFA06000037	C8H12O2	2-octenedial	Fatty aldehydes [FA06]
LMFA01030447	C9H14O2	2,6-nonadienoic acid	Fatty Acids and Conjugates [FA01]
LMFA01170003	C10H10O4	2E,4E,6Z,8Z-Decatetraenedioic acid	Fatty Acids and Conjugates [FA01]
LMFA06000045	C9H14O	2,4-nonadienal	Fatty aldehydes [FA06]
LMFA07010881	C7H14O2	ethyl pentanoate	Fatty esters [FA07]
LMFA01030013	C7H12O2	3-heptenoic acid	Fatty Acids and Conjugates [FA01]
LMFA01170087	C6H8O4	3E-hexenedioic acid	Fatty Acids and Conjugates [FA01]
LMFA05000697	C13H12O2	(2R,3E,11E)-trideca-3,11-dien-5,7,9-triyne-1,2-diol	Fatty alcohols [FA05]
LMFA06000068	C11H18O	2,5-undecadienal	Fatty aldehydes [FA06]
LMFA01030242	C12H16O2	2E,6E,8Z,10E-dodecatetraenoic acid	Fatty Acids and Conjugates [FA01]
LMFA07011002	C10H12O3	propyl (2Z)-3-(furan-2-yl)prop-2-enoate	Fatty esters [FA07]
LMFA07010634	C8H14O2	3-Methyl-2-butenyl propionate	Fatty esters [FA07]
LMFA12000239	C7H10O2	3Z-Hepten-2,5-dione	Oxygenated hydrocarbons [FA12]
LMFA12000368	C11H10O2S2	(E)-4-(6-methyl-1,2-dithiin-3-yl)but-1-en-3-yn-1-yl acetate	Oxygenated hydrocarbons [FA12]
LMFA07010179	C8H14O2	3E-Hexenyl acetate	Fatty esters [FA07]
LMFA06000042	C9H16O	3-nonenal	Fatty aldehydes [FA06]
LMFA01030015	C7H12O2	5-heptenoic acid	Fatty Acids and Conjugates [FA01]
LMFA01031040	C10H10O2	2Z-decene-4,6-diynoic acid	Fatty Acids and Conjugates [FA01]
LMFA01030017	C8H14O2	2Z-octenoic acid	Fatty Acids and Conjugates [FA01]
LMFA01090148	C6H5O4Cl	(2E,4E)-3-chlorohexa-2,4-dienedioic acid	Fatty Acids and Conjugates [FA01]
LMFA01010007	C7H14O2	heptanoic acid	Fatty Acids and Conjugates [FA01]
LMFA06000034	C8H12O	2,4-octadienal	Fatty aldehydes [FA06]
LMFA01031057	C10H14O2	3Z,5E,7E-Decatrienoic acid	Fatty Acids and Conjugates [FA01]
LMFA12000342	C10H8O2S	(E)-4-(thiophen-2-yl) but-1-en-3-yn-1-yl acetate	Oxygenated hydrocarbons [FA12]
LMFA07010195	C10H18O2	3Z-Octenyl acetate	Fatty esters [FA07]
LMFA06000273	C10H14O	2E,4Z,7Z-decatrienal	Fatty aldehydes [FA06]
LMFA01070035	C13H12O5	methyl 10-acetoxy-8,9-epoxy-2Z-decen-4,6-diynoate	Fatty Acids and Conjugates [FA01]
LMFA01030210	C10H16O2	4E,9-decadienoic acid	Fatty Acids and Conjugates [FA01]
LMFA01010006	C6H12O2	Hexanoic acid	Fatty Acids and Conjugates [FA01]
LMFA01100035	C6H13NO2	6-amino-hexanoic acid	Fatty Acids and Conjugates [FA01]
LMFA01030449	C9H14O2	2Z,4E-nonadienoic acid	Fatty Acids and Conjugates [FA01]
LMFA06000146	C10H16O	2E,4Z-Decadienal	Fatty aldehydes [FA06]
LMFA01031011	C7H10O4	hept-2-enedioic acid	Fatty Acids and Conjugates [FA01]
LMFA05000156	C12H24O	7Z-Dodecen-1-ol	Fatty alcohols [FA05]
LMFA05000701	C7H12O	hepta-2,4-dien-1-ol	Fatty alcohols [FA05]
LMFA05000498	C9H16O	6E,8-Nonadien-2R-ol	Fatty alcohols [FA05]
LMFA01030786	C11H20O2	5Z-undecenoic acid	Fatty Acids and Conjugates [FA01]
LMFA01030216	C10H14O2	2E,6Z,8E-decatrienoic acid	Fatty Acids and Conjugates [FA01]
LMFA06000165	C12H20O	5Z,7E-Dodecadienal	Fatty aldehydes [FA06]
LMFA01031086	C14H12O2	2E,4E,6E,12E-Tetradecatetraene-8,10-diynoic acid	Fatty Acids and Conjugates [FA01]
LMFA01030222	C11H18O2	2E,4E-undecadienoic acid	Fatty Acids and Conjugates [FA01]
LMFA05000480	C7H14O	4E-hepten-2-ol	Fatty alcohols [FA05]
LMFA06000157	C12H20O	5E,7Z-Dodecadienal	Fatty aldehydes [FA06]
LMFA06000070	C11H14O	4,10-undecadiynal	Fatty aldehydes [FA06]
LMFA07010874	C6H12O2	ethyl butanoate	Fatty esters [FA07]
LMFA01060095	C12H16O3	12-oxo-5E,8E,10Z-dodecatrienoic acid	Fatty Acids and Conjugates [FA01]
LMFA06000015	C6H12O2	6-hydroxy-hexanal	Fatty aldehydes [FA06]
LMFA06000113	C9H16O	3Z-nonenal	Fatty aldehydes [FA06]
LMFA01030963	C6H4O4Cl2	2,4-dichlorohexa-2,4-dienedioic acid	Fatty Acids and Conjugates [FA01]
LMPK12120096	C15H12O4		Flavonoids [PK12]
LMFA12000104	C7H12O	4-Hepten-2-one	Oxygenated hydrocarbons [FA12]
LMFA05000706	C10H10O	3,4-decadiene-6,8-diyn-1-ol	Fatty alcohols [FA05]
LMFA12000371	C13H8S2	3-(hexa-5-en-1,3-diyn-1-yl)-6-(prop-1-yn-1-yl)-1,2-dithiine	Oxygenated hydrocarbons [FA12]
LMFA05000115	C6H12O	2Z-Hexen-1-ol	Fatty alcohols [FA05]
LMFA01150045	C14H12O4	(E)-3-(5-((E)-hept-4-en-2-ynoyl)-furan-2-yl)-acrylic acid	Fatty Acids and Conjugates [FA01]
LMFA06000133	C8H12O	2E,6Z-Octadienal	Fatty aldehydes [FA06]
LMFA01060194	C4H4O6	2-oxo-3,4,4-trihydroxy-3E-butenoic acid	Fatty Acids and Conjugates [FA01]
LMFA05000561	C6H12O	(4Z)-hex-4-en-1-ol	Fatty alcohols [FA05]
LMFA12000133	C9H16O	3E-Nonen-2-one	Oxygenated hydrocarbons [FA12]
LMFA01170116	C5H6O4	2-methyl-2E-butenedioic acid	Fatty Acids and Conjugates [FA01]
LMFA01090149	C6H5O4Cl	(2Z,4Z)-3-chlorohexa-2,4-dienedioic acid	Fatty Acids and Conjugates [FA01]
LMFA01030507	C9H14O2	6-nonynoic acid	Fatty Acids and Conjugates [FA01]
LMFA01100040	C5H11NO2	5-amino-pentanoic acid	Fatty Acids and Conjugates [FA01]
LMFA12000134	C9H16O	6E-Nonen-2-one	Oxygenated hydrocarbons [FA12]
LMFA05000020	C12H22O	5,7-dodecadien-1-ol	Fatty alcohols [FA05]
LMFA06000110	C6H10O	3Z-hexenal	Fatty aldehydes [FA06]
LMFA12000370	C13H10S2	(E)-3-(hexa-3,5-dien-1-yn-1-yl)-6-(prop-1-yn-1-yl)-1,2-dithiine	Oxygenated hydrocarbons [FA12]
LMFA01090030	C7H9BrO2	7-bromo-5-heptynoic acid	Fatty Acids and Conjugates [FA01]
LMFA06000122	C6H8O2	4-oxo-2Z-Hexenal	Fatty aldehydes [FA06]
LMFA11000319	C7H14	1-Heptene	Hydrocarbons [FA11]
LMFA06000161	C12H22O	5Z-Dodecenal	Fatty aldehydes [FA06]
LMFA01050006	C4H8O3	4-hydroxy-butanoic acid	Fatty Acids and Conjugates [FA01]
LMFA01050254	C12H22O3	3R-hydroxy-5Z-dodecenoic acid	Fatty Acids and Conjugates [FA01]
LMFA06000055	C10H18O	5-decenal	Fatty aldehydes [FA06]
LMFA06000002	C6H10O	2-hexenal	Fatty aldehydes [FA06]
LMFA01050010	C5H10O3	5-hydroxy-pentanoic acid	Fatty Acids and Conjugates [FA01]
LMFA11000061	C11H20	1,3E,5Z-Undecatriene	Hydrocarbons [FA11]
LMFA01170134	C5H6O4	2Z-pentenedioic acid	Fatty Acids and Conjugates [FA01]
LMFA01170109	C5H6O4	2E-pentenedioic acid	Fatty Acids and Conjugates [FA01]
LMFA01030791	C6H10O2	2Z-Hexenoic acid	Fatty Acids and Conjugates [FA01]
LMFA01020398	C9H14O2	6S-methyl-2E,4E-octadienoic acid	Fatty Acids and Conjugates [FA01]
LMFA12000020	C4H8O2	3-Hydroxybutan-2-one	Oxygenated hydrocarbons [FA12]
LMFA01031005	C5H8O2	(3Z)-pent-3-enoic acid	Fatty Acids and Conjugates [FA01]
LMFA01170043	C4H6O4	Butanedioic acid	Fatty Acids and Conjugates [FA01]
LMFA01030241	C12H16O2	2E,6E,8E,10E-dodecatetraenoic acid	Fatty Acids and Conjugates [FA01]
LMFA12000003	C5H10O	pentan-2-one	Oxygenated hydrocarbons [FA12]
LMFA11000036	C10H18	3E,7-Dimethyl-1,3,6-octatriene	Hydrocarbons [FA11]
LMFA05000105	C5H10O	2-Methylenebutan-1-ol	Fatty alcohols [FA05]
LMFA08010018	C4H9NO	butanamide	Fatty amides [FA08]
LMFA05000501	C9H16O	6E,8-nonadien-2S-ol	Fatty alcohols [FA05]
LMPR0102010022	C10H16	3,7-dimethyl-1,3Z,7-octatriene	Isoprenoids [PR01]
LMFA12000136	C9H16O	6Z-Nonen-2-one	Oxygenated hydrocarbons [FA12]
LMFA01090153	C6H5O4Cl	(2E,4Z)-3-chlorohexa-2,4-dienedioic acid	Fatty Acids and Conjugates [FA01]
LMPK13090018	C14H12O2		Aromatic polyketides [PK13]
LMFA01030925	C4H6O2	but-2-enoic acid	Fatty Acids and Conjugates [FA01]
LMFA05000107	C5H10O	3-Methyl-3-buten-1-ol	Fatty alcohols [FA05]
LMFA05000026	C12H22O	7E,9Z-dodecadien-1-ol	Fatty alcohols [FA05]
LMPK13090005	C14H12O3		Aromatic polyketides [PK13]
LMPK13090011	C14H12O4		Aromatic polyketides [PK13]
LMFA05000150	C12H22O	5E,7Z-Dodecadien-1-ol	Fatty alcohols [FA05]
LMPK13090006	C14H12O4		Aromatic polyketides [PK13]
LMPK13090019	C15H13NO3		Aromatic polyketides [PK13]
LMFA01060238	C12H16O3	6-oxo-2E,4E-dodecadienoic acid	Fatty Acids and Conjugates [FA01]
LMFA01031114	C12H12O3	4-hydroxy-5,6-dodecadiene-8,10-diynoic acid	Fatty Acids and Conjugates [FA01]
LMFA11000042	C10H16	2,6-Dimethyl-2,4E,6E-octatriene	Hydrocarbons [FA11]
LMFA12000004	C7H14O	heptan-2-one	Oxygenated hydrocarbons [FA12]
LMPK12120194	C16H14O4	2',5'-Dihydroxy-4-methoxychalcone	Flavonoids [PK12]
LMFA01030024	C8H14O2	6Z-octenoic acid	Fatty Acids and Conjugates [FA01]
LMPK13090024	C14H12O		Aromatic polyketides [PK13]
LMFA04040003	C22H32O4	10S,17S-dihydroxy-4Z,7Z,11E,13Z,15E,19Z-docosahexaenoic acid	Docosanoids [FA04]
LMFA01030504	C9H14O2	2-nonynoic acid	Fatty Acids and Conjugates [FA01]
LMFA10000002	C18H28O3	9-[1'E,3'Z,6'Z-trien-1'-yloxy]-non-8E-enoic acid	Fatty ethers [FA10]
LMFA12000360	C16H9OS2Cl	1-chloro-3-(5'-(penta-1,3-diyn-1-yl)-[2,2'-bithiophen]-5-yl)prop-2-yn-1-ol	Oxygenated hydrocarbons [FA12]
LMFA05000114	C8H14O	2,4-Dimethyl-2E,4E-hexadien-1-ol	Fatty alcohols [FA05]
LMPK13090001	C14H12O2		Aromatic polyketides [PK13]
LMFA06000270	C18H20O	(2E,4E,6E,8E,10E,12E,14E,16E)-octadeca-2,4,6,8,10,12,14,16-octaenal	Fatty aldehydes [FA06]
LMFA01030677	C22H20O2	4,7,10,13,16,19-Docosahexaynoic acid	Fatty Acids and Conjugates [FA01]
LMFA01030678	C22H24O2	4,7,10,13,16-Docosapentaynoic acid	Fatty Acids and Conjugates [FA01]
LMFA07010588	C12H20O2	(E)-2-Hexenyl (E)-2-hexenoate	Fatty esters [FA07]
LMPK13090021	C15H14O		Aromatic polyketides [PK13]
LMFA02000353	C18H28O2	(6Z,8E,10E,12Z)-octadeca-(6,8,10,12)-tetraenoic acid	Octadecanoids [FA02]
LMFA01030030	C10H18O2	3-decenoic acid	Fatty Acids and Conjugates [FA01]
LMPK13090028	C14H10N2O4		Aromatic polyketides [PK13]
LMFA12000353	C13H10S2	(E)-5-(pent-3-en-1-yn-1-yl)-2,2'-bithiophene	Oxygenated hydrocarbons [FA12]
LMFA08020370	C20H29NO2	Dodeca-2E,4E-dienoic acid 4-hydroxy-2-phenylethylamide	Fatty amides [FA08]
LMPR0102090028	C10H18O		Isoprenoids [PR01]
LMFA01070051	C19H24O3	methyl 8R,9R-epoxy-13Z,15Z-eicosadien-4,6-diynoate	Fatty Acids and Conjugates [FA01]
LMFA12000358	C17H12S2	(E)-5-(hexa-3,5-dien-1-yn-1-yl)-5'-(prop-1-yn-1-yl)-2,2'-bithiophene	Oxygenated hydrocarbons [FA12]
LMFA01020413	C13H20O3	11-hydroxy-4-methyl-2E,4E,6E-dodecatrienoic acid	Fatty Acids and Conjugates [FA01]
LMFA08010026	C4H8N2O2	Butanediamide	Fatty amides [FA08]
LMFA01030802	C9H16O2	6Z-Nonenoic acid	Fatty Acids and Conjugates [FA01]
LMFA01030707	C10H8O3	10-hydroxy-2E,8E-Decadiene-4,6-diynoic acid	Fatty Acids and Conjugates [FA01]
LMFA01030721	C9H8O3	9-hydroxy-7E-Nonene-3,5-diynoic acid	Fatty Acids and Conjugates [FA01]
LMFA01031045	C13H10O2	3Z,5Z-tridecadiene-7,9,11-triynoic acid	Fatty Acids and Conjugates [FA01]
LMFA01031182	C15H18O3	13-hydroxy(10R,6Z,7Z)-pentadeca-6,7-dien-9,11-diynoic acid	Fatty Acids and Conjugates [FA01]
LMFA11000712	C13H6	Trideca-1-en-3,5,7,9,11-pentayne	Hydrocarbons [FA11]
LMFA01031130	C10H10O3	9-oxo-2Z,4,5,7Z-decatetraenoic acid	Fatty Acids and Conjugates [FA01]
LMFA10000016	C14H18O3	11-Dodecene-2,4-diynyloxy-acetic acid	Fatty ethers [FA10]
LMFA01031087	C14H12O2	2E,4E,6E,12Z-Tetradecatetraene-8,10-diynoic acid	Fatty Acids and Conjugates [FA01]
LMFA12000347	C13H8S	2-(hexa-5-en-1,3-diynyl)-5-(propynyl)-thiophene	Oxygenated hydrocarbons [FA12]
LMFA07010935	C11H8O2	methyl (2E)-dec-2-en-4,6,8-triynoate	Fatty esters [FA07]
LMFA07010713	C11H12O2	methyl (E)-dec-2-en-4,6-diynoate	Fatty esters [FA07]
LMFA11000622	C10H22	3,6-dimethyloctane	Hydrocarbons [FA11]
LMFA05000707	C9H8O	3,4(R)-octadien-5,7-diyn-1-ol	Fatty alcohols [FA05]
LMFA12000082	C6H12O2	2-Hydroxyhexan-3-one	Oxygenated hydrocarbons [FA12]
LMFA01070031	C11H10O3	methyl 8S,9R-epoxy-2Z-decen-4,6-diynoate	Fatty Acids and Conjugates [FA01]
LMFA01070032	C11H10O3	methyl 8S,9S-epoxy-2Z-decen-4,6-diynoate	Fatty Acids and Conjugates [FA01]
LMFA05000705	C9H8O	3,4-nonadiene-6,8-diyn-1-ol	Fatty alcohols [FA05]
LMFA01030722	C9H8O3	9-hydroxy-7Z-Nonene-3,5-diynoic acid	Fatty Acids and Conjugates [FA01]
LMFA05000672	C8H8O	oct-7-en-3,5-diyn-1-ol	Fatty alcohols [FA05]
LMFA01031138	C10H6O4	Deca-2,4,6-triynedioic acid	Fatty Acids and Conjugates [FA01]
LMFA07040146	C12H10O2	5,6-dodecadiene-8,10-diyn-4-olide	Fatty esters [FA07]
LMFA08040014	C22H29NO2	N-(5,8,11,14-eicosatetraynoyl)-ethanolamine	Fatty amides [FA08]
LMFA01060210	C18H26O3	8-Oxo-10,12-octadecadiynoic acid	Fatty Acids and Conjugates [FA01]
LMFA01030146	C18H30O2	9Z,11E,13Z-octadecatrienoic acid	Fatty Acids and Conjugates [FA01]
LMFA01031158	C22H30O2	(4Z,7Z,9E,11E,13Z,16Z,19Z)-docosa-4,7,9,11,13,16,19-heptaenoic acid	Fatty Acids and Conjugates [FA01]
LMFA01070034	C11H10O4	methyl 10-hydroxy-8,9-epoxy-2Z-decen-4,6-diynoate	Fatty Acids and Conjugates [FA01]
LMFA01031140	C14H16O3	6-hydroxytetradeca-7,8-dien-10,12-diynoic acid	Fatty Acids and Conjugates [FA01]
LMFA01030236	C12H20O2	5E,7E-dodecadienoic acid	Fatty Acids and Conjugates [FA01]
LMFA05000491	C9H20O	2-Methyloctan-4S-ol	Fatty alcohols [FA05]
LMFA12000356	C15H12O2S2	(5'-(but-3-en-1-yn-1-yl)-[2,2'-bithiophen]-5-yl)methyl acetate	Oxygenated hydrocarbons [FA12]
LMFA03040002	C20H32O5	5S,14R,15S-trihydroxy-6E,8Z,10E,12E-eicosatetraenoic acid	Eicosanoids [FA03]
LMFA01030705	C16H18O2	6E,8E,14Z-Hexadecatriene-10,12-diynoic acid	Fatty Acids and Conjugates [FA01]
LMFA01030749	C20H32O5	5,14,15-trihydroxy-6,8,10,12-Eicosatetraenoic acid	Fatty Acids and Conjugates [FA01]
LMFA06000278	C11H18O	4E,6E-undecenal	Fatty aldehydes [FA06]
LMFA04030011	C22H32O5	7S,8R,17S-trihydroxy-4Z,9E,11E,13Z,15E,19Z-docosahexaenoic acid	Docosanoids [FA04]
LMFA01031041	C14H14O4	2E,4E,6E,8E,10E,12E-tetradecahexaenedioic acid	Fatty Acids and Conjugates [FA01]
LMFA01030107	C10H16O2	2E,6E-decadienoic acid	Fatty Acids and Conjugates [FA01]
LMFA07040151	C15H14O4	10-[(E)-2-methylbut-2-enoyl]oxydeca-2,4Z,8Z-dien-6-yn-4-olide	Fatty esters [FA07]
LMFA06000020	C7H12O	3-heptenal	Fatty aldehydes [FA06]
LMFA06000047	C9H14O	3,6-nonadienal	Fatty aldehydes [FA06]
LMFA06000019	C7H12O	2-heptenal	Fatty aldehydes [FA06]
LMFA01030108	C10H16O2	4E,6E-decadienoic acid	Fatty Acids and Conjugates [FA01]
LMFA01031240	C12H13O2Cl	11-chloro-dodeca-2E,4E,6E,8E,10Z-pentaenoic acid	Fatty Acids and Conjugates [FA01]
LMFA01130006	C4H8O2S	3-(methyl-sulfanyl)-propanoic acid	Fatty Acids and Conjugates [FA01]
LMFA05000468	C7H14O	4Z-Hepten-2R-ol	Fatty alcohols [FA05]
LMFA12000359	C17H10S2	5-(hexa-5-en-1,3-diyn-1-yl)-5'-(prop-1-yn-1-yl)-2,2'-bithiophene	Oxygenated hydrocarbons [FA12]
LMFA01031196	C14H26O2	7E-tetradecenoic acid	Fatty Acids and Conjugates [FA01]
LMFA11000628	C11H22	1,2-dimethylpropyl-cyclohexane	Hydrocarbons [FA11]
LMFA12000372	C13H9OS2Cl	1-chloro-4-(6-(penta-1,3-diyn-1-yl)-1,2-dithiin-3-yl)but-3-yn-2-ol	Oxygenated hydrocarbons [FA12]
LMFA11000704	C13H28	4-Methyl-5-propylnonane	Hydrocarbons [FA11]
LMFA01170119	C5H8O4	2-methyl-butanedioic acid	Fatty Acids and Conjugates [FA01]
LMFA05000569	C10H8O	(2E)-dec-2-en-4,6,8-triyn-1-ol	Fatty alcohols [FA05]
LMFA01100052	C4H10N2O2	2,4-diamino-butanoic acid	Fatty Acids and Conjugates [FA01]
LMFA05000101	C3H8O	Propan-1-ol	Fatty alcohols [FA05]
LMFA01050391	C5H10O3	2-methyl-3-hydroxy-2-butanoic acid	Fatty Acids and Conjugates [FA01]
LMFA01070030	C18H26O3	5,6-Epoxyoctadeca-7,9-diynoic acid	Fatty Acids and Conjugates [FA01]
LMFA01030698	C20H28O2	7,10,13-Eicosatriynoic acid	Fatty Acids and Conjugates [FA01]
LMFA04000078	C22H30O4	4,5-epoxy-17R-hydroxy-6E,8E,10Z,13Z,15E,19Z-docosahexaenoic acid	Docosanoids [FA04]
LMFA01030703	C16H20O2	6E,8E,12E,14E-Hexadecatetraen-10-ynoic acid	Fatty Acids and Conjugates [FA01]
LMFA01030706	C16H20O2	6E,8E,12E-Hexadecatrien-10-ynoic acid	Fatty Acids and Conjugates [FA01]
LMFA07090165	C22H32O4	2S-(17-methyl-9E-octadecen-5,7-diynoyloxy)propanoic acid	Fatty esters [FA07]
LMFA01031027	C18H26O3	8-Hydroxy-13E-octadecen-9,11-diynoic acid	Fatty Acids and Conjugates [FA01]
LMFA10000013	C14H20O3	2,4-Dodecadiynyloxy-acetic acid	Fatty ethers [FA10]
LMFA01030554	C18H24O2	6,9,12-octadecatriynoic acid	Fatty Acids and Conjugates [FA01]
LMFA01050569	C18H22O3	17S-hydroxy-15E-octadeca-9,11,13-triynoic acid	Fatty Acids and Conjugates [FA01]
LMFA01090129	C18H21BrO2	18-bromo-9E,15E,17E-octadecatrien-5,7-diynoic acid	Fatty Acids and Conjugates [FA01]
LMFA01090124	C18H19BrO2	18-bromo-9E,17E-octadecadien-5,7,15-triynoic acid	Fatty Acids and Conjugates [FA01]
LMFA01030693	C20H30O2	5Z,8Z,14Z-Eicosatrien-11-ynoic acid	Fatty Acids and Conjugates [FA01]
LMFA01030723	C18H16O3	6-hydroxy-7E,9E-Octadecadiene-11,13,15,17-tetraynoic acid	Fatty Acids and Conjugates [FA01]
LMFA01060217	C19H24O	Nonadec-4E,10E,12E-trien-6,8-diyn-2-one	Fatty Acids and Conjugates [FA01]
LMFA01031097	C15H20O2	10E-Pentadecen-6,8-diynoic acid	Fatty Acids and Conjugates [FA01]
LMFA07011193	C15H16O4	Methyl (2Z,8Z)-10-[(Z)-isobutoyl]oxydeca-2,8-dien-4,6-diynoate	Fatty esters [FA07]
LMFA01030540	C18H28O2	9,12-octadecadiynoic acid	Fatty Acids and Conjugates [FA01]
LMFA07011190	C16H16O4	Methyl (2Z,8Z)-10-[(E)-2-methylbut-2-enoyl]oxydeca-2,8-dien-4,6-diynoate	Fatty esters [FA07]
LMFA03070040	C20H28O4	5S,6-epoxy,18S-hydroxy-7E,9E,11Z,14Z,16E-eicosapentaenoic acid	Eicosanoids [FA03]
LMFA07011191	C16H16O4	Methyl (2Z,8Z)-10-[(Z)-2-methylbut-2-enoyl]oxydeca-2,8-dien-4,6-diynoate	Fatty esters [FA07]
LMFA01030583	C14H16O2	10E,12E-tetradecadiene-4,6-diynoic acid	Fatty Acids and Conjugates [FA01]
LMFA01050262	C7H10O3	7-hydroxy-5-heptynoic acid	Fatty Acids and Conjugates [FA01]
LMFA01030460	C10H16O2	6-decynoic acid	Fatty Acids and Conjugates [FA01]
LMFA01031150	C16H24O2	Hexadec-6Z,10E-dien-8-ynoic acid	Fatty Acids and Conjugates [FA01]
LMFA01030446	C9H16O2	6E-nonenoic acid	Fatty Acids and Conjugates [FA01]
LMFA01090112	C16H17BrO2	16-bromo-7E,11E,15E-hexadecatrien-5,13-diynoic acid	Fatty Acids and Conjugates [FA01]
LMFA01031065	C14H14O2	4E,6E,12Z-Tetradecatriene-8,10-diynoic acid	Fatty Acids and Conjugates [FA01]
LMFA01170008	C12H14O4	2E,4E,8E,10E-Dodecatetraenedioic acid	Fatty Acids and Conjugates [FA01]
LMFA01100038	C5H8N2O2	2-amino-4-cyano-butanoic acid	Fatty Acids and Conjugates [FA01]
LMFA01030470	C12H20O2	7-dodecynoic acid	Fatty Acids and Conjugates [FA01]
LMFA08020320	C18H25NO	N-(2-isobutenyl)-tetradeca-2E,4E,8Z,10E,12E-pentaenamide	Fatty amides [FA08]
LMFA01030704	C16H18O2	6E,8E,14E-Hexadecatriene-10,12-diynoic acid	Fatty Acids and Conjugates [FA01]
LMFA10000011	C19H24O3	5-[tetradeca-5E,8E,11Z,13-tetraen-1-ynoxy]-pent-4E-enoic acid	Fatty ethers [FA10]
LMFA01030506	C9H14O2	5-nonynoic acid	Fatty Acids and Conjugates [FA01]
LMFA07010766	C15H22O2	deca-4,6-diyn-1-yl 3-methylbutanoate	Fatty esters [FA07]
LMFA01031031	C14H16O2	2E,4E-Tetra-decadiene-8,10-diynoic acid	Fatty Acids and Conjugates [FA01]
LMFA01031235	C14H16O2	7E,11E-tetradecadiene-5,9-diynoic acid	Fatty Acids and Conjugates [FA01]
LMFA12000355	C14H12O2S2	4-([2,2'-bithiophen]-5-yl)but-3-yn-1-yl acetate	Oxygenated hydrocarbons [FA12]
LMFA01170120	C4H4O5	2-oxo-butanedioic acid	Fatty Acids and Conjugates [FA01]
LMFA01030505	C9H14O2	4-nonynoic acid	Fatty Acids and Conjugates [FA01]
LMFA01170110	C4H5NO4	2-imino-butanedioic acid	Fatty Acids and Conjugates [FA01]
LMFA01031159	C16H22O2	(4Z,7Z,9E,11E,13Z)-hexadeca-(4,7,9,11,13)-pentaenoic acid	Fatty Acids and Conjugates [FA01]
LMFA06000059	C10H16O	4,7-decadienal	Fatty aldehydes [FA06]
LMFA01030783	C10H10O2	8Z-Decene-4,6-diynoic acid	Fatty Acids and Conjugates [FA01]
LMFA07010191	C10H16O2	2E,4E-Octadienyl acetate	Fatty esters [FA07]
LMFA08010021	C5H9NO3	5-amino-5-oxopentanoic acid	Fatty amides [FA08]
LMFA01170068	C6H8O4	3-methyl-2E-pentenedioic acid	Fatty Acids and Conjugates [FA01]
LMFA01060190	C4H6O3	2S-methyl-3-oxo-propanoic acid	Fatty Acids and Conjugates [FA01]
LMFA08020348	C18H23NO	N-isobutyl-2E,4E,12Z-tetradecatrien-8,10-diynamide	Fatty amides [FA08]
LMFA01170063	C5H6O4	2-methylenebutanedioic acid	Fatty Acids and Conjugates [FA01]
LMFA01050004	C4H8O3	2-hydroxy-butanoic acid	Fatty Acids and Conjugates [FA01]
LMFA01090131	C18H19BrO2	18-bromo-13E,17E-octadecatrien-5,7,15-triynoic acid	Fatty Acids and Conjugates [FA01]
LMFA12000348	C13H9OSCl	1-chloro-4-(5-(penta-1,3-diyn-1-yl)thiophen-2-yl)but-3-yn-2-ol	Oxygenated hydrocarbons [FA12]
LMFA01090142	C5H6I2O2	Ethyl 2,3-diiodo-2Z-propenoate	Fatty Acids and Conjugates [FA01]
LMFA06000046	C9H14O	2,6-nonadienal	Fatty aldehydes [FA06]
LMFA01170079	C6H8O4	2-methyl-2E-pentenedioic acid	Fatty Acids and Conjugates [FA01]
LMFA01030458	C10H16O2	4-decynoic acid	Fatty Acids and Conjugates [FA01]
LMFA01030240	C12H16O2	2E,4E,8Z,10E-dodecatetraenoic acid	Fatty Acids and Conjugates [FA01]
LMFA05000136	C9H16O	3Z,6Z-Nonadien-1-ol	Fatty alcohols [FA05]
LMFA01030207	C10H16O2	3E,5Z-decadienoic acid	Fatty Acids and Conjugates [FA01]
LMFA01030985	C6H10O2	(2Z)-4-methylpent-2-enoic acid	Fatty Acids and Conjugates [FA01]
LMFA06000016	C6H10O2	4-hydroxy-2E-hexenal	Fatty aldehydes [FA06]
LMFA05000708	C10H10O	4,5(R)-octadien-7,9-diyn-1-ol	Fatty alcohols [FA05]
LMFA05000019	C17H24O	1,9Z-heptadecadien-4,6-diyn-3-ol	Fatty alcohols [FA05]
LMFA06000043	C9H16O	4-nonenal	Fatty aldehydes [FA06]
LMFA01020114	C6H10O2	3-methyl-2Z-pentenoic acid	Fatty Acids and Conjugates [FA01]
LMFA01030204	C10H16O2	2Z,6E-decadienoic acid	Fatty Acids and Conjugates [FA01]
LMFA07011001	C13H22O2	propyl (2E,4E)-deca-2,4-dienoate	Fatty esters [FA07]
LMFA05000608	C9H16O	(2E,4E)-nona-2,4-dien-1-ol	Fatty alcohols [FA05]
LMFA05000488	C8H14O	1,5E-Octadien-3-ol	Fatty alcohols [FA05]
LMFA05000710	C12H12O2	Dodeca-2E-en-4,6,8-triyne-1,1-diol	Fatty alcohols [FA05]
LMFA06000031	C8H14O	4-octenal	Fatty aldehydes [FA06]
LMFA06000005	C6H10O	5-hexenal	Fatty aldehydes [FA06]
LMFA07011183	C8H10O4	2,4-Hexadienedioic acid 1-ethyl ester	Fatty esters [FA07]
LMFA01090144	C4H6BrIO2	Ethyl 2-Bromo-2-iodoethanoate	Fatty Acids and Conjugates [FA01]
LMFA01060010	C6H10O3	5-oxo-hexanoic acid	Fatty Acids and Conjugates [FA01]
LMFA02000273	C18H28O3	4-oxo-9Z,11E,13E-octadecatrienoic acid	Octadecanoids [FA02]
LMFA08020193	C11H19NO	(2E,6Z)-N-ethylnona-2,6-dienamide	Fatty amides [FA08]
LMFA07010528	C5H10O2	Methyl butyrate	Fatty esters [FA07]
LMFA12000010	C7H12O	5-Methyl-3E-hexen-2-one	Oxygenated hydrocarbons [FA12]
LMFA01020112	C6H10O2	4-methyl-2E-pentenoic acid	Fatty Acids and Conjugates [FA01]
LMFA06000121	C8H12O	2,4-Dimethyl-2E,4E-hexadienal	Fatty aldehydes [FA06]
LMFA08020186	C18H27NO2	(2E,4E,8E,10E,12E)-N-(2-hydroxy-2-methylpropyl)tetradeca-2,4,8,10,12-pentaenamide	Fatty amides [FA08]
LMFA01060006	C5H8O3	4-oxo-pentanoic acid	Fatty Acids and Conjugates [FA01]
LMFA01100055	C5H9NO3	4-oxo-5-amino-pentanoic acid	Fatty Acids and Conjugates [FA01]
LMFA01030795	C8H12O2	2E,7-Octadienoic acid	Fatty Acids and Conjugates [FA01]
LMFA11000597	C10H20	5E-decene	Hydrocarbons [FA11]
LMFA12000043	C4H8O	Butan-2-one	Oxygenated hydrocarbons [FA12]
LMFA06000033	C8H14O	6-octenal	Fatty aldehydes [FA06]
LMFA01050378	C4H8O4	3S,4-dihydroxy-butanoic acid	Fatty Acids and Conjugates [FA01]
LMFA01020394	C6H8O4	2-methylidenepentanedioic acid	Fatty Acids and Conjugates [FA01]
LMFA01030465	C12H12O2	5,8,11-dodecatriynoic acid	Fatty Acids and Conjugates [FA01]
LMPR0102090019	C10H18O		Isoprenoids [PR01]
LMFA01020073	C5H10O2	2,2-dimethyl-propanoic acid	Fatty Acids and Conjugates [FA01]
LMFA05000059	C6H12O	3Z-hexenol	Fatty alcohols [FA05]
LMPR0102120031	C10H16O	(1R,4S)-fenchan-2-one	Isoprenoids [PR01]
LMFA01031187	C14H22O3	5-oxo-6E,8Z-tetradecadienoic acid	Fatty Acids and Conjugates [FA01]
LMFA01170072	C7H6O7	4-hydroxy-1E,3E-butadiene-1,2,4-tricarboxylic acid	Fatty Acids and Conjugates [FA01]
LMFA01030228	C12H22O2	7Z-dodecenoic acid	Fatty Acids and Conjugates [FA01]
LMFA01060221	C11H16O3	11-oxo-undeca-(5Z,9E)-dienoic acid	Fatty Acids and Conjugates [FA01]
LMPR01010001	C5H12O7P2	3-methylbut-2-enyl pyrophosphate	Isoprenoids [PR01]
LMFA01170066	C8H8O6	4,6-dioxo-2E-octenedioic acid	Fatty Acids and Conjugates [FA01]
LMFA01030614	C11H18O2	6-undecynoic acid	Fatty Acids and Conjugates [FA01]
LMFA01030606	C11H20O2	4-undecenoic acid	Fatty Acids and Conjugates [FA01]
LMFA01170073	C9H11NO6	(2E,4Z,7S)-7-amino-5-formyl-2-hydroxyocta-2,4-dienedioic acid	Fatty Acids and Conjugates [FA01]
LMFA01030999	C7H8O6	(1Z)-but-1-ene-1,2,4-tricarboxylic acid	Fatty Acids and Conjugates [FA01]
LMFA01030799	C8H14O2	3-Methyl-3Z-heptenoic acid	Fatty Acids and Conjugates [FA01]
LMFA01060014	C7H12O3	5-oxo-heptanoic acid	Fatty Acids and Conjugates [FA01]
LMPK13010001	C8H8O4		Aromatic polyketides [PK13]
LMFA01170114	C8H8O6	4,6-dioxo-2Z-octenedioic acid	Fatty Acids and Conjugates [FA01]
LMFA01060012	C7H12O3	3-oxo-heptanoic acid	Fatty Acids and Conjugates [FA01]
LMFA01170048	C6H10O4	Hexanedioic acid	Fatty Acids and Conjugates [FA01]
LMFA01030234	C12H20O2	2Z,8E-dodecadienoic acid	Fatty Acids and Conjugates [FA01]
LMFA01030211	C10H16O2	5E,9-decadienoic acid	Fatty Acids and Conjugates [FA01]
LMFA01060007	C6H10O3	2-oxo-hexanoic acid	Fatty Acids and Conjugates [FA01]
LMFA01060165	C8H12O3	5-oxo-7-octenoic acid	Fatty Acids and Conjugates [FA01]
LMFA01060009	C6H10O3	4-oxo-hexanoic acid	Fatty Acids and Conjugates [FA01]
LMFA01030464	C12H16O2	5,11-dodecadiynoic acid	Fatty Acids and Conjugates [FA01]
LMFA01170047	C6H6O5	2-methylene-4-oxo-pentanedioic acid	Fatty Acids and Conjugates [FA01]
LMFA01031237	C11H18O2		Fatty Acids and Conjugates [FA01]
LMFA01050479	C6H8O6	2-hydroxy-3-oxohexanedioic acid	Fatty Acids and Conjugates [FA01]
LMPR0102110001	C10H10O2		Isoprenoids [PR01]
LMFA01060085	C10H14O3	10-oxo-5,8-decadienoic acid	Fatty Acids and Conjugates [FA01]
LMFA01030800	C8H14O2	3-Methyleneheptanoic acid	Fatty Acids and Conjugates [FA01]
LMFA01100036	C6H9NO5	2-amino-3-oxo-hexanedioic acid	Fatty Acids and Conjugates [FA01]
LMFA01020100	C7H12O2	2-methyl-2Z-hexenoic acid	Fatty Acids and Conjugates [FA01]
LMFA07010237	C14H24O2	5E,7Z-Dodecadienyl acetate	Fatty esters [FA07]
LMFA01060008	C6H10O3	3-oxo-hexanoic acid	Fatty Acids and Conjugates [FA01]
LMFA01170065	C7H6O6	4,6-dioxo-2Z-heptenedioic acid	Fatty Acids and Conjugates [FA01]
LMFA01030793	C7H12O2	3-Methyl-2E-hexenoic acid	Fatty Acids and Conjugates [FA01]
LMFA01060220	C11H16O3	11-oxo-undeca-(5Z,8Z)-dienoic acid	Fatty Acids and Conjugates [FA01]
LMFA01170096	C6H8O5	3-oxo-hexanedioic acid	Fatty Acids and Conjugates [FA01]
LMFA07010791	C14H26O2	butyl (2E)-dec-2-enoate	Fatty esters [FA07]
LMFA01060005	C5H8O3	3-oxo-pentanoic acid	Fatty Acids and Conjugates [FA01]
LMFA01030023	C8H14O2	5E-octenoic acid	Fatty Acids and Conjugates [FA01]
LMFA01050596	C12H18O3	6S-hydroxy-2E,4E,8E-dodecatrienoic acid	Fatty Acids and Conjugates [FA01]
LMFA01030462	C10H16O2	8-decynoic acid	Fatty Acids and Conjugates [FA01]
LMFA01060017	C8H14O3	3-oxo-octanoic acid	Fatty Acids and Conjugates [FA01]
LMFA01030201	C10H16O2	2,5-decadienoic acid	Fatty Acids and Conjugates [FA01]
LMFA08010013	C12H17NO3	cis-2-epoxy-4-oxo-7E,10E-dodecadienamide	Fatty amides [FA08]
LMFA01090155	C4H5O4Br	2-bromobutanedioic acid;2-bromosuccinic acid	Fatty Acids and Conjugates [FA01]
LMFA01030237	C12H20O2	7Z,9E-dodecadienoic acid	Fatty Acids and Conjugates [FA01]
LMFA01100057	C5H12N2O2	2,5-Diaminopentanoic acid	Fatty Acids and Conjugates [FA01]
LMFA01030202	C10H16O2	2E,7E-decadienoic acid	Fatty Acids and Conjugates [FA01]
LMFA07010604	C13H22O2	(E)-2-Octenyl 2-methyl-(E)-2-butenoate	Fatty esters [FA07]
LMFA07010891	C13H20O3	furan-2-ylmethyl octanoate	Fatty esters [FA07]
LMFA01050009	C5H10O3	4-hydroxy-pentanoic acid	Fatty Acids and Conjugates [FA01]
LMFA06000284	C14H14O2	2E,4E,6E,8E,10E,12E-tetradecahexaenedial	Fatty aldehydes [FA06]
LMFA07011182	C12H20O3	ethyl-6S-hydroxy-2E,4E-decadienoate	Fatty esters [FA07]
LMFA07010614	C13H22O2	(E)-3,7-Dimethyl-2,6-octadienyl propionate	Fatty esters [FA07]
LMFA01030577	C8H12O2	2-octynoic acid	Fatty Acids and Conjugates [FA01]
LMFA01030609	C11H20O2	7-undecenoic acid	Fatty Acids and Conjugates [FA01]
LMFA01130001	C8H14O2S2	1,2-dithiolane-3R-pentanoic acid	Fatty Acids and Conjugates [FA01]
LMFA01020128	C10H18O2	3-methyl-2-nonenoic acid	Fatty Acids and Conjugates [FA01]
LMFA07010603	C12H22O2	(E)-2-Octenyl butyrate	Fatty esters [FA07]
LMFA01020125	C8H14O2	2-ethyl-3E-hexenoic acid	Fatty Acids and Conjugates [FA01]
LMFA07010231	C14H24O2	4E,10E-Dodecadienyl acetate	Fatty esters [FA07]
LMFA06000076	C13H20O	2,4,7-tridecatrienal	Fatty aldehydes [FA06]
LMFA08020196	C6H9NO4	5-(methylamino)-2,5-dioxopentanoic acid	Fatty amides [FA08]
LMFA07010866	C8H14O3S	ethyl 4-(acetylsulfanyl)butanoate	Fatty esters [FA07]
LMFA07010698	C7H8O6	(2E)-3-(methoxycarbonyl)pent-2-enedioic acid	Fatty esters [FA07]
LMFA01030025	C8H14O2	6E-octenoic acid	Fatty Acids and Conjugates [FA01]
LMFA06000166	C12H20O	8Z,10E-Dodecadienal	Fatty aldehydes [FA06]
LMFA07010987	C11H20O2	(2Z)-pent-2-en-1-yl hexanoate	Fatty esters [FA07]
LMFA01150052	C11H12O5	3-(5-(2-carboxyethyl)-4-methylfuran-2-yl)-2E-propenoic acid	Fatty Acids and Conjugates [FA01]
LMFA05000683	C8H18O2	octane-1,8-diol	Fatty alcohols [FA05]
LMFA01090024	C7H11ClO2	7-chloro-2E-heptenoic acid	Fatty Acids and Conjugates [FA01]
LMFA01030457	C10H16O2	3-decynoic acid	Fatty Acids and Conjugates [FA01]
LMFA01050466	C5H8O4	(4S)-4-hydroxy-2-oxopentanoic acid	Fatty Acids and Conjugates [FA01]
LMFA01090077	C3HBr3O2	2,3,3-tribromopropenoic acid	Fatty Acids and Conjugates [FA01]
LMFA01020276	C6H10O3	3-oxo-4-methyl-pentanoic acid	Fatty Acids and Conjugates [FA01]
LMFA01090136	C2H2I2O2	Diiodoethanoic acid	Fatty Acids and Conjugates [FA01]
LMFA01050482	C5H8O4	2-hydroxy-4-oxopentanoic acid	Fatty Acids and Conjugates [FA01]
LMFA01090154	C5H9O2Cl	5-chloropentanoic acid	Fatty Acids and Conjugates [FA01]
LMFA12000023	C11H20O	3-Methyl-3E-decen-2-one	Oxygenated hydrocarbons [FA12]
LMFA01030794	C7H12O2	3-Methyl-2Z-hexenoic acid	Fatty Acids and Conjugates [FA01]
LMPR0102010014	C11H20O2		Isoprenoids [PR01]
LMFA06000069	C11H16O	2,4,6-undecatrienal	Fatty aldehydes [FA06]
LMFA00000038	C5H11O3As	3-dimethylarsinoyl-propionic acid	Other Fatty Acyls [FA00]
LMFA00000040	C5H11O2SAs	3-thio-3-dimethylarsenoyl propanoic acid	Other Fatty Acyls [FA00]
LMFA06000162	C12H22O	7Z-Dodecenal	Fatty aldehydes [FA06]
LMFA05000099	C10H18O2	2,6-dimethyl-2E,7-octadiene-1,6-diol	Fatty alcohols [FA05]
LMFA12000242	C9H14O2	3E-Nonen-2,5-dione	Oxygenated hydrocarbons [FA12]
LMFA07010643	C10H18O2	3Z-Hexenyl isobutyrate	Fatty esters [FA07]
LMFA06000125	C6H12O2	3-Hydroxyhexanal	Fatty aldehydes [FA06]
LMFA01090028	C4H7BrO2	3S-bromobutanoic acid	Fatty Acids and Conjugates [FA01]
LMFA01100013	C7H15NO2	2R-aminoheptanoic acid	Fatty Acids and Conjugates [FA01]
LMFA01090143	C2H2BrIO2	2-Bromo-2-iodoethanoic acid	Fatty Acids and Conjugates [FA01]
LMFA07010810	C11H20O2	(3Z)-oct-3-en-1-yl propanoate	Fatty esters [FA07]
LMFA07010808	C11H18O2	(3Z)-hex-3-en-1-yl (2E)-2-methylbut-2-enoate	Fatty esters [FA07]
LMFA01020116	C6H10O2	2,3-dimethyl-2-butenoic Acid	Fatty Acids and Conjugates [FA01]
LMFA01140022	C6H8O2	(2-cyclopenten-1-yl)-carboxylic acid	Fatty Acids and Conjugates [FA01]
LMFA07010726	C8H14O2	2-methylpropyl (2Z)-but-2-enoate	Fatty esters [FA07]
LMFA05000127	C10H18O	3,7-Dimethyl-3Z,6-octadien-1-ol	Fatty alcohols [FA05]
LMFA05000629	C10H14O	deca-4,6-diyn-1-ol	Fatty alcohols [FA05]
LMFA01050439	C4H9NO4	2-amino-3,4-dihydroxybutanoic acid	Fatty Acids and Conjugates [FA01]
LMFA01030968	C8H14O2	(2E)-2-propylpent-2-enoic acid	Fatty Acids and Conjugates [FA01]
LMPK13010002	C8H8O3		Aromatic polyketides [PK13]
LMFA07010418	C8H16O2	butryl butyrate	Fatty esters [FA07]
LMFA07040152	C15H14O4	10-[(Z)-2-methylbut-2-enoyl]oxydeca-2,4Z,8Z-dien-6-yn-4-olide	Fatty esters [FA07]
LMFA07010969	C8H16O2S	(methylsulfanyl)methyl hexanoate	Fatty esters [FA07]
LMFA07010185	C9H16O2	2E-Heptenyl acetate	Fatty esters [FA07]
LMFA06000130	C10H16O2	2,6-Dimethyl-8-hydroxy-2E,6E-octadienal	Fatty aldehydes [FA06]
LMFA01100037	C5H8N2O2	4-amino-4-cyano-butanoic acid	Fatty Acids and Conjugates [FA01]
LMFA06000253	C9H16O3	4-hydroperoxy-2E-nonenal	Fatty aldehydes [FA06]
LMFA05000602	C8H16O2	1-hydroxyoctan-3-one	Fatty alcohols [FA05]
LMFA01050005	C4H8O3	3-hydroxy-butanoic acid	Fatty Acids and Conjugates [FA01]
LMFA07010714	C9H12O3	furan-2-ylmethyl butanoate	Fatty esters [FA07]
LMFA05000603	C11H14O2	1-hydroxy-5-phenylpentan-3-one	Fatty alcohols [FA05]
LMFA07010434	C8H16O2	ethyl hexanoate	Fatty esters [FA07]
LMFA05000133	C9H18O	6E-Nonen-1-ol	Fatty alcohols [FA05]
LMFA06000039	C8H14O2	4-hydroxy-2-octenal	Fatty aldehydes [FA06]
LMFA12000244	C9H16O2	Nonan-2,5-dione	Oxygenated hydrocarbons [FA12]
LMPK12120193	C15H12O3	4,4'-Dihydroxychalcone	Flavonoids [PK12]
LMPR0102010010	C10H18O	Z-Geraniol	Isoprenoids [PR01]
LMFA02020009	C11H16O	3-methyl-2-(pent-2Z-enyl)cyclopent-2-enone	Octadecanoids [FA02]
LMFA12000113	C8H14O	6-Methyl-2-hepten-4-one	Oxygenated hydrocarbons [FA12]
LMPK12120188	C16H14O2	4'-Methoxychalcone	Flavonoids [PK12]
LMFA07010417	C7H14O2	propionyl butyrate	Fatty esters [FA07]
LMFA07010918	C10H18O2	3-methylbutyl 3-methylbut-2-enoate	Fatty esters [FA07]
LMFA07040113	C7H8O3	5E,7-oxo-hepten-4-olide	Fatty esters [FA07]
LMFA07010513	C5H10O3	Methyl 3-hydroxy-butanoate	Fatty esters [FA07]
LMFA07010611	C11H18O2	(E)-3,7-Dimethyl-2,6-octadienyl formate	Fatty esters [FA07]
LMFA07010189	C12H20O2	3,7-Dimethyl-2E,6-octadienyl acetate	Fatty esters [FA07]
LMFA01050417	C4H8O3	2-hydroxy-2-methyl-propanoic acid	Fatty Acids and Conjugates [FA01]
LMFA01100014	C7H15NO2	2S-aminoheptanoic acid	Fatty Acids and Conjugates [FA01]
LMFA01020274	C5H8O3	3-methyl-2-oxo-butanoic acid	Fatty Acids and Conjugates [FA01]
LMFA07010934	C6H12O2	methyl 2-methylbutanoate	Fatty esters [FA07]
LMFA11000506	C10H18	7-Methyl-3-methylene-1,6-octadiene	Hydrocarbons [FA11]
LMFA01100034	C4H9NO2	2S-amino-butanoic acid	Fatty Acids and Conjugates [FA01]
LMFA01100022	C5H11NO2	4S-aminopentanoic acid	Fatty Acids and Conjugates [FA01]
LMFA07010776	C7H12O2	prop-2-en-1-yl butanoate	Fatty esters [FA07]
LMFA12000080	C7H12O	4-Methyl-4E-hexen-3-one	Oxygenated hydrocarbons [FA12]
LMFA01100021	C5H11NO2	4R-aminopentanoic acid	Fatty Acids and Conjugates [FA01]
LMFA01050400	C4H8O4	2,3-dihydroxy-2-methyl-propanoic acid	Fatty Acids and Conjugates [FA01]
LMFA05000551	C8H18O	(2S)-octan-2-ol	Fatty alcohols [FA05]
LMFA12000049	C6H12O	Hexan-3-one	Oxygenated hydrocarbons [FA12]
LMFA07010884	C7H12O2	ethyl (2E)-2-methylbut-2-enoate	Fatty esters [FA07]
LMFA12000237	C8H14O	4,5-Dimethyl-4-hexen-3-one	Oxygenated hydrocarbons [FA12]
LMFA12000085	C7H14O	4-Methylhexan-2-one	Oxygenated hydrocarbons [FA12]
LMPR0102010006	C10H16O		Isoprenoids [PR01]
LMFA06000109	C6H12O	hexanal	Fatty aldehydes [FA06]
LMPK14000007	C3H6N2O2		Non-ribosomal peptide/polyketide hybrids [PK14]
LMFA11000007	C6H14	hexane	Hydrocarbons [FA11]
LMPR0103410002	C14H16		Isoprenoids [PR01]
LMFA05000109	C4H10O	Butan-1-ol	Fatty alcohols [FA05]
LMFA01020123	C7H12O2	3-isopropyl-3-butenoic acid	Fatty Acids and Conjugates [FA01]
LMFA07011026	C10H16O2	[(E)-2-methylbut-2-enyl] (E)-2-methylbut-2-enoate	Fatty esters [FA07]
LMFA07010711	C8H14O3	3-oxobutan-2-yl butanoate	Fatty esters [FA07]
LMPR01070210	C25H30O4		Isoprenoids [PR01]
LMFA07010094	C30H54O2	9Z,12Z,15Z-octadecatrienyl dodecanoate	Fatty esters [FA07]
LMPR01070211	C26H32O4		Isoprenoids [PR01]
LMFA01050195	C17H28O3	12-hydroxy-5,8,10-heptadecatrienoic acid	Fatty Acids and Conjugates [FA01]
LMFA01030153	C18H30O2	9E,12E,15E-octadecatrienoic acid	Fatty Acids and Conjugates [FA01]
LMFA01031164	C18H30O3	12-oxo-8E,10E-octadecadienoic acid	Fatty Acids and Conjugates [FA01]
LMFA08020375	C25H35NO2	N-benzyl-9-oxo-10E,12E,14E-octadecatrienamide	Fatty amides [FA08]
LMPR0104010020	C20H24O4	8,8'-Diapocarotene-8,8'-dioic acid	Isoprenoids [PR01]
LMPR0106010040	C30H40O	2,6,10,15,19,23-hexamethyltetracosa-2E,4E,6E,8E,10E,12E,14E,16E,18E,22-decaenal	Isoprenoids [PR01]
LMFA03000020	C20H32O2	7Z,10Z,13Z,16Z-eicosatraenoic acid	Eicosanoids [FA03]
LMFA12000357	C16H14O4S2	4-([2,2'-bithiophen]-5-yl)but-3-yne-1,2-diyl diacetate	Oxygenated hydrocarbons [FA12]
LMPR01070219	C40H58		Isoprenoids [PR01]
LMFA04000013	C22H30O4	7,8-epoxy-17S-hydroxy-4Z,9E,11E,13Z,15E,19Z-docosahexaenoic acid	Docosanoids [FA04]
LMGP01050021	C24H48NO7P	1-(9E-hexadecenoyl)-sn-glycero-3-phosphocholine	Glycerophosphocholines [GP01]
LMPR0102120016	C10H16O		Isoprenoids [PR01]
LMPR01070149	C41H62O		Isoprenoids [PR01]
LMFA03070031	C20H30O3	(+/-)-12-hydroxy-5Z,8Z,10E,14Z,17Z-eicosapentaenoic acid	Eicosanoids [FA03]
LMFA07010482	C11H16O2	Methyl 2E,4Z,6Z-decatrienoate	Fatty esters [FA07]
LMFA03060053	C20H32O4	8,15-dihydroxy-5,9,11,13-eicosatetraenoic acid	Eicosanoids [FA03]
LMFA07010249	C14H24O2	3Z,5E-Dodecadienyl acetate	Fatty esters [FA07]
LMFA08020364	C14H23NO	Deca-2E,4E,9-trienoic acid isobutylamide	Fatty amides [FA08]
LMFA05000116	C6H12O	1-Hexen-1-ol	Fatty alcohols [FA05]
LMPR0102120003	C10H18O		Isoprenoids [PR01]
LMFA08020168	C16H21NO	(2E,4E)-N-isobutyl-6-phenyl-hexa-2,4-dienamide	Fatty amides [FA08]
LMPR0104010021	C20H24O2	8,8'-Diapocarotene-8,8'-dial	Isoprenoids [PR01]
LMFA03070041	C20H30O5	5,12,18-trihydroxy-6E,8E,10E,14Z,16Z-eicosapentaenoic acid	Eicosanoids [FA03]
LMFA05000543	C10H18O	(2E,4E)-deca-2,4-dien-1-ol	Fatty alcohols [FA05]
LMFA01030456	C10H12O2	2,4-decadiynoic acid	Fatty Acids and Conjugates [FA01]

## Sheet: CladeI
	LM_ID	-CDOCKER_INTERACTION_ENERGY	FORMULA	SYSTEMATIC_NAME	MAIN_CLASS						MAIN_CLASS
subclade IA	LMFA01070027	33.7289	C10H8O3	8,9-Epoxy-2Z-decene-4,6-diynoic acid	Fatty Acids and Conjugates [FA01]				50.1982	380	Fatty Acids and Conjugates [FA01]
subclade IA	LMFA01031040	33.5073	C10H10O2	2Z-decene-4,6-diynoic acid	Fatty Acids and Conjugates [FA01]				9.64333	73	Fatty esters [FA07]
subclade IA	LMFA01030709	33.441	C10H8O3	10-hydroxy-2Z,8Z-Decadiene-4,6-diynoic acid	Fatty Acids and Conjugates [FA01]				1.4531	11	Fatty amides [FA08]
subclade IA	LMFA01031044	30.6286	C11H8O2	3Z,9,10-undecatriene-5,7-diynoic acid	Fatty Acids and Conjugates [FA01]				6.34082	48	Fatty alcohols [FA05]
subclade IA	LMFA01030707	29.3737	C10H8O3	10-hydroxy-2E,8E-Decadiene-4,6-diynoic acid	Fatty Acids and Conjugates [FA01]				14.1347	107	Oxygenated hydrocarbons [FA12]
subclade IA	LMFA01030754	29.1617	C11H8O2	4E-Undecene-6,8,10-triynoic acid	Fatty Acids and Conjugates [FA01]				13.0779	99	Fatty aldehydes [FA06]
subclade IA	LMFA01030488	29.0277	C7H10O2	3-heptynoic acid	Fatty Acids and Conjugates [FA01]				0.1321	1	Other Fatty Acyls [FA00]
subclade IA	LMFA01090137	28.2333	C3H3IO2	3-iodo-2E-propenoic acid	Fatty Acids and Conjugates [FA01]				1.4531	11	Isoprenoids [PR01]
subclade IA	LMFA01030243	27.8394	C12H14O2	3,5,7,9,11-dodecapentaenoic acid	Fatty Acids and Conjugates [FA01]				1.5852	12	Hydrocarbons [FA11]
subclade IA	LMFA01050273	27.3485	C6H8O3	6-hydroxy-2-hexynoic acid	Fatty Acids and Conjugates [FA01]				0.264201	2	Flavonoids [PK12]
subclade IA	LMFA01030714	26.7166	C10H8O3	10-hydroxy-8E-Decene-2,4,6-triynoic acid	Fatty Acids and Conjugates [FA01]				1.1889	9	Aromatic polyketides [PK13]
subclade IA	LMFA01030498	26.62	C6H8O2	3-hexynoic acid	Fatty Acids and Conjugates [FA01]				0.1321	1	Docosanoids [FA04]
subclade IA	LMFA01031046	26.5592	C10H8O2	2Z,8E-decadiene-4,6-diynoic acid	Fatty Acids and Conjugates [FA01]				0.264201	2	Fatty ethers [FA10]
subclade IA	LMFA01031101	26.5217	C10H8O2	2Z,8Z-Decadiene-4,6-diynoic acid	Fatty Acids and Conjugates [FA01]				0.1321	1	Octadecanoids [FA02]
subclade IA	LMFA01030751	26.5136	C10H8O2	2E,8E-decadiene-4,6-diynoic acid	Fatty Acids and Conjugates [FA01]				0	0	Eicosanoids [FA03]
subclade IA	LMFA01030711	26.379	C10H10O3	8S-hydroxy-2-Decene-4,6-diynoic acid	Fatty Acids and Conjugates [FA01]				0	0	Non-ribosomal peptide/polyketide hybrids [PK14]
subclade IA	LMFA01170003	26.3265	C10H10O4	2E,4E,6Z,8Z-Decatetraenedioic acid	Fatty Acids and Conjugates [FA01]				0	0	Glycerophosphocholines [GP01]
subclade IA	LMFA01030708	26.1628	C10H8O3	10-hydroxy-2E,8Z-Decadiene-4,6-diynoic acid	Fatty Acids and Conjugates [FA01]					757
subclade IA	LMFA01031012	25.9116	C6H8O2	hexa-2,4-dienoic acid	Fatty Acids and Conjugates [FA01]
subclade IA	LMFA12000350	25.6107	C8H8O2S	4-(thiophen-2-yl)but-3-yne-1,2-diol	Oxygenated hydrocarbons [FA12]
subclade IA	LMFA01050398	25.123	C4H6O3	4-hydroxy-2E-butenoic acid	Fatty Acids and Conjugates [FA01]
subclade IA	LMFA01030782	25.0273	C7H8O2	2Z,4E,6-heptatrienoic acid	Fatty Acids and Conjugates [FA01]
subclade IA	LMFA01030961	24.6869	C8H4O2	octa-2,4,6-triynoic acid	Fatty Acids and Conjugates [FA01]
subclade IA	LMFA01031042	24.6199	C10H6O2	2E-decene-4,6,8-triynoic acid	Fatty Acids and Conjugates [FA01]
subclade IA	LMFA01030721	24.3611	C9H8O3	9-hydroxy-7E-Nonene-3,5-diynoic acid	Fatty Acids and Conjugates [FA01]
subclade IA	LMFA01030100	24.3261	C6H8O2	2E,4E-hexadienoic acid	Fatty Acids and Conjugates [FA01]
subclade IA	LMFA12000349	24.1202	C9H8OS	(5-(but-3-en-1-yn-1-yl)thiophen-2-yl)methanol	Oxygenated hydrocarbons [FA12]
subclade IA	LMFA01030781	23.6356	C7H8O2	2E,4E,6-heptatrienoic acid	Fatty Acids and Conjugates [FA01]
subclade IA	LMFA01170138	23.3852	C5H4O4	2,3-pentadienedioic acid	Fatty Acids and Conjugates [FA01]
subclade IA	LMFA01030099	22.4816	C5H6O2	2,4-pentadienoic acid	Fatty Acids and Conjugates [FA01]
subclade IA	LMFA01031045	22.4267	C13H10O2	3Z,5Z-tridecadiene-7,9,11-triynoic acid	Fatty Acids and Conjugates [FA01]
subclade IA	LMFA06000062	22.3283	C10H8O	2,8-decadiene-4,6-diyn-1-al	Fatty aldehydes [FA06]
subclade IA	LMFA07011189	22.2819	C11H8O2	methyl dec-2Z-en-4,6,8-triynoate	Fatty esters [FA07]
subclade IA	LMFA12000341	22.116	C8H6OS	(E)-4-(thiophen-2-yl)but-1-en-3-yn-1-ol	Oxygenated hydrocarbons [FA12]
subclade IA	LMFA01031018	21.9391	C5H6O2	penta-2,4-dienoic acid	Fatty Acids and Conjugates [FA01]
subclade IA	LMFA01030195	21.8557	C4H6O2	2E-butenoic acid	Fatty Acids and Conjugates [FA01]
subclade IA	LMFA01090068	21.7417	C2H3ClO2	2-chloro-ethanoic acid	Fatty Acids and Conjugates [FA01]
subclade IA	LMFA12000340	21.7312	C9H8S	(E)-2-(pent-3-en-1-yn-1-yl)thiophene	Oxygenated hydrocarbons [FA12]
subclade IA	LMFA06000017	21.3197	C6H8O2	6-hydroxy-2,4-hexadienal	Fatty aldehydes [FA06]
subclade IA	LMFA12000339	21.1336	C9H8S	2-(but-3-en-1-yn-1-yl)-5-methylthiophene	Oxygenated hydrocarbons [FA12]
subclade IA	LMFA06000007	20.6838	C6H8O	4,5-hexadienal	Fatty aldehydes [FA06]
subclade IA	LMFA05000697	20.3247	C13H12O2	(2R,3E,11E)-trideca-3,11-dien-5,7,9-triyne-1,2-diol	Fatty alcohols [FA05]
subclade IA	LMFA12000367	20.1045	C9H8OS2	(E)-4-(6-methyl-1,2-dithiin-3-yl)but-1-en-3-yn-1-ol	Oxygenated hydrocarbons [FA12]
subclade IA	LMFA01030193	19.66	C3H4O2	2-propenoic acid	Fatty Acids and Conjugates [FA01]
subclade IA	LMFA06000136	19.2561	C9H12O	2E,4E,6E-Nonatrienal	Fatty aldehydes [FA06]
subclade IA	LMFA01010002	19.2032	C2H4O2	ethanoic acid	Fatty Acids and Conjugates [FA01]
subclade IA	LMFA01030752	19.063	C11H10O2	2E,8Z-Undecadiene-4,6-diynoic acid	Fatty Acids and Conjugates [FA01]
subclade IA	LMFA12000364	18.3404	C8H6S2	3-(but-3-en-1-yn-1-yl)-1,2-dithiine	Oxygenated hydrocarbons [FA12]
subclade IA	LMFA01090075	18.096	C3H3BrO2	3-bromo-2E-propenoic acid	Fatty Acids and Conjugates [FA01]
subclade IA	LMFA12000374	17.8968	C8H8O2S2	4-(1,2-dithiin-3-yl)but-3-yne-1,2-diol	Oxygenated hydrocarbons [FA12]
subclade IA	LMFA01031182	17.3441	C15H18O3	13-hydroxy(10R,6Z,7Z)-pentadeca-6,7-dien-9,11-diynoic acid	Fatty Acids and Conjugates [FA01]
subclade IA	LMFA12000370	16.7542	C13H10S2	(E)-3-(hexa-3,5-dien-1-yn-1-yl)-6-(prop-1-yn-1-yl)-1,2-dithiine	Oxygenated hydrocarbons [FA12]
subclade IA	LMFA11000712	16.7413	C13H6	Trideca-1-en-3,5,7,9,11-pentayne	Hydrocarbons [FA11]
subclade IA	LMFA08010027	16.5194	C8H5NO2	8-hydroxyocta-2,4,6-triynamide	Fatty amides [FA08]
subclade IA	LMFA06000063	16.49	C10H6O	2-decene-4,6,8-triyn-1-al	Fatty aldehydes [FA06]
subclade IA	LMFA01170004	16.1358	C10H10O4	2E,4Z,6Z,8Z-Decatetraenedioic acid	Fatty Acids and Conjugates [FA01]
subclade IA	LMFA12000057	16.1084	C3H6O	Propan-2-one	Oxygenated hydrocarbons [FA12]
subclade IA	LMFA01031156	15.7993	C10H8O2	methyl 2Z,8Z-nonadien-4,6-diynoate	Fatty Acids and Conjugates [FA01]
subclade IA	LMFA12000353	14.8427	C13H10S2	(E)-5-(pent-3-en-1-yn-1-yl)-2,2'-bithiophene	Oxygenated hydrocarbons [FA12]
subclade IA	LMFA06000036	14.2946	C8H10O	2,4,6-octatrienal	Fatty aldehydes [FA06]
subclade IA	LMFA12000371	12.2159	C13H8S2	3-(hexa-5-en-1,3-diyn-1-yl)-6-(prop-1-yn-1-yl)-1,2-dithiine	Oxygenated hydrocarbons [FA12]
subclade IA	LMFA01060086	12.1926	C10H10O3	9-oxo-2,4,5,7-decatetraenoic acid	Fatty Acids and Conjugates [FA01]
subclade IA	LMFA12000365	10.8787	C9H8S2	3-(but-3-en-1-yn-1-yl)-6-methyl-1,2-dithiine	Oxygenated hydrocarbons [FA12]
subclade IA	LMFA12000346	10.8385	C13H10S	2-(hexa-3E,5-dien-1-yn-1-yl)-5-(prop-1-yn-1-yl)thiophene	Oxygenated hydrocarbons [FA12]
subclade IA	LMFA01030194	10.6157	C4H6O2	2Z-butenoic acid	Fatty Acids and Conjugates [FA01]
subclade IA	LMFA12000373	10.206	C9H8OS2	(6-(but-3-en-1-yn-1-yl)-1,2-dithiin-3-yl)methanol	Oxygenated hydrocarbons [FA12]
subclade IA	LMFA01030753	9.1444	C11H8O2	3Z-Undecene-5,7,10-triynoic acid	Fatty Acids and Conjugates [FA01]
subclade IA	LMFA01031130	8.994	C10H10O3	9-oxo-2Z,4,5,7Z-decatetraenoic acid	Fatty Acids and Conjugates [FA01]
subclade IA	LMFA01070035	8.4803	C13H12O5	methyl 10-acetoxy-8,9-epoxy-2Z-decen-4,6-diynoate	Fatty Acids and Conjugates [FA01]
subclade IA	LMFA10000016	7.81046	C14H18O3	11-Dodecene-2,4-diynyloxy-acetic acid	Fatty ethers [FA10]
subclade IA	LMFA01031139	7.75323	C14H12O2	(3E,5E)-tetradeca-3,5,7,8-tetraen-10,12-diynoic acid	Fatty Acids and Conjugates [FA01]
subclade IA	LMFA01031087	7.61921	C14H12O2	2E,4E,6E,12Z-Tetradecatetraene-8,10-diynoic acid	Fatty Acids and Conjugates [FA01]
subclade IA	LMFA12000347	7.05984	C13H8S	2-(hexa-5-en-1,3-diynyl)-5-(propynyl)-thiophene	Oxygenated hydrocarbons [FA12]
subclade IA	LMFA01031114	4.04946	C12H12O3	4-hydroxy-5,6-dodecadiene-8,10-diynoic acid	Fatty Acids and Conjugates [FA01]
subclade IA	LMFA07010935	3.11875	C11H8O2	methyl (2E)-dec-2-en-4,6,8-triynoate	Fatty esters [FA07]
subclade IA	LMFA12000369	2.8917	C12H10O4S2	(E)-4-(6-((formyloxy)methyl)-1,2-dithiin-3-yl)but-1-en-3-yn-1-yl acetate	Oxygenated hydrocarbons [FA12]
subclade IA	LMFA07010713	2.15552	C11H12O2	methyl (E)-dec-2-en-4,6-diynoate	Fatty esters [FA07]
subclade IA	LMFA01030712	2.15109	C10H10O3	10-hydroxy-8E-Decene-4,6-diynoic acid	Fatty Acids and Conjugates [FA01]
subclade IA	LMFA01031086	0.261503	C14H12O2	2E,4E,6E,12E-Tetradecatetraene-8,10-diynoic acid	Fatty Acids and Conjugates [FA01]
	LM_ID	CDOCKER_INTERACTION_ENERGY	FORMULA	SYSTEMATIC_NAME	MAIN_CLASS
subclade IB	LMFA07011192	42.3016	C15H14O4	Methyl (2Z,8Z)-10-[(Z)-2-methylprop-2-enoyl]oxydeca-2,8-dien-4,6-diynoate	Fatty esters [FA07]
subclade IB	LMFA07010483	32.2296	C11H16O2	Methyl 2Z,4E,6Z-decatrienoate	Fatty esters [FA07]
subclade IB	LMFA07010481	31.8415	C11H16O2	Methyl 2E,4E,6Z-decatrienoate	Fatty esters [FA07]
subclade IB	LMFA01030258	31.5574	C14H18O2	5,7,9,11,13-tetradecapentaenoic acid	Fatty Acids and Conjugates [FA01]
subclade IB	LMFA07010517	31.4903	C10H16O2	butyl 2E,4E-hexadienoate	Fatty esters [FA07]
subclade IB	LMFA01170044	31.4151	C10H16O4	4E-Decenedioic acid	Fatty Acids and Conjugates [FA01]
subclade IB	LMFA06000167	31.2816	C12H20O	5Z,7Z-Dodecadienal	Fatty aldehydes [FA06]
subclade IB	LMFA01031139	30.9979	C14H12O2	(3E,5E)-tetradeca-3,5,7,8-tetraen-10,12-diynoic acid	Fatty Acids and Conjugates [FA01]
subclade IB	LMFA01060237	30.7975	C10H14O3	6-oxo-2E,4E-decadienoic acid	Fatty Acids and Conjugates [FA01]
subclade IB	LMFA01030101	30.3508	C10H16O2	2Z,4Z-decadienoic acid	Fatty Acids and Conjugates [FA01]
subclade IB	LMFA07010523	30.2708	C10H18O2	ethyl 4Z-octenoate	Fatty esters [FA07]
subclade IB	LMFA01050591	30.0178	C10H16O3	9R-hydroxy-deca-2Z,4E-dienoic acid	Fatty Acids and Conjugates [FA01]
subclade IB	LMFA06000058	29.9344	C10H16O	2,6-decadienal	Fatty aldehydes [FA06]
subclade IB	LMFA01030104	29.9242	C10H16O2	2E,4E-decadienoic acid	Fatty Acids and Conjugates [FA01]
subclade IB	LMFA01030212	29.8917	C10H16O2	5E,8E-decadienoic acid	Fatty Acids and Conjugates [FA01]
subclade IB	LMFA01030445	29.8705	C9H16O2	4E-nonenoic acid	Fatty Acids and Conjugates [FA01]
subclade IB	LMFA12000135	29.8057	C9H16O	4Z-Nonen-2-one	Oxygenated hydrocarbons [FA12]
subclade IB	LMFA01030989	29.7742	C8H8O6	5-formyl-2-hydroxyhepta-2,4-dienedioic acid	Fatty Acids and Conjugates [FA01]
subclade IB	LMFA01060086	29.738	C10H10O3	9-oxo-2,4,5,7-decatetraenoic acid	Fatty Acids and Conjugates [FA01]
subclade IB	LMFA01030200	29.6462	C10H16O2	2,3-decadienoic acid	Fatty Acids and Conjugates [FA01]
subclade IB	LMFA01030031	29.5974	C10H18O2	4E-decenoic acid	Fatty Acids and Conjugates [FA01]
subclade IB	LMFA07010192	29.5857	C10H16O2	2E,6E-Octadienyl acetate	Fatty esters [FA07]
subclade IB	LMFA01030608	29.4957	C11H20O2	6-undecenoic acid	Fatty Acids and Conjugates [FA01]
subclade IB	LMFA01170045	29.4091	C10H16O4	4Z-Decenedioic acid	Fatty Acids and Conjugates [FA01]
subclade IB	LMFA01031076	29.134	C8H12O3	8-hydroxy-5,6-Octadienoic acid	Fatty Acids and Conjugates [FA01]
subclade IB	LMFA01031107	29.1144	C15H18O2	Pentadecatri-6,8,10-ynoic acid	Fatty Acids and Conjugates [FA01]
subclade IB	LMFA01170004	29.1026	C10H10O4	2E,4Z,6Z,8Z-Decatetraenedioic acid	Fatty Acids and Conjugates [FA01]
subclade IB	LMFA01030448	28.974	C9H14O2	2E,6Z-nonadienoic acid	Fatty Acids and Conjugates [FA01]
subclade IB	LMFA06000140	28.8995	C9H16O	4Z-Nonenal	Fatty aldehydes [FA06]
subclade IB	LMFA01170005	28.803	C10H10O4	2E,4E,6E,8E-Decatetraenedioic acid	Fatty Acids and Conjugates [FA01]
subclade IB	LMFA01030105	28.6441	C10H16O2	2Z,6Z-decadienoic acid	Fatty Acids and Conjugates [FA01]
subclade IB	LMFA06000073	28.5448	C12H14O	2,4,6,8,10-dodecapentaenal	Fatty aldehydes [FA06]
subclade IB	LMFA07010479	28.2161	C11H18O2	Methyl 2E,4Z-decadienoate	Fatty esters [FA07]
subclade IB	LMFA07010777	28.1857	C9H14O2	prop-2-en-1-yl (2E)-hex-2-enoate	Fatty esters [FA07]
subclade IB	LMFA01030106	28.0466	C10H16O2	2E,6Z-decadienoic acid	Fatty Acids and Conjugates [FA01]
subclade IB	LMFA01030019	28.0119	C8H14O2	3Z-octenoic acid	Fatty Acids and Conjugates [FA01]
subclade IB	LMFA05000555	27.9504	C9H16O	(3E,6Z)-nona-3,6-dien-1-ol	Fatty alcohols [FA05]
subclade IB	LMFA01030020	27.9086	C8H14O2	3E-octenoic acid	Fatty Acids and Conjugates [FA01]
subclade IB	LMFA01031129	27.8459	C13H10O2	3E,5Z,7,8-tridecatetraene-10,12-diynoic acid	Fatty Acids and Conjugates [FA01]
subclade IB	LMFA01090138	27.8116	C5H7IO2	Ethyl 3-iodo-2E-propenoate	Fatty Acids and Conjugates [FA01]
subclade IB	LMFA01030206	27.7738	C10H16O2	3,5-decadienoic acid	Fatty Acids and Conjugates [FA01]
subclade IB	LMFA06000274	27.7345	C10H14O	2E,4E,7Z-decatrienal	Fatty aldehydes [FA06]
subclade IB	LMFA06000277	27.6898	C9H14O	4E,6E-nonenal	Fatty aldehydes [FA06]
subclade IB	LMFA01030962	27.6788	C10H14O2	(2E,4E,7E)-deca-2,4,7-trienoic acid	Fatty Acids and Conjugates [FA01]
subclade IB	LMFA01090139	27.6316	C5H6I2O2	Ethyl 3,3-diiodo-2-propenoate	Fatty Acids and Conjugates [FA01]
subclade IB	LMFA06000139	27.6129	C9H14O	4Z,8-Nonadienal	Fatty aldehydes [FA06]
subclade IB	LMFA07010882	27.6009	C8H12O2	ethyl (2E,4E)-hexa-2,4-dienoate	Fatty esters [FA07]
subclade IB	LMFA07010876	27.5241	C6H8O4	(2Z)-4-ethoxy-4-oxobut-2-enoic acid	Fatty esters [FA07]
subclade IB	LMFA01030022	27.4461	C8H14O2	5Z-octenoic acid	Fatty Acids and Conjugates [FA01]
subclade IB	LMFA05000126	27.4092	C8H16O	2Z-Octen-1-ol	Fatty alcohols [FA05]
subclade IB	LMFA07010187	27.205	C10H16O2	2E,7-Octadienyl acetate	Fatty esters [FA07]
subclade IB	LMFA01030208	27.1841	C10H16O2	3Z,5E-decadienoic acid	Fatty Acids and Conjugates [FA01]
subclade IB	LMFA07010178	27.1788	C8H14O2	2E-Hexenyl acetate	Fatty esters [FA07]
subclade IB	LMFA01031053	27.1408	C10H14O2	2Z,4E,6Z-Decatrienoic acid	Fatty Acids and Conjugates [FA01]
subclade IB	LMFA07010412	27.088	C6H12O2	propyl propionate	Fatty esters [FA07]
subclade IB	LMFA01030711	27.036	C10H10O3	8S-hydroxy-2-Decene-4,6-diynoic acid	Fatty Acids and Conjugates [FA01]
subclade IB	LMFA05000573	27.0164	C12H22O	(3E,6E)-dodeca-3,6-dien-1-ol	Fatty alcohols [FA05]
subclade IB	LMFA12000369	26.9991	C12H10O4S2	(E)-4-(6-((formyloxy)methyl)-1,2-dithiin-3-yl)but-1-en-3-yn-1-yl acetate	Oxygenated hydrocarbons [FA12]
subclade IB	LMFA12000362	26.8834	C12H10O2S2	4-([2,2'-bithiophen]-5-yl)but-3-yne-1,2-diol	Oxygenated hydrocarbons [FA12]
subclade IB	LMFA08040070	26.8015	C10H15NO3	N-2-methyl-6-oxo-2E,4E-heptadienoyl-ethanolamine	Fatty amides [FA08]
subclade IB	LMPR0102010003	26.7696	C10H16O	Geranial	Isoprenoids [PR01]
subclade IB	LMFA07010181	26.7104	C8H14O2	3Z-Hexenyl acetate	Fatty esters [FA07]
subclade IB	LMFA01030198	26.6985	C10H18O2	3Z-decenoic acid	Fatty Acids and Conjugates [FA01]
subclade IB	LMFA12000346	26.6598	C13H10S	2-(hexa-3E,5-dien-1-yn-1-yl)-5-(prop-1-yn-1-yl)thiophene	Oxygenated hydrocarbons [FA12]
subclade IB	LMFA07010211	26.6407	C12H20O2	3Z,5E-Decadienyl acetate	Fatty esters [FA07]
subclade IB	LMFA01031058	26.6275	C10H14O2	3E,5Z,7E-Decatrienoic acid	Fatty Acids and Conjugates [FA01]
subclade IB	LMFA01050235	26.6012	C10H8O4	2,10-dihydroxy-4,6,8-decatriynoic acid	Fatty Acids and Conjugates [FA01]
subclade IB	LMFA06000129	26.5737	C8H12O2	4-oxo-2E-Octenal	Fatty aldehydes [FA06]
subclade IB	LMFA07010852	26.561	C8H14O2	ethyl hex-2-enoate	Fatty esters [FA07]
subclade IB	LMFA05000058	26.5372	C12H20O	3,6,8-dodecatrien-1-ol	Fatty alcohols [FA05]
subclade IB	LMFA01031054	26.5057	C10H14O2	2E,4E,6Z-Decatrienoic acid	Fatty Acids and Conjugates [FA01]
subclade IB	LMFA07010944	26.4705	C9H16O2	methyl oct-2-enoate	Fatty esters [FA07]
subclade IB	LMFA07010182	26.4548	C8H14O2	1-Hexenyl acetate	Fatty esters [FA07]
subclade IB	LMFA06000138	26.3483	C9H12O	2E,4Z,6Z-Nonatrienal	Fatty aldehydes [FA06]
subclade IB	LMFA01170078	26.3152	C8H12O4	4Z-octenedioic acid	Fatty Acids and Conjugates [FA01]
subclade IB	LMFA06000137	26.3089	C9H12O	2E,4E,6Z-Nonatrienal	Fatty aldehydes [FA06]
subclade IB	LMFA06000061	26.2353	C10H12O	2,4,6,8-decatetraenal	Fatty aldehydes [FA06]
subclade IB	LMFA05000572	26.2349	C8H16O	(5Z)-oct-5-en-1-ol	Fatty alcohols [FA05]
subclade IB	LMFA01060191	26.1675	C6H7NO3	2-amino-6-oxo-2,4-hexadienoic acid	Fatty Acids and Conjugates [FA01]
subclade IB	LMFA06000117	26.0977	C9H14O	2E,6Z-nonadienal	Fatty aldehydes [FA06]
subclade IB	LMFA01030452	26.0894	C7H12O2	4Z-heptenoic acid	Fatty Acids and Conjugates [FA01]
subclade IB	LMFA07040019	26.0581	C9H12O2	2,6Z-Nonadien-4-olide	Fatty esters [FA07]
subclade IB	LMFA01031028	26.0561	C12H14O2	Doodeca-3Z,5Z,-7Z,-9Z,11-pentaenoic acid	Fatty Acids and Conjugates [FA01]
subclade IB	LMFA01030243	25.9909	C12H14O2	3,5,7,9,11-dodecapentaenoic acid	Fatty Acids and Conjugates [FA01]
subclade IB	LMFA07010177	25.9837	C8H12O2	2E,5-Hexadienyl acetate	Fatty esters [FA07]
subclade IB	LMFA01030102	25.8851	C10H16O2	2Z,4E-decadienoic acid	Fatty Acids and Conjugates [FA01]
subclade IB	LMFA01030709	25.8849	C10H8O3	10-hydroxy-2Z,8Z-Decadiene-4,6-diynoic acid	Fatty Acids and Conjugates [FA01]
subclade IB	LMFA05000696	25.884	C14H20O2	(2E,4E,6E,8E,10E)-4,9-dimethyldodeca-2,4,6,8,10-pentaene-1,12-diol	Fatty alcohols [FA05]
subclade IB	LMFA01030209	25.7956	C10H16O2	4,8-decadienoic acid	Fatty Acids and Conjugates [FA01]
subclade IB	LMFA07011189	25.7828	C11H8O2	methyl dec-2Z-en-4,6,8-triynoate	Fatty esters [FA07]
subclade IB	LMFA06000037	25.7478	C8H12O2	2-octenedial	Fatty aldehydes [FA06]
subclade IB	LMFA01030447	25.7453	C9H14O2	2,6-nonadienoic acid	Fatty Acids and Conjugates [FA01]
subclade IB	LMFA01060169	25.711	C5H9NO3	2-oxo-5-amino-pentanoic acid	Fatty Acids and Conjugates [FA01]
subclade IB	LMFA01170003	25.7105	C10H10O4	2E,4E,6Z,8Z-Decatetraenedioic acid	Fatty Acids and Conjugates [FA01]
subclade IB	LMFA06000045	25.6117	C9H14O	2,4-nonadienal	Fatty aldehydes [FA06]
subclade IB	LMFA07010881	25.6097	C7H14O2	ethyl pentanoate	Fatty esters [FA07]
subclade IB	LMFA01030215	25.5197	C10H14O2	2E,6E,8E-decatrienoic acid	Fatty Acids and Conjugates [FA01]
subclade IB	LMFA01030013	25.5113	C7H12O2	3-heptenoic acid	Fatty Acids and Conjugates [FA01]
subclade IB	LMFA01170087	25.4735	C6H8O4	3E-hexenedioic acid	Fatty Acids and Conjugates [FA01]
subclade IB	LMFA05000119	25.4691	C7H12O	2E,4Z-Heptadien-1-ol	Fatty alcohols [FA05]
subclade IB	LMFA12000343	25.4569	C11H10O2S	(5-(but-3-en-1-yn-1-yl)thiophen-2-yl)methyl acetate	Oxygenated hydrocarbons [FA12]
subclade IB	LMFA07010936	25.4464	C7H12O2	methyl (3Z)-hex-3-enoate	Fatty esters [FA07]
subclade IB	LMFA05000697	25.4424	C13H12O2	(2R,3E,11E)-trideca-3,11-dien-5,7,9-triyne-1,2-diol	Fatty alcohols [FA05]
subclade IB	LMFA06000068	25.4317	C11H18O	2,5-undecadienal	Fatty aldehydes [FA06]
subclade IB	LMFA01170133	25.4111	C6H6O5	5-oxo-2Z-hexenedioic acid	Fatty Acids and Conjugates [FA01]
subclade IB	LMFA01030242	25.3943	C12H16O2	2E,6E,8Z,10E-dodecatetraenoic acid	Fatty Acids and Conjugates [FA01]
subclade IB	LMFA07011002	25.3918	C10H12O3	propyl (2Z)-3-(furan-2-yl)prop-2-enoate	Fatty esters [FA07]
subclade IB	LMFA07010634	25.3044	C8H14O2	3-Methyl-2-butenyl propionate	Fatty esters [FA07]
subclade IB	LMFA12000361	25.2729	C13H10OS2	(5'-(but-3-en-1-yn-1-yl)-[2,2'-bithiophen]-5-yl)methanol	Oxygenated hydrocarbons [FA12]
subclade IB	LMFA12000239	25.2148	C7H10O2	3Z-Hepten-2,5-dione	Oxygenated hydrocarbons [FA12]
subclade IB	LMFA01030441	25.1779	C8H12O2	4Z,7-octadienoic acid	Fatty Acids and Conjugates [FA01]
subclade IB	LMFA06000136	25.1409	C9H12O	2E,4E,6E-Nonatrienal	Fatty aldehydes [FA06]
subclade IB	LMFA12000368	25.1332	C11H10O2S2	(E)-4-(6-methyl-1,2-dithiin-3-yl)but-1-en-3-yn-1-yl acetate	Oxygenated hydrocarbons [FA12]
subclade IB	LMFA01031036	25.1081	C11H10O3	4-hydroxyundeca-5,6-diene-8,10-diynoic acid	Fatty Acids and Conjugates [FA01]
subclade IB	LMFA01030442	25.0949	C8H12O2	5,7-octadienoic acid	Fatty Acids and Conjugates [FA01]
subclade IB	LMFA07010179	25.0724	C8H14O2	3E-Hexenyl acetate	Fatty esters [FA07]
subclade IB	LMFA05000124	25.0192	C8H16O	2E-Octen-1-ol	Fatty alcohols [FA05]
subclade IB	LMFA06000042	25.0054	C9H16O	3-nonenal	Fatty aldehydes [FA06]
subclade IB	LMFA01030015	25.0035	C7H12O2	5-heptenoic acid	Fatty Acids and Conjugates [FA01]
subclade IB	LMFA01031040	24.992	C10H10O2	2Z-decene-4,6-diynoic acid	Fatty Acids and Conjugates [FA01]
subclade IB	LMFA01030488	24.9577	C7H10O2	3-heptynoic acid	Fatty Acids and Conjugates [FA01]
subclade IB	LMFA01031044	24.9354	C11H8O2	3Z,9,10-undecatriene-5,7-diynoic acid	Fatty Acids and Conjugates [FA01]
subclade IB	LMFA01030017	24.9089	C8H14O2	2Z-octenoic acid	Fatty Acids and Conjugates [FA01]
subclade IB	LMFA07010968	24.9065	C6H12O2S	(methylsulfanyl)methyl butanoate	Fatty esters [FA07]
subclade IB	LMFA01090148	24.8898	C6H5O4Cl	(2E,4E)-3-chlorohexa-2,4-dienedioic acid	Fatty Acids and Conjugates [FA01]
subclade IB	LMFA01170071	24.8485	C6H6O5	3-hydroxy-2E,4E-hexadienedioic acid	Fatty Acids and Conjugates [FA01]
subclade IB	LMFA07010875	24.8457	C6H10O2	ethyl (2Z)-but-2-enoate	Fatty esters [FA07]
subclade IB	LMFA01010007	24.8121	C7H14O2	heptanoic acid	Fatty Acids and Conjugates [FA01]
subclade IB	LMFA06000034	24.8025	C8H12O	2,4-octadienal	Fatty aldehydes [FA06]
subclade IB	LMFA07010941	24.7546	C8H14O2	methyl (2E)-hept-2-enoate	Fatty esters [FA07]
subclade IB	LMFA01031057	24.7252	C10H14O2	3Z,5E,7E-Decatrienoic acid	Fatty Acids and Conjugates [FA01]
subclade IB	LMFA01031046	24.6952	C10H8O2	2Z,8E-decadiene-4,6-diynoic acid	Fatty Acids and Conjugates [FA01]
subclade IB	LMFA01031156	24.6588	C10H8O2	methyl 2Z,8Z-nonadien-4,6-diynoate	Fatty Acids and Conjugates [FA01]
subclade IB	LMFA12000342	24.6392	C10H8O2S	(E)-4-(thiophen-2-yl) but-1-en-3-yn-1-yl acetate	Oxygenated hydrocarbons [FA12]
subclade IB	LMFA07010195	24.6331	C10H18O2	3Z-Octenyl acetate	Fatty esters [FA07]
subclade IB	LMFA12000017	24.6001	C8H12O	3E,5E-Octadien-2-one	Oxygenated hydrocarbons [FA12]
subclade IB	LMFA06000273	24.5926	C10H14O	2E,4Z,7Z-decatrienal	Fatty aldehydes [FA06]
subclade IB	LMFA01070035	24.4737	C13H12O5	methyl 10-acetoxy-8,9-epoxy-2Z-decen-4,6-diynoate	Fatty Acids and Conjugates [FA01]
subclade IB	LMFA01030210	24.4442	C10H16O2	4E,9-decadienoic acid	Fatty Acids and Conjugates [FA01]
subclade IB	LMFA01030943	24.3887	C6H8O3	(2Z,4Z)-2-hydroxyhexa-2,4-dienoic acid	Fatty Acids and Conjugates [FA01]
subclade IB	LMFA01010006	24.2903	C6H12O2	Hexanoic acid	Fatty Acids and Conjugates [FA01]
subclade IB	LMFA08020194	24.2318	C5H5NO4	(2Z)-4-formamido-4-oxobut-2-enoic acid	Fatty amides [FA08]
subclade IB	LMFA06000010	24.2132	C6H8O2	3-hexenedial	Fatty aldehydes [FA06]
subclade IB	LMFA01100035	24.2024	C6H13NO2	6-amino-hexanoic acid	Fatty Acids and Conjugates [FA01]
subclade IB	LMFA01030449	24.1926	C9H14O2	2Z,4E-nonadienoic acid	Fatty Acids and Conjugates [FA01]
subclade IB	LMFA06000146	24.1364	C10H16O	2E,4Z-Decadienal	Fatty aldehydes [FA06]
subclade IB	LMFA01031011	24.0878	C7H10O4	hept-2-enedioic acid	Fatty Acids and Conjugates [FA01]
subclade IB	LMFA01030012	24.0119	C7H12O2	2-heptenoic acid	Fatty Acids and Conjugates [FA01]
subclade IB	LMFA06000022	23.9872	C7H12O	5-heptenal	Fatty aldehydes [FA06]
subclade IB	LMFA01030779	23.9808	C6H10O2	3Z-hexenoic acid	Fatty Acids and Conjugates [FA01]
subclade IB	LMFA01031101	23.9553	C10H8O2	2Z,8Z-Decadiene-4,6-diynoic acid	Fatty Acids and Conjugates [FA01]
subclade IB	LMFA05000156	23.9407	C12H24O	7Z-Dodecen-1-ol	Fatty alcohols [FA05]
subclade IB	LMFA07010740	23.8297	C9H12O2	prop-2-en-1-yl (2E,4E)-hexa-2,4-dienoate	Fatty esters [FA07]
subclade IB	LMFA06000131	23.7567	C8H12O	2E,6E-Octadienal	Fatty aldehydes [FA06]
subclade IB	LMFA05000701	23.7295	C7H12O	hepta-2,4-dien-1-ol	Fatty alcohols [FA05]
subclade IB	LMFA07010581	23.6694	C8H14O2	(E)-2-Butenyl butyrate	Fatty esters [FA07]
subclade IB	LMFA05000498	23.6241	C9H16O	6E,8-Nonadien-2R-ol	Fatty alcohols [FA05]
subclade IB	LMFA01030786	23.5696	C11H20O2	5Z-undecenoic acid	Fatty Acids and Conjugates [FA01]
subclade IB	LMFA01030216	23.5402	C10H14O2	2E,6Z,8E-decatrienoic acid	Fatty Acids and Conjugates [FA01]
subclade IB	LMFA01030752	23.5135	C11H10O2	2E,8Z-Undecadiene-4,6-diynoic acid	Fatty Acids and Conjugates [FA01]
subclade IB	LMFA06000165	23.5129	C12H20O	5Z,7E-Dodecadienal	Fatty aldehydes [FA06]
subclade IB	LMFA01170070	23.5083	C6H8O4	2E-hexenedioic acid	Fatty Acids and Conjugates [FA01]
subclade IB	LMFA06000126	23.4935	C7H10O	2E,4Z-Heptadienal	Fatty aldehydes [FA06]
subclade IB	LMFA01031086	23.4726	C14H12O2	2E,4E,6E,12E-Tetradecatetraene-8,10-diynoic acid	Fatty Acids and Conjugates [FA01]
subclade IB	LMFA01031001	23.4683	C6H8O3	(2E,4Z)-2-hydroxyhexa-2,4-dienoic acid	Fatty Acids and Conjugates [FA01]
subclade IB	LMFA01030222	23.4161	C11H18O2	2E,4E-undecadienoic acid	Fatty Acids and Conjugates [FA01]
subclade IB	LMFA01060003	23.3937	C4H6O3	3-oxo-butanoic acid	Fatty Acids and Conjugates [FA01]
subclade IB	LMFA01060174	23.384	C6H8O3	2-Oxo-4E-hexenoic acid	Fatty Acids and Conjugates [FA01]
subclade IB	LMFA07010180	23.3582	C8H12O2	2E,4E-Hexadienyl acetate	Fatty esters [FA07]
subclade IB	LMFA07010967	23.3438	C7H10O2	methyl (2E,4E)-hexa-2,4-dienoate	Fatty esters [FA07]
subclade IB	LMFA05000480	23.2502	C7H14O	4E-hepten-2-ol	Fatty alcohols [FA05]
subclade IB	LMFA06000157	23.1095	C12H20O	5E,7Z-Dodecadienal	Fatty aldehydes [FA06]
subclade IB	LMFA06000070	23.1045	C11H14O	4,10-undecadiynal	Fatty aldehydes [FA06]
subclade IB	LMFA01030498	22.9436	C6H8O2	3-hexynoic acid	Fatty Acids and Conjugates [FA01]
subclade IB	LMFA07010874	22.925	C6H12O2	ethyl butanoate	Fatty esters [FA07]
subclade IB	LMFA12000038	22.924	C8H12O	6-Methyl-3E,5-heptadien-2-one	Oxygenated hydrocarbons [FA12]
subclade IB	LMFA12000349	22.9175	C9H8OS	(5-(but-3-en-1-yn-1-yl)thiophen-2-yl)methanol	Oxygenated hydrocarbons [FA12]
subclade IB	LMFA01030970	22.8475	C6H6O4	2-hydroxy-6-oxohexa-2,4-dienoic acid	Fatty Acids and Conjugates [FA01]
subclade IB	LMFA01060095	22.8375	C12H16O3	12-oxo-5E,8E,10Z-dodecatrienoic acid	Fatty Acids and Conjugates [FA01]
subclade IB	LMFA01070027	22.7967	C10H8O3	8,9-Epoxy-2Z-decene-4,6-diynoic acid	Fatty Acids and Conjugates [FA01]
subclade IB	LMFA07010962	22.773	C5H6O4	(2Z)-4-methoxy-4-oxobut-2-enoic acid	Fatty esters [FA07]
subclade IB	LMFA06000025	22.7147	C7H10O	4,6-heptadienal	Fatty aldehydes [FA06]
subclade IB	LMFA06000015	22.6432	C6H12O2	6-hydroxy-hexanal	Fatty aldehydes [FA06]
subclade IB	LMFA06000113	22.6149	C9H16O	3Z-nonenal	Fatty aldehydes [FA06]
subclade IB	LMFA01030963	22.6013	C6H4O4Cl2	2,4-dichlorohexa-2,4-dienedioic acid	Fatty Acids and Conjugates [FA01]
subclade IB	LMFA01030754	22.599	C11H8O2	4E-Undecene-6,8,10-triynoic acid	Fatty Acids and Conjugates [FA01]
subclade IB	LMFA05000464	22.5682	C6H12O	3Z-Hexen-3-ol	Fatty alcohols [FA05]
subclade IB	LMPK12120096	22.5003	C15H12O4		Flavonoids [PK12]
subclade IB	LMFA06000036	22.414	C8H10O	2,4,6-octatrienal	Fatty aldehydes [FA06]
subclade IB	LMPR0102010021	22.2851	C10H16	3,7-dimethyl-1,3E,6-octatriene	Isoprenoids [PR01]
subclade IB	LMFA01030751	22.1909	C10H8O2	2E,8E-decadiene-4,6-diynoic acid	Fatty Acids and Conjugates [FA01]
subclade IB	LMFA12000104	22.1657	C7H12O	4-Hepten-2-one	Oxygenated hydrocarbons [FA12]
subclade IB	LMFA01170082	22.1023	C6H7NO4	2-amino-2,4-hexadienedioic acid	Fatty Acids and Conjugates [FA01]
subclade IB	LMFA01170124	22.0996	C6H6O4	2E,4E-hexadienedioic acid	Fatty Acids and Conjugates [FA01]
subclade IB	LMFA05000706	22.0927	C10H10O	3,4-decadiene-6,8-diyn-1-ol	Fatty alcohols [FA05]
subclade IB	LMFA01170077	22.0375	C6H6O4	2Z,4Z-hexadienedioic acid	Fatty Acids and Conjugates [FA01]
subclade IB	LMFA06000060	22.022	C10H14O	2,4,7-decatrienal	Fatty aldehydes [FA06]
subclade IB	LMFA12000371	21.9789	C13H8S2	3-(hexa-5-en-1,3-diyn-1-yl)-6-(prop-1-yn-1-yl)-1,2-dithiine	Oxygenated hydrocarbons [FA12]
subclade IB	LMFA05000115	21.9769	C6H12O	2Z-Hexen-1-ol	Fatty alcohols [FA05]
subclade IB	LMFA01060166	21.9269	C5H6O3	3-oxo-4-pentenoic acid	Fatty Acids and Conjugates [FA01]
subclade IB	LMFA01150045	21.915	C14H12O4	(E)-3-(5-((E)-hept-4-en-2-ynoyl)-furan-2-yl)-acrylic acid	Fatty Acids and Conjugates [FA01]
subclade IB	LMFA06000133	21.9075	C8H12O	2E,6Z-Octadienal	Fatty aldehydes [FA06]
subclade IB	LMFA01060194	21.9028	C4H4O6	2-oxo-3,4,4-trihydroxy-3E-butenoic acid	Fatty Acids and Conjugates [FA01]
subclade IB	LMFA06000275	21.8472	C8H10O	2E,4E,7-octatrienal	Fatty aldehydes [FA06]
subclade IB	LMFA05000561	21.7568	C6H12O	(4Z)-hex-4-en-1-ol	Fatty alcohols [FA05]
subclade IB	LMFA12000238	21.7286	C7H10O2	3E-Hepten-2,5-dione	Oxygenated hydrocarbons [FA12]
subclade IB	LMFA06000062	21.7256	C10H8O	2,8-decadiene-4,6-diyn-1-al	Fatty aldehydes [FA06]
subclade IB	LMFA06000272	21.6313	C8H10O	2E,4Z,7-octatrienal	Fatty aldehydes [FA06]
subclade IB	LMFA01030199	21.576	C10H18O2	4Z-decenoic acid	Fatty Acids and Conjugates [FA01]
subclade IB	LMFA12000133	21.5516	C9H16O	3E-Nonen-2-one	Oxygenated hydrocarbons [FA12]
subclade IB	LMFA01170116	21.5029	C5H6O4	2-methyl-2E-butenedioic acid	Fatty Acids and Conjugates [FA01]
subclade IB	LMFA05000563	21.5003	C8H12O2	(3E,5E)-7-hydroxy-6-methylhepta-3,5-dienal	Fatty alcohols [FA05]
subclade IB	LMFA01090149	21.462	C6H5O4Cl	(2Z,4Z)-3-chlorohexa-2,4-dienedioic acid	Fatty Acids and Conjugates [FA01]
subclade IB	LMFA01030927	21.4037	C6H6O4	(2E,4Z)-4-hydroxy-6-oxohexa-2,4-dienoic acid	Fatty Acids and Conjugates [FA01]
subclade IB	LMFA01030507	21.3159	C9H14O2	6-nonynoic acid	Fatty Acids and Conjugates [FA01]
subclade IB	LMFA07010948	21.3149	C5H8O3	methyl 3-hydroxybut-2-enoate	Fatty esters [FA07]
subclade IB	LMFA01170061	21.2767	C4H4O5	2-hydroxy-2-butenedioic acid	Fatty Acids and Conjugates [FA01]
subclade IB	LMFA07010410	21.2416	C4H8O2	Methyl propionate	Fatty esters [FA07]
subclade IB	LMFA12000030	21.2303	C6H10O	4-Methyl-3-penten-2-one	Oxygenated hydrocarbons [FA12]
subclade IB	LMFA05000113	21.2286	C6H12O	3E-Hexen-1-ol	Fatty alcohols [FA05]
subclade IB	LMFA01030753	21.2036	C11H8O2	3Z-Undecene-5,7,10-triynoic acid	Fatty Acids and Conjugates [FA01]
subclade IB	LMFA01030708	21.1674	C10H8O3	10-hydroxy-2E,8Z-Decadiene-4,6-diynoic acid	Fatty Acids and Conjugates [FA01]
subclade IB	LMFA01030967	21.1393	C6H5O4Cl	2-chlorohexa-2,4-dienedioic acid	Fatty Acids and Conjugates [FA01]
subclade IB	LMFA01030744	21.1359	C8H6O2	6Z-Octene-2,4-diynoic acid	Fatty Acids and Conjugates [FA01]
subclade IB	LMFA01170067	21.1164	C6H6O5	4-oxo-2E-hexenedioic acid	Fatty Acids and Conjugates [FA01]
subclade IB	LMFA12000103	21.1072	C7H12O	3-Hepten-2-one	Oxygenated hydrocarbons [FA12]
subclade IB	LMFA01100040	21.0291	C5H11NO2	5-amino-pentanoic acid	Fatty Acids and Conjugates [FA01]
subclade IB	LMFA12000373	20.9803	C9H8OS2	(6-(but-3-en-1-yn-1-yl)-1,2-dithiin-3-yl)methanol	Oxygenated hydrocarbons [FA12]
subclade IB	LMFA01030944	20.828	C6H8O2	(2Z,4Z)-hexa-2,4-dienoic acid	Fatty Acids and Conjugates [FA01]
subclade IB	LMFA12000134	20.8036	C9H16O	6E-Nonen-2-one	Oxygenated hydrocarbons [FA12]
subclade IB	LMFA05000020	20.7741	C12H22O	5,7-dodecadien-1-ol	Fatty alcohols [FA05]
subclade IB	LMFA06000120	20.6865	C6H8O2	4-oxo-2E-Hexenal	Fatty aldehydes [FA06]
subclade IB	LMFA06000110	20.6835	C6H10O	3Z-hexenal	Fatty aldehydes [FA06]
subclade IB	LMFA01030792	20.6789	C7H10O2	4-Methyl-3Z,5-hexadienoic acid	Fatty Acids and Conjugates [FA01]
subclade IB	LMFA07010505	20.5842	C5H8O2	ethyl 2E-propenoate	Fatty esters [FA07]
subclade IB	LMFA01100039	20.5557	C4H9NO2	4-amino-butanoic acid	Fatty Acids and Conjugates [FA01]
subclade IB	LMFA12000370	20.5441	C13H10S2	(E)-3-(hexa-3,5-dien-1-yn-1-yl)-6-(prop-1-yn-1-yl)-1,2-dithiine	Oxygenated hydrocarbons [FA12]
subclade IB	LMFA01090030	20.4931	C7H9BrO2	7-bromo-5-heptynoic acid	Fatty Acids and Conjugates [FA01]
subclade IB	LMFA07010960	20.4898	C8H8O3	methyl (2E)-3-(furan-2-yl)prop-2-enoate	Fatty esters [FA07]
subclade IB	LMFA01090140	20.486	C3H2I2O2	3,3-diiodo-2-propenoic acid	Fatty Acids and Conjugates [FA01]
subclade IB	LMFA12000351	20.3913	C12H8S2	5-(but-3-en-1-yn-1-yl)-2,2'-bithiophene	Oxygenated hydrocarbons [FA12]
subclade IB	LMFA06000122	20.3759	C6H8O2	4-oxo-2Z-Hexenal	Fatty aldehydes [FA06]
subclade IB	LMFA11000319	20.3288	C7H14	1-Heptene	Hydrocarbons [FA11]
subclade IB	LMFA06000161	20.3228	C12H22O	5Z-Dodecenal	Fatty aldehydes [FA06]
subclade IB	LMFA01050006	20.3043	C4H8O3	4-hydroxy-butanoic acid	Fatty Acids and Conjugates [FA01]
subclade IB	LMFA01030006	20.2397	C5H8O2	3-pentenoic acid	Fatty Acids and Conjugates [FA01]
subclade IB	LMFA01050254	20.2269	C12H22O3	3R-hydroxy-5Z-dodecenoic acid	Fatty Acids and Conjugates [FA01]
subclade IB	LMFA01020031	20.216	C6H10O2	4-methyl-3-pentenoic acid	Fatty Acids and Conjugates [FA01]
subclade IB	LMFA06000055	20.2125	C10H18O	5-decenal	Fatty aldehydes [FA06]
subclade IB	LMFA01030976	20.1975	C6H5O4Cl	3-chlorohexa-2,4-dienedioic acid	Fatty Acids and Conjugates [FA01]
subclade IB	LMFA01030008	20.1573	C6H10O2	2E-hexenoic acid	Fatty Acids and Conjugates [FA01]
subclade IB	LMFA12000339	20.1496	C9H8S	2-(but-3-en-1-yn-1-yl)-5-methylthiophene	Oxygenated hydrocarbons [FA12]
subclade IB	LMFA12000012	20.0478	C4H6O2	2,3-Butanedione	Oxygenated hydrocarbons [FA12]
subclade IB	LMFA01090135	20.0255	C2H3IO2	Iodoethanoic acid	Fatty Acids and Conjugates [FA01]
subclade IB	LMFA12000366	20.0169	C10H10S2	(E)-3-methyl-6-(pent-3-en-1-yn-1-yl)-1,2-dithiine	Oxygenated hydrocarbons [FA12]
subclade IB	LMFA12000009	19.9787	C8H14O	3E-octen-2-one	Oxygenated hydrocarbons [FA12]
subclade IB	LMFA12000340	19.9739	C9H8S	(E)-2-(pent-3-en-1-yn-1-yl)thiophene	Oxygenated hydrocarbons [FA12]
subclade IB	LMFA06000002	19.9089	C6H10O	2-hexenal	Fatty aldehydes [FA06]
subclade IB	LMFA01050010	19.8972	C5H10O3	5-hydroxy-pentanoic acid	Fatty Acids and Conjugates [FA01]
subclade IB	LMPR0102010020	19.8972	C10H16	3,7-dimethyl-1,3Z,6-octatriene	Isoprenoids [PR01]
subclade IB	LMFA11000061	19.8955	C11H20	1,3E,5Z-Undecatriene	Hydrocarbons [FA11]
subclade IB	LMFA01030007	19.8246	C5H8O2	4-pentenoic acid	Fatty Acids and Conjugates [FA01]
subclade IB	LMFA01170134	19.7931	C5H6O4	2Z-pentenedioic acid	Fatty Acids and Conjugates [FA01]
subclade IB	LMFA01090137	19.7897	C3H3IO2	3-iodo-2E-propenoic acid	Fatty Acids and Conjugates [FA01]
subclade IB	LMFA01030781	19.7493	C7H8O2	2E,4E,6-heptatrienoic acid	Fatty Acids and Conjugates [FA01]
subclade IB	LMFA12000019	19.7209	C6H10O	3E-Hexene-2-one	Oxygenated hydrocarbons [FA12]
subclade IB	LMFA01170109	19.7151	C5H6O4	2E-pentenedioic acid	Fatty Acids and Conjugates [FA01]
subclade IB	LMFA01030782	19.6444	C7H8O2	2Z,4E,6-heptatrienoic acid	Fatty Acids and Conjugates [FA01]
subclade IB	LMFA01030791	19.6417	C6H10O2	2Z-Hexenoic acid	Fatty Acids and Conjugates [FA01]
subclade IB	LMFA01020398	19.5865	C9H14O2	6S-methyl-2E,4E-octadienoic acid	Fatty Acids and Conjugates [FA01]
subclade IB	LMFA01030926	19.5788	C6H6O4	(2E,4Z)-2-hydroxy-6-oxohexa-2,4-dienoic acid	Fatty Acids and Conjugates [FA01]
subclade IB	LMFA06000011	19.3069	C6H6O2	2,4-hexadienedial	Fatty aldehydes [FA06]
subclade IB	LMFA12000365	19.2479	C9H8S2	3-(but-3-en-1-yn-1-yl)-6-methyl-1,2-dithiine	Oxygenated hydrocarbons [FA12]
subclade IB	LMFA12000020	19.2406	C4H8O2	3-Hydroxybutan-2-one	Oxygenated hydrocarbons [FA12]
subclade IB	LMFA01031005	19.2401	C5H8O2	(3Z)-pent-3-enoic acid	Fatty Acids and Conjugates [FA01]
subclade IB	LMFA05000060	19.2109	C6H12O	2E-hexenol	Fatty alcohols [FA05]
subclade IB	LMFA06000009	19.2032	C6H8O2	2-hexenedial	Fatty aldehydes [FA06]
subclade IB	LMFA11000035	19.1949	C6H12	2E-Hexene	Hydrocarbons [FA11]
subclade IB	LMFA08010027	19.1794	C8H5NO2	8-hydroxyocta-2,4,6-triynamide	Fatty amides [FA08]
subclade IB	LMFA01020097	18.9322	C5H8O2	3-methyl-2-butenoic acid	Fatty Acids and Conjugates [FA01]
subclade IB	LMFA01030100	18.9165	C6H8O2	2E,4E-hexadienoic acid	Fatty Acids and Conjugates [FA01]
subclade IB	LMFA01170043	18.9082	C4H6O4	Butanedioic acid	Fatty Acids and Conjugates [FA01]
subclade IB	LMFA01030241	18.8931	C12H16O2	2E,6E,8E,10E-dodecatetraenoic acid	Fatty Acids and Conjugates [FA01]
subclade IB	LMFA01030961	18.8257	C8H4O2	octa-2,4,6-triynoic acid	Fatty Acids and Conjugates [FA01]
subclade IB	LMFA12000003	18.7938	C5H10O	pentan-2-one	Oxygenated hydrocarbons [FA12]
subclade IB	LMFA01031012	18.7629	C6H8O2	hexa-2,4-dienoic acid	Fatty Acids and Conjugates [FA01]
subclade IB	LMFA06000118	18.7489	C4H6O3	4-oxo-butanoic acid	Fatty aldehydes [FA06]
subclade IB	LMFA05000606	18.693	C8H6O	octa-2,4,6-triyn-1-ol	Fatty alcohols [FA05]
subclade IB	LMFA11000036	18.686	C10H18	3E,7-Dimethyl-1,3,6-octatriene	Hydrocarbons [FA11]
subclade IB	LMFA05000105	18.6611	C5H10O	2-Methylenebutan-1-ol	Fatty alcohols [FA05]
subclade IB	LMFA12000028	18.6596	C5H8O	3E-pentene-2-one	Oxygenated hydrocarbons [FA12]
subclade IB	LMFA05000562	18.57	C8H12O2	(3E,5E)-7-hydroxy-6-methylhepta-3,5-dien-2-one	Fatty alcohols [FA05]
subclade IB	LMFA12000069	18.4859	C5H8O	1-Penten-3-one	Oxygenated hydrocarbons [FA12]
subclade IB	LMFA01050398	18.4208	C4H6O3	4-hydroxy-2E-butenoic acid	Fatty Acids and Conjugates [FA01]
subclade IB	LMFA06000017	18.4092	C6H8O2	6-hydroxy-2,4-hexadienal	Fatty aldehydes [FA06]
subclade IB	LMFA01030978	18.3733	C4H6O3	3-hydroxybut-2-enoic acid	Fatty Acids and Conjugates [FA01]
subclade IB	LMFA01030005	18.3172	C5H8O2	2-pentenoic acid	Fatty Acids and Conjugates [FA01]
subclade IB	LMFA07010954	18.3148	C6H10O2	methyl pent-4-enoate	Fatty esters [FA07]
subclade IB	LMFA08010018	18.1993	C4H9NO	butanamide	Fatty amides [FA08]
subclade IB	LMFA01170138	18.1812	C5H4O4	2,3-pentadienedioic acid	Fatty Acids and Conjugates [FA01]
subclade IB	LMFA01060077	18.168	C3H4O3	2-oxo-propinoic acid	Fatty Acids and Conjugates [FA01]
subclade IB	LMFA06000050	18.1406	C9H4O	2-nonene-4,6,8-triynal	Fatty aldehydes [FA06]
subclade IB	LMFA01031004	17.8905	C5H8O2	(2Z)-pent-2-enoic acid	Fatty Acids and Conjugates [FA01]
subclade IB	LMFA01030004	17.8352	C4H6O2	3-butenoic acid	Fatty Acids and Conjugates [FA01]
subclade IB	LMFA12000338	17.8287	C8H6S	2-(but-3-en-1-yn-1-yl) thiophene	Oxygenated hydrocarbons [FA12]
subclade IB	LMFA01090075	17.7911	C3H3BrO2	3-bromo-2E-propenoic acid	Fatty Acids and Conjugates [FA01]
subclade IB	LMFA01020030	17.7895	C5H8O2	2-methyl-2E-butenoic acid	Fatty Acids and Conjugates [FA01]
subclade IB	LMFA01030194	17.7157	C4H6O2	2Z-butenoic acid	Fatty Acids and Conjugates [FA01]
subclade IB	LMFA01170041	17.6262	C3H4O4	Propanedioic acid	Fatty Acids and Conjugates [FA01]
subclade IB	LMFA05000501	17.5152	C9H16O	6E,8-nonadien-2S-ol	Fatty alcohols [FA05]
subclade IB	LMFA06000006	17.5024	C6H8O	2,4-hexadienal	Fatty aldehydes [FA06]
subclade IB	LMFA01090029	17.4786	C4H5BrO2	2-bromo-2-butenoic acid	Fatty Acids and Conjugates [FA01]
subclade IB	LMPR0102010022	17.4472	C10H16	3,7-dimethyl-1,3Z,7-octatriene	Isoprenoids [PR01]
subclade IB	LMFA01090078	17.2359	C3H2Br2O2	3,3-dibromo-2-propenoic acid	Fatty Acids and Conjugates [FA01]
subclade IB	LMFA05000493	17.1835	C8H14O	1,5Z-Octadien-3-ol	Fatty alcohols [FA05]
subclade IB	LMFA12000136	17.12	C9H16O	6Z-Nonen-2-one	Oxygenated hydrocarbons [FA12]
subclade IB	LMFA01020110	17.1117	C5H8O2	3-methyl-3-butenoic acid	Fatty Acids and Conjugates [FA01]
subclade IB	LMFA12000341	17.0462	C8H6OS	(E)-4-(thiophen-2-yl)but-1-en-3-yn-1-ol	Oxygenated hydrocarbons [FA12]
subclade IB	LMFA01030743	17.04	C8H6O2	6E-Octene-2,4-diynoic acid	Fatty Acids and Conjugates [FA01]
subclade IB	LMFA12000364	17.034	C8H6S2	3-(but-3-en-1-yn-1-yl)-1,2-dithiine	Oxygenated hydrocarbons [FA12]
subclade IB	LMFA07010870	17.0094	C7H12O2	ethyl pent-4-enoate	Fatty esters [FA07]
subclade IB	LMFA01090068	16.8617	C2H3ClO2	2-chloro-ethanoic acid	Fatty Acids and Conjugates [FA01]
subclade IB	LMFA12000374	16.8606	C8H8O2S2	4-(1,2-dithiin-3-yl)but-3-yne-1,2-diol	Oxygenated hydrocarbons [FA12]
subclade IB	LMFA01090071	16.8598	C3H3ClO2	3-chloro-2E-propenoic acid	Fatty Acids and Conjugates [FA01]
subclade IB	LMFA01030099	16.8229	C5H6O2	2,4-pentadienoic acid	Fatty Acids and Conjugates [FA01]
subclade IB	LMFA01090153	16.7923	C6H5O4Cl	(2E,4Z)-3-chlorohexa-2,4-dienedioic acid	Fatty Acids and Conjugates [FA01]
subclade IB	LMPK13090018	16.6919	C14H12O2		Aromatic polyketides [PK13]
subclade IB	LMFA01030925	16.6611	C4H6O2	but-2-enoic acid	Fatty Acids and Conjugates [FA01]
subclade IB	LMFA01020399	16.6502	C9H14O3	8-hydroxy-6S-methyl-2E,4E-octadienoic acid	Fatty Acids and Conjugates [FA01]
subclade IB	LMFA01031018	16.617	C5H6O2	penta-2,4-dienoic acid	Fatty Acids and Conjugates [FA01]
subclade IB	LMFA01030195	16.6162	C4H6O2	2E-butenoic acid	Fatty Acids and Conjugates [FA01]
subclade IB	LMFA01090073	16.2779	C3H2Cl2O2	3,3-dichloro-2-propenoic acid	Fatty Acids and Conjugates [FA01]
subclade IB	LMFA05000107	15.9583	C5H10O	3-Methyl-3-buten-1-ol	Fatty alcohols [FA05]
subclade IB	LMFA05000026	15.84	C12H22O	7E,9Z-dodecadien-1-ol	Fatty alcohols [FA05]
subclade IB	LMFA11000080	15.698	C10H18	3,7-Dimethyl-1,3Z,6-octatriene	Hydrocarbons [FA11]
subclade IB	LMFA05000106	15.5958	C5H10O	3-Methyl-2-buten-1-ol	Fatty alcohols [FA05]
subclade IB	LMFA01090072	15.5537	C3H2Cl2O2	2,3-dichloro-2Z-propenoic acid	Fatty Acids and Conjugates [FA01]
subclade IB	LMPK13090005	15.3869	C14H12O3		Aromatic polyketides [PK13]
subclade IB	LMFA08010016	14.8907	C4H7NO2	3-oxobutanamide	Fatty amides [FA08]
subclade IB	LMPK13090011	14.8125	C14H12O4		Aromatic polyketides [PK13]
subclade IB	LMFA01020029	14.8123	C5H8O2	2-methyl-2Z-butenoic acid	Fatty Acids and Conjugates [FA01]
subclade IB	LMFA05000150	14.3947	C12H22O	5E,7Z-Dodecadien-1-ol	Fatty alcohols [FA05]
subclade IB	LMPK13090006	14.3275	C14H12O4		Aromatic polyketides [PK13]
subclade IB	LMPK13090019	14.1681	C15H13NO3		Aromatic polyketides [PK13]
subclade IB	LMFA01090069	14.1574	C3H3ClO2	2-chloro-2-propenoic acid	Fatty Acids and Conjugates [FA01]
subclade IB	LMFA01060238	13.9947	C12H16O3	6-oxo-2E,4E-dodecadienoic acid	Fatty Acids and Conjugates [FA01]
subclade IB	LMFA01031114	13.9659	C12H12O3	4-hydroxy-5,6-dodecadiene-8,10-diynoic acid	Fatty Acids and Conjugates [FA01]
subclade IB	LMPR0102010023	13.753	C10H16	3,7-dimethyl-1,3E,7-octatriene	Isoprenoids [PR01]
subclade IB	LMFA11000042	13.3653	C10H16	2,6-Dimethyl-2,4E,6E-octatriene	Hydrocarbons [FA11]
subclade IB	LMFA01010002	13.3538	C2H4O2	ethanoic acid	Fatty Acids and Conjugates [FA01]
subclade IB	LMFA12000004	13.1976	C7H14O	heptan-2-one	Oxygenated hydrocarbons [FA12]
subclade IB	LMFA12000345	13.1289	C8H6S2	2,2'-bithiophene	Oxygenated hydrocarbons [FA12]
subclade IB	LMFA01020111	13.1116	C5H8O2	2-ethyl-2-propenoic acid	Fatty Acids and Conjugates [FA01]
subclade IB	LMFA12000350	13.0476	C8H8O2S	4-(thiophen-2-yl)but-3-yne-1,2-diol	Oxygenated hydrocarbons [FA12]
subclade IB	LMFA12000352	12.5835	C13H10S2	5-(but-3-en-1-yn-1-yl)-5'-methyl-2,2'-bithiophene	Oxygenated hydrocarbons [FA12]
subclade IB	LMFA01030193	12.4085	C3H4O2	2-propenoic acid	Fatty Acids and Conjugates [FA01]
subclade IB	LMPK12120194	12.3792	C16H14O4	2',5'-Dihydroxy-4-methoxychalcone	Flavonoids [PK12]
subclade IB	LMFA01030024	12.0271	C8H14O2	6Z-octenoic acid	Fatty Acids and Conjugates [FA01]
subclade IB	LMPK13090024	11.9745	C14H12O		Aromatic polyketides [PK13]
subclade IB	LMFA04040003	11.4351	C22H32O4	10S,17S-dihydroxy-4Z,7Z,11E,13Z,15E,19Z-docosahexaenoic acid	Docosanoids [FA04]
subclade IB	LMFA01030504	10.876	C9H14O2	2-nonynoic acid	Fatty Acids and Conjugates [FA01]
subclade IB	LMFA10000002	10.5408	C18H28O3	9-[1'E,3'Z,6'Z-trien-1'-yloxy]-non-8E-enoic acid	Fatty ethers [FA10]
subclade IB	LMFA12000360	9.6326	C16H9OS2Cl	1-chloro-3-(5'-(penta-1,3-diyn-1-yl)-[2,2'-bithiophen]-5-yl)prop-2-yn-1-ol	Oxygenated hydrocarbons [FA12]
subclade IB	LMFA05000114	9.02058	C8H14O	2,4-Dimethyl-2E,4E-hexadien-1-ol	Fatty alcohols [FA05]
subclade IB	LMFA01030966	8.18575	C7H6O6	(3Z)-buta-1,3-diene-1,1,4-tricarboxylic acid	Fatty Acids and Conjugates [FA01]
subclade IB	LMPK13090001	8.08441	C14H12O2		Aromatic polyketides [PK13]
subclade IB	LMFA06000270	8.04864	C18H20O	(2E,4E,6E,8E,10E,12E,14E,16E)-octadeca-2,4,6,8,10,12,14,16-octaenal	Fatty aldehydes [FA06]
subclade IB	LMFA01030677	7.87513	C22H20O2	4,7,10,13,16,19-Docosahexaynoic acid	Fatty Acids and Conjugates [FA01]
subclade IB	LMFA01030678	7.80685	C22H24O2	4,7,10,13,16-Docosapentaynoic acid	Fatty Acids and Conjugates [FA01]
subclade IB	LMFA07010588	7.67851	C12H20O2	(E)-2-Hexenyl (E)-2-hexenoate	Fatty esters [FA07]
subclade IB	LMFA01030500	7.45998	C6H8O2	5-hexynoic acid	Fatty Acids and Conjugates [FA01]
subclade IB	LMPK13090021	6.8617	C15H14O		Aromatic polyketides [PK13]
subclade IB	LMFA02000353	6.84901	C18H28O2	(6Z,8E,10E,12Z)-octadeca-(6,8,10,12)-tetraenoic acid	Octadecanoids [FA02]
subclade IB	LMFA01030030	6.30044	C10H18O2	3-decenoic acid	Fatty Acids and Conjugates [FA01]
subclade IB	LMPK13090028	4.78896	C14H10N2O4		Aromatic polyketides [PK13]
subclade IB	LMFA12000353	4.6979	C13H10S2	(E)-5-(pent-3-en-1-yn-1-yl)-2,2'-bithiophene	Oxygenated hydrocarbons [FA12]
subclade IB	LMFA08020370	3.67406	C20H29NO2	Dodeca-2E,4E-dienoic acid 4-hydroxy-2-phenylethylamide	Fatty amides [FA08]
subclade IB	LMPR0102090028	2.90102	C10H18O		Isoprenoids [PR01]
subclade IB	LMFA01070051	2.56099	C19H24O3	methyl 8R,9R-epoxy-13Z,15Z-eicosadien-4,6-diynoate	Fatty Acids and Conjugates [FA01]
subclade IB	LMFA12000358	2.34257	C17H12S2	(E)-5-(hexa-3,5-dien-1-yn-1-yl)-5'-(prop-1-yn-1-yl)-2,2'-bithiophene	Oxygenated hydrocarbons [FA12]
subclade IB	LMFA01020413	2.10913	C13H20O3	11-hydroxy-4-methyl-2E,4E,6E-dodecatrienoic acid	Fatty Acids and Conjugates [FA01]
subclade IB	LMFA08010026	1.58778	C4H8N2O2	Butanediamide	Fatty amides [FA08]
subclade IB	LMFA01030802	1.16729	C9H16O2	6Z-Nonenoic acid	Fatty Acids and Conjugates [FA01]
	LM_ID	CDOCKER_INTERACTION_ENERGY	FORMULA	SYSTEMATIC_NAME	MAIN_CLASS
subclade IC	LMFA01030709	24.6113	C10H8O3	10-hydroxy-2Z,8Z-Decadiene-4,6-diynoic acid	Fatty Acids and Conjugates [FA01]
subclade IC	LMFA01030712	24.0577	C10H10O3	10-hydroxy-8E-Decene-4,6-diynoic acid	Fatty Acids and Conjugates [FA01]
subclade IC	LMFA06000272	22.8858	C8H10O	2E,4Z,7-octatrienal	Fatty aldehydes [FA06]
subclade IC	LMFA06000138	22.0502	C9H12O	2E,4Z,6Z-Nonatrienal	Fatty aldehydes [FA06]
subclade IC	LMFA01031156	20.2944	C10H8O2	methyl 2Z,8Z-nonadien-4,6-diynoate	Fatty Acids and Conjugates [FA01]
subclade IC	LMFA01031046	19.8088	C10H8O2	2Z,8E-decadiene-4,6-diynoic acid	Fatty Acids and Conjugates [FA01]
subclade IC	LMFA01030781	19.2177	C7H8O2	2E,4E,6-heptatrienoic acid	Fatty Acids and Conjugates [FA01]
subclade IC	LMFA01030488	19.1487	C7H10O2	3-heptynoic acid	Fatty Acids and Conjugates [FA01]
subclade IC	LMFA06000017	18.4883	C6H8O2	6-hydroxy-2,4-hexadienal	Fatty aldehydes [FA06]
subclade IC	LMFA01030100	18.3339	C6H8O2	2E,4E-hexadienoic acid	Fatty Acids and Conjugates [FA01]
subclade IC	LMFA06000137	18.3289	C9H12O	2E,4E,6Z-Nonatrienal	Fatty aldehydes [FA06]
subclade IC	LMFA12000341	18.3186	C8H6OS	(E)-4-(thiophen-2-yl)but-1-en-3-yn-1-ol	Oxygenated hydrocarbons [FA12]
subclade IC	LMFA01031018	17.789	C5H6O2	penta-2,4-dienoic acid	Fatty Acids and Conjugates [FA01]
subclade IC	LMFA06000024	17.5982	C7H10O	2,4-heptadienal	Fatty aldehydes [FA06]
subclade IC	LMFA01031012	17.5626	C6H8O2	hexa-2,4-dienoic acid	Fatty Acids and Conjugates [FA01]
subclade IC	LMFA12000339	16.9429	C9H8S	2-(but-3-en-1-yn-1-yl)-5-methylthiophene	Oxygenated hydrocarbons [FA12]
subclade IC	LMFA12000349	16.8607	C9H8OS	(5-(but-3-en-1-yn-1-yl)thiophen-2-yl)methanol	Oxygenated hydrocarbons [FA12]
subclade IC	LMFA12000338	16.3896	C8H6S	2-(but-3-en-1-yn-1-yl) thiophene	Oxygenated hydrocarbons [FA12]
subclade IC	LMFA01090137	16.206	C3H3IO2	3-iodo-2E-propenoic acid	Fatty Acids and Conjugates [FA01]
subclade IC	LMFA06000061	16.1297	C10H12O	2,4,6,8-decatetraenal	Fatty aldehydes [FA06]
subclade IC	LMFA12000340	16.0242	C9H8S	(E)-2-(pent-3-en-1-yn-1-yl)thiophene	Oxygenated hydrocarbons [FA12]
subclade IC	LMFA01090068	16.0236	C2H3ClO2	2-chloro-ethanoic acid	Fatty Acids and Conjugates [FA01]
subclade IC	LMFA06000006	16.0033	C6H8O	2,4-hexadienal	Fatty aldehydes [FA06]
subclade IC	LMFA01030193	15.8577	C3H4O2	2-propenoic acid	Fatty Acids and Conjugates [FA01]
subclade IC	LMFA12000364	15.1357	C8H6S2	3-(but-3-en-1-yn-1-yl)-1,2-dithiine	Oxygenated hydrocarbons [FA12]
subclade IC	LMFA01030099	14.9525	C5H6O2	2,4-pentadienoic acid	Fatty Acids and Conjugates [FA01]
subclade IC	LMFA06000136	14.6468	C9H12O	2E,4E,6E-Nonatrienal	Fatty aldehydes [FA06]
subclade IC	LMFA01090069	14.447	C3H3ClO2	2-chloro-2-propenoic acid	Fatty Acids and Conjugates [FA01]
subclade IC	LMFA01010002	14.4259	C2H4O2	ethanoic acid	Fatty Acids and Conjugates [FA01]
subclade IC	LMFA06000036	14.1615	C8H10O	2,4,6-octatrienal	Fatty aldehydes [FA06]
subclade IC	LMFA01030752	14.0239	C11H10O2	2E,8Z-Undecadiene-4,6-diynoic acid	Fatty Acids and Conjugates [FA01]
subclade IC	LMFA01090074	13.8298	C2H3BrO2	2-bromoethanoic acid	Fatty Acids and Conjugates [FA01]
subclade IC	LMFA01030743	13.6214	C8H6O2	6E-Octene-2,4-diynoic acid	Fatty Acids and Conjugates [FA01]
subclade IC	LMFA12000018	12.4922	C4H6O	3-Buten-2-one	Oxygenated hydrocarbons [FA12]
subclade IC	LMFA06000050	12.1341	C9H4O	2-nonene-4,6,8-triynal	Fatty aldehydes [FA06]
subclade IC	LMFA01030744	11.3047	C8H6O2	6Z-Octene-2,4-diynoic acid	Fatty Acids and Conjugates [FA01]
subclade IC	LMFA12000365	9.07487	C9H8S2	3-(but-3-en-1-yn-1-yl)-6-methyl-1,2-dithiine	Oxygenated hydrocarbons [FA12]
subclade IC	LMFA01090075	8.84186	C3H3BrO2	3-bromo-2E-propenoic acid	Fatty Acids and Conjugates [FA01]
subclade IC	LMFA01030751	8.26366	C10H8O2	2E,8E-decadiene-4,6-diynoic acid	Fatty Acids and Conjugates [FA01]
subclade IC	LMFA01030978	6.8415	C4H6O3	3-hydroxybut-2-enoic acid	Fatty Acids and Conjugates [FA01]
	LM_ID	CDOCKER_INTERACTION_ENERGY	FORMULA	SYSTEMATIC_NAME	MAIN_CLASS
subclade ID	LMFA01030966	39.4334	C7H6O6	(3Z)-buta-1,3-diene-1,1,4-tricarboxylic acid	Fatty Acids and Conjugates [FA01]
subclade ID	LMFA01170071	38.6556	C6H6O5	3-hydroxy-2E,4E-hexadienedioic acid	Fatty Acids and Conjugates [FA01]
subclade ID	LMFA01170061	37.522	C4H4O5	2-hydroxy-2-butenedioic acid	Fatty Acids and Conjugates [FA01]
subclade ID	LMFA01030926	36.9586	C6H6O4	(2E,4Z)-2-hydroxy-6-oxohexa-2,4-dienoic acid	Fatty Acids and Conjugates [FA01]
subclade ID	LMFA01170082	36.6519	C6H7NO4	2-amino-2,4-hexadienedioic acid	Fatty Acids and Conjugates [FA01]
subclade ID	LMFA01030970	36.5255	C6H6O4	2-hydroxy-6-oxohexa-2,4-dienoic acid	Fatty Acids and Conjugates [FA01]
subclade ID	LMFA01030943	35.5772	C6H8O3	(2Z,4Z)-2-hydroxyhexa-2,4-dienoic acid	Fatty Acids and Conjugates [FA01]
subclade ID	LMFA01030967	35.2256	C6H5O4Cl	2-chlorohexa-2,4-dienedioic acid	Fatty Acids and Conjugates [FA01]
subclade ID	LMFA01031001	35.0729	C6H8O3	(2E,4Z)-2-hydroxyhexa-2,4-dienoic acid	Fatty Acids and Conjugates [FA01]
subclade ID	LMFA01030927	33.4743	C6H6O4	(2E,4Z)-4-hydroxy-6-oxohexa-2,4-dienoic acid	Fatty Acids and Conjugates [FA01]
subclade ID	LMFA01060169	33.1001	C5H9NO3	2-oxo-5-amino-pentanoic acid	Fatty Acids and Conjugates [FA01]
subclade ID	LMFA01030976	32.8498	C6H5O4Cl	3-chlorohexa-2,4-dienedioic acid	Fatty Acids and Conjugates [FA01]
subclade ID	LMFA01030978	31.8896	C4H6O3	3-hydroxybut-2-enoic acid	Fatty Acids and Conjugates [FA01]
subclade ID	LMFA07010948	31.3523	C5H8O3	methyl 3-hydroxybut-2-enoate	Fatty esters [FA07]
subclade ID	LMFA01100039	30.8674	C4H9NO2	4-amino-butanoic acid	Fatty Acids and Conjugates [FA01]
subclade ID	LMFA01030215	30.8202	C10H14O2	2E,6E,8E-decatrienoic acid	Fatty Acids and Conjugates [FA01]
subclade ID	LMFA01170077	30.8148	C6H6O4	2Z,4Z-hexadienedioic acid	Fatty Acids and Conjugates [FA01]
subclade ID	LMFA01100051	30.7765	C3H8N2O2	2S,3-diamino-propionic acid	Fatty Acids and Conjugates [FA01]
subclade ID	LMFA01031036	29.6958	C11H10O3	4-hydroxyundeca-5,6-diene-8,10-diynoic acid	Fatty Acids and Conjugates [FA01]
subclade ID	LMFA01170070	29.3808	C6H8O4	2E-hexenedioic acid	Fatty Acids and Conjugates [FA01]
subclade ID	LMFA01090140	29.3762	C3H2I2O2	3,3-diiodo-2-propenoic acid	Fatty Acids and Conjugates [FA01]
subclade ID	LMFA01090141	29.3578	C3H2I2O2	2,3-diiodo-2Z-propenoic acid	Fatty Acids and Conjugates [FA01]
subclade ID	LMFA01100045	29.2687	C3H7NO3	2-Amino-3-hydroxypropanoic acid	Fatty Acids and Conjugates [FA01]
subclade ID	LMFA01170099	29.2495	C5H6O4	2-methyl-2Z-butenedioic acid	Fatty Acids and Conjugates [FA01]
subclade ID	LMFA01170133	29.2255	C6H6O5	5-oxo-2Z-hexenedioic acid	Fatty Acids and Conjugates [FA01]
subclade ID	LMFA01170124	28.6015	C6H6O4	2E,4E-hexadienedioic acid	Fatty Acids and Conjugates [FA01]
subclade ID	LMFA01170067	28.5855	C6H6O5	4-oxo-2E-hexenedioic acid	Fatty Acids and Conjugates [FA01]
subclade ID	LMFA01170138	28.5187	C5H4O4	2,3-pentadienedioic acid	Fatty Acids and Conjugates [FA01]
subclade ID	LMFA08020194	27.8818	C5H5NO4	(2Z)-4-formamido-4-oxobut-2-enoic acid	Fatty amides [FA08]
subclade ID	LMFA01031028	27.8114	C12H14O2	Doodeca-3Z,5Z,-7Z,-9Z,11-pentaenoic acid	Fatty Acids and Conjugates [FA01]
subclade ID	LMFA01030450	27.6195	C9H14O2	5,7-nonadienoic acid	Fatty Acids and Conjugates [FA01]
subclade ID	LMFA01030012	27.3475	C7H12O2	2-heptenoic acid	Fatty Acids and Conjugates [FA01]
subclade ID	LMFA01050480	27.2471	C5H10O3S	2-hydroxy-4-(methylsulfanyl)butanoic acid	Fatty Acids and Conjugates [FA01]
subclade ID	LMFA05000570	26.9536	C9H18O	(2Z)-non-2-en-1-ol	Fatty alcohols [FA05]
subclade ID	LMFA12000374	26.7578	C8H8O2S2	4-(1,2-dithiin-3-yl)but-3-yne-1,2-diol	Oxygenated hydrocarbons [FA12]
subclade ID	LMFA01030442	26.5496	C8H12O2	5,7-octadienoic acid	Fatty Acids and Conjugates [FA01]
subclade ID	LMFA01060191	26.4396	C6H7NO3	2-amino-6-oxo-2,4-hexadienoic acid	Fatty Acids and Conjugates [FA01]
subclade ID	LMFA07010962	26.2385	C5H6O4	(2Z)-4-methoxy-4-oxobut-2-enoic acid	Fatty esters [FA07]
subclade ID	LMFA01170041	26.2308	C3H4O4	Propanedioic acid	Fatty Acids and Conjugates [FA01]
subclade ID	LMFA01020124	26.1948	C8H14O2	6-methyl-5-heptenoic acid	Fatty Acids and Conjugates [FA01]
subclade ID	LMFA01070027	26.1034	C10H8O3	8,9-Epoxy-2Z-decene-4,6-diynoic acid	Fatty Acids and Conjugates [FA01]
subclade ID	LMFA01060004	26.0939	C5H8O3	2-oxo-pentanoic acid	Fatty Acids and Conjugates [FA01]
subclade ID	LMFA01050398	25.8041	C4H6O3	4-hydroxy-2E-butenoic acid	Fatty Acids and Conjugates [FA01]
subclade ID	LMFA01030971	25.7761	C6H10O2	(2Z)-2-methylpent-2-enoic acid	Fatty Acids and Conjugates [FA01]
subclade ID	LMFA01050273	25.7639	C6H8O3	6-hydroxy-2-hexynoic acid	Fatty Acids and Conjugates [FA01]
subclade ID	LMFA06000118	25.7294	C4H6O3	4-oxo-butanoic acid	Fatty aldehydes [FA06]
subclade ID	LMFA01030753	25.5043	C11H8O2	3Z-Undecene-5,7,10-triynoic acid	Fatty Acids and Conjugates [FA01]
subclade ID	LMFA07010876	25.3951	C6H8O4	(2Z)-4-ethoxy-4-oxobut-2-enoic acid	Fatty esters [FA07]
subclade ID	LMFA01031129	25.303	C13H10O2	3E,5Z,7,8-tridecatetraene-10,12-diynoic acid	Fatty Acids and Conjugates [FA01]
subclade ID	LMFA06000060	25.1809	C10H14O	2,4,7-decatrienal	Fatty aldehydes [FA06]
subclade ID	LMFA01030199	25.1149	C10H18O2	4Z-decenoic acid	Fatty Acids and Conjugates [FA01]
subclade ID	LMFA01030792	24.9715	C7H10O2	4-Methyl-3Z,5-hexadienoic acid	Fatty Acids and Conjugates [FA01]
subclade ID	LMFA01060170	24.9702	C5H8O3S	2-oxo-4-methylthio-butanoic acid	Fatty Acids and Conjugates [FA01]
subclade ID	LMFA01090078	24.9623	C3H2Br2O2	3,3-dibromo-2-propenoic acid	Fatty Acids and Conjugates [FA01]
subclade ID	LMFA01060166	24.7825	C5H6O3	3-oxo-4-pentenoic acid	Fatty Acids and Conjugates [FA01]
subclade ID	LMFA01090138	24.7425	C5H7IO2	Ethyl 3-iodo-2E-propenoate	Fatty Acids and Conjugates [FA01]
subclade ID	LMFA01030441	24.7392	C8H12O2	4Z,7-octadienoic acid	Fatty Acids and Conjugates [FA01]
subclade ID	LMFA12000350	24.7227	C8H8O2S	4-(thiophen-2-yl)but-3-yne-1,2-diol	Oxygenated hydrocarbons [FA12]
subclade ID	LMFA01030014	24.6977	C7H12O2	4-heptenoic acid	Fatty Acids and Conjugates [FA01]
subclade ID	LMFA01090029	24.6808	C4H5BrO2	2-bromo-2-butenoic acid	Fatty Acids and Conjugates [FA01]
subclade ID	LMFA01020115	24.6513	C6H10O2	3-Methyl-3Z-Pentenoic Acid	Fatty Acids and Conjugates [FA01]
subclade ID	LMFA01060174	24.6441	C6H8O3	2-Oxo-4E-hexenoic acid	Fatty Acids and Conjugates [FA01]
subclade ID	LMFA07010639	24.6375	C10H16O2	2,4-Hexadienyl butyrate	Fatty esters [FA07]
subclade ID	LMFA07010882	24.5009	C8H12O2	ethyl (2E,4E)-hexa-2,4-dienoate	Fatty esters [FA07]
subclade ID	LMFA01020399	24.4638	C9H14O3	8-hydroxy-6S-methyl-2E,4E-octadienoic acid	Fatty Acids and Conjugates [FA01]
subclade ID	LMFA01030209	24.3903	C10H16O2	4,8-decadienoic acid	Fatty Acids and Conjugates [FA01]
subclade ID	LMFA01030578	24.3695	C8H12O2	7-octynoic acid	Fatty Acids and Conjugates [FA01]
subclade ID	LMFA01060003	24.2357	C4H6O3	3-oxo-butanoic acid	Fatty Acids and Conjugates [FA01]
subclade ID	LMFA01030100	24.1689	C6H8O2	2E,4E-hexadienoic acid	Fatty Acids and Conjugates [FA01]
subclade ID	LMFA01030944	24.1529	C6H8O2	(2Z,4Z)-hexa-2,4-dienoic acid	Fatty Acids and Conjugates [FA01]
subclade ID	LMFA01090072	24.1331	C3H2Cl2O2	2,3-dichloro-2Z-propenoic acid	Fatty Acids and Conjugates [FA01]
subclade ID	LMFA01060002	24.0866	C4H6O3	2-oxo-butanoic acid	Fatty Acids and Conjugates [FA01]
subclade ID	LMFA07010177	23.893	C8H12O2	2E,5-Hexadienyl acetate	Fatty esters [FA07]
subclade ID	LMFA01031046	23.8639	C10H8O2	2Z,8E-decadiene-4,6-diynoic acid	Fatty Acids and Conjugates [FA01]
subclade ID	LMFA01090137	23.8606	C3H3IO2	3-iodo-2E-propenoic acid	Fatty Acids and Conjugates [FA01]
subclade ID	LMFA01030781	23.8345	C7H8O2	2E,4E,6-heptatrienoic acid	Fatty Acids and Conjugates [FA01]
subclade ID	LMFA01090076	23.8124	C2H2Br2O2	2,2-dibromoethanoic acid	Fatty Acids and Conjugates [FA01]
subclade ID	LMFA01090139	23.8092	C5H6I2O2	Ethyl 3,3-diiodo-2-propenoate	Fatty Acids and Conjugates [FA01]
subclade ID	LMFA01020029	23.6477	C5H8O2	2-methyl-2Z-butenoic acid	Fatty Acids and Conjugates [FA01]
subclade ID	LMFA01020031	23.6361	C6H10O2	4-methyl-3-pentenoic acid	Fatty Acids and Conjugates [FA01]
subclade ID	LMFA01020030	23.5764	C5H8O2	2-methyl-2E-butenoic acid	Fatty Acids and Conjugates [FA01]
subclade ID	LMFA01090146	23.555	C2H2BrClO2	2-Bromo-2-chloroethanoic acid	Fatty Acids and Conjugates [FA01]
subclade ID	LMFA01031012	23.5284	C6H8O2	hexa-2,4-dienoic acid	Fatty Acids and Conjugates [FA01]
subclade ID	LMFA05000563	23.4985	C8H12O2	(3E,5E)-7-hydroxy-6-methylhepta-3,5-dienal	Fatty alcohols [FA05]
subclade ID	LMFA01090073	23.4376	C3H2Cl2O2	3,3-dichloro-2-propenoic acid	Fatty Acids and Conjugates [FA01]
subclade ID	LMFA01030019	23.431	C8H14O2	3Z-octenoic acid	Fatty Acids and Conjugates [FA01]
subclade ID	LMFA01030972	23.2646	C6H10O2	2-methylpent-4-enoic acid	Fatty Acids and Conjugates [FA01]
subclade ID	LMFA01030498	23.2389	C6H8O2	3-hexynoic acid	Fatty Acids and Conjugates [FA01]
subclade ID	LMFA01030500	23.1693	C6H8O2	5-hexynoic acid	Fatty Acids and Conjugates [FA01]
subclade ID	LMFA01030213	23.1297	C10H16O2	6E,8E-decadienoic acid	Fatty Acids and Conjugates [FA01]
subclade ID	LMFA01030709	23.1203	C10H8O3	10-hydroxy-2Z,8Z-Decadiene-4,6-diynoic acid	Fatty Acids and Conjugates [FA01]
subclade ID	LMFA01020098	23.1117	C6H10O2	4-methyl-4-pentenoic acid	Fatty Acids and Conjugates [FA01]
subclade ID	LMFA06000277	23.086	C9H14O	4E,6E-nonenal	Fatty aldehydes [FA06]
subclade ID	LMFA01030708	23.0072	C10H8O3	10-hydroxy-2E,8Z-Decadiene-4,6-diynoic acid	Fatty Acids and Conjugates [FA01]
subclade ID	LMFA01030499	22.9994	C6H8O2	4-hexynoic acid	Fatty Acids and Conjugates [FA01]
subclade ID	LMFA01030782	22.9634	C7H8O2	2Z,4E,6-heptatrienoic acid	Fatty Acids and Conjugates [FA01]
subclade ID	LMFA01030714	22.9373	C10H8O3	10-hydroxy-8E-Decene-2,4,6-triynoic acid	Fatty Acids and Conjugates [FA01]
subclade ID	LMFA07010180	22.9217	C8H12O2	2E,4E-Hexadienyl acetate	Fatty esters [FA07]
subclade ID	LMFA01030007	22.8317	C5H8O2	4-pentenoic acid	Fatty Acids and Conjugates [FA01]
subclade ID	LMFA06000048	22.8194	C9H14O	5,7-nonadienal	Fatty aldehydes [FA06]
subclade ID	LMFA00000035	22.807	C4H9O3As	2-dimethylarsinoyl-ethanoic acid	Other Fatty Acyls [FA00]
subclade ID	LMFA07010581	22.7621	C8H14O2	(E)-2-Butenyl butyrate	Fatty esters [FA07]
subclade ID	LMFA07010193	22.7617	C10H16O2	2E,6Z-Octadienyl acetate	Fatty esters [FA07]
subclade ID	LMFA01090135	22.7498	C2H3IO2	Iodoethanoic acid	Fatty Acids and Conjugates [FA01]
subclade ID	LMFA01031004	22.7434	C5H8O2	(2Z)-pent-2-enoic acid	Fatty Acids and Conjugates [FA01]
subclade ID	LMFA01030005	22.6985	C5H8O2	2-pentenoic acid	Fatty Acids and Conjugates [FA01]
subclade ID	LMFA01030754	22.6943	C11H8O2	4E-Undecene-6,8,10-triynoic acid	Fatty Acids and Conjugates [FA01]
subclade ID	LMFA01020097	22.6847	C5H8O2	3-methyl-2-butenoic acid	Fatty Acids and Conjugates [FA01]
subclade ID	LMFA01020111	22.6689	C5H8O2	2-ethyl-2-propenoic acid	Fatty Acids and Conjugates [FA01]
subclade ID	LMFA01020110	22.5984	C5H8O2	3-methyl-3-butenoic acid	Fatty Acids and Conjugates [FA01]
subclade ID	LMFA01030099	22.5622	C5H6O2	2,4-pentadienoic acid	Fatty Acids and Conjugates [FA01]
subclade ID	LMFA01030779	22.5261	C6H10O2	3Z-hexenoic acid	Fatty Acids and Conjugates [FA01]
subclade ID	LMFA01030006	22.5199	C5H8O2	3-pentenoic acid	Fatty Acids and Conjugates [FA01]
subclade ID	LMFA07010936	22.4977	C7H12O2	methyl (3Z)-hex-3-enoate	Fatty esters [FA07]
subclade ID	LMFA01030011	22.459	C6H10O2	5-hexenoic acid	Fatty Acids and Conjugates [FA01]
subclade ID	LMFA06000027	22.4398	C7H10O2	2-heptenedial	Fatty aldehydes [FA06]
subclade ID	LMFA01090070	22.432	C2H2Cl2O2	2,2-dichloroacetic acid	Fatty Acids and Conjugates [FA01]
subclade ID	LMFA01030451	22.4316	C6H8O2	3,5-hexadienoic acid	Fatty Acids and Conjugates [FA01]
subclade ID	LMFA01030490	22.3064	C7H10O2	6-heptynoic acid	Fatty Acids and Conjugates [FA01]
subclade ID	LMFA01031101	22.3002	C10H8O2	2Z,8Z-Decadiene-4,6-diynoic acid	Fatty Acids and Conjugates [FA01]
subclade ID	LMFA01030489	22.2494	C7H10O2	4-heptynoic acid	Fatty Acids and Conjugates [FA01]
subclade ID	LMFA07010867	22.1084	C7H14O2S	ethyl 4-(methylsulfanyl)butanoate	Fatty esters [FA07]
subclade ID	LMFA01030010	22.0883	C6H10O2	4-hexenoic acid	Fatty Acids and Conjugates [FA01]
subclade ID	LMFA12000017	22.0706	C8H12O	3E,5E-Octadien-2-one	Oxygenated hydrocarbons [FA12]
subclade ID	LMFA01060077	22.0625	C3H4O3	2-oxo-propinoic acid	Fatty Acids and Conjugates [FA01]
subclade ID	LMFA12000238	21.9719	C7H10O2	3E-Hepten-2,5-dione	Oxygenated hydrocarbons [FA12]
subclade ID	LMFA01010004	21.9423	C4H8O2	Butanoic acid	Fatty Acids and Conjugates [FA01]
subclade ID	LMFA06000030	21.8698	C8H14O	3-octenal	Fatty aldehydes [FA06]
subclade ID	LMFA06000120	21.8542	C6H8O2	4-oxo-2E-Hexenal	Fatty aldehydes [FA06]
subclade ID	LMFA07010875	21.844	C6H10O2	ethyl (2Z)-but-2-enoate	Fatty esters [FA07]
subclade ID	LMFA01031018	21.8359	C5H6O2	penta-2,4-dienoic acid	Fatty Acids and Conjugates [FA01]
subclade ID	LMFA01030576	21.7869	C8H14O2	7-octenoic acid	Fatty Acids and Conjugates [FA01]
subclade ID	LMFA01030009	21.6878	C6H10O2	3-hexenoic acid	Fatty Acids and Conjugates [FA01]
subclade ID	LMFA07040019	21.631	C9H12O2	2,6Z-Nonadien-4-olide	Fatty esters [FA07]
subclade ID	LMFA07010968	21.6156	C6H12O2S	(methylsulfanyl)methyl butanoate	Fatty esters [FA07]
subclade ID	LMFA01090071	21.596	C3H3ClO2	3-chloro-2E-propenoic acid	Fatty Acids and Conjugates [FA01]
subclade ID	LMFA05000119	21.5588	C7H12O	2E,4Z-Heptadien-1-ol	Fatty alcohols [FA05]
subclade ID	LMFA05000124	21.5535	C8H16O	2E-Octen-1-ol	Fatty alcohols [FA05]
subclade ID	LMFA06000010	21.5513	C6H8O2	3-hexenedial	Fatty aldehydes [FA06]
subclade ID	LMFA01090069	21.5325	C3H3ClO2	2-chloro-2-propenoic acid	Fatty Acids and Conjugates [FA01]
subclade ID	LMFA12000247	21.5245	C6H10O2	Hexane-2,3-dione	Oxygenated hydrocarbons [FA12]
subclade ID	LMFA01090075	21.4777	C3H3BrO2	3-bromo-2E-propenoic acid	Fatty Acids and Conjugates [FA01]
subclade ID	LMFA07040147	21.3559	C11H8O2	Undeca-5,6-diene-8,10-diyn-4-olide	Fatty esters [FA07]
subclade ID	LMFA01031044	21.3285	C11H8O2	3Z,9,10-undecatriene-5,7-diynoic acid	Fatty Acids and Conjugates [FA01]
subclade ID	LMFA06000035	21.28	C8H12O	5,7-octadienal	Fatty aldehydes [FA06]
subclade ID	LMFA01031042	21.211	C10H6O2	2E-decene-4,6,8-triynoic acid	Fatty Acids and Conjugates [FA01]
subclade ID	LMFA01090147	21.2049	C2H3ClINO	2-chloro-2-iodoacetamide	Fatty Acids and Conjugates [FA01]
subclade ID	LMFA01090145	21.194	C2H3BrINO	2-Bromo-2-iodoacetamide	Fatty Acids and Conjugates [FA01]
subclade ID	LMFA06000009	21.1594	C6H8O2	2-hexenedial	Fatty aldehydes [FA06]
subclade ID	LMFA12000349	21.0622	C9H8OS	(5-(but-3-en-1-yn-1-yl)thiophen-2-yl)methanol	Oxygenated hydrocarbons [FA12]
subclade ID	LMFA06000272	20.995	C8H10O	2E,4Z,7-octatrienal	Fatty aldehydes [FA06]
subclade ID	LMFA01090074	20.9829	C2H3BrO2	2-bromoethanoic acid	Fatty Acids and Conjugates [FA01]
subclade ID	LMFA01030488	20.7747	C7H10O2	3-heptynoic acid	Fatty Acids and Conjugates [FA01]
subclade ID	LMFA07010952	20.6575	C6H12O2S	methyl 4-(methylsulfanyl)butanoate	Fatty esters [FA07]
subclade ID	LMFA06000062	20.5987	C10H8O	2,8-decadiene-4,6-diyn-1-al	Fatty aldehydes [FA06]
subclade ID	LMPR0102010003	20.5823	C10H16O	Geranial	Isoprenoids [PR01]
subclade ID	LMFA01030004	20.463	C4H6O2	3-butenoic acid	Fatty Acids and Conjugates [FA01]
subclade ID	LMPR0102010021	20.4534	C10H16	3,7-dimethyl-1,3E,6-octatriene	Isoprenoids [PR01]
subclade ID	LMFA06000024	20.4522	C7H10O	2,4-heptadienal	Fatty aldehydes [FA06]
subclade ID	LMFA01030194	20.4052	C4H6O2	2Z-butenoic acid	Fatty Acids and Conjugates [FA01]
subclade ID	LMFA07010941	20.3099	C8H14O2	methyl (2E)-hept-2-enoate	Fatty esters [FA07]
subclade ID	LMFA06000131	20.3002	C8H12O	2E,6E-Octadienal	Fatty aldehydes [FA06]
subclade ID	LMFA06000004	20.2414	C6H10O	4-hexenal	Fatty aldehydes [FA06]
subclade ID	LMPR0102010025	20.2191	C10H16O	2,6-Dimethyl-2,3R-epoxyocta-5E,7-diene	Isoprenoids [PR01]
subclade ID	LMFA06000022	20.2146	C7H12O	5-heptenal	Fatty aldehydes [FA06]
subclade ID	LMFA01030008	20.1585	C6H10O2	2E-hexenoic acid	Fatty Acids and Conjugates [FA01]
subclade ID	LMFA06000126	20.0299	C7H10O	2E,4Z-Heptadienal	Fatty aldehydes [FA06]
subclade ID	LMFA01030195	20.0084	C4H6O2	2E-butenoic acid	Fatty Acids and Conjugates [FA01]
subclade ID	LMFA06000049	19.9962	C9H14O	6,8-nonadienal	Fatty aldehydes [FA06]
subclade ID	LMFA06000017	19.9855	C6H8O2	6-hydroxy-2,4-hexadienal	Fatty aldehydes [FA06]
subclade ID	LMFA12000367	19.9741	C9H8OS2	(E)-4-(6-methyl-1,2-dithiin-3-yl)but-1-en-3-yn-1-ol	Oxygenated hydrocarbons [FA12]
subclade ID	LMFA01090068	19.8969	C2H3ClO2	2-chloro-ethanoic acid	Fatty Acids and Conjugates [FA01]
subclade ID	LMFA06000011	19.8947	C6H6O2	2,4-hexadienedial	Fatty aldehydes [FA06]
subclade ID	LMFA07010870	19.7815	C7H12O2	ethyl pent-4-enoate	Fatty esters [FA07]
subclade ID	LMFA01010003	19.7774	C3H6O2	propanoic acid	Fatty Acids and Conjugates [FA01]
subclade ID	LMFA07010960	19.6065	C8H8O3	methyl (2E)-3-(furan-2-yl)prop-2-enoate	Fatty esters [FA07]
subclade ID	LMFA11000080	19.5834	C10H18	3,7-Dimethyl-1,3Z,6-octatriene	Hydrocarbons [FA11]
subclade ID	LMFA06000132	19.4833	C8H12O	2E,4Z-Octadienal	Fatty aldehydes [FA06]
subclade ID	LMFA06000275	19.4809	C8H10O	2E,4E,7-octatrienal	Fatty aldehydes [FA06]
subclade ID	LMFA06000128	19.4685	C8H12O	2E,7-Octadienal	Fatty aldehydes [FA06]
subclade ID	LMFA06000003	19.3524	C6H10O	3-hexenal	Fatty aldehydes [FA06]
subclade ID	LMFA08010016	19.3439	C4H7NO2	3-oxobutanamide	Fatty amides [FA08]
subclade ID	LMFA11000050	19.2546	C11H18	4,6-Dimethyl-2E,4E,6E-nonatriene	Hydrocarbons [FA11]
subclade ID	LMFA12000009	19.2457	C8H14O	3E-octen-2-one	Oxygenated hydrocarbons [FA12]
subclade ID	LMFA06000025	19.1549	C7H10O	4,6-heptadienal	Fatty aldehydes [FA06]
subclade ID	LMFA12000343	19.0717	C11H10O2S	(5-(but-3-en-1-yn-1-yl)thiophen-2-yl)methyl acetate	Oxygenated hydrocarbons [FA12]
subclade ID	LMFA12000038	19.0316	C8H12O	6-Methyl-3E,5-heptadien-2-one	Oxygenated hydrocarbons [FA12]
subclade ID	LMFA01030743	18.9932	C8H6O2	6E-Octene-2,4-diynoic acid	Fatty Acids and Conjugates [FA01]
subclade ID	LMFA06000135	18.9783	C9H14O	4E,8-Nonadienal	Fatty aldehydes [FA06]
subclade ID	LMFA07010411	18.9603	C5H10O2	ethyl propionate	Fatty esters [FA07]
subclade ID	LMFA05000123	18.9178	C10H16O	2-Methyl-6-methylene-2E,7-octadien-1-ol	Fatty alcohols [FA05]
subclade ID	LMFA05000060	18.879	C6H12O	2E-hexenol	Fatty alcohols [FA05]
subclade ID	LMFA11000037	18.8538	C11H18	4,8-Dimethyl-1,3E,7-nonatriene	Hydrocarbons [FA11]
subclade ID	LMFA12000110	18.7948	C7H12O	5-Hepten-2-one	Oxygenated hydrocarbons [FA12]
subclade ID	LMFA12000075	18.7869	C5H8O2	Pentane-2,4-dione	Oxygenated hydrocarbons [FA12]
subclade ID	LMFA07010954	18.7432	C6H10O2	methyl pent-4-enoate	Fatty esters [FA07]
subclade ID	LMFA12000341	18.6983	C8H6OS	(E)-4-(thiophen-2-yl)but-1-en-3-yn-1-ol	Oxygenated hydrocarbons [FA12]
subclade ID	LMFA01030193	18.6442	C3H4O2	2-propenoic acid	Fatty Acids and Conjugates [FA01]
subclade ID	LMFA01030961	18.642	C8H4O2	octa-2,4,6-triynoic acid	Fatty Acids and Conjugates [FA01]
subclade ID	LMFA12000012	18.5974	C4H6O2	2,3-Butanedione	Oxygenated hydrocarbons [FA12]
subclade ID	LMFA05000493	18.4387	C8H14O	1,5Z-Octadien-3-ol	Fatty alcohols [FA05]
subclade ID	LMFA01031156	18.4203	C10H8O2	methyl 2Z,8Z-nonadien-4,6-diynoate	Fatty Acids and Conjugates [FA01]
subclade ID	LMFA12000103	18.2591	C7H12O	3-Hepten-2-one	Oxygenated hydrocarbons [FA12]
subclade ID	LMFA05000471	18.203	C7H14O	4Z-Hepten-2S-ol	Fatty alcohols [FA05]
subclade ID	LMFA12000097	18.1992	C7H12O	4Z-Hepten-2-one	Oxygenated hydrocarbons [FA12]
subclade ID	LMFA05000118	18.1542	C9H16O	2,4-Dimethyl-2E,4E-heptadien-1-ol	Fatty alcohols [FA05]
subclade ID	LMFA05000562	18.1071	C8H12O2	(3E,5E)-7-hydroxy-6-methylhepta-3,5-dien-2-one	Fatty alcohols [FA05]
subclade ID	LMFA06000036	18.0358	C8H10O	2,4,6-octatrienal	Fatty aldehydes [FA06]
subclade ID	LMPR0102010020	17.9884	C10H16	3,7-dimethyl-1,3Z,6-octatriene	Isoprenoids [PR01]
subclade ID	LMFA12000030	17.9452	C6H10O	4-Methyl-3-penten-2-one	Oxygenated hydrocarbons [FA12]
subclade ID	LMFA05000470	17.869	C8H16O	6-Methyl-5-hepten-2S-ol	Fatty alcohols [FA05]
subclade ID	LMFA12000366	17.8636	C10H10S2	(E)-3-methyl-6-(pent-3-en-1-yn-1-yl)-1,2-dithiine	Oxygenated hydrocarbons [FA12]
subclade ID	LMFA06000136	17.7039	C9H12O	2E,4E,6E-Nonatrienal	Fatty aldehydes [FA06]
subclade ID	LMFA06000021	17.5098	C7H12O	4-heptenal	Fatty aldehydes [FA06]
subclade ID	LMFA06000251	17.4952	C5H10O	Pentanal	Fatty aldehydes [FA06]
subclade ID	LMFA06000007	17.4637	C6H8O	4,5-hexadienal	Fatty aldehydes [FA06]
subclade ID	LMFA12000019	17.4608	C6H10O	3E-Hexene-2-one	Oxygenated hydrocarbons [FA12]
subclade ID	LMFA05000113	17.427	C6H12O	3E-Hexen-1-ol	Fatty alcohols [FA05]
subclade ID	LMFA05000464	17.3719	C6H12O	3Z-Hexen-3-ol	Fatty alcohols [FA05]
subclade ID	LMFA05000110	17.3261	C5H10O	2Z-Penten-1-ol	Fatty alcohols [FA05]
subclade ID	LMFA12000035	17.3026	C6H10O	5-hexen-2-one	Oxygenated hydrocarbons [FA12]
subclade ID	LMFA07010967	17.2593	C7H10O2	methyl (2E,4E)-hexa-2,4-dienoate	Fatty esters [FA07]
subclade ID	LMFA12000340	17.2394	C9H8S	(E)-2-(pent-3-en-1-yn-1-yl)thiophene	Oxygenated hydrocarbons [FA12]
subclade ID	LMFA01010002	17.222	C2H4O2	ethanoic acid	Fatty Acids and Conjugates [FA01]
subclade ID	LMFA06000006	17.2195	C6H8O	2,4-hexadienal	Fatty aldehydes [FA06]
subclade ID	LMFA05000106	16.8925	C5H10O	3-Methyl-2-buten-1-ol	Fatty alcohols [FA05]
subclade ID	LMFA07010940	16.8751	C7H12O2	methyl (2E)-hex-2-enoate	Fatty esters [FA07]
subclade ID	LMFA12000339	16.5328	C9H8S	2-(but-3-en-1-yn-1-yl)-5-methylthiophene	Oxygenated hydrocarbons [FA12]
subclade ID	LMFA07010505	16.4897	C5H8O2	ethyl 2E-propenoate	Fatty esters [FA07]
subclade ID	LMFA07010410	16.2904	C4H8O2	Methyl propionate	Fatty esters [FA07]
subclade ID	LMFA07010740	16.1872	C9H12O2	prop-2-en-1-yl (2E,4E)-hexa-2,4-dienoate	Fatty esters [FA07]
subclade ID	LMFA07040004	16.1129	C4H6O2	Dihydrofuran-2(3H)-one	Fatty esters [FA07]
subclade ID	LMFA12000069	16.1024	C5H8O	1-Penten-3-one	Oxygenated hydrocarbons [FA12]
subclade ID	LMFA12000028	16.0313	C5H8O	3E-pentene-2-one	Oxygenated hydrocarbons [FA12]
subclade ID	LMFA12000352	15.9981	C13H10S2	5-(but-3-en-1-yn-1-yl)-5'-methyl-2,2'-bithiophene	Oxygenated hydrocarbons [FA12]
subclade ID	LMPR0102010023	15.831	C10H16	3,7-dimethyl-1,3E,7-octatriene	Isoprenoids [PR01]
subclade ID	LMFA11000048	15.7824	C10H16	3,5-Dimethyl-2E,4E,6E-octatriene	Hydrocarbons [FA11]
subclade ID	LMFA12000361	15.7538	C13H10OS2	(5'-(but-3-en-1-yn-1-yl)-[2,2'-bithiophen]-5-yl)methanol	Oxygenated hydrocarbons [FA12]
subclade ID	LMFA06000050	15.5873	C9H4O	2-nonene-4,6,8-triynal	Fatty aldehydes [FA06]
subclade ID	LMFA12000338	15.4433	C8H6S	2-(but-3-en-1-yn-1-yl) thiophene	Oxygenated hydrocarbons [FA12]
subclade ID	LMFA12000034	15.1364	C5H8O	4-penten-2-one	Oxygenated hydrocarbons [FA12]
subclade ID	LMFA12000001	15.0446	C5H10O	pentan-3-one	Oxygenated hydrocarbons [FA12]
subclade ID	LMFA12000345	14.6936	C8H6S2	2,2'-bithiophene	Oxygenated hydrocarbons [FA12]
subclade ID	LMFA11000035	14.3812	C6H12	2E-Hexene	Hydrocarbons [FA11]
subclade ID	LMFA12000364	14.1463	C8H6S2	3-(but-3-en-1-yn-1-yl)-1,2-dithiine	Oxygenated hydrocarbons [FA12]
subclade ID	LMFA06000063	14.111	C10H6O	2-decene-4,6,8-triyn-1-al	Fatty aldehydes [FA06]
subclade ID	LMFA12000346	14.0482	C13H10S	2-(hexa-3E,5-dien-1-yn-1-yl)-5-(prop-1-yn-1-yl)thiophene	Oxygenated hydrocarbons [FA12]
subclade ID	LMFA01030751	13.8134	C10H8O2	2E,8E-decadiene-4,6-diynoic acid	Fatty Acids and Conjugates [FA01]
subclade ID	LMFA12000057	13.7945	C3H6O	Propan-2-one	Oxygenated hydrocarbons [FA12]
subclade ID	LMFA12000365	13.6795	C9H8S2	3-(but-3-en-1-yn-1-yl)-6-methyl-1,2-dithiine	Oxygenated hydrocarbons [FA12]
subclade ID	LMFA12000018	13.4453	C4H6O	3-Buten-2-one	Oxygenated hydrocarbons [FA12]
subclade ID	LMFA05000606	12.2289	C8H6O	octa-2,4,6-triyn-1-ol	Fatty alcohols [FA05]
subclade ID	LMFA12000351	10.3841	C12H8S2	5-(but-3-en-1-yn-1-yl)-2,2'-bithiophene	Oxygenated hydrocarbons [FA12]
subclade ID	LMFA12000373	6.99689	C9H8OS2	(6-(but-3-en-1-yn-1-yl)-1,2-dithiin-3-yl)methanol	Oxygenated hydrocarbons [FA12]
subclade ID	LMFA08010027	5.89764	C8H5NO2	8-hydroxyocta-2,4,6-triynamide	Fatty amides [FA08]

## Sheet: CladeII
	LM_ID	-CDOCKER_INTERACTION_ENERGY	FORMULA	SYSTEMATIC_NAME	MAIN_CLASS						MAIN_CLASS
subclade IIA	LMFA01050273	25.5929	C6H8O3	6-hydroxy-2-hexynoic acid	Fatty Acids and Conjugates [FA01]				20.6077	156	Fatty Acids and Conjugates [FA01]
subclade IIA	LMFA11000622	24.6249	C10H22	3,6-dimethyloctane	Hydrocarbons [FA11]				1.98151	15	Fatty esters [FA07]
subclade IIA	LMFA01070027	22.8417	C10H8O3	8,9-Epoxy-2Z-decene-4,6-diynoic acid	Fatty Acids and Conjugates [FA01]				0.396301	3	Fatty amides [FA08]
subclade IIA	LMFA05000707	22.3036	C9H8O	3,4(R)-octadien-5,7-diyn-1-ol	Fatty alcohols [FA05]				2.50991	19	Fatty alcohols [FA05]
subclade IIA	LMFA12000082	21.7099	C6H12O2	2-Hydroxyhexan-3-one	Oxygenated hydrocarbons [FA12]				6.34082	48	Oxygenated hydrocarbons [FA12]
subclade IIA	LMFA01090137	21.6904	C3H3IO2	3-iodo-2E-propenoic acid	Fatty Acids and Conjugates [FA01]				4.09511	31	Fatty aldehydes [FA06]
subclade IIA	LMFA12000341	20.7023	C8H6OS	(E)-4-(thiophen-2-yl)but-1-en-3-yn-1-ol	Oxygenated hydrocarbons [FA12]				0	0	Other Fatty Acyls [FA00]
subclade IIA	LMFA01170138	20.6678	C5H4O4	2,3-pentadienedioic acid	Fatty Acids and Conjugates [FA01]				0	0	Isoprenoids [PR01]
subclade IIA	LMFA05000119	20.6455	C7H12O	2E,4Z-Heptadien-1-ol	Fatty alcohols [FA05]				0.660502	5	Hydrocarbons [FA11]
subclade IIA	LMFA12000366	20.4699	C10H10S2	(E)-3-methyl-6-(pent-3-en-1-yn-1-yl)-1,2-dithiine	Oxygenated hydrocarbons [FA12]				0	0	Flavonoids [PK12]
subclade IIA	LMFA06000017	20.4442	C6H8O2	6-hydroxy-2,4-hexadienal	Fatty aldehydes [FA06]				0	0	Aromatic polyketides [PK13]
subclade IIA	LMFA12000367	19.9407	C9H8OS2	(E)-4-(6-methyl-1,2-dithiin-3-yl)but-1-en-3-yn-1-ol	Oxygenated hydrocarbons [FA12]				0.1321	1	Docosanoids [FA04]
subclade IIA	LMFA01070031	19.8324	C11H10O3	methyl 8S,9R-epoxy-2Z-decen-4,6-diynoate	Fatty Acids and Conjugates [FA01]				0	0	Fatty ethers [FA10]
subclade IIA	LMFA01070032	19.8324	C11H10O3	methyl 8S,9S-epoxy-2Z-decen-4,6-diynoate	Fatty Acids and Conjugates [FA01]				0	0	Octadecanoids [FA02]
subclade IIA	LMFA05000113	19.5281	C6H12O	3E-Hexen-1-ol	Fatty alcohols [FA05]				0.1321	1	Eicosanoids [FA03]
subclade IIA	LMFA01090074	19.4062	C2H3BrO2	2-bromoethanoic acid	Fatty Acids and Conjugates [FA01]				0	0	Non-ribosomal peptide/polyketide hybrids [PK14]
subclade IIA	LMFA01030498	19.3363	C6H8O2	3-hexynoic acid	Fatty Acids and Conjugates [FA01]				0	0	Glycerophosphocholines [GP01]
subclade IIA	LMFA06000024	19.0285	C7H10O	2,4-heptadienal	Fatty aldehydes [FA06]					279
subclade IIA	LMFA06000110	18.8325	C6H10O	3Z-hexenal	Fatty aldehydes [FA06]
subclade IIA	LMFA01030004	18.7824	C4H6O2	3-butenoic acid	Fatty Acids and Conjugates [FA01]
subclade IIA	LMFA01090069	18.5952	C3H3ClO2	2-chloro-2-propenoic acid	Fatty Acids and Conjugates [FA01]
subclade IIA	LMFA12000339	18.5196	C9H8S	2-(but-3-en-1-yn-1-yl)-5-methylthiophene	Oxygenated hydrocarbons [FA12]
subclade IIA	LMFA12000364	18.1772	C8H6S2	3-(but-3-en-1-yn-1-yl)-1,2-dithiine	Oxygenated hydrocarbons [FA12]
subclade IIA	LMFA01030925	18.1082	C4H6O2	but-2-enoic acid	Fatty Acids and Conjugates [FA01]
subclade IIA	LMFA08010027	18.0017	C8H5NO2	8-hydroxyocta-2,4,6-triynamide	Fatty amides [FA08]
subclade IIA	LMFA12000365	17.9293	C9H8S2	3-(but-3-en-1-yn-1-yl)-6-methyl-1,2-dithiine	Oxygenated hydrocarbons [FA12]
subclade IIA	LMFA01030195	17.7365	C4H6O2	2E-butenoic acid	Fatty Acids and Conjugates [FA01]
subclade IIA	LMFA12000345	17.3752	C8H6S2	2,2'-bithiophene	Oxygenated hydrocarbons [FA12]
subclade IIA	LMFA06000003	17.3275	C6H10O	3-hexenal	Fatty aldehydes [FA06]
subclade IIA	LMFA12000019	16.8363	C6H10O	3E-Hexene-2-one	Oxygenated hydrocarbons [FA12]
subclade IIA	LMFA01030712	16.8078	C10H10O3	10-hydroxy-8E-Decene-4,6-diynoic acid	Fatty Acids and Conjugates [FA01]
subclade IIA	LMFA12000374	16.7982	C8H8O2S2	4-(1,2-dithiin-3-yl)but-3-yne-1,2-diol	Oxygenated hydrocarbons [FA12]
subclade IIA	LMFA12000338	16.7311	C8H6S	2-(but-3-en-1-yn-1-yl) thiophene	Oxygenated hydrocarbons [FA12]
subclade IIA	LMFA05000110	16.5515	C5H10O	2Z-Penten-1-ol	Fatty alcohols [FA05]
subclade IIA	LMFA01030193	16.4647	C3H4O2	2-propenoic acid	Fatty Acids and Conjugates [FA01]
subclade IIA	LMFA01030099	16.3924	C5H6O2	2,4-pentadienoic acid	Fatty Acids and Conjugates [FA01]
subclade IIA	LMFA06000050	16.2499	C9H4O	2-nonene-4,6,8-triynal	Fatty aldehydes [FA06]
subclade IIA	LMFA06000006	16.1925	C6H8O	2,4-hexadienal	Fatty aldehydes [FA06]
subclade IIA	LMFA12000018	15.608	C4H6O	3-Buten-2-one	Oxygenated hydrocarbons [FA12]
subclade IIA	LMFA01010002	15.3989	C2H4O2	ethanoic acid	Fatty Acids and Conjugates [FA01]
subclade IIA	LMFA01010003	15.3156	C3H6O2	propanoic acid	Fatty Acids and Conjugates [FA01]
subclade IIA	LMFA01030194	15.2758	C4H6O2	2Z-butenoic acid	Fatty Acids and Conjugates [FA01]
subclade IIA	LMFA12000028	14.7169	C5H8O	3E-pentene-2-one	Oxygenated hydrocarbons [FA12]
subclade IIA	LMFA12000057	14.6093	C3H6O	Propan-2-one	Oxygenated hydrocarbons [FA12]
subclade IIA	LMFA01090071	14.0049	C3H3ClO2	3-chloro-2E-propenoic acid	Fatty Acids and Conjugates [FA01]
subclade IIA	LMFA01030978	13.2823	C4H6O3	3-hydroxybut-2-enoic acid	Fatty Acids and Conjugates [FA01]
	LM_ID	CDOCKER_INTERACTION_ENERGY	FORMULA	SYSTEMATIC_NAME	MAIN_CLASS
subclade IIB	LMFA01031156	24.5812	C10H8O2	methyl 2Z,8Z-nonadien-4,6-diynoate	Fatty Acids and Conjugates [FA01]
subclade IIB	LMFA01090135	23.8739	C2H3IO2	Iodoethanoic acid	Fatty Acids and Conjugates [FA01]
subclade IIB	LMFA01090137	23.5233	C3H3IO2	3-iodo-2E-propenoic acid	Fatty Acids and Conjugates [FA01]
subclade IIB	LMFA05000707	23.0656	C9H8O	3,4(R)-octadien-5,7-diyn-1-ol	Fatty alcohols [FA05]
subclade IIB	LMFA01030944	22.554	C6H8O2	(2Z,4Z)-hexa-2,4-dienoic acid	Fatty Acids and Conjugates [FA01]
subclade IIB	LMFA01030006	22.3757	C5H8O2	3-pentenoic acid	Fatty Acids and Conjugates [FA01]
subclade IIB	LMFA07011189	21.9281	C11H8O2	methyl dec-2Z-en-4,6,8-triynoate	Fatty esters [FA07]
subclade IIB	LMFA01060077	21.3114	C3H4O3	2-oxo-propinoic acid	Fatty Acids and Conjugates [FA01]
subclade IIB	LMFA12000028	21.1543	C5H8O	3E-pentene-2-one	Oxygenated hydrocarbons [FA12]
subclade IIB	LMFA01030195	21.0248	C4H6O2	2E-butenoic acid	Fatty Acids and Conjugates [FA01]
subclade IIB	LMFA01030099	20.9391	C5H6O2	2,4-pentadienoic acid	Fatty Acids and Conjugates [FA01]
subclade IIB	LMFA01050398	20.7145	C4H6O3	4-hydroxy-2E-butenoic acid	Fatty Acids and Conjugates [FA01]
subclade IIB	LMFA01031018	20.6672	C5H6O2	penta-2,4-dienoic acid	Fatty Acids and Conjugates [FA01]
subclade IIB	LMFA01090074	20.4808	C2H3BrO2	2-bromoethanoic acid	Fatty Acids and Conjugates [FA01]
subclade IIB	LMFA01090075	20.3208	C3H3BrO2	3-bromo-2E-propenoic acid	Fatty Acids and Conjugates [FA01]
subclade IIB	LMFA01090068	20.2118	C2H3ClO2	2-chloro-ethanoic acid	Fatty Acids and Conjugates [FA01]
subclade IIB	LMFA01030978	20.0205	C4H6O3	3-hydroxybut-2-enoic acid	Fatty Acids and Conjugates [FA01]
subclade IIB	LMFA12000339	19.9628	C9H8S	2-(but-3-en-1-yn-1-yl)-5-methylthiophene	Oxygenated hydrocarbons [FA12]
subclade IIB	LMFA01031012	19.9413	C6H8O2	hexa-2,4-dienoic acid	Fatty Acids and Conjugates [FA01]
subclade IIB	LMFA01030925	19.8542	C4H6O2	but-2-enoic acid	Fatty Acids and Conjugates [FA01]
subclade IIB	LMFA01030194	19.8045	C4H6O2	2Z-butenoic acid	Fatty Acids and Conjugates [FA01]
subclade IIB	LMFA01030781	19.7806	C7H8O2	2E,4E,6-heptatrienoic acid	Fatty Acids and Conjugates [FA01]
subclade IIB	LMFA05000705	19.6742	C9H8O	3,4-nonadiene-6,8-diyn-1-ol	Fatty alcohols [FA05]
subclade IIB	LMFA05000706	19.4477	C10H10O	3,4-decadiene-6,8-diyn-1-ol	Fatty alcohols [FA05]
subclade IIB	LMFA01090071	19.3877	C3H3ClO2	3-chloro-2E-propenoic acid	Fatty Acids and Conjugates [FA01]
subclade IIB	LMFA01010003	19.151	C3H6O2	propanoic acid	Fatty Acids and Conjugates [FA01]
subclade IIB	LMFA06000006	18.9475	C6H8O	2,4-hexadienal	Fatty aldehydes [FA06]
subclade IIB	LMFA01030451	18.5065	C6H8O2	3,5-hexadienoic acid	Fatty Acids and Conjugates [FA01]
subclade IIB	LMFA01090073	18.2373	C3H2Cl2O2	3,3-dichloro-2-propenoic acid	Fatty Acids and Conjugates [FA01]
subclade IIB	LMFA12000349	18.0919	C9H8OS	(5-(but-3-en-1-yn-1-yl)thiophen-2-yl)methanol	Oxygenated hydrocarbons [FA12]
subclade IIB	LMFA01030782	18.0476	C7H8O2	2Z,4E,6-heptatrienoic acid	Fatty Acids and Conjugates [FA01]
subclade IIB	LMFA12000069	17.8603	C5H8O	1-Penten-3-one	Oxygenated hydrocarbons [FA12]
subclade IIB	LMFA12000367	17.8506	C9H8OS2	(E)-4-(6-methyl-1,2-dithiin-3-yl)but-1-en-3-yn-1-ol	Oxygenated hydrocarbons [FA12]
subclade IIB	LMFA01170124	17.5465	C6H6O4	2E,4E-hexadienedioic acid	Fatty Acids and Conjugates [FA01]
subclade IIB	LMFA06000050	17.5347	C9H4O	2-nonene-4,6,8-triynal	Fatty aldehydes [FA06]
subclade IIB	LMFA01090069	17.4985	C3H3ClO2	2-chloro-2-propenoic acid	Fatty Acids and Conjugates [FA01]
subclade IIB	LMFA06000017	17.3607	C6H8O2	6-hydroxy-2,4-hexadienal	Fatty aldehydes [FA06]
subclade IIB	LMFA01060191	17.1202	C6H7NO3	2-amino-6-oxo-2,4-hexadienoic acid	Fatty Acids and Conjugates [FA01]
subclade IIB	LMFA06000011	17.0886	C6H6O2	2,4-hexadienedial	Fatty aldehydes [FA06]
subclade IIB	LMFA01030498	16.9646	C6H8O2	3-hexynoic acid	Fatty Acids and Conjugates [FA01]
subclade IIB	LMFA01031046	16.8232	C10H8O2	2Z,8E-decadiene-4,6-diynoic acid	Fatty Acids and Conjugates [FA01]
subclade IIB	LMFA06000126	16.6895	C7H10O	2E,4Z-Heptadienal	Fatty aldehydes [FA06]
subclade IIB	LMFA01030722	15.8908	C9H8O3	9-hydroxy-7Z-Nonene-3,5-diynoic acid	Fatty Acids and Conjugates [FA01]
subclade IIB	LMFA01030193	15.8083	C3H4O2	2-propenoic acid	Fatty Acids and Conjugates [FA01]
subclade IIB	LMFA01030100	15.7392	C6H8O2	2E,4E-hexadienoic acid	Fatty Acids and Conjugates [FA01]
subclade IIB	LMFA12000341	15.7105	C8H6OS	(E)-4-(thiophen-2-yl)but-1-en-3-yn-1-ol	Oxygenated hydrocarbons [FA12]
subclade IIB	LMFA01050273	15.4442	C6H8O3	6-hydroxy-2-hexynoic acid	Fatty Acids and Conjugates [FA01]
subclade IIB	LMFA01010002	15.3376	C2H4O2	ethanoic acid	Fatty Acids and Conjugates [FA01]
subclade IIB	LMFA12000340	15.1823	C9H8S	(E)-2-(pent-3-en-1-yn-1-yl)thiophene	Oxygenated hydrocarbons [FA12]
subclade IIB	LMFA06000007	14.92	C6H8O	4,5-hexadienal	Fatty aldehydes [FA06]
subclade IIB	LMFA06000036	14.6078	C8H10O	2,4,6-octatrienal	Fatty aldehydes [FA06]
subclade IIB	LMFA05000701	14.0512	C7H12O	hepta-2,4-dien-1-ol	Fatty alcohols [FA05]
subclade IIB	LMFA12000350	13.9998	C8H8O2S	4-(thiophen-2-yl)but-3-yne-1,2-diol	Oxygenated hydrocarbons [FA12]
subclade IIB	LMFA01170138	13.821	C5H4O4	2,3-pentadienedioic acid	Fatty Acids and Conjugates [FA01]
subclade IIB	LMFA12000364	13.5303	C8H6S2	3-(but-3-en-1-yn-1-yl)-1,2-dithiine	Oxygenated hydrocarbons [FA12]
subclade IIB	LMFA12000338	13.0471	C8H6S	2-(but-3-en-1-yn-1-yl) thiophene	Oxygenated hydrocarbons [FA12]
subclade IIB	LMFA01030744	12.9616	C8H6O2	6Z-Octene-2,4-diynoic acid	Fatty Acids and Conjugates [FA01]
subclade IIB	LMFA01090078	12.6167	C3H2Br2O2	3,3-dibromo-2-propenoic acid	Fatty Acids and Conjugates [FA01]
subclade IIB	LMFA12000366	12.4317	C10H10S2	(E)-3-methyl-6-(pent-3-en-1-yn-1-yl)-1,2-dithiine	Oxygenated hydrocarbons [FA12]
subclade IIB	LMFA12000373	11.994	C9H8OS2	(6-(but-3-en-1-yn-1-yl)-1,2-dithiin-3-yl)methanol	Oxygenated hydrocarbons [FA12]
subclade IIB	LMFA01090029	11.9108	C4H5BrO2	2-bromo-2-butenoic acid	Fatty Acids and Conjugates [FA01]
subclade IIB	LMFA01030743	11.8683	C8H6O2	6E-Octene-2,4-diynoic acid	Fatty Acids and Conjugates [FA01]
subclade IIB	LMFA05000606	11.8485	C8H6O	octa-2,4,6-triyn-1-ol	Fatty alcohols [FA05]
subclade IIB	LMFA12000365	11.729	C9H8S2	3-(but-3-en-1-yn-1-yl)-6-methyl-1,2-dithiine	Oxygenated hydrocarbons [FA12]
subclade IIB	LMFA05000672	11.2985	C8H8O	oct-7-en-3,5-diyn-1-ol	Fatty alcohols [FA05]
subclade IIB	LMFA06000275	11.1667	C8H10O	2E,4E,7-octatrienal	Fatty aldehydes [FA06]
subclade IIB	LMFA06000024	11.0111	C7H10O	2,4-heptadienal	Fatty aldehydes [FA06]
subclade IIB	LMFA11000035	9.51429	C6H12	2E-Hexene	Hydrocarbons [FA11]
subclade IIB	LMFA01031001	9.40987	C6H8O3	(2E,4Z)-2-hydroxyhexa-2,4-dienoic acid	Fatty Acids and Conjugates [FA01]
subclade IIB	LMFA01070031	8.65423	C11H10O3	methyl 8S,9R-epoxy-2Z-decen-4,6-diynoate	Fatty Acids and Conjugates [FA01]
subclade IIB	LMFA01030943	8.63539	C6H8O3	(2Z,4Z)-2-hydroxyhexa-2,4-dienoic acid	Fatty Acids and Conjugates [FA01]
subclade IIB	LMFA12000345	8.37194	C8H6S2	2,2'-bithiophene	Oxygenated hydrocarbons [FA12]
subclade IIB	LMFA01031138	8.17833	C10H6O4	Deca-2,4,6-triynedioic acid	Fatty Acids and Conjugates [FA01]
subclade IIB	LMFA01030499	7.75678	C6H8O2	4-hexynoic acid	Fatty Acids and Conjugates [FA01]
subclade IIB	LMFA01031044	7.43563	C11H8O2	3Z,9,10-undecatriene-5,7-diynoic acid	Fatty Acids and Conjugates [FA01]
subclade IIB	LMFA01030714	6.7591	C10H8O3	10-hydroxy-8E-Decene-2,4,6-triynoic acid	Fatty Acids and Conjugates [FA01]
subclade IIB	LMFA07010935	6.31511	C11H8O2	methyl (2E)-dec-2-en-4,6,8-triynoate	Fatty esters [FA07]
subclade IIB	LMFA01030753	6.27773	C11H8O2	3Z-Undecene-5,7,10-triynoic acid	Fatty Acids and Conjugates [FA01]
subclade IIB	LMFA01031045	6.18832	C13H10O2	3Z,5Z-tridecadiene-7,9,11-triynoic acid	Fatty Acids and Conjugates [FA01]
subclade IIB	LMFA01030488	6.09632	C7H10O2	3-heptynoic acid	Fatty Acids and Conjugates [FA01]
subclade IIB	LMFA01031101	5.67607	C10H8O2	2Z,8Z-Decadiene-4,6-diynoic acid	Fatty Acids and Conjugates [FA01]
subclade IIB	LMFA01030751	4.96528	C10H8O2	2E,8E-decadiene-4,6-diynoic acid	Fatty Acids and Conjugates [FA01]
subclade IIB	LMFA06000272	4.85172	C8H10O	2E,4Z,7-octatrienal	Fatty aldehydes [FA06]
subclade IIB	LMFA01030711	4.42615	C10H10O3	8S-hydroxy-2-Decene-4,6-diynoic acid	Fatty Acids and Conjugates [FA01]
subclade IIB	LMFA12000369	4.16739	C12H10O4S2	(E)-4-(6-((formyloxy)methyl)-1,2-dithiin-3-yl)but-1-en-3-yn-1-yl acetate	Oxygenated hydrocarbons [FA12]
subclade IIB	LMFA01070027	3.88627	C10H8O3	8,9-Epoxy-2Z-decene-4,6-diynoic acid	Fatty Acids and Conjugates [FA01]
subclade IIB	LMFA07040146	2.83328	C12H10O2	5,6-dodecadiene-8,10-diyn-4-olide	Fatty esters [FA07]
	LM_ID	CDOCKER_INTERACTION_ENERGY	FORMULA	SYSTEMATIC_NAME	MAIN_CLASS
subclade IID	LMFA08040014	47.7993	C22H29NO2	N-(5,8,11,14-eicosatetraynoyl)-ethanolamine	Fatty amides [FA08]
subclade IID	LMFA01060210	32.2547	C18H26O3	8-Oxo-10,12-octadecadiynoic acid	Fatty Acids and Conjugates [FA01]
subclade IID	LMFA01030146	29.0644	C18H30O2	9Z,11E,13Z-octadecatrienoic acid	Fatty Acids and Conjugates [FA01]
subclade IID	LMFA01031158	28.2109	C22H30O2	(4Z,7Z,9E,11E,13Z,16Z,19Z)-docosa-4,7,9,11,13,16,19-heptaenoic acid	Fatty Acids and Conjugates [FA01]
subclade IID	LMFA01070034	28.0759	C11H10O4	methyl 10-hydroxy-8,9-epoxy-2Z-decen-4,6-diynoate	Fatty Acids and Conjugates [FA01]
subclade IID	LMFA01031140	28.0426	C14H16O3	6-hydroxytetradeca-7,8-dien-10,12-diynoic acid	Fatty Acids and Conjugates [FA01]
subclade IID	LMFA01030236	27.988	C12H20O2	5E,7E-dodecadienoic acid	Fatty Acids and Conjugates [FA01]
subclade IID	LMFA01031114	27.0221	C12H12O3	4-hydroxy-5,6-dodecadiene-8,10-diynoic acid	Fatty Acids and Conjugates [FA01]
subclade IID	LMFA01150045	26.1764	C14H12O4	(E)-3-(5-((E)-hept-4-en-2-ynoyl)-furan-2-yl)-acrylic acid	Fatty Acids and Conjugates [FA01]
subclade IID	LMFA01030243	26.1352	C12H14O2	3,5,7,9,11-dodecapentaenoic acid	Fatty Acids and Conjugates [FA01]
subclade IID	LMFA05000491	25.976	C9H20O	2-Methyloctan-4S-ol	Fatty alcohols [FA05]
subclade IID	LMFA01170087	25.7385	C6H8O4	3E-hexenedioic acid	Fatty Acids and Conjugates [FA01]
subclade IID	LMFA12000369	25.5223	C12H10O4S2	(E)-4-(6-((formyloxy)methyl)-1,2-dithiin-3-yl)but-1-en-3-yn-1-yl acetate	Oxygenated hydrocarbons [FA12]
subclade IID	LMFA01031139	25.5106	C14H12O2	(3E,5E)-tetradeca-3,5,7,8-tetraen-10,12-diynoic acid	Fatty Acids and Conjugates [FA01]
subclade IID	LMFA01031045	25.354	C13H10O2	3Z,5Z-tridecadiene-7,9,11-triynoic acid	Fatty Acids and Conjugates [FA01]
subclade IID	LMFA12000356	25.303	C15H12O2S2	(5'-(but-3-en-1-yn-1-yl)-[2,2'-bithiophen]-5-yl)methyl acetate	Oxygenated hydrocarbons [FA12]
subclade IID	LMFA03040002	25.1526	C20H32O5	5S,14R,15S-trihydroxy-6E,8Z,10E,12E-eicosatetraenoic acid	Eicosanoids [FA03]
subclade IID	LMFA01030705	25.0911	C16H18O2	6E,8E,14Z-Hexadecatriene-10,12-diynoic acid	Fatty Acids and Conjugates [FA01]
subclade IID	LMFA01030722	25.0621	C9H8O3	9-hydroxy-7Z-Nonene-3,5-diynoic acid	Fatty Acids and Conjugates [FA01]
subclade IID	LMFA01050235	24.7455	C10H8O4	2,10-dihydroxy-4,6,8-decatriynoic acid	Fatty Acids and Conjugates [FA01]
subclade IID	LMFA01170134	24.4009	C5H6O4	2Z-pentenedioic acid	Fatty Acids and Conjugates [FA01]
subclade IID	LMFA01030241	24.361	C12H16O2	2E,6E,8E,10E-dodecatetraenoic acid	Fatty Acids and Conjugates [FA01]
subclade IID	LMFA01030749	24.1836	C20H32O5	5,14,15-trihydroxy-6,8,10,12-Eicosatetraenoic acid	Fatty Acids and Conjugates [FA01]
subclade IID	LMFA01060174	24.0302	C6H8O3	2-Oxo-4E-hexenoic acid	Fatty Acids and Conjugates [FA01]
subclade IID	LMFA01170071	23.9253	C6H6O5	3-hydroxy-2E,4E-hexadienedioic acid	Fatty Acids and Conjugates [FA01]
subclade IID	LMFA01031129	23.8793	C13H10O2	3E,5Z,7,8-tridecatetraene-10,12-diynoic acid	Fatty Acids and Conjugates [FA01]
subclade IID	LMFA01030105	23.8645	C10H16O2	2Z,6Z-decadienoic acid	Fatty Acids and Conjugates [FA01]
subclade IID	LMFA12000238	23.7803	C7H10O2	3E-Hepten-2,5-dione	Oxygenated hydrocarbons [FA12]
subclade IID	LMFA01060191	23.719	C6H7NO3	2-amino-6-oxo-2,4-hexadienoic acid	Fatty Acids and Conjugates [FA01]
subclade IID	LMFA01060086	23.5886	C10H10O3	9-oxo-2,4,5,7-decatetraenoic acid	Fatty Acids and Conjugates [FA01]
subclade IID	LMFA06000278	23.5292	C11H18O	4E,6E-undecenal	Fatty aldehydes [FA06]
subclade IID	LMFA04030011	23.3105	C22H32O5	7S,8R,17S-trihydroxy-4Z,9E,11E,13Z,15E,19Z-docosahexaenoic acid	Docosanoids [FA04]
subclade IID	LMFA01050273	23.3077	C6H8O3	6-hydroxy-2-hexynoic acid	Fatty Acids and Conjugates [FA01]
subclade IID	LMFA06000110	23.3033	C6H10O	3Z-hexenal	Fatty aldehydes [FA06]
subclade IID	LMFA01031041	23.1427	C14H14O4	2E,4E,6E,8E,10E,12E-tetradecahexaenedioic acid	Fatty Acids and Conjugates [FA01]
subclade IID	LMFA01030926	23.089	C6H6O4	(2E,4Z)-2-hydroxy-6-oxohexa-2,4-dienoic acid	Fatty Acids and Conjugates [FA01]
subclade IID	LMFA01030107	23.0279	C10H16O2	2E,6E-decadienoic acid	Fatty Acids and Conjugates [FA01]
subclade IID	LMFA01031058	23.0024	C10H14O2	3E,5Z,7E-Decatrienoic acid	Fatty Acids and Conjugates [FA01]
subclade IID	LMFA08020194	22.9644	C5H5NO4	(2Z)-4-formamido-4-oxobut-2-enoic acid	Fatty amides [FA08]
subclade IID	LMFA07040151	22.9496	C15H14O4	10-[(E)-2-methylbut-2-enoyl]oxydeca-2,4Z,8Z-dien-6-yn-4-olide	Fatty esters [FA07]
subclade IID	LMFA06000020	22.7885	C7H12O	3-heptenal	Fatty aldehydes [FA06]
subclade IID	LMFA01170077	22.7496	C6H6O4	2Z,4Z-hexadienedioic acid	Fatty Acids and Conjugates [FA01]
subclade IID	LMFA06000009	22.6907	C6H8O2	2-hexenedial	Fatty aldehydes [FA06]
subclade IID	LMFA06000273	22.5912	C10H14O	2E,4Z,7Z-decatrienal	Fatty aldehydes [FA06]
subclade IID	LMFA01030441	22.5789	C8H12O2	4Z,7-octadienoic acid	Fatty Acids and Conjugates [FA01]
subclade IID	LMFA01170061	22.5416	C4H4O5	2-hydroxy-2-butenedioic acid	Fatty Acids and Conjugates [FA01]
subclade IID	LMFA06000010	22.5249	C6H8O2	3-hexenedial	Fatty aldehydes [FA06]
subclade IID	LMFA01031028	22.4848	C12H14O2	Doodeca-3Z,5Z,-7Z,-9Z,11-pentaenoic acid	Fatty Acids and Conjugates [FA01]
subclade IID	LMFA01030015	22.4227	C7H12O2	5-heptenoic acid	Fatty Acids and Conjugates [FA01]
subclade IID	LMFA07010713	22.3494	C11H12O2	methyl (E)-dec-2-en-4,6-diynoate	Fatty esters [FA07]
subclade IID	LMFA01030447	22.2101	C9H14O2	2,6-nonadienoic acid	Fatty Acids and Conjugates [FA01]
subclade IID	LMFA12000350	22.1224	C8H8O2S	4-(thiophen-2-yl)but-3-yne-1,2-diol	Oxygenated hydrocarbons [FA12]
subclade IID	LMFA06000047	22.0531	C9H14O	3,6-nonadienal	Fatty aldehydes [FA06]
subclade IID	LMFA05000572	21.9331	C8H16O	(5Z)-oct-5-en-1-ol	Fatty alcohols [FA05]
subclade IID	LMFA01030258	21.8738	C14H18O2	5,7,9,11,13-tetradecapentaenoic acid	Fatty Acids and Conjugates [FA01]
subclade IID	LMFA01031156	21.751	C10H8O2	methyl 2Z,8Z-nonadien-4,6-diynoate	Fatty Acids and Conjugates [FA01]
subclade IID	LMFA06000019	21.6267	C7H12O	2-heptenal	Fatty aldehydes [FA06]
subclade IID	LMFA07010180	21.5545	C8H12O2	2E,4E-Hexadienyl acetate	Fatty esters [FA07]
subclade IID	LMFA01050398	21.5472	C4H6O3	4-hydroxy-2E-butenoic acid	Fatty Acids and Conjugates [FA01]
subclade IID	LMFA01030014	21.4094	C7H12O2	4-heptenoic acid	Fatty Acids and Conjugates [FA01]
subclade IID	LMFA06000017	21.4073	C6H8O2	6-hydroxy-2,4-hexadienal	Fatty aldehydes [FA06]
subclade IID	LMFA01030489	21.3978	C7H10O2	4-heptynoic acid	Fatty Acids and Conjugates [FA01]
subclade IID	LMFA01030753	21.3239	C11H8O2	3Z-Undecene-5,7,10-triynoic acid	Fatty Acids and Conjugates [FA01]
subclade IID	LMFA01090073	21.2675	C3H2Cl2O2	3,3-dichloro-2-propenoic acid	Fatty Acids and Conjugates [FA01]
subclade IID	LMFA01030108	21.1795	C10H16O2	4E,6E-decadienoic acid	Fatty Acids and Conjugates [FA01]
subclade IID	LMFA01170124	21.1057	C6H6O4	2E,4E-hexadienedioic acid	Fatty Acids and Conjugates [FA01]
subclade IID	LMFA01030962	21.003	C10H14O2	(2E,4E,7E)-deca-2,4,7-trienoic acid	Fatty Acids and Conjugates [FA01]
subclade IID	LMFA01030754	20.7517	C11H8O2	4E-Undecene-6,8,10-triynoic acid	Fatty Acids and Conjugates [FA01]
subclade IID	LMFA12000342	20.462	C10H8O2S	(E)-4-(thiophen-2-yl) but-1-en-3-yn-1-yl acetate	Oxygenated hydrocarbons [FA12]
subclade IID	LMFA01090149	20.3485	C6H5O4Cl	(2Z,4Z)-3-chlorohexa-2,4-dienedioic acid	Fatty Acids and Conjugates [FA01]
subclade IID	LMFA07010936	20.3362	C7H12O2	methyl (3Z)-hex-3-enoate	Fatty esters [FA07]
subclade IID	LMFA07010940	20.2639	C7H12O2	methyl (2E)-hex-2-enoate	Fatty esters [FA07]
subclade IID	LMFA06000126	19.9061	C7H10O	2E,4Z-Heptadienal	Fatty aldehydes [FA06]
subclade IID	LMFA01030442	19.8905	C8H12O2	5,7-octadienoic acid	Fatty Acids and Conjugates [FA01]
subclade IID	LMFA01030967	19.874	C6H5O4Cl	2-chlorohexa-2,4-dienedioic acid	Fatty Acids and Conjugates [FA01]
subclade IID	LMFA07010177	19.8605	C8H12O2	2E,5-Hexadienyl acetate	Fatty esters [FA07]
subclade IID	LMFA01031240	19.7604	C12H13O2Cl	11-chloro-dodeca-2E,4E,6E,8E,10Z-pentaenoic acid	Fatty Acids and Conjugates [FA01]
subclade IID	LMFA01130006	19.7139	C4H8O2S	3-(methyl-sulfanyl)-propanoic acid	Fatty Acids and Conjugates [FA01]
subclade IID	LMFA01030498	19.7068	C6H8O2	3-hexynoic acid	Fatty Acids and Conjugates [FA01]
subclade IID	LMFA05000060	19.703	C6H12O	2E-hexenol	Fatty alcohols [FA05]
subclade IID	LMFA01030006	19.61	C5H8O2	3-pentenoic acid	Fatty Acids and Conjugates [FA01]
subclade IID	LMFA05000107	19.5541	C5H10O	3-Methyl-3-buten-1-ol	Fatty alcohols [FA05]
subclade IID	LMFA12000349	19.4691	C9H8OS	(5-(but-3-en-1-yn-1-yl)thiophen-2-yl)methanol	Oxygenated hydrocarbons [FA12]
subclade IID	LMFA07010740	19.1249	C9H12O2	prop-2-en-1-yl (2E,4E)-hexa-2,4-dienoate	Fatty esters [FA07]
subclade IID	LMFA12000097	18.9988	C7H12O	4Z-Hepten-2-one	Oxygenated hydrocarbons [FA12]
subclade IID	LMFA12000368	18.9053	C11H10O2S2	(E)-4-(6-methyl-1,2-dithiin-3-yl)but-1-en-3-yn-1-yl acetate	Oxygenated hydrocarbons [FA12]
subclade IID	LMFA12000361	18.8768	C13H10OS2	(5'-(but-3-en-1-yn-1-yl)-[2,2'-bithiophen]-5-yl)methanol	Oxygenated hydrocarbons [FA12]
subclade IID	LMFA01020110	18.7462	C5H8O2	3-methyl-3-butenoic acid	Fatty Acids and Conjugates [FA01]
subclade IID	LMFA01030751	18.7084	C10H8O2	2E,8E-decadiene-4,6-diynoic acid	Fatty Acids and Conjugates [FA01]
subclade IID	LMFA11000042	18.6528	C10H16	2,6-Dimethyl-2,4E,6E-octatriene	Hydrocarbons [FA11]
subclade IID	LMFA06000011	18.5885	C6H6O2	2,4-hexadienedial	Fatty aldehydes [FA06]
subclade IID	LMFA01030004	18.5089	C4H6O2	3-butenoic acid	Fatty Acids and Conjugates [FA01]
subclade IID	LMFA12000373	18.4768	C9H8OS2	(6-(but-3-en-1-yn-1-yl)-1,2-dithiin-3-yl)methanol	Oxygenated hydrocarbons [FA12]
subclade IID	LMFA06000003	18.4574	C6H10O	3-hexenal	Fatty aldehydes [FA06]
subclade IID	LMFA05000106	18.3554	C5H10O	3-Methyl-2-buten-1-ol	Fatty alcohols [FA05]
subclade IID	LMFA01031005	18.2253	C5H8O2	(3Z)-pent-3-enoic acid	Fatty Acids and Conjugates [FA01]
subclade IID	LMFA12000374	18.158	C8H8O2S2	4-(1,2-dithiin-3-yl)but-3-yne-1,2-diol	Oxygenated hydrocarbons [FA12]
subclade IID	LMFA01031042	18.0213	C10H6O2	2E-decene-4,6,8-triynoic acid	Fatty Acids and Conjugates [FA01]
subclade IID	LMFA01031012	17.9706	C6H8O2	hexa-2,4-dienoic acid	Fatty Acids and Conjugates [FA01]
subclade IID	LMFA06000063	17.9393	C10H6O	2-decene-4,6,8-triyn-1-al	Fatty aldehydes [FA06]
subclade IID	LMFA01030943	17.9193	C6H8O3	(2Z,4Z)-2-hydroxyhexa-2,4-dienoic acid	Fatty Acids and Conjugates [FA01]
subclade IID	LMFA06000131	17.8774	C8H12O	2E,6E-Octadienal	Fatty aldehydes [FA06]
subclade IID	LMFA07011189	17.8044	C11H8O2	methyl dec-2Z-en-4,6,8-triynoate	Fatty esters [FA07]
subclade IID	LMFA01030100	17.7809	C6H8O2	2E,4E-hexadienoic acid	Fatty Acids and Conjugates [FA01]
subclade IID	LMFA07010179	17.6959	C8H14O2	3E-Hexenyl acetate	Fatty esters [FA07]
subclade IID	LMFA01010003	17.6812	C3H6O2	propanoic acid	Fatty Acids and Conjugates [FA01]
subclade IID	LMFA07010935	17.6715	C11H8O2	methyl (2E)-dec-2-en-4,6,8-triynoate	Fatty esters [FA07]
subclade IID	LMFA07010967	17.6611	C7H10O2	methyl (2E,4E)-hexa-2,4-dienoate	Fatty esters [FA07]
subclade IID	LMFA01060077	17.6163	C3H4O3	2-oxo-propinoic acid	Fatty Acids and Conjugates [FA01]
subclade IID	LMFA01030944	17.436	C6H8O2	(2Z,4Z)-hexa-2,4-dienoic acid	Fatty Acids and Conjugates [FA01]
subclade IID	LMFA01030452	17.1378	C7H12O2	4Z-heptenoic acid	Fatty Acids and Conjugates [FA01]
subclade IID	LMFA01090068	17.0546	C2H3ClO2	2-chloro-ethanoic acid	Fatty Acids and Conjugates [FA01]
subclade IID	LMFA01030022	16.9847	C8H14O2	5Z-octenoic acid	Fatty Acids and Conjugates [FA01]
subclade IID	LMFA01030744	16.9138	C8H6O2	6Z-Octene-2,4-diynoic acid	Fatty Acids and Conjugates [FA01]
subclade IID	LMFA01030012	16.7758	C7H12O2	2-heptenoic acid	Fatty Acids and Conjugates [FA01]
subclade IID	LMFA01031001	16.7346	C6H8O3	(2E,4Z)-2-hydroxyhexa-2,4-dienoic acid	Fatty Acids and Conjugates [FA01]
subclade IID	LMFA01090072	16.7001	C3H2Cl2O2	2,3-dichloro-2Z-propenoic acid	Fatty Acids and Conjugates [FA01]
subclade IID	LMFA07010410	16.4423	C4H8O2	Methyl propionate	Fatty esters [FA07]
subclade IID	LMFA01030216	16.3842	C10H14O2	2E,6Z,8E-decatrienoic acid	Fatty Acids and Conjugates [FA01]
subclade IID	LMFA12000038	16.3684	C8H12O	6-Methyl-3E,5-heptadien-2-one	Oxygenated hydrocarbons [FA12]
subclade IID	LMFA01030978	16.3431	C4H6O3	3-hydroxybut-2-enoic acid	Fatty Acids and Conjugates [FA01]
subclade IID	LMFA01090069	16.0342	C3H3ClO2	2-chloro-2-propenoic acid	Fatty Acids and Conjugates [FA01]
subclade IID	LMFA05000468	15.9942	C7H14O	4Z-Hepten-2R-ol	Fatty alcohols [FA05]
subclade IID	LMFA06000073	15.9744	C12H14O	2,4,6,8,10-dodecapentaenal	Fatty aldehydes [FA06]
subclade IID	LMFA01030925	15.8437	C4H6O2	but-2-enoic acid	Fatty Acids and Conjugates [FA01]
subclade IID	LMFA01030194	15.8314	C4H6O2	2Z-butenoic acid	Fatty Acids and Conjugates [FA01]
subclade IID	LMFA01030005	15.596	C5H8O2	2-pentenoic acid	Fatty Acids and Conjugates [FA01]
subclade IID	LMFA01030961	15.5806	C8H4O2	octa-2,4,6-triynoic acid	Fatty Acids and Conjugates [FA01]
subclade IID	LMFA01030195	15.5729	C4H6O2	2E-butenoic acid	Fatty Acids and Conjugates [FA01]
subclade IID	LMFA05000119	15.3197	C7H12O	2E,4Z-Heptadien-1-ol	Fatty alcohols [FA05]
subclade IID	LMFA01170109	15.0813	C5H6O4	2E-pentenedioic acid	Fatty Acids and Conjugates [FA01]
subclade IID	LMFA01031018	15.011	C5H6O2	penta-2,4-dienoic acid	Fatty Acids and Conjugates [FA01]
subclade IID	LMFA05000464	14.497	C6H12O	3Z-Hexen-3-ol	Fatty alcohols [FA05]
subclade IID	LMFA12000345	14.3717	C8H6S2	2,2'-bithiophene	Oxygenated hydrocarbons [FA12]
subclade IID	LMFA12000359	14.0798	C17H10S2	5-(hexa-5-en-1,3-diyn-1-yl)-5'-(prop-1-yn-1-yl)-2,2'-bithiophene	Oxygenated hydrocarbons [FA12]
subclade IID	LMFA01010002	13.9175	C2H4O2	ethanoic acid	Fatty Acids and Conjugates [FA01]
subclade IID	LMFA01030193	13.6631	C3H4O2	2-propenoic acid	Fatty Acids and Conjugates [FA01]
subclade IID	LMFA12000057	13.6286	C3H6O	Propan-2-one	Oxygenated hydrocarbons [FA12]
subclade IID	LMFA12000358	13.3999	C17H12S2	(E)-5-(hexa-3,5-dien-1-yn-1-yl)-5'-(prop-1-yn-1-yl)-2,2'-bithiophene	Oxygenated hydrocarbons [FA12]
subclade IID	LMFA12000364	12.4679	C8H6S2	3-(but-3-en-1-yn-1-yl)-1,2-dithiine	Oxygenated hydrocarbons [FA12]
subclade IID	LMFA01031196	12.3731	C14H26O2	7E-tetradecenoic acid	Fatty Acids and Conjugates [FA01]
subclade IID	LMFA11000628	11.7787	C11H22	1,2-dimethylpropyl-cyclohexane	Hydrocarbons [FA11]
subclade IID	LMFA12000372	10.9656	C13H9OS2Cl	1-chloro-4-(6-(penta-1,3-diyn-1-yl)-1,2-dithiin-3-yl)but-3-yn-2-ol	Oxygenated hydrocarbons [FA12]
subclade IID	LMFA05000105	10.5084	C5H10O	2-Methylenebutan-1-ol	Fatty alcohols [FA05]
subclade IID	LMFA12000360	9.22571	C16H9OS2Cl	1-chloro-3-(5'-(penta-1,3-diyn-1-yl)-[2,2'-bithiophen]-5-yl)prop-2-yn-1-ol	Oxygenated hydrocarbons [FA12]
subclade IID	LMFA11000704	8.79949	C13H28	4-Methyl-5-propylnonane	Hydrocarbons [FA11]

## Sheet: CladeIII
	LM_ID	-CDOCKER_INTERACTION_ENERGY	FORMULA	SYSTEMATIC_NAME	MAIN_CLASS						MAIN_CLASS
subclade IIIA	LMFA01170119	23.5864	C5H8O4	2-methyl-butanedioic acid	Fatty Acids and Conjugates [FA01]				37.1202	281	Fatty Acids and Conjugates [FA01]
subclade IIIA	LMFA06000017	20.986	C6H8O2	6-hydroxy-2,4-hexadienal	Fatty aldehydes [FA06]				5.01982	38	Fatty esters [FA07]
subclade IIIA	LMFA01030753	19.2477	C11H8O2	3Z-Undecene-5,7,10-triynoic acid	Fatty Acids and Conjugates [FA01]				1.1889	9	Fatty amides [FA08]
subclade IIIA	LMFA01030451	19.1491	C6H8O2	3,5-hexadienoic acid	Fatty Acids and Conjugates [FA01]				3.43461	26	Fatty alcohols [FA05]
subclade IIIA	LMFA01030721	18.8472	C9H8O3	9-hydroxy-7E-Nonene-3,5-diynoic acid	Fatty Acids and Conjugates [FA01]				7.66182	58	Oxygenated hydrocarbons [FA12]
subclade IIIA	LMFA01060077	18.6226	C3H4O3	2-oxo-propinoic acid	Fatty Acids and Conjugates [FA01]				9.24703	70	Fatty aldehydes [FA06]
subclade IIIA	LMFA01170138	18.0242	C5H4O4	2,3-pentadienedioic acid	Fatty Acids and Conjugates [FA01]				0.1321	1	Other Fatty Acyls [FA00]
subclade IIIA	LMFA01170124	17.8538	C6H6O4	2E,4E-hexadienedioic acid	Fatty Acids and Conjugates [FA01]				0.264201	2	Isoprenoids [PR01]
subclade IIIA	LMFA01030782	17.186	C7H8O2	2Z,4E,6-heptatrienoic acid	Fatty Acids and Conjugates [FA01]				0.660502	5	Hydrocarbons [FA11]
subclade IIIA	LMFA01030004	16.9817	C4H6O2	3-butenoic acid	Fatty Acids and Conjugates [FA01]				0	0	Flavonoids [PK12]
subclade IIIA	LMFA01030005	16.9026	C5H8O2	2-pentenoic acid	Fatty Acids and Conjugates [FA01]				0	0	Aromatic polyketides [PK13]
subclade IIIA	LMFA01030978	16.7208	C4H6O3	3-hydroxybut-2-enoic acid	Fatty Acids and Conjugates [FA01]				0.1321	1	Docosanoids [FA04]
subclade IIIA	LMFA01031044	16.4353	C11H8O2	3Z,9,10-undecatriene-5,7-diynoic acid	Fatty Acids and Conjugates [FA01]				0.396301	3	Fatty ethers [FA10]
subclade IIIA	LMFA05000119	16.4291	C7H12O	2E,4Z-Heptadien-1-ol	Fatty alcohols [FA05]				0.1321	1	Octadecanoids [FA02]
subclade IIIA	LMFA01031012	16.0529	C6H8O2	hexa-2,4-dienoic acid	Fatty Acids and Conjugates [FA01]				0.1321	1	Eicosanoids [FA03]
subclade IIIA	LMFA01030195	15.8413	C4H6O2	2E-butenoic acid	Fatty Acids and Conjugates [FA01]				0	0	Non-ribosomal peptide/polyketide hybrids [PK14]
subclade IIIA	LMFA01030925	15.724	C4H6O2	but-2-enoic acid	Fatty Acids and Conjugates [FA01]				0	0	Glycerophosphocholines [GP01]
subclade IIIA	LMFA01030751	15.5657	C10H8O2	2E,8E-decadiene-4,6-diynoic acid	Fatty Acids and Conjugates [FA01]					496
subclade IIIA	LMFA12000028	15.3747	C5H8O	3E-pentene-2-one	Oxygenated hydrocarbons [FA12]
subclade IIIA	LMFA05000606	15.2749	C8H6O	octa-2,4,6-triyn-1-ol	Fatty alcohols [FA05]
subclade IIIA	LMFA01031046	15.1333	C10H8O2	2Z,8E-decadiene-4,6-diynoic acid	Fatty Acids and Conjugates [FA01]
subclade IIIA	LMFA01090075	14.8074	C3H3BrO2	3-bromo-2E-propenoic acid	Fatty Acids and Conjugates [FA01]
subclade IIIA	LMFA07011189	14.7601	C11H8O2	methyl dec-2Z-en-4,6,8-triynoate	Fatty esters [FA07]
subclade IIIA	LMFA01010002	14.7162	C2H4O2	ethanoic acid	Fatty Acids and Conjugates [FA01]
subclade IIIA	LMFA01090071	14.5779	C3H3ClO2	3-chloro-2E-propenoic acid	Fatty Acids and Conjugates [FA01]
subclade IIIA	LMFA06000062	13.9592	C10H8O	2,8-decadiene-4,6-diyn-1-al	Fatty aldehydes [FA06]
subclade IIIA	LMFA01030193	13.1943	C3H4O2	2-propenoic acid	Fatty Acids and Conjugates [FA01]
subclade IIIA	LMFA01030781	12.8618	C7H8O2	2E,4E,6-heptatrienoic acid	Fatty Acids and Conjugates [FA01]
subclade IIIA	LMFA01030498	12.7078	C6H8O2	3-hexynoic acid	Fatty Acids and Conjugates [FA01]
subclade IIIA	LMFA01030743	12.2161	C8H6O2	6E-Octene-2,4-diynoic acid	Fatty Acids and Conjugates [FA01]
subclade IIIA	LMFA06000063	11.8233	C10H6O	2-decene-4,6,8-triyn-1-al	Fatty aldehydes [FA06]
subclade IIIA	LMFA01030961	11.6465	C8H4O2	octa-2,4,6-triynoic acid	Fatty Acids and Conjugates [FA01]
subclade IIIA	LMFA01050273	10.16	C6H8O3	6-hydroxy-2-hexynoic acid	Fatty Acids and Conjugates [FA01]
subclade IIIA	LMFA01031042	10.0532	C10H6O2	2E-decene-4,6,8-triynoic acid	Fatty Acids and Conjugates [FA01]
subclade IIIA	LMFA01030754	9.44494	C11H8O2	4E-Undecene-6,8,10-triynoic acid	Fatty Acids and Conjugates [FA01]
subclade IIIA	LMFA12000349	8.78435	C9H8OS	(5-(but-3-en-1-yn-1-yl)thiophen-2-yl)methanol	Oxygenated hydrocarbons [FA12]
subclade IIIA	LMFA12000365	8.5188	C9H8S2	3-(but-3-en-1-yn-1-yl)-6-methyl-1,2-dithiine	Oxygenated hydrocarbons [FA12]
subclade IIIA	LMFA05000569	8.03118	C10H8O	(2E)-dec-2-en-4,6,8-triyn-1-ol	Fatty alcohols [FA05]
subclade IIIA	LMFA06000275	7.23193	C8H10O	2E,4E,7-octatrienal	Fatty aldehydes [FA06]
subclade IIIA	LMFA06000036	5.51053	C8H10O	2,4,6-octatrienal	Fatty aldehydes [FA06]
subclade IIIA	LMFA01031129	3.12574	C13H10O2	3E,5Z,7,8-tridecatetraene-10,12-diynoic acid	Fatty Acids and Conjugates [FA01]
subclade IIIA	LMFA01031045	2.28166	C13H10O2	3Z,5Z-tridecadiene-7,9,11-triynoic acid	Fatty Acids and Conjugates [FA01]
subclade IIIA	LMFA01090073	0.507621	C3H2Cl2O2	3,3-dichloro-2-propenoic acid	Fatty Acids and Conjugates [FA01]
	LM_ID	CDOCKER_INTERACTION_ENERGY	FORMULA	SYSTEMATIC_NAME	MAIN_CLASS
subclade IIIB	LMFA01030498	26.6322	C6H8O2	3-hexynoic acid	Fatty Acids and Conjugates [FA01]
subclade IIIB	LMFA01050273	24.2047	C6H8O3	6-hydroxy-2-hexynoic acid	Fatty Acids and Conjugates [FA01]
subclade IIIB	LMFA06000009	23.7943	C6H8O2	2-hexenedial	Fatty aldehydes [FA06]
subclade IIIB	LMFA01030006	23.218	C5H8O2	3-pentenoic acid	Fatty Acids and Conjugates [FA01]
subclade IIIB	LMFA06000011	21.9836	C6H6O2	2,4-hexadienedial	Fatty aldehydes [FA06]
subclade IIIB	LMFA01090135	21.9649	C2H3IO2	Iodoethanoic acid	Fatty Acids and Conjugates [FA01]
subclade IIIB	LMFA06000007	21.9117	C6H8O	4,5-hexadienal	Fatty aldehydes [FA06]
subclade IIIB	LMFA01030927	21.7904	C6H6O4	(2E,4Z)-4-hydroxy-6-oxohexa-2,4-dienoic acid	Fatty Acids and Conjugates [FA01]
subclade IIIB	LMFA01030005	21.5471	C5H8O2	2-pentenoic acid	Fatty Acids and Conjugates [FA01]
subclade IIIB	LMFA01100052	21.3029	C4H10N2O2	2,4-diamino-butanoic acid	Fatty Acids and Conjugates [FA01]
subclade IIIB	LMFA01090137	21.3015	C3H3IO2	3-iodo-2E-propenoic acid	Fatty Acids and Conjugates [FA01]
subclade IIIB	LMFA01170124	20.8584	C6H6O4	2E,4E-hexadienedioic acid	Fatty Acids and Conjugates [FA01]
subclade IIIB	LMFA06000024	20.7072	C7H10O	2,4-heptadienal	Fatty aldehydes [FA06]
subclade IIIB	LMFA01060077	20.3364	C3H4O3	2-oxo-propinoic acid	Fatty Acids and Conjugates [FA01]
subclade IIIB	LMFA01030100	20.1293	C6H8O2	2E,4E-hexadienoic acid	Fatty Acids and Conjugates [FA01]
subclade IIIB	LMFA01130006	19.843	C4H8O2S	3-(methyl-sulfanyl)-propanoic acid	Fatty Acids and Conjugates [FA01]
subclade IIIB	LMFA11000035	19.6288	C6H12	2E-Hexene	Hydrocarbons [FA11]
subclade IIIB	LMFA01090074	19.42	C2H3BrO2	2-bromoethanoic acid	Fatty Acids and Conjugates [FA01]
subclade IIIB	LMFA06000272	19.3874	C8H10O	2E,4Z,7-octatrienal	Fatty aldehydes [FA06]
subclade IIIB	LMFA01090073	19.1805	C3H2Cl2O2	3,3-dichloro-2-propenoic acid	Fatty Acids and Conjugates [FA01]
subclade IIIB	LMFA01030944	19.0897	C6H8O2	(2Z,4Z)-hexa-2,4-dienoic acid	Fatty Acids and Conjugates [FA01]
subclade IIIB	LMFA07010967	19.0326	C7H10O2	methyl (2E,4E)-hexa-2,4-dienoate	Fatty esters [FA07]
subclade IIIB	LMFA06000006	18.8377	C6H8O	2,4-hexadienal	Fatty aldehydes [FA06]
subclade IIIB	LMFA01030004	18.6628	C4H6O2	3-butenoic acid	Fatty Acids and Conjugates [FA01]
subclade IIIB	LMFA01030781	18.6503	C7H8O2	2E,4E,6-heptatrienoic acid	Fatty Acids and Conjugates [FA01]
subclade IIIB	LMFA01090068	18.2869	C2H3ClO2	2-chloro-ethanoic acid	Fatty Acids and Conjugates [FA01]
subclade IIIB	LMFA01031018	18.2554	C5H6O2	penta-2,4-dienoic acid	Fatty Acids and Conjugates [FA01]
subclade IIIB	LMFA01030978	18.1407	C4H6O3	3-hydroxybut-2-enoic acid	Fatty Acids and Conjugates [FA01]
subclade IIIB	LMFA06000062	18.0946	C10H8O	2,8-decadiene-4,6-diyn-1-al	Fatty aldehydes [FA06]
subclade IIIB	LMFA01010003	18.0628	C3H6O2	propanoic acid	Fatty Acids and Conjugates [FA01]
subclade IIIB	LMFA01031004	18.0552	C5H8O2	(2Z)-pent-2-enoic acid	Fatty Acids and Conjugates [FA01]
subclade IIIB	LMFA01030451	18.0516	C6H8O2	3,5-hexadienoic acid	Fatty Acids and Conjugates [FA01]
subclade IIIB	LMFA01090069	17.937	C3H3ClO2	2-chloro-2-propenoic acid	Fatty Acids and Conjugates [FA01]
subclade IIIB	LMFA12000069	17.9277	C5H8O	1-Penten-3-one	Oxygenated hydrocarbons [FA12]
subclade IIIB	LMFA12000028	17.7845	C5H8O	3E-pentene-2-one	Oxygenated hydrocarbons [FA12]
subclade IIIB	LMFA01030099	17.5398	C5H6O2	2,4-pentadienoic acid	Fatty Acids and Conjugates [FA01]
subclade IIIB	LMFA01030195	17.0345	C4H6O2	2E-butenoic acid	Fatty Acids and Conjugates [FA01]
subclade IIIB	LMFA06000036	16.9917	C8H10O	2,4,6-octatrienal	Fatty aldehydes [FA06]
subclade IIIB	LMFA01090071	16.9855	C3H3ClO2	3-chloro-2E-propenoic acid	Fatty Acids and Conjugates [FA01]
subclade IIIB	LMFA01050398	16.9055	C4H6O3	4-hydroxy-2E-butenoic acid	Fatty Acids and Conjugates [FA01]
subclade IIIB	LMFA07010882	16.6613	C8H12O2	ethyl (2E,4E)-hexa-2,4-dienoate	Fatty esters [FA07]
subclade IIIB	LMFA05000101	16.5975	C3H8O	Propan-1-ol	Fatty alcohols [FA05]
subclade IIIB	LMFA01030743	16.5595	C8H6O2	6E-Octene-2,4-diynoic acid	Fatty Acids and Conjugates [FA01]
subclade IIIB	LMFA01090078	16.4636	C3H2Br2O2	3,3-dibromo-2-propenoic acid	Fatty Acids and Conjugates [FA01]
subclade IIIB	LMFA01030499	16.4163	C6H8O2	4-hexynoic acid	Fatty Acids and Conjugates [FA01]
subclade IIIB	LMFA01090075	16.4052	C3H3BrO2	3-bromo-2E-propenoic acid	Fatty Acids and Conjugates [FA01]
subclade IIIB	LMFA01030194	15.6151	C4H6O2	2Z-butenoic acid	Fatty Acids and Conjugates [FA01]
subclade IIIB	LMFA01030744	15.3434	C8H6O2	6Z-Octene-2,4-diynoic acid	Fatty Acids and Conjugates [FA01]
subclade IIIB	LMFA01030925	15.2913	C4H6O2	but-2-enoic acid	Fatty Acids and Conjugates [FA01]
subclade IIIB	LMFA06000050	15.1117	C9H4O	2-nonene-4,6,8-triynal	Fatty aldehydes [FA06]
subclade IIIB	LMFA01030970	14.267	C6H6O4	2-hydroxy-6-oxohexa-2,4-dienoic acid	Fatty Acids and Conjugates [FA01]
subclade IIIB	LMFA12000034	14.225	C5H8O	4-penten-2-one	Oxygenated hydrocarbons [FA12]
subclade IIIB	LMFA01030193	13.9299	C3H4O2	2-propenoic acid	Fatty Acids and Conjugates [FA01]
subclade IIIB	LMFA06000275	13.6675	C8H10O	2E,4E,7-octatrienal	Fatty aldehydes [FA06]
subclade IIIB	LMFA01030008	12.8794	C6H10O2	2E-hexenoic acid	Fatty Acids and Conjugates [FA01]
subclade IIIB	LMFA01050391	12.8374	C5H10O3	2-methyl-3-hydroxy-2-butanoic acid	Fatty Acids and Conjugates [FA01]
subclade IIIB	LMFA01170109	12.607	C5H6O4	2E-pentenedioic acid	Fatty Acids and Conjugates [FA01]
subclade IIIB	LMFA06000017	12.514	C6H8O2	6-hydroxy-2,4-hexadienal	Fatty aldehydes [FA06]
subclade IIIB	LMFA06000025	11.8153	C7H10O	4,6-heptadienal	Fatty aldehydes [FA06]
subclade IIIB	LMFA01020097	11.7754	C5H8O2	3-methyl-2-butenoic acid	Fatty Acids and Conjugates [FA01]
subclade IIIB	LMFA06000132	11.3088	C8H12O	2E,4Z-Octadienal	Fatty aldehydes [FA06]
subclade IIIB	LMFA01030782	10.9058	C7H8O2	2Z,4E,6-heptatrienoic acid	Fatty Acids and Conjugates [FA01]
subclade IIIB	LMFA12000057	10.3321	C3H6O	Propan-2-one	Oxygenated hydrocarbons [FA12]
subclade IIIB	LMFA06000110	9.72662	C6H10O	3Z-hexenal	Fatty aldehydes [FA06]
subclade IIIB	LMFA06000126	9.43021	C7H10O	2E,4Z-Heptadienal	Fatty aldehydes [FA06]
subclade IIIB	LMFA05000705	8.45963	C9H8O	3,4-nonadiene-6,8-diyn-1-ol	Fatty alcohols [FA05]
subclade IIIB	LMFA01030943	6.96703	C6H8O3	(2Z,4Z)-2-hydroxyhexa-2,4-dienoic acid	Fatty Acids and Conjugates [FA01]
subclade IIIB	LMFA12000349	5.61114	C9H8OS	(5-(but-3-en-1-yn-1-yl)thiophen-2-yl)methanol	Oxygenated hydrocarbons [FA12]
subclade IIIB	LMFA01030754	4.34889	C11H8O2	4E-Undecene-6,8,10-triynoic acid	Fatty Acids and Conjugates [FA01]
subclade IIIB	LMFA12000339	4.10655	C9H8S	2-(but-3-en-1-yn-1-yl)-5-methylthiophene	Oxygenated hydrocarbons [FA12]
subclade IIIB	LMFA12000338	3.96413	C8H6S	2-(but-3-en-1-yn-1-yl) thiophene	Oxygenated hydrocarbons [FA12]
subclade IIIB	LMFA12000341	2.74573	C8H6OS	(E)-4-(thiophen-2-yl)but-1-en-3-yn-1-ol	Oxygenated hydrocarbons [FA12]
subclade IIIB	LMFA01170138	2.74454	C5H4O4	2,3-pentadienedioic acid	Fatty Acids and Conjugates [FA01]
subclade IIIB	LMFA05000119	1.9254	C7H12O	2E,4Z-Heptadien-1-ol	Fatty alcohols [FA05]
subclade IIIB	LMFA01020111	1.6656	C5H8O2	2-ethyl-2-propenoic acid	Fatty Acids and Conjugates [FA01]
	LM_ID	CDOCKER_INTERACTION_ENERGY	FORMULA	SYSTEMATIC_NAME	MAIN_CLASS
subclade IIIC	LMFA01070030	42.6417	C18H26O3	5,6-Epoxyoctadeca-7,9-diynoic acid	Fatty Acids and Conjugates [FA01]
subclade IIIC	LMFA01030698	39.4521	C20H28O2	7,10,13-Eicosatriynoic acid	Fatty Acids and Conjugates [FA01]
subclade IIIC	LMFA04000078	38.073	C22H30O4	4,5-epoxy-17R-hydroxy-6E,8E,10Z,13Z,15E,19Z-docosahexaenoic acid	Docosanoids [FA04]
subclade IIIC	LMFA01030703	35.6627	C16H20O2	6E,8E,12E,14E-Hexadecatetraen-10-ynoic acid	Fatty Acids and Conjugates [FA01]
subclade IIIC	LMFA01100039	35.321	C4H9NO2	4-amino-butanoic acid	Fatty Acids and Conjugates [FA01]
subclade IIIC	LMFA01030706	35.0759	C16H20O2	6E,8E,12E-Hexadecatrien-10-ynoic acid	Fatty Acids and Conjugates [FA01]
subclade IIIC	LMFA07090165	34.901	C22H32O4	2S-(17-methyl-9E-octadecen-5,7-diynoyloxy)propanoic acid	Fatty esters [FA07]
subclade IIIC	LMFA01100040	34.1094	C5H11NO2	5-amino-pentanoic acid	Fatty Acids and Conjugates [FA01]
subclade IIIC	LMFA01060191	33.7419	C6H7NO3	2-amino-6-oxo-2,4-hexadienoic acid	Fatty Acids and Conjugates [FA01]
subclade IIIC	LMFA01030241	33.3818	C12H16O2	2E,6E,8E,10E-dodecatetraenoic acid	Fatty Acids and Conjugates [FA01]
subclade IIIC	LMFA01031027	33.1741	C18H26O3	8-Hydroxy-13E-octadecen-9,11-diynoic acid	Fatty Acids and Conjugates [FA01]
subclade IIIC	LMFA10000013	33.0385	C14H20O3	2,4-Dodecadiynyloxy-acetic acid	Fatty ethers [FA10]
subclade IIIC	LMFA01030554	32.7724	C18H24O2	6,9,12-octadecatriynoic acid	Fatty Acids and Conjugates [FA01]
subclade IIIC	LMFA01050569	32.6866	C18H22O3	17S-hydroxy-15E-octadeca-9,11,13-triynoic acid	Fatty Acids and Conjugates [FA01]
subclade IIIC	LMFA01030258	32.2981	C14H18O2	5,7,9,11,13-tetradecapentaenoic acid	Fatty Acids and Conjugates [FA01]
subclade IIIC	LMFA01090129	31.7932	C18H21BrO2	18-bromo-9E,15E,17E-octadecatrien-5,7-diynoic acid	Fatty Acids and Conjugates [FA01]
subclade IIIC	LMFA01060194	31.1965	C4H4O6	2-oxo-3,4,4-trihydroxy-3E-butenoic acid	Fatty Acids and Conjugates [FA01]
subclade IIIC	LMFA01090124	30.6451	C18H19BrO2	18-bromo-9E,17E-octadecadien-5,7,15-triynoic acid	Fatty Acids and Conjugates [FA01]
subclade IIIC	LMFA01030693	30.6291	C20H30O2	5Z,8Z,14Z-Eicosatrien-11-ynoic acid	Fatty Acids and Conjugates [FA01]
subclade IIIC	LMFA01030723	30.5104	C18H16O3	6-hydroxy-7E,9E-Octadecadiene-11,13,15,17-tetraynoic acid	Fatty Acids and Conjugates [FA01]
subclade IIIC	LMFA01031114	30.2419	C12H12O3	4-hydroxy-5,6-dodecadiene-8,10-diynoic acid	Fatty Acids and Conjugates [FA01]
subclade IIIC	LMFA01170082	30.2211	C6H7NO4	2-amino-2,4-hexadienedioic acid	Fatty Acids and Conjugates [FA01]
subclade IIIC	LMFA01030943	29.2683	C6H8O3	(2Z,4Z)-2-hydroxyhexa-2,4-dienoic acid	Fatty Acids and Conjugates [FA01]
subclade IIIC	LMFA10000016	28.9073	C14H18O3	11-Dodecene-2,4-diynyloxy-acetic acid	Fatty ethers [FA10]
subclade IIIC	LMFA01031028	28.7661	C12H14O2	Doodeca-3Z,5Z,-7Z,-9Z,11-pentaenoic acid	Fatty Acids and Conjugates [FA01]
subclade IIIC	LMFA01070035	28.6122	C13H12O5	methyl 10-acetoxy-8,9-epoxy-2Z-decen-4,6-diynoate	Fatty Acids and Conjugates [FA01]
subclade IIIC	LMFA01031001	28.5901	C6H8O3	(2E,4Z)-2-hydroxyhexa-2,4-dienoic acid	Fatty Acids and Conjugates [FA01]
subclade IIIC	LMFA01030243	28.5011	C12H14O2	3,5,7,9,11-dodecapentaenoic acid	Fatty Acids and Conjugates [FA01]
subclade IIIC	LMFA01060217	28.2356	C19H24O	Nonadec-4E,10E,12E-trien-6,8-diyn-2-one	Fatty Acids and Conjugates [FA01]
subclade IIIC	LMFA07010948	27.9545	C5H8O3	methyl 3-hydroxybut-2-enoate	Fatty esters [FA07]
subclade IIIC	LMFA01100045	27.9529	C3H7NO3	2-Amino-3-hydroxypropanoic acid	Fatty Acids and Conjugates [FA01]
subclade IIIC	LMFA01031097	27.8525	C15H20O2	10E-Pentadecen-6,8-diynoic acid	Fatty Acids and Conjugates [FA01]
subclade IIIC	LMFA01060086	27.8071	C10H10O3	9-oxo-2,4,5,7-decatetraenoic acid	Fatty Acids and Conjugates [FA01]
subclade IIIC	LMFA01030978	27.7916	C4H6O3	3-hydroxybut-2-enoic acid	Fatty Acids and Conjugates [FA01]
subclade IIIC	LMFA01031182	27.6885	C15H18O3	13-hydroxy(10R,6Z,7Z)-pentadeca-6,7-dien-9,11-diynoic acid	Fatty Acids and Conjugates [FA01]
subclade IIIC	LMFA01030242	27.6843	C12H16O2	2E,6E,8Z,10E-dodecatetraenoic acid	Fatty Acids and Conjugates [FA01]
subclade IIIC	LMFA07011193	27.4799	C15H16O4	Methyl (2Z,8Z)-10-[(Z)-isobutoyl]oxydeca-2,8-dien-4,6-diynoate	Fatty esters [FA07]
subclade IIIC	LMFA01030540	27.3397	C18H28O2	9,12-octadecadiynoic acid	Fatty Acids and Conjugates [FA01]
subclade IIIC	LMFA01031036	27.1837	C11H10O3	4-hydroxyundeca-5,6-diene-8,10-diynoic acid	Fatty Acids and Conjugates [FA01]
subclade IIIC	LMFA07011190	27.0018	C16H16O4	Methyl (2Z,8Z)-10-[(E)-2-methylbut-2-enoyl]oxydeca-2,8-dien-4,6-diynoate	Fatty esters [FA07]
subclade IIIC	LMFA03070040	26.5697	C20H28O4	5S,6-epoxy,18S-hydroxy-7E,9E,11Z,14Z,16E-eicosapentaenoic acid	Eicosanoids [FA03]
subclade IIIC	LMFA07011191	26.3261	C16H16O4	Methyl (2Z,8Z)-10-[(Z)-2-methylbut-2-enoyl]oxydeca-2,8-dien-4,6-diynoate	Fatty esters [FA07]
subclade IIIC	LMFA01050235	26.0188	C10H8O4	2,10-dihydroxy-4,6,8-decatriynoic acid	Fatty Acids and Conjugates [FA01]
subclade IIIC	LMFA01030583	25.9835	C14H16O2	10E,12E-tetradecadiene-4,6-diynoic acid	Fatty Acids and Conjugates [FA01]
subclade IIIC	LMFA01050262	25.9665	C7H10O3	7-hydroxy-5-heptynoic acid	Fatty Acids and Conjugates [FA01]
subclade IIIC	LMFA01170071	25.8641	C6H6O5	3-hydroxy-2E,4E-hexadienedioic acid	Fatty Acids and Conjugates [FA01]
subclade IIIC	LMFA01030927	25.8085	C6H6O4	(2E,4Z)-4-hydroxy-6-oxohexa-2,4-dienoic acid	Fatty Acids and Conjugates [FA01]
subclade IIIC	LMFA01031139	25.7974	C14H12O2	(3E,5E)-tetradeca-3,5,7,8-tetraen-10,12-diynoic acid	Fatty Acids and Conjugates [FA01]
subclade IIIC	LMFA01031140	25.533	C14H16O3	6-hydroxytetradeca-7,8-dien-10,12-diynoic acid	Fatty Acids and Conjugates [FA01]
subclade IIIC	LMFA01030970	25.5287	C6H6O4	2-hydroxy-6-oxohexa-2,4-dienoic acid	Fatty Acids and Conjugates [FA01]
subclade IIIC	LMFA01030712	25.4806	C10H10O3	10-hydroxy-8E-Decene-4,6-diynoic acid	Fatty Acids and Conjugates [FA01]
subclade IIIC	LMFA12000369	25.3936	C12H10O4S2	(E)-4-(6-((formyloxy)methyl)-1,2-dithiin-3-yl)but-1-en-3-yn-1-yl acetate	Oxygenated hydrocarbons [FA12]
subclade IIIC	LMFA07011192	25.3586	C15H14O4	Methyl (2Z,8Z)-10-[(Z)-2-methylprop-2-enoyl]oxydeca-2,8-dien-4,6-diynoate	Fatty esters [FA07]
subclade IIIC	LMFA08020194	25.3102	C5H5NO4	(2Z)-4-formamido-4-oxobut-2-enoic acid	Fatty amides [FA08]
subclade IIIC	LMFA01030460	25.2675	C10H16O2	6-decynoic acid	Fatty Acids and Conjugates [FA01]
subclade IIIC	LMFA01031150	25.0768	C16H24O2	Hexadec-6Z,10E-dien-8-ynoic acid	Fatty Acids and Conjugates [FA01]
subclade IIIC	LMFA01030446	25.0382	C9H16O2	6E-nonenoic acid	Fatty Acids and Conjugates [FA01]
subclade IIIC	LMFA01031041	25.0265	C14H14O4	2E,4E,6E,8E,10E,12E-tetradecahexaenedioic acid	Fatty Acids and Conjugates [FA01]
subclade IIIC	LMFA01090112	24.8908	C16H17BrO2	16-bromo-7E,11E,15E-hexadecatrien-5,13-diynoic acid	Fatty Acids and Conjugates [FA01]
subclade IIIC	LMFA01030213	24.8247	C10H16O2	6E,8E-decadienoic acid	Fatty Acids and Conjugates [FA01]
subclade IIIC	LMFA01031065	24.7012	C14H14O2	4E,6E,12Z-Tetradecatriene-8,10-diynoic acid	Fatty Acids and Conjugates [FA01]
subclade IIIC	LMFA01030722	24.5841	C9H8O3	9-hydroxy-7Z-Nonene-3,5-diynoic acid	Fatty Acids and Conjugates [FA01]
subclade IIIC	LMFA01170008	24.5011	C12H14O4	2E,4E,8E,10E-Dodecatetraenedioic acid	Fatty Acids and Conjugates [FA01]
subclade IIIC	LMFA01050480	24.4774	C5H10O3S	2-hydroxy-4-(methylsulfanyl)butanoic acid	Fatty Acids and Conjugates [FA01]
subclade IIIC	LMFA01100038	24.4767	C5H8N2O2	2-amino-4-cyano-butanoic acid	Fatty Acids and Conjugates [FA01]
subclade IIIC	LMFA01030926	24.4753	C6H6O4	(2E,4Z)-2-hydroxy-6-oxohexa-2,4-dienoic acid	Fatty Acids and Conjugates [FA01]
subclade IIIC	LMFA01170005	24.4154	C10H10O4	2E,4E,6E,8E-Decatetraenedioic acid	Fatty Acids and Conjugates [FA01]
subclade IIIC	LMFA01030470	24.3694	C12H20O2	7-dodecynoic acid	Fatty Acids and Conjugates [FA01]
subclade IIIC	LMFA01030705	24.0331	C16H18O2	6E,8E,14Z-Hexadecatriene-10,12-diynoic acid	Fatty Acids and Conjugates [FA01]
subclade IIIC	LMFA01170078	23.911	C8H12O4	4Z-octenedioic acid	Fatty Acids and Conjugates [FA01]
subclade IIIC	LMFA01031130	23.7681	C10H10O3	9-oxo-2Z,4,5,7Z-decatetraenoic acid	Fatty Acids and Conjugates [FA01]
subclade IIIC	LMFA01030709	23.6613	C10H8O3	10-hydroxy-2Z,8Z-Decadiene-4,6-diynoic acid	Fatty Acids and Conjugates [FA01]
subclade IIIC	LMFA01030450	23.4472	C9H14O2	5,7-nonadienoic acid	Fatty Acids and Conjugates [FA01]
subclade IIIC	LMFA01030215	23.4022	C10H14O2	2E,6E,8E-decatrienoic acid	Fatty Acids and Conjugates [FA01]
subclade IIIC	LMFA08020320	23.3501	C18H25NO	N-(2-isobutenyl)-tetradeca-2E,4E,8Z,10E,12E-pentaenamide	Fatty amides [FA08]
subclade IIIC	LMFA01030704	23.3184	C16H18O2	6E,8E,14E-Hexadecatriene-10,12-diynoic acid	Fatty Acids and Conjugates [FA01]
subclade IIIC	LMFA10000011	23.3023	C19H24O3	5-[tetradeca-5E,8E,11Z,13-tetraen-1-ynoxy]-pent-4E-enoic acid	Fatty ethers [FA10]
subclade IIIC	LMFA01030506	23.3015	C9H14O2	5-nonynoic acid	Fatty Acids and Conjugates [FA01]
subclade IIIC	LMFA01090030	23.2629	C7H9BrO2	7-bromo-5-heptynoic acid	Fatty Acids and Conjugates [FA01]
subclade IIIC	LMFA07010766	23.1992	C15H22O2	deca-4,6-diyn-1-yl 3-methylbutanoate	Fatty esters [FA07]
subclade IIIC	LMFA01031031	23.1776	C14H16O2	2E,4E-Tetra-decadiene-8,10-diynoic acid	Fatty Acids and Conjugates [FA01]
subclade IIIC	LMFA01170133	22.9848	C6H6O5	5-oxo-2Z-hexenedioic acid	Fatty Acids and Conjugates [FA01]
subclade IIIC	LMFA01031235	22.9165	C14H16O2	7E,11E-tetradecadiene-5,9-diynoic acid	Fatty Acids and Conjugates [FA01]
subclade IIIC	LMFA01030967	22.8753	C6H5O4Cl	2-chlorohexa-2,4-dienedioic acid	Fatty Acids and Conjugates [FA01]
subclade IIIC	LMFA01030753	22.757	C11H8O2	3Z-Undecene-5,7,10-triynoic acid	Fatty Acids and Conjugates [FA01]
subclade IIIC	LMFA12000355	22.7528	C14H12O2S2	4-([2,2'-bithiophen]-5-yl)but-3-yn-1-yl acetate	Oxygenated hydrocarbons [FA12]
subclade IIIC	LMFA01030022	22.7283	C8H14O2	5Z-octenoic acid	Fatty Acids and Conjugates [FA01]
subclade IIIC	LMFA01170099	22.7263	C5H6O4	2-methyl-2Z-butenedioic acid	Fatty Acids and Conjugates [FA01]
subclade IIIC	LMFA01030442	22.6422	C8H12O2	5,7-octadienoic acid	Fatty Acids and Conjugates [FA01]
subclade IIIC	LMFA01031129	22.6177	C13H10O2	3E,5Z,7,8-tridecatetraene-10,12-diynoic acid	Fatty Acids and Conjugates [FA01]
subclade IIIC	LMFA01030447	22.5954	C9H14O2	2,6-nonadienoic acid	Fatty Acids and Conjugates [FA01]
subclade IIIC	LMFA01031044	22.5618	C11H8O2	3Z,9,10-undecatriene-5,7-diynoic acid	Fatty Acids and Conjugates [FA01]
subclade IIIC	LMFA01170120	22.5521	C4H4O5	2-oxo-butanedioic acid	Fatty Acids and Conjugates [FA01]
subclade IIIC	LMFA01030216	22.5454	C10H14O2	2E,6Z,8E-decatrienoic acid	Fatty Acids and Conjugates [FA01]
subclade IIIC	LMFA01070027	22.5447	C10H8O3	8,9-Epoxy-2Z-decene-4,6-diynoic acid	Fatty Acids and Conjugates [FA01]
subclade IIIC	LMFA01030505	22.5126	C9H14O2	4-nonynoic acid	Fatty Acids and Conjugates [FA01]
subclade IIIC	LMFA01050398	22.4575	C4H6O3	4-hydroxy-2E-butenoic acid	Fatty Acids and Conjugates [FA01]
subclade IIIC	LMFA01170043	22.3752	C4H6O4	Butanedioic acid	Fatty Acids and Conjugates [FA01]
subclade IIIC	LMFA01170110	22.3615	C4H5NO4	2-imino-butanedioic acid	Fatty Acids and Conjugates [FA01]
subclade IIIC	LMFA01031159	22.2595	C16H22O2	(4Z,7Z,9E,11E,13Z)-hexadeca-(4,7,9,11,13)-pentaenoic acid	Fatty Acids and Conjugates [FA01]
subclade IIIC	LMFA01170061	22.2434	C4H4O5	2-hydroxy-2-butenedioic acid	Fatty Acids and Conjugates [FA01]
subclade IIIC	LMFA01031045	22.0836	C13H10O2	3Z,5Z-tridecadiene-7,9,11-triynoic acid	Fatty Acids and Conjugates [FA01]
subclade IIIC	LMFA06000059	22.0452	C10H16O	4,7-decadienal	Fatty aldehydes [FA06]
subclade IIIC	LMFA01030783	22.0433	C10H10O2	8Z-Decene-4,6-diynoic acid	Fatty Acids and Conjugates [FA01]
subclade IIIC	LMFA01031040	22.0383	C10H10O2	2Z-decene-4,6-diynoic acid	Fatty Acids and Conjugates [FA01]
subclade IIIC	LMFA01060003	22.0149	C4H6O3	3-oxo-butanoic acid	Fatty Acids and Conjugates [FA01]
subclade IIIC	LMFA01030448	21.8744	C9H14O2	2E,6Z-nonadienoic acid	Fatty Acids and Conjugates [FA01]
subclade IIIC	LMFA01030711	21.8638	C10H10O3	8S-hydroxy-2-Decene-4,6-diynoic acid	Fatty Acids and Conjugates [FA01]
subclade IIIC	LMFA01090140	21.8588	C3H2I2O2	3,3-diiodo-2-propenoic acid	Fatty Acids and Conjugates [FA01]
subclade IIIC	LMFA01030209	21.7871	C10H16O2	4,8-decadienoic acid	Fatty Acids and Conjugates [FA01]
subclade IIIC	LMFA07040147	21.7833	C11H8O2	Undeca-5,6-diene-8,10-diyn-4-olide	Fatty esters [FA07]
subclade IIIC	LMFA01030721	21.7688	C9H8O3	9-hydroxy-7E-Nonene-3,5-diynoic acid	Fatty Acids and Conjugates [FA01]
subclade IIIC	LMFA07010191	21.7413	C10H16O2	2E,4E-Octadienyl acetate	Fatty esters [FA07]
subclade IIIC	LMFA01060166	21.7387	C5H6O3	3-oxo-4-pentenoic acid	Fatty Acids and Conjugates [FA01]
subclade IIIC	LMFA06000010	21.6988	C6H8O2	3-hexenedial	Fatty aldehydes [FA06]
subclade IIIC	LMFA06000118	21.6548	C4H6O3	4-oxo-butanoic acid	Fatty aldehydes [FA06]
subclade IIIC	LMFA01170003	21.6433	C10H10O4	2E,4E,6Z,8Z-Decatetraenedioic acid	Fatty Acids and Conjugates [FA01]
subclade IIIC	LMFA08010021	21.6323	C5H9NO3	5-amino-5-oxopentanoic acid	Fatty amides [FA08]
subclade IIIC	LMFA06000009	21.6018	C6H8O2	2-hexenedial	Fatty aldehydes [FA06]
subclade IIIC	LMFA01030792	21.5857	C7H10O2	4-Methyl-3Z,5-hexadienoic acid	Fatty Acids and Conjugates [FA01]
subclade IIIC	LMFA01170004	21.5763	C10H10O4	2E,4Z,6Z,8Z-Decatetraenedioic acid	Fatty Acids and Conjugates [FA01]
subclade IIIC	LMFA06000027	21.5503	C7H10O2	2-heptenedial	Fatty aldehydes [FA06]
subclade IIIC	LMFA01170087	21.2098	C6H8O4	3E-hexenedioic acid	Fatty Acids and Conjugates [FA01]
subclade IIIC	LMFA01030782	21.1893	C7H8O2	2Z,4E,6-heptatrienoic acid	Fatty Acids and Conjugates [FA01]
subclade IIIC	LMFA01030754	21.1756	C11H8O2	4E-Undecene-6,8,10-triynoic acid	Fatty Acids and Conjugates [FA01]
subclade IIIC	LMFA01031057	21.1727	C10H14O2	3Z,5E,7E-Decatrienoic acid	Fatty Acids and Conjugates [FA01]
subclade IIIC	LMFA01170077	21.1721	C6H6O4	2Z,4Z-hexadienedioic acid	Fatty Acids and Conjugates [FA01]
subclade IIIC	LMFA01170068	21.164	C6H8O4	3-methyl-2E-pentenedioic acid	Fatty Acids and Conjugates [FA01]
subclade IIIC	LMFA01030966	21.1216	C7H6O6	(3Z)-buta-1,3-diene-1,1,4-tricarboxylic acid	Fatty Acids and Conjugates [FA01]
subclade IIIC	LMFA01050273	21.0161	C6H8O3	6-hydroxy-2-hexynoic acid	Fatty Acids and Conjugates [FA01]
subclade IIIC	LMFA01030011	21.0007	C6H10O2	5-hexenoic acid	Fatty Acids and Conjugates [FA01]
subclade IIIC	LMFA01030010	20.9593	C6H10O2	4-hexenoic acid	Fatty Acids and Conjugates [FA01]
subclade IIIC	LMFA01060190	20.9159	C4H6O3	2S-methyl-3-oxo-propanoic acid	Fatty Acids and Conjugates [FA01]
subclade IIIC	LMFA08020348	20.8363	C18H23NO	N-isobutyl-2E,4E,12Z-tetradecatrien-8,10-diynamide	Fatty amides [FA08]
subclade IIIC	LMFA01170063	20.8343	C5H6O4	2-methylenebutanedioic acid	Fatty Acids and Conjugates [FA01]
subclade IIIC	LMFA01030013	20.8052	C7H12O2	3-heptenoic acid	Fatty Acids and Conjugates [FA01]
subclade IIIC	LMFA01030009	20.8008	C6H10O2	3-hexenoic acid	Fatty Acids and Conjugates [FA01]
subclade IIIC	LMFA06000060	20.7606	C10H14O	2,4,7-decatrienal	Fatty aldehydes [FA06]
subclade IIIC	LMFA01050004	20.751	C4H8O3	2-hydroxy-butanoic acid	Fatty Acids and Conjugates [FA01]
subclade IIIC	LMFA01170067	20.6884	C6H6O5	4-oxo-2E-hexenedioic acid	Fatty Acids and Conjugates [FA01]
subclade IIIC	LMFA01031046	20.6812	C10H8O2	2Z,8E-decadiene-4,6-diynoic acid	Fatty Acids and Conjugates [FA01]
subclade IIIC	LMFA01060174	20.6738	C6H8O3	2-Oxo-4E-hexenoic acid	Fatty Acids and Conjugates [FA01]
subclade IIIC	LMFA06000073	20.6684	C12H14O	2,4,6,8,10-dodecapentaenal	Fatty aldehydes [FA06]
subclade IIIC	LMFA01130006	20.6669	C4H8O2S	3-(methyl-sulfanyl)-propanoic acid	Fatty Acids and Conjugates [FA01]
subclade IIIC	LMFA01030451	20.6334	C6H8O2	3,5-hexadienoic acid	Fatty Acids and Conjugates [FA01]
subclade IIIC	LMFA01090139	20.5488	C5H6I2O2	Ethyl 3,3-diiodo-2-propenoate	Fatty Acids and Conjugates [FA01]
subclade IIIC	LMFA01031101	20.5328	C10H8O2	2Z,8Z-Decadiene-4,6-diynoic acid	Fatty Acids and Conjugates [FA01]
subclade IIIC	LMFA01031012	20.5092	C6H8O2	hexa-2,4-dienoic acid	Fatty Acids and Conjugates [FA01]
subclade IIIC	LMFA12000358	20.4965	C17H12S2	(E)-5-(hexa-3,5-dien-1-yn-1-yl)-5'-(prop-1-yn-1-yl)-2,2'-bithiophene	Oxygenated hydrocarbons [FA12]
subclade IIIC	LMFA01031053	20.4515	C10H14O2	2Z,4E,6Z-Decatrienoic acid	Fatty Acids and Conjugates [FA01]
subclade IIIC	LMFA01020115	20.4462	C6H10O2	3-Methyl-3Z-Pentenoic Acid	Fatty Acids and Conjugates [FA01]
subclade IIIC	LMFA06000277	20.412	C9H14O	4E,6E-nonenal	Fatty aldehydes [FA06]
subclade IIIC	LMFA01030962	20.3754	C10H14O2	(2E,4E,7E)-deca-2,4,7-trienoic acid	Fatty Acids and Conjugates [FA01]
subclade IIIC	LMFA06000048	20.2386	C9H14O	5,7-nonadienal	Fatty aldehydes [FA06]
subclade IIIC	LMFA00000035	20.2192	C4H9O3As	2-dimethylarsinoyl-ethanoic acid	Other Fatty Acyls [FA00]
subclade IIIC	LMFA01090131	20.2034	C18H19BrO2	18-bromo-13E,17E-octadecatrien-5,7,15-triynoic acid	Fatty Acids and Conjugates [FA01]
subclade IIIC	LMFA01170041	20.2029	C3H4O4	Propanedioic acid	Fatty Acids and Conjugates [FA01]
subclade IIIC	LMFA01030489	20.1013	C7H10O2	4-heptynoic acid	Fatty Acids and Conjugates [FA01]
subclade IIIC	LMFA01030498	20.0936	C6H8O2	3-hexynoic acid	Fatty Acids and Conjugates [FA01]
subclade IIIC	LMFA12000348	20.0721	C13H9OSCl	1-chloro-4-(5-(penta-1,3-diyn-1-yl)thiophen-2-yl)but-3-yn-2-ol	Oxygenated hydrocarbons [FA12]
subclade IIIC	LMFA01020031	20.065	C6H10O2	4-methyl-3-pentenoic acid	Fatty Acids and Conjugates [FA01]
subclade IIIC	LMFA01050010	20.0618	C5H10O3	5-hydroxy-pentanoic acid	Fatty Acids and Conjugates [FA01]
subclade IIIC	LMFA01090142	20.0465	C5H6I2O2	Ethyl 2,3-diiodo-2Z-propenoate	Fatty Acids and Conjugates [FA01]
subclade IIIC	LMFA06000046	20.0393	C9H14O	2,6-nonadienal	Fatty aldehydes [FA06]
subclade IIIC	LMFA01031058	20.0154	C10H14O2	3E,5Z,7E-Decatrienoic acid	Fatty Acids and Conjugates [FA01]
subclade IIIC	LMFA06000135	20.008	C9H14O	4E,8-Nonadienal	Fatty aldehydes [FA06]
subclade IIIC	LMFA07010968	19.9799	C6H12O2S	(methylsulfanyl)methyl butanoate	Fatty esters [FA07]
subclade IIIC	LMFA01170079	19.9695	C6H8O4	2-methyl-2E-pentenedioic acid	Fatty Acids and Conjugates [FA01]
subclade IIIC	LMFA07010187	19.964	C10H16O2	2E,7-Octadienyl acetate	Fatty esters [FA07]
subclade IIIC	LMFA12000372	19.899	C13H9OS2Cl	1-chloro-4-(6-(penta-1,3-diyn-1-yl)-1,2-dithiin-3-yl)but-3-yn-2-ol	Oxygenated hydrocarbons [FA12]
subclade IIIC	LMFA12000356	19.8927	C15H12O2S2	(5'-(but-3-en-1-yn-1-yl)-[2,2'-bithiophen]-5-yl)methyl acetate	Oxygenated hydrocarbons [FA12]
subclade IIIC	LMFA01030458	19.8692	C10H16O2	4-decynoic acid	Fatty Acids and Conjugates [FA01]
subclade IIIC	LMFA07010177	19.8047	C8H12O2	2E,5-Hexadienyl acetate	Fatty esters [FA07]
subclade IIIC	LMFA01030944	19.7963	C6H8O2	(2Z,4Z)-hexa-2,4-dienoic acid	Fatty Acids and Conjugates [FA01]
subclade IIIC	LMFA01030452	19.7865	C7H12O2	4Z-heptenoic acid	Fatty Acids and Conjugates [FA01]
subclade IIIC	LMFA01030500	19.7594	C6H8O2	5-hexynoic acid	Fatty Acids and Conjugates [FA01]
subclade IIIC	LMFA01170070	19.7562	C6H8O4	2E-hexenedioic acid	Fatty Acids and Conjugates [FA01]
subclade IIIC	LMFA01020030	19.754	C5H8O2	2-methyl-2E-butenoic acid	Fatty Acids and Conjugates [FA01]
subclade IIIC	LMFA01030441	19.7265	C8H12O2	4Z,7-octadienoic acid	Fatty Acids and Conjugates [FA01]
subclade IIIC	LMFA06000273	19.6915	C10H14O	2E,4Z,7Z-decatrienal	Fatty aldehydes [FA06]
subclade IIIC	LMFA05000563	19.6838	C8H12O2	(3E,5E)-7-hydroxy-6-methylhepta-3,5-dienal	Fatty alcohols [FA05]
subclade IIIC	LMFA06000011	19.5868	C6H6O2	2,4-hexadienedial	Fatty aldehydes [FA06]
[truncated: 196 more rows]

## Sheet: CladeIV
	LM_ID	-CDOCKER_INTERACTION_ENERGY	FORMULA	SYSTEMATIC_NAME	MAIN_CLASS						MAIN_CLASS
[truncated: 998 more rows]
